# Supplementary material for: Inference of sparse combinatorial-control networks from gene-expression data: a message passing approach
Source: BMC Bioinformatics. 2010 Jun 29;11:355. doi: 10.1186/1471-2105-11-355 (PMC2909222; doi:10.1186/1471-2105-11-355)
Supplement: Additional file 1 — All files are in additional file 1. [file 1471-2105-11-355-S1.ZIP]

Archive with 11 entries (10 files):
- SUPP/
- SUPP/README.txt
- SUPP/README.txt~
- SUPP/dataset.tang.i.txt
- SUPP/dataset.tang.ii.txt
- SUPP/gasch_132tf_1919tg.txt
- SUPP/network.tang.txt
- SUPP/pdr_aracne_orf_0.10.txt
- SUPP/pdr_bp_orf_0.05.txt
- SUPP/smd_157tf_2614tg.txt
- SUPP/smd_157tf_2614tg_ARACNe.txt
