# Supplementary material for: Inference of sparse combinatorial-control networks from gene-expression data: a message passing approach
Source: BMC Bioinformatics. 2010 Jun 29;11:355. doi: 10.1186/1471-2105-11-355 (PMC2909222; doi:10.1186/1471-2105-11-355)
Supplement: Additional file 1 — All files are in additional file 1. [file 1471-2105-11-355-S1.ZIP › SUPP/README.txt]

In this archive the following files are present:

a) dataset.tang.i.txt: 13 configurations of Tang et. al. yeast
   cell-cycle network obtained by flipping Cln3 cyclin to the active
   value.


b) dataset.tang.ii.txt: 70 configurations of Tang et. al. yeast
   cell-cycle network obtained by evolving all configurations at
   Hamming distance one from state G1.

c) network.tang.txt: the network proposed by Tang et. al. The format
   of the network is 
   TARGET TF1 TF2 ... TFk  
   If a sign "-" is in front a TF, it means that is a repressor.

d) gasch_132tf_1919tg.txt: Inferred network from Gasch et. al data
   set. File format is:
   TARGET TF P(-1) P(0) P(1) 
   where P(-1,0,1) is the
   probability that TF respectively represses, is irrelevant to, and
   activates TARGET.


e) smd_157tf_2614tg.txt: Inferred network from Stanford Microarray
   Database (see text). File format is again (see previous file):
   TARGET TF P(-1) P(0) P(1) 
   where P(-1,0,1) is the
   probability that TF respectively represses, is irrelevant to, and
   activates TARGET.

f) smd_157tf_2614tg_ARACNe.txt: Inferred network from Stanford Microarray
   Database (see text). File format is:
   TARGET TF.


g) pdr_aracne_orf_0.10.txt: Network inferred using ARACNe on the
   pleiotropic drug resistance data set (see text). Links are
   undirected.

h) pdr_bp_orf_0.05.txt: Network inferred using BP on the pleiotropic
   drug resistance data set (see text). Links are 
   TARGET TF.

i) README.txt: this file.
