# Supplementary material for: Inference of sparse combinatorial-control networks from gene-expression data: a message passing approach
Source: BMC Bioinformatics. 2010 Jun 29;11:355. doi: 10.1186/1471-2105-11-355 (PMC2909222; doi:10.1186/1471-2105-11-355)
Supplement: Additional file 1 — All files are in additional file 1. [file 1471-2105-11-355-S1.ZIP › SUPP/dataset.tang.ii.txt]

Cln3 MBF SBF Cln12 Cdh1 Swi5 Cdc2014 Clb56 Sic1 Clb12 Mcm1SFF
1 0 0 0 1 0 1 0 1 0 0
0 1 1 0 1 1 0 0 1 0 0
0 1 1 1 1 0 0 0 1 0 0
0 1 1 1 0 0 0 0 0 0 0
0 1 1 1 0 0 0 1 0 0 0
0 1 1 1 0 0 0 1 0 1 1
0 0 0 1 0 0 1 1 0 1 1
0 0 0 0 0 1 1 0 0 1 1
0 0 0 0 0 1 1 0 1 1 1
0 0 0 0 0 1 1 0 1 0 1
0 0 0 0 1 1 1 0 1 0 0
0 0 0 0 1 1 0 0 1 0 0
0 0 0 0 1 0 0 0 1 0 0
0 0 0 0 1 0 0 0 1 0 0
1 0 0 0 1 0 0 0 1 1 0
0 0 0 0 0 0 1 0 0 0 1
0 0 0 0 1 1 1 0 1 0 0
0 0 0 0 1 1 0 0 1 0 0
0 0 0 0 1 0 0 0 1 0 0
0 0 0 0 1 0 0 0 1 0 0
1 1 0 0 1 0 0 0 1 0 0
0 1 1 0 1 0 0 0 1 0 0
0 1 1 1 1 0 0 0 1 0 0
0 1 1 1 0 0 0 0 0 0 0
0 1 1 1 0 0 0 1 0 0 0
0 1 1 1 0 0 0 1 0 1 1
0 0 0 1 0 0 1 1 0 1 1
0 0 0 0 0 1 1 0 0 1 1
0 0 0 0 0 1 1 0 1 1 1
0 0 0 0 0 1 1 0 1 0 1
0 0 0 0 1 1 1 0 1 0 0
0 0 0 0 1 1 0 0 1 0 0
0 0 0 0 1 0 0 0 1 0 0
1 0 0 0 1 0 0 0 1 0 0
0 1 1 0 1 0 0 0 1 0 0
0 1 1 1 1 0 0 0 1 0 0
0 1 1 1 0 0 0 0 0 0 0
0 1 1 1 0 0 0 1 0 0 0
0 1 1 1 0 0 0 1 0 1 1
0 0 0 1 0 0 1 1 0 1 1
0 0 0 0 0 1 1 0 0 1 1
0 0 0 0 0 1 1 0 1 1 1
0 0 0 0 0 1 1 0 1 0 1
0 0 0 0 1 1 1 0 1 0 0
0 0 0 0 1 1 0 0 1 0 0
0 0 0 0 1 0 0 0 1 0 0
1 0 1 0 1 0 0 0 1 0 0
0 1 1 1 1 0 0 0 1 0 0
0 1 1 1 0 0 0 0 0 0 0
0 1 1 1 0 0 0 1 0 0 0
0 1 1 1 0 0 0 1 0 1 1
0 0 0 1 0 0 1 1 0 1 1
0 0 0 0 0 1 1 0 0 1 1
0 0 0 0 0 1 1 0 1 1 1
0 0 0 0 0 1 1 0 1 0 1
0 0 0 0 1 1 1 0 1 0 0
0 0 0 0 1 1 0 0 1 0 0
0 0 0 0 1 0 0 0 1 0 0
1 0 0 0 1 0 0 0 0 0 0
0 1 1 0 1 0 0 0 0 0 0
0 1 1 1 1 0 0 1 0 0 0
0 1 1 1 0 0 0 1 0 0 1
0 1 1 1 0 1 1 1 0 1 1
0 0 0 1 0 1 1 1 0 1 1
0 0 0 0 0 1 1 0 0 1 1
0 0 0 0 0 1 1 0 1 1 1
0 0 0 0 0 1 1 0 1 0 1
0 0 0 0 1 1 1 0 1 0 0
0 0 0 0 1 1 0 0 1 0 0
0 0 0 0 1 0 0 0 1 0 0
