# Supplementary material for: Inference of sparse combinatorial-control networks from gene-expression data: a message passing approach
Source: BMC Bioinformatics. 2010 Jun 29;11:355. doi: 10.1186/1471-2105-11-355 (PMC2909222; doi:10.1186/1471-2105-11-355)
Supplement: Additional file 1 — All files are in additional file 1. [file 1471-2105-11-355-S1.ZIP › SUPP/gasch_132tf_1919tg.txt]

# TG	  TF       P(-1)      P(0)     P(1)
YAL001C YDL056W 4.65028e-13 0.011948 0.988052
YAL001C YBL005W 8.09565e-12 0.0583197 0.94168
YAL001C YOL116W 1.63475e-08 0.0658062 0.934194
YAL004W YAL051W 1.4859e-18 0.0885873 0.911413
YAL004W YBR083W 2.45395e-16 0.0241893 0.975811
YAL004W YGL013C 6.94408e-13 0.0045013 0.995499
YAL004W YCL066W 1.29591e-11 0.0500683 0.949932
YAL004W YGL181W 4.69735e-11 0.0338352 0.966165
YAL004W YPL248C 5.9395e-10 0.0183819 0.981618
YAL004W YLR451W 0.907975 0.0920249 7.25749e-10
YAL004W YNL103W 0.989271 0.0107294 2.17266e-11
YAL004W YGR288W 0.998869 0.00113072 5.14618e-19
YAL004W YBR297W 1 2.17955e-08 7.52422e-46
YAL007C YGL162W 0.900248 0.0997515 1.64612e-12
YAL007C YPL230W 1 6.72755e-24 8.01655e-148
YAL012W YIR018W 1.29119e-15 0.00428707 0.995713
YAL012W YBR083W 4.42831e-12 0.0167873 0.983213
YAL012W YOR380W 3.32395e-10 0.0109558 0.989044
YAL012W YML051W 1.98707e-08 0.0738636 0.926136
YAL012W YBR297W 0.999473 0.000527045 3.48432e-23
YAL012W YKL062W 0.999969 3.1057e-05 1.37333e-24
YAL012W YJL089W 1 3.08781e-07 1.61498e-48
YAL017W YPL230W 1.52728e-99 1.81788e-22 1
YAL017W YFL021W 0.998055 0.00194473 1.00882e-13
YAL018C YOL108C 1.85642e-11 0.046055 0.953945
YAL018C YDL056W 2.02583e-11 0.00410959 0.99589
YAL018C YCL066W 2.92709e-11 0.0111144 0.988886
YAL022C YML007W 2.44396e-15 0.00119406 0.998806
YAL022C YDR146C 1.07299e-09 0.0392517 0.960748
YAL022C YPL038W 1.17245e-09 0.0360438 0.963956
YAL023C YBR182C 5.80157e-11 0.001635 0.998365
YAL023C YJL056C 1.82423e-10 0.00913018 0.99087
YAL023C YGL209W 0.977282 0.0227178 2.04508e-11
YAL023C YDR216W 0.988354 0.0116458 8.95454e-14
YAL029C YMR280C 2.37102e-34 6.18823e-07 0.999999
YAL029C YDL170W 5.74365e-17 0.000622149 0.999378
YAL029C YAL051W 2.5424e-15 0.00939707 0.990603
YAL029C YDL056W 3.45101e-15 0.00611369 0.993886
YAL029C YCR106W 3.10598e-12 0.0199036 0.980096
YAL029C YGL013C 5.85542e-10 0.0123707 0.987629
YAL029C YIR018W 0.999986 1.43335e-05 1.62325e-18
YAL031C YOR032C 1.98952e-15 0.0183593 0.981641
YAL031C YDL056W 8.73028e-12 0.0550954 0.944905
YAL031C YFR034C 0.945659 0.0543407 1.62654e-09
YAL034C YPL230W 1.17829e-106 5.92752e-11 1
YAL035W YGL096W 0.999902 9.76259e-05 5.55469e-32
YAL037W YLR013W 1.63793e-16 0.0492721 0.950728
YAL037W YBL005W 0.966574 0.0334264 6.02322e-19
YAL039C YBR297W 6.08764e-25 4.90807e-07 1
YAL039C YDR259C 4.194e-14 0.00125029 0.99875
YAL039C YLR014C 9.71315e-09 0.0856537 0.914346
YAL039C YDR310C 2.81924e-08 0.0362415 0.963758
YAL039C YNL103W 0.947803 0.0521967 3.0056e-08
YAL039C YKR034W 0.998016 0.00198432 1.55406e-27
YAL039C YKL062W 0.999858 0.000141986 9.06753e-19
YAL043C YCR040W 2.66902e-19 0.000875245 0.999125
YAL043C YGL035C 7.65712e-11 0.0157979 0.984202
YAL043C YMR037C 0.982255 0.0177451 1.40201e-12
YAL043C YGR044C 0.992568 0.0074324 1.38392e-15
YAL044C YIR017C 2.20947e-31 0.000124311 0.999876
YAL044C YGR044C 4.41117e-12 0.0505523 0.949448
YAL044C YOL089C 0.919075 0.0809248 2.81409e-07
YAL044C YCL067C 0.93497 0.06503 2.38208e-07
YAL048C YER169W 2.59517e-14 0.0400967 0.959903
YAL048C YOL116W 1.26873e-13 0.00421171 0.995788
YAL048C YDR310C 1.30488e-12 0.061522 0.938478
YAL054C YDR216W 4.51935e-14 0.0103381 0.989662
YAL056W YDL106C 3.42943e-14 0.0172868 0.982713
YAL058W YKR099W 2.04686e-32 5.66149e-09 1
YAL058W YGL035C 7.98093e-29 1.28931e-07 1
YAL058W YOR363C 1.26039e-16 0.0637302 0.93627
YAL058W YJL110C 0.997201 0.00279911 6.12277e-19
YAL058W YGL254W 0.999988 1.24004e-05 7.83382e-18
YAL058W YDL020C 1 6.7544e-10 2.26276e-32
YAL058W YEL009C 1 1.03883e-07 4.15471e-33
YAL060W YPL230W 2.54315e-143 4.73433e-09 1
YAL060W YBR112C 9.54332e-08 0.0877285 0.912271
YAL062W YIR017C 3.93363e-23 0.0345786 0.965421
YAL062W YFL021W 7.33027e-15 0.0133116 0.986688
YAL062W YKR064W 0.909707 0.090291 1.53655e-06
YAL062W YOL116W 0.971515 0.0284853 5.99614e-09
YAL062W YER045C 0.999297 0.00070339 5.64491e-12
YAL063C YOR032C 1.45895e-31 5.01703e-05 0.99995
YAL063C YLR013W 1.09363e-23 0.00013495 0.999865
YAL063C YKR099W 1.58169e-15 0.000482522 0.999517
YAL063C YDR216W 1.25083e-09 0.0584667 0.941533
YAL063C YMR280C 0.973847 0.0261528 2.24968e-19
YAL065C YPL230W 1.62231e-133 6.98114e-10 1
YAR002W YIL101C 1 7.69831e-15 9.21196e-112
YAR007C YNL167C 1.27505e-33 0.00426513 0.995735
YAR007C YKL015W 4.19109e-31 0.000264125 0.999736
YAR007C YDR310C 5.49437e-30 1.41598e-07 1
YAR007C YLR256W 3.58645e-16 0.000720231 0.99928
YAR007C YLR451W 0.999982 1.77668e-05 3.07437e-23
YAR007C YPR199C 1 4.45481e-09 6.55182e-29
YAR008W YLR131C 1.9846e-09 0.0392378 0.960762
YAR009C YBL005W 2.22353e-39 8.54274e-08 1
YAR010C YBL005W 1.40916e-44 1.01242e-09 1
YAR010C YLR256W 1.83478e-11 0.00530552 0.994694
YAR010C YCL067C 0.970939 0.0290609 1.7194e-11
YAR015W YKR099W 5.87602e-28 4.6118e-05 0.999954
YAR015W YDR253C 2.50773e-24 2.7022e-06 0.999997
YAR015W YBL005W 5.22568e-21 0.000329043 0.999671
YAR015W YGR044C 2.01789e-10 0.0273361 0.972664
YAR015W YOR162C 0.936703 0.0632972 1.24798e-09
YAR015W YIR018W 0.997703 0.00229701 8.46655e-13
YAR019C YCR040W 3.76094e-17 0.00169546 0.998305
YAR019C YLR131C 2.93576e-09 0.0932247 0.906775
YAR019C YBR182C 0.997083 0.00291666 7.35538e-14
YAR020C YCR040W 4.50977e-16 0.011977 0.988023
YAR023C YOR032C 5.37395e-22 0.0158113 0.984189
YAR023C YDR043C 4.80351e-18 0.00717898 0.992821
YAR023C YCR040W 3.55995e-17 0.00804015 0.99196
YAR027W YPL230W 1.69859e-132 3.97443e-06 0.999996
YAR047C YCR040W 1.73225e-18 0.0163616 0.983638
YAR047C YDL106C 9.81241e-16 0.0239758 0.976024
YAR047C YDR213W 7.63223e-12 0.0164603 0.98354
YAR047C YOR380W 2.02005e-11 0.0262501 0.97375
YAR050W YGL209W 6.12511e-17 0.000585678 0.999414
YAR050W YDR213W 1.32939e-12 0.00372962 0.99627
YAR050W YDR216W 9.65783e-12 0.0244422 0.975558
YAR050W YBR033W 1.43347e-09 0.0188102 0.98119
YAR050W YBL005W 0.977487 0.0225128 4.11419e-11
YAR050W YKL043W 0.999438 0.000562422 6.01034e-18
YAR062W YOR032C 7.08925e-24 0.0169099 0.98309
YAR062W YBL005W 1.33733e-20 0.0176619 0.982338
YAR068W YJL089W 1.37832e-82 5.54319e-09 1
YAR068W YBL005W 8.18386e-49 1.9e-15 1
YAR068W YDR259C 3.90615e-18 0.000576174 0.999424
YAR068W YPL038W 4.41943e-12 0.00862741 0.991373
YAR068W YNL027W 0.93955 0.0604495 5.74978e-08
YAR068W YGL071W 0.970705 0.0292951 2.58467e-09
YAR070C YBR240C 1.25851e-28 8.56688e-05 0.999914
YAR070C YJL089W 7.0989e-23 0.00134766 0.998652
YAR070C YOR344C 2.53155e-19 5.4714e-06 0.999995
YAR070C YBR297W 4.33347e-17 0.00874131 0.991259
YAR070C YCL066W 5.36858e-15 0.00288246 0.997118
YAR070C YDL056W 5.0996e-12 0.013363 0.986637
YAR070C YMR070W 0.973016 0.0269841 1.6725e-11
YAR071W YJL056C 3.21178e-12 0.0606004 0.9394
YAR071W YKL038W 0.92659 0.0734099 2.45515e-11
YAR071W YPL230W 0.999999 9.76972e-07 9.52842e-103
YAR071W YIR017C 1 9.78674e-09 8.20532e-55
YBL002W YEL009C 2.08056e-15 0.0248579 0.975142
YBL002W YDR451C 6.71051e-15 0.00128755 0.998712
YBL002W YDR043C 7.49904e-14 0.000796649 0.999203
YBL002W YDR146C 7.74962e-14 0.0661957 0.933804
YBL002W YDR259C 0.998918 0.00108229 3.77053e-17
YBL002W YJL089W 0.999998 1.72547e-06 3.04696e-48
YBL003C YEL009C 1.20033e-17 0.00180335 0.998197
YBL003C YDR451C 1.74936e-11 0.071268 0.928732
YBL003C YLR182W 2.47836e-09 0.0525943 0.947406
YBL003C YOR113W 0.978792 0.0212081 3.99642e-14
YBL004W YCL066W 1.42991e-10 0.0370452 0.962955
YBL005W YLR256W 1.73917e-12 0.00199779 0.998002
YBL005W YIL131C 0.979001 0.0209991 1.62421e-14
YBL005W YLR013W 0.995507 0.00449314 1.70078e-20
YBL005W YKL043W 0.999988 1.21574e-05 1.57494e-22
YBL015W YPL230W 4.81859e-101 4.6936e-11 1
YBL017C YDL106C 1.20618e-16 0.00806433 0.991936
YBL017C YCR106W 2.01871e-13 0.00735927 0.992641
YBL017C YKL038W 3.97747e-11 0.0169878 0.983012
YBL017C YOL108C 0.935158 0.0648422 5.19e-15
YBL018C YKR099W 3.63339e-24 0.000451496 0.999549
YBL018C YBL005W 0.994347 0.00565297 3.08948e-22
YBL018C YIL101C 0.99785 0.00215013 1.64265e-62
YBL019W YGR044C 4.11114e-20 0.0201433 0.979857
YBL019W YOL116W 2.12145e-11 0.0924929 0.907507
YBL022C YIL036W 1.74109e-17 0.000286558 0.999713
YBL022C YGL013C 5.9594e-14 0.0015851 0.998415
YBL022C YDR310C 1.48491e-10 0.0256933 0.974307
YBL022C YMR042W 0.99252 0.0074801 3.59898e-10
YBL022C YEL009C 0.999876 0.000123681 5.18824e-16
YBL022C YGL209W 0.999982 1.84443e-05 9.3901e-19
YBL022C YGL096W 1 5.40662e-09 4.23557e-40
YBL029W YFL021W 2.56259e-23 0.00608824 0.993912
YBL029W YIR018W 3.00461e-14 0.0742958 0.925704
YBL030C YKL109W 2.07297e-71 4.25446e-08 1
YBL030C YDR451C 1.49243e-13 0.00148469 0.998515
YBL030C YEL009C 5.62814e-12 0.0534136 0.946586
YBL030C YDR213W 0.948069 0.0519308 1.58534e-13
YBL032W YJR147W 1.50807e-38 1.51786e-07 1
YBL032W YJL056C 0.946243 0.0537574 6.14541e-11
YBL038W YBR297W 5.37621e-26 0.00682125 0.993179
YBL042C YGR288W 7.46259e-12 0.008148 0.991852
YBL042C YNL068C 2.00725e-08 0.0789457 0.921054
YBL042C YOR113W 0.901572 0.098428 7.81092e-10
YBL042C YIR017C 0.973114 0.0268865 2.1288e-23
YBL043W YPL230W 5.95443e-76 1.29108e-10 1
YBL043W YKR099W 5.73697e-11 0.00645354 0.993546
YBL044W YKR099W 4.9816e-21 0.00350274 0.996497
YBL044W YCR040W 4.8911e-18 0.0219043 0.978096
YBL044W YCL066W 1.53341e-14 0.0112099 0.98879
YBL044W YJL110C 0.994632 0.00536757 2.43448e-13
YBL045C YPL230W 1.26841e-117 3.67466e-15 1
YBL045C YKL109W 2.29748e-48 0.00241848 0.997582
YBL045C YBR112C 1.36985e-16 0.00948934 0.990511
YBL045C YDR451C 1.35665e-15 0.00365348 0.996347
YBL045C YPL202C 0.999995 5.30797e-06 1.48368e-19
YBL047C YDR259C 3.81468e-13 0.0431779 0.956822
YBL047C YIL036W 1.77005e-12 0.0177991 0.982201
YBL047C YBR112C 6.73088e-10 0.0363702 0.96363
YBL047C YCL067C 0.99648 0.00351984 6.23355e-14
YBL056W YNL068C 0.994534 0.00546586 6.32878e-14
YBL056W YJL056C 0.994772 0.00522761 3.42807e-14
YBL056W YGL166W 0.999599 0.000400615 3.17827e-27
YBL057C YPL038W 3.65544e-11 0.0610599 0.93894
YBL057C YGL254W 3.27668e-09 0.0689033 0.931097
YBL057C YPR104C 0.995203 0.00479746 4.82141e-12
YBL057C YJL089W 0.999977 2.25889e-05 3.27531e-43
YBL059W YBR297W 5.46253e-29 0.00202618 0.997974
YBL059W YGL254W 2.18664e-09 0.0254449 0.974555
YBL059W YCR065W 0.975009 0.0249907 7.93293e-13
YBL061C YBR240C 0.99925 0.000749791 3.49063e-22
YBL061C YPL230W 1 1.83166e-17 7.81441e-176
YBL069W YMR042W 3.1372e-11 0.0994582 0.900542
YBL069W YIL101C 1 3.56385e-15 2.14582e-96
YBL070C YCR040W 4.31068e-29 3.01478e-12 1
YBL070C YMR042W 1.34527e-25 0.00195721 0.998043
YBL070C YOR032C 2.26091e-20 2.42875e-10 1
YBL070C YCR065W 1.66539e-16 0.0858258 0.914174
YBL070C YFL021W 0.999992 7.7486e-06 9.56226e-30
YBL070C YBR297W 0.999999 5.54602e-07 5.46939e-37
YBL070C YIR017C 1 1.16672e-07 1.13471e-40
YBL071C YOR028C 0.996446 0.0035538 5.83152e-21
YBL073W YCR040W 2.06582e-26 7.6632e-06 0.999992
YBL073W YJL089W 2.03969e-21 0.000713251 0.999287
YBL073W YMR037C 8.47625e-05 3.06267e-05 0.999885
YBL073W YEL009C 0.993029 0.00697079 1.60138e-16
YBL073W YOL108C 0.999757 0.000243078 3.87185e-20
YBL083C YBL005W 0.998606 0.00139383 1.6146e-12
YBL083C YPL230W 1 5.1129e-11 2.08999e-82
YBL095W YDL170W 8.79895e-15 0.0155234 0.984477
YBL098W YKL185W 3.77168e-17 0.00442338 0.995577
YBL098W YDR451C 1.00351e-15 0.00139157 0.998608
YBL099W YEL009C 1.09949e-19 0.00108288 0.998917
YBL099W YML051W 1.93144e-13 0.0101679 0.989832
YBL099W YDR213W 0.973582 0.0264183 5.20216e-12
YBL099W YDL170W 0.986102 0.0138982 3.75949e-18
YBL099W YPL038W 0.999762 0.000238298 2.45632e-19
YBL109W YBR297W 7.38864e-30 8.56847e-05 0.999914
YBL109W YKR099W 1.16852e-20 0.000308603 0.999691
YBL109W YFL021W 3.87464e-16 0.00763848 0.992362
YBL109W YBL005W 1.09641e-14 0.0157908 0.984209
YBL109W YIR023W 0.962224 0.0377763 8.5542e-11
YBL111C YBR297W 2.58778e-47 2.08058e-08 1
YBL111C YBL005W 9.51263e-35 0.000867141 0.999133
YBL111C YDL170W 6.95586e-14 0.00533004 0.99467
YBL111C YNL068C 6.61087e-11 0.00448467 0.995515
YBL111C YIR023W 0.995506 0.00449421 7.68418e-12
YBL113C YBR297W 6.07555e-34 1.77737e-06 0.999998
YBL113C YFL021W 5.67181e-19 0.00146723 0.998533
YBL113C YMR037C 1.06207e-10 0.0645768 0.935423
YBL113C YBR112C 9.16997e-10 0.0452636 0.954736
YBL113C YGR288W 0.997028 0.00297213 8.05127e-12
YBR008C YGL096W 2.53996e-22 0.0007372 0.999263
YBR008C YCR106W 1.85097e-09 0.0272493 0.972751
YBR009C YKL043W 2.27445e-31 1.55551e-08 1
YBR009C YDR451C 5.88137e-18 0.000190126 0.99981
YBR009C YJR060W 4.67306e-11 0.0101479 0.989852
YBR009C YNL103W 0.963225 0.036775 2.59053e-10
YBR009C YDR259C 0.999743 0.000256588 1.83545e-21
YBR009C YER169W 0.999753 0.000247325 1.88127e-17
YBR009C YJL089W 0.999999 1.12205e-06 9.42312e-58
YBR010W YKL109W 3.32309e-21 0.000100815 0.999899
YBR010W YDL170W 5.24343e-09 0.0980674 0.901933
YBR010W YGR249W 0.989841 0.0101588 7.26967e-20
YBR010W YJL089W 1 2.42648e-09 6.44246e-35
YBR011C YOR028C 1.87725e-23 1.5145e-05 0.999985
YBR011C YJR147W 1.23395e-20 2.89883e-06 0.999997
YBR011C YDR451C 1.25111e-11 0.00965506 0.990345
YBR011C YGR249W 0.998258 0.00174242 3.05358e-19
YBR011C YLR013W 0.998714 0.00128627 1.86914e-19
YBR016W YIR017C 5.88656e-23 0.000216528 0.999783
YBR016W YBR297W 6.52815e-21 0.00145039 0.99855
YBR016W YMR016C 7.63825e-11 0.0253264 0.974674
YBR016W YEL009C 0.985585 0.0144145 1.97873e-11
YBR016W YKL062W 0.999749 0.000251477 1.45485e-19
YBR017C YJR147W 1.77094e-31 0.0202993 0.979701
YBR017C YPL075W 1.41726e-12 0.0744147 0.925585
YBR017C YKL020C 9.14282e-12 0.0111687 0.988831
YBR017C YIR018W 0.995379 0.00462124 3.2243e-23
YBR017C YGL166W 0.997692 0.00230768 2.95154e-25
YBR018C YPL230W 8.87182e-137 1.85884e-21 1
YBR018C YLR013W 1.11583e-20 0.00482832 0.995172
YBR018C YDR451C 0.9523 0.0477002 4.58966e-08
YBR018C YEL009C 0.996234 0.00376609 6.45608e-13
YBR019C YPL230W 4.27329e-59 8.59493e-12 1
YBR019C YCR040W 5.01219e-14 0.0802806 0.919719
YBR019C YOR380W 9.58341e-11 0.00741193 0.992588
YBR019C YDR421W 0.954387 0.045613 2.64581e-11
YBR019C YGL096W 0.999819 0.000180809 7.56665e-17
YBR021W YML051W 4.41975e-14 0.00600789 0.993992
YBR021W YJL056C 3.28922e-11 0.00933629 0.990664
YBR021W YBR033W 8.35245e-08 0.0655113 0.934489
YBR021W YGL013C 0.997299 0.00270087 3.21112e-11
YBR023C YCR065W 1.52322e-11 0.0408534 0.959147
YBR023C YCL067C 0.940507 0.0594928 5.39838e-12
YBR023C YGL096W 0.999413 0.000587073 2.97967e-39
YBR024W YDR259C 9.82289e-18 0.000740873 0.999259
YBR029C YCL067C 0.963909 0.0360909 1.46871e-12
YBR035C YIL036W 1.4789e-11 0.0548288 0.945171
YBR035C YBL103C 0.995477 0.00452314 3.86479e-11
YBR035C YHR206W 0.998891 0.00110851 5.01187e-18
YBR036C YIL101C 2.10168e-64 5.1436e-05 0.999949
YBR037C YIL101C 1.11301e-63 8.2419e-07 0.999999
YBR037C YOR344C 0.995109 0.00489088 2.56163e-14
YBR038W YLR228C 1.93224e-11 0.0413582 0.958642
YBR038W YER045C 0.920394 0.0796062 7.10519e-12
YBR039W YPL230W 7.86067e-74 1.9583e-10 1
YBR039W YDR451C 6.83095e-12 0.00221385 0.997786
YBR040W YHR206W 2.97147e-20 0.000169691 0.99983
YBR040W YCR040W 1.9792e-19 0.0244045 0.975596
YBR040W YGR044C 1.65903e-18 2.26936e-05 0.999977
YBR040W YGL166W 7.72065e-15 0.00647407 0.993526
YBR040W YGL254W 3.63472e-07 0.0682761 0.931724
YBR040W YML076C 0.958374 0.0416256 5.74801e-09
YBR040W YML007W 0.983825 0.0161754 2.09493e-19
YBR040W YJL110C 0.995744 0.0042563 3.73855e-13
YBR040W YFL021W 0.999876 0.000124266 5.02335e-26
YBR046C YPL230W 1.14108e-111 2.04265e-07 1
YBR047W YGL096W 1.05862e-24 0.025042 0.974958
YBR047W YCR040W 4.38531e-16 0.0103502 0.98965
YBR050C YBR297W 2.56835e-43 3.23137e-05 0.999968
YBR050C YCR040W 3.06716e-25 0.000599718 0.9994
YBR050C YOR162C 1.05968e-13 0.03203 0.96797
YBR051W YBR297W 2.2913e-36 0.00132165 0.998678
YBR051W YCR040W 2.67083e-16 0.0698251 0.930175
YBR051W YER045C 0.960264 0.0397358 2.93822e-07
YBR054W YDR043C 3.94518e-18 0.00371329 0.996287
YBR054W YDR259C 8.98475e-12 0.0322112 0.967789
YBR054W YGR288W 8.70049e-11 0.0187192 0.981281
YBR054W YCR065W 0.951181 0.0488192 1.64214e-10
YBR054W YDR253C 0.992784 0.00721613 4.06297e-16
YBR054W YGL166W 0.992967 0.00703287 5.0979e-13
YBR060C YDR146C 1.13097e-19 0.000613609 0.999386
YBR060C YIL101C 0.998604 0.00139615 6.57604e-97
YBR066C YCL067C 7.23362e-13 0.00617035 0.99383
YBR066C YMR037C 2.6148e-08 0.0661271 0.933873
YBR066C YER169W 0.975175 0.0248255 1.10051e-09
YBR067C YDL020C 7.86589e-31 4.62961e-05 0.999954
YBR067C YLR182W 5.92921e-15 0.00313104 0.996869
YBR067C YJL206C 8.44703e-14 0.00691892 0.993081
YBR067C YKL020C 0.985394 0.0146056 1.46913e-09
YBR067C YJL110C 0.9976 0.00240009 5.77111e-14
YBR067C YFL031W 0.998062 0.00193829 1.47347e-15
YBR067C YLR013W 0.999313 0.000686661 8.7961e-21
YBR067C YIR017C 1 5.44421e-09 1.18174e-35
YBR067C YKR099W 1 5.55858e-08 7.85713e-34
YBR067C YML007W 1 8.98046e-09 8.31546e-30
YBR068C YOR028C 8.56751e-34 0.00144983 0.99855
YBR068C YEL009C 4.04461e-12 0.0901834 0.909817
YBR068C YKR034W 0.999995 4.64487e-06 2.24815e-76
YBR069C YCR065W 1.39359e-23 4.30923e-05 0.999957
YBR069C YKL185W 2.0008e-19 0.00218968 0.99781
YBR069C YBR297W 5.58537e-13 5.20306e-06 0.999995
YBR069C YIL036W 0.974557 0.0254429 6.45716e-17
YBR069C YOR113W 0.999031 0.000969208 3.5133e-19
YBR069C YIR017C 1 4.2753e-11 3.66311e-92
YBR071W YFL021W 9.78213e-34 6.27693e-07 0.999999
YBR071W YGL166W 6.71612e-31 2.01213e-07 1
YBR071W YGR044C 9.33286e-31 3.17083e-05 0.999968
YBR071W YCR065W 2.29909e-15 2.6792e-05 0.999973
YBR071W YDL170W 0.999336 0.000664384 3.84833e-13
YBR071W YDR259C 0.999996 3.64174e-06 2.18455e-16
YBR073W YCR065W 3.11691e-25 2.89478e-05 0.999971
YBR073W YER111C 7.70242e-16 0.031921 0.968079
YBR073W YML099C 6.56116e-13 0.00529897 0.994701
YBR073W YFL021W 0.994338 0.00566222 3.47337e-32
YBR073W YMR037C 0.994788 0.00521205 7.36311e-16
YBR074W YML099C 4.9332e-18 0.000419531 0.99958
YBR074W YDR451C 5.44056e-14 0.0198724 0.980128
YBR074W YOR140W 1.16649e-13 0.00205082 0.997949
YBR074W YGR288W 4.21178e-12 0.00257518 0.997425
YBR074W YIL101C 1 1.03136e-09 2.38447e-70
YBR074W YKR034W 1 1.68078e-10 6.2094e-47
YBR078W YEL009C 1.50025e-19 0.000167807 0.999832
YBR078W YPL230W 1 1.89615e-27 8.55458e-178
YBR080C YKR099W 0.999892 0.000108255 9.20805e-18
YBR080C YKL109W 1 5.94005e-09 2.78592e-39
YBR082C YOR028C 5.70537e-48 2.0293e-09 1
YBR082C YCR040W 0.913002 0.0869978 1.73231e-14
YBR082C YMR016C 0.937905 0.0620949 2.37928e-10
YBR082C YJR147W 0.997352 0.00264822 2.34631e-21
YBR082C YBR297W 0.998737 0.00126334 4.58482e-26
YBR082C YKL109W 0.999979 2.05541e-05 1.4888e-51
YBR085W YKL109W 1.35316e-26 0.0378886 0.962111
YBR085W YJL089W 1.51036e-25 0.00249967 0.9975
YBR085W YBL005W 4.832e-12 0.0542406 0.945759
YBR085W YEL009C 3.14194e-11 0.0469529 0.953047
YBR085W YPL038W 4.23237e-10 0.035367 0.964633
YBR085W YPL230W 1 7.24117e-15 1.57579e-49
YBR086C YKL062W 3.2421e-13 0.0386152 0.961385
YBR086C YGL096W 0.999987 1.28134e-05 1.67533e-31
YBR087W YCR065W 7.26439e-35 0.00324443 0.996756
YBR087W YIR017C 0.994158 0.00584225 4.71499e-106
YBR093C YJR147W 3.8067e-25 2.14164e-05 0.999979
YBR093C YOR344C 7.42613e-23 7.20935e-08 1
YBR093C YKL185W 5.96674e-14 0.0448566 0.955143
YBR093C YEL009C 4.01534e-13 0.0203952 0.979605
YBR093C YDR421W 0.956725 0.0432749 4.59775e-22
YBR093C YBL005W 0.997169 0.00283108 1.11651e-22
YBR093C YIR017C 0.999994 6.30416e-06 8.99603e-35
YBR096W YKL032C 0.9095 0.0905001 4.60283e-08
YBR096W YLR131C 0.995748 0.00425237 1.68374e-12
YBR096W YKR099W 0.999994 5.96889e-06 4.39189e-34
YBR096W YKL109W 1 1.40477e-10 2.28705e-38
YBR097W YBR240C 5.10427e-16 0.00325039 0.99675
YBR097W YOR363C 4.05503e-10 0.0606344 0.939366
YBR097W YFL021W 0.999974 2.5796e-05 1.45683e-18
YBR101C YDL020C 1.374e-28 9.54946e-05 0.999905
YBR101C YOR344C 2.36576e-17 0.00221129 0.997789
YBR101C YGL073W 1.43124e-09 0.0458582 0.954142
YBR101C YNL103W 0.946178 0.0538221 7.18482e-08
YBR101C YDR253C 0.951717 0.0482832 1.37277e-09
YBR104W YDL170W 1.91938e-18 0.00232818 0.997672
YBR104W YPL230W 1 8.0433e-22 4.24444e-187
YBR114W YPL230W 1.26803e-239 7.09922e-21 1
YBR114W YNL103W 3.6074e-11 0.0242748 0.975725
YBR115C YDR253C 4.40394e-17 0.00197907 0.998021
YBR115C YGR044C 0.983107 0.0168926 1.22306e-20
YBR115C YGL166W 0.991152 0.0088481 4.01491e-15
YBR115C YOL108C 0.99871 0.00128985 1.31986e-19
YBR116C YPL230W 1.16932e-138 2.12778e-14 1
YBR116C YBR240C 1.91241e-14 0.0302496 0.96975
YBR116C YCR040W 1.33705e-11 0.0896856 0.910314
YBR117C YPL230W 8.06319e-205 6.59724e-28 1
YBR117C YBR240C 2.0947e-23 0.000385729 0.999614
YBR117C YBR033W 4.09908e-08 0.0353041 0.964696
YBR117C YBR049C 1.50016e-07 0.0737574 0.926242
YBR130C YOR028C 4.77675e-13 9.10888e-05 0.999909
YBR130C YDR146C 3.10544e-12 0.0737065 0.926294
YBR130C YIL101C 1 2.31068e-09 2.9548e-49
YBR137W YHR206W 0.992715 0.0072849 3.41247e-14
YBR138C YDR146C 1.24663e-19 0.000105226 0.999895
YBR138C YDR259C 1.08532e-15 0.00388569 0.996114
YBR138C YDR253C 5.0636e-15 0.0850833 0.914917
YBR138C YMR016C 0.98788 0.0121196 2.65124e-13
YBR148W YJL089W 7.04481e-34 1.3563e-05 0.999986
YBR148W YKR099W 1.50284e-15 0.00693731 0.993063
YBR148W YDR253C 2.12816e-13 0.00378102 0.996219
YBR148W YPL075W 1.2057e-10 0.0716438 0.928356
YBR156C YGL096W 0.999785 0.000215397 3.12766e-39
YBR162C YEL009C 4.54946e-32 2.02893e-05 0.99998
YBR162C YPL230W 1 2.03975e-21 3.36432e-267
YBR164C YCL067C 5.85435e-22 4.98267e-05 0.99995
YBR164C YOR028C 2.36071e-20 4.22534e-05 0.999958
YBR164C YMR042W 0.973356 0.0266439 7.2902e-13
YBR164C YPL230W 1 5.32251e-48 2.50761e-196
YBR166C YKL109W 0.975742 0.0242584 1.78888e-47
YBR171W YML007W 4.40258e-20 4.90715e-06 0.999995
YBR171W YLR013W 0.927728 0.0722724 1.08287e-19
YBR171W YPR104C 0.993476 0.0065242 4.10457e-11
YBR171W YPL230W 1 1.36132e-57 2.53543e-156
YBR176W YBR182C 4.56566e-18 0.00128576 0.998714
YBR176W YHR124W 6.08412e-13 0.0583188 0.941681
YBR176W YGL013C 1.5548e-11 0.0110738 0.988926
YBR176W YIR018W 0.968308 0.0316921 7.12481e-12
YBR176W YKR099W 0.999997 2.67702e-06 2.67391e-27
YBR177C YDR043C 2.30508e-26 0.00145849 0.998542
YBR177C YGR249W 4.6987e-19 0.0479674 0.952033
YBR177C YGL166W 0.962308 0.0376918 1.59987e-15
YBR184W YCR040W 7.76524e-14 0.00947894 0.990521
YBR184W YDR253C 3.44193e-09 0.0647226 0.935277
YBR185C YIR017C 1.12372e-22 0.00409463 0.995905
YBR185C YKR034W 0.999999 5.06166e-07 2.08037e-28
YBR186W YMR182C 1.07447e-12 0.00405769 0.995942
YBR186W YBL005W 0.997632 0.00236758 2.77826e-25
YBR186W YIL101C 1 4.33697e-15 2.90557e-84
YBR190W YCR040W 2.2704e-17 0.0100685 0.989931
YBR190W YBL005W 0.968942 0.031058 1.25827e-18
YBR190W YIL101C 0.999093 0.000906705 4.57816e-61
YBR196C YGR044C 7.73028e-21 3.84665e-06 0.999996
YBR196C YOR344C 3.45619e-16 0.000488157 0.999512
YBR196C YCR040W 0.96342 0.0365804 1.6849e-12
YBR196C YKL032C 0.989916 0.0100844 2.21495e-08
YBR196C YER045C 0.999222 0.00077769 3.23967e-19
YBR196C YOR032C 1 5.41988e-08 5.62594e-40
YBR202W YDR259C 0.928335 0.0716645 9.62499e-20
YBR207W YML007W 1.05477e-35 0.00761925 0.992381
YBR208C YML076C 2.111e-12 0.00640327 0.993597
YBR208C YDR253C 2.35839e-12 0.00945165 0.990548
YBR208C YGL071W 7.29307e-10 0.0558037 0.944196
YBR208C YPL248C 1.80785e-09 0.0519727 0.948027
YBR208C YER040W 4.57546e-08 0.0516407 0.948359
YBR208C YBR083W 0.987949 0.0120508 1.05173e-12
YBR208C YER045C 0.995258 0.00474248 1.99622e-11
YBR209W YIL101C 5.12171e-39 7.54869e-06 0.999992
YBR209W YBR240C 6.65172e-18 0.0197178 0.980282
YBR209W YJR147W 4.91593e-15 0.000682895 0.999317
YBR209W YDR216W 1.40238e-11 0.00754305 0.992457
YBR209W YKR034W 0.999166 0.000833897 1.84581e-33
YBR212W YIL101C 6.55411e-105 2.81211e-08 1
YBR214W YPL230W 2.27434e-81 8.55901e-07 0.999999
YBR222C YHR178W 1.89875e-21 0.000378392 0.999622
YBR222C YKL038W 1.05611e-19 3.19134e-05 0.999968
YBR222C YFL031W 5.75827e-16 0.00561671 0.994383
YBR222C YDR146C 0.972694 0.0273061 7.13099e-22
YBR225W YBR297W 5.92186e-23 0.0309266 0.969073
YBR225W YML007W 2.29563e-16 0.00672188 0.993278
YBR225W YML051W 0.949509 0.0504905 2.53155e-10
YBR234C YHR124W 4.30218e-09 0.0657451 0.934255
YBR234C YOL028C 0.905515 0.0944849 4.60945e-10
YBR234C YPR104C 0.990816 0.00918389 7.27992e-11
YBR234C YMR016C 0.992594 0.0074059 1.83038e-13
YBR234C YBR297W 0.999948 5.22159e-05 1.27338e-18
YBR234C YKR099W 0.999999 9.98892e-07 5.95795e-31
YBR237W YDR259C 2.7874e-35 8.89229e-05 0.999911
YBR237W YER169W 4.68546e-25 0.000452131 0.999548
YBR237W YDL106C 2.43086e-24 1.28325e-05 0.999987
YBR237W YGL162W 2.71163e-13 0.0270283 0.972972
YBR237W YBR049C 7.8057e-13 0.00393009 0.99607
YBR243C YOR162C 3.54449e-11 0.0286366 0.971363
YBR243C YKR099W 0.918547 0.0814531 2.83057e-11
YBR243C YPL230W 1 6.398e-29 5.46365e-103
YBR244W YOR028C 2.93636e-41 1.91397e-08 1
YBR244W YKR034W 4.4498e-16 9.43651e-07 0.999999
YBR244W YNL103W 3.97477e-09 0.0267782 0.973222
YBR244W YMR280C 0.951566 0.0484344 3.73914e-16
YBR244W YPL089C 0.951849 0.0481505 2.27457e-10
YBR244W YGL162W 0.962007 0.0379928 3.14795e-10
YBR244W YMR182C 0.968602 0.0313982 3.59805e-12
YBR244W YDR259C 0.999889 0.000110695 2.31323e-20
YBR244W YOR032C 0.999903 9.65261e-05 2.54759e-26
YBR244W YKL043W 0.999982 1.77221e-05 8.72148e-25
YBR248C YBR083W 2.03857e-14 0.00521609 0.994784
YBR248C YPL230W 1 1.14163e-17 1.89233e-164
YBR250W YIL101C 1.14265e-73 4.41767e-26 1
YBR250W YBR182C 3.40695e-16 0.00978623 0.990214
YBR250W YKR099W 1.86506e-14 4.68328e-05 0.999953
YBR250W YLR014C 2.8851e-10 0.0456319 0.954368
YBR250W YML007W 0.962352 0.0376479 8.33797e-18
YBR255W YIL101C 1.96323e-84 9.61772e-11 1
YBR255W YDL106C 1.08643e-10 0.0597038 0.940296
YBR255W YBR240C 0.999367 0.00063272 4.00981e-18
YBR256C YPL230W 8.48337e-169 2.8719e-15 1
YBR256C YEL009C 3.87249e-25 6.21884e-06 0.999994
YBR256C YIL036W 3.25817e-18 0.00442913 0.995571
YBR257W YKR099W 9.03905e-21 0.00168535 0.998315
YBR257W YCL067C 1.01037e-13 0.00253062 0.997469
YBR257W YMR280C 1.35123e-13 0.0148387 0.985161
YBR270C YCL067C 5.54867e-22 5.95688e-05 0.99994
YBR270C YMR182C 5.59342e-16 0.037084 0.962916
YBR271W YKR099W 6.08427e-23 0.00138345 0.998617
YBR271W YDL170W 5.75327e-11 4.90379e-05 0.999951
YBR271W YMR021C 2.60551e-10 0.004491 0.995509
YBR271W YGL166W 3.15854e-10 0.0204549 0.979545
YBR271W YIL101C 0.999998 2.10035e-06 2.83058e-91
YBR271W YIR017C 1 2.09938e-09 3.24002e-37
YBR273C YGL166W 1.00424e-17 0.0230658 0.976934
YBR273C YIL036W 1.43848e-14 0.0349295 0.96507
YBR275C YJR147W 2.20382e-20 0.0100131 0.989987
YBR281C YBL005W 2.70607e-27 0.00173349 0.998267
YBR281C YBR083W 1.7638e-17 0.000479797 0.99952
YBR281C YGL162W 6.2855e-13 0.0249888 0.975011
YBR281C YJL110C 3.56172e-12 0.0502129 0.949787
YBR281C YMR182C 0.999759 0.000241489 2.1988e-19
YBR281C YOL108C 0.999999 5.6038e-07 1.05615e-33
YBR284W YPL230W 1.52944e-201 1.17223e-34 1
YBR284W YCL066W 1.98448e-18 7.51985e-12 1
YBR284W YEL009C 0.993135 0.00686496 4.29325e-17
YBR286W YGR044C 7.20183e-26 1.39996e-05 0.999986
YBR286W YCR065W 1.08123e-11 0.0163991 0.983601
YBR286W YHR124W 3.66446e-08 0.0782412 0.921759
YBR286W YBR240C 0.978752 0.0212484 1.95436e-14
YBR290W YDR423C 3.61357e-18 0.0711108 0.928889
YBR290W YER045C 1.5958e-13 0.0526825 0.947317
YBR290W YGL181W 4.56321e-11 0.0248683 0.975132
YBR291C YDR253C 9.52645e-23 0.00013138 0.999869
YBR291C YGL209W 1.105e-20 0.000231122 0.999769
YBR291C YHR206W 3.95633e-14 0.0508867 0.949113
YBR291C YGL073W 0.977749 0.0222515 2.18495e-10
YBR291C YPL075W 0.993635 0.00636486 9.16653e-12
YBR294W YJL089W 1.01672e-38 0.00824884 0.991751
YBR294W YLR013W 4.0598e-22 0.0903794 0.909621
YBR294W YDR034C 2.09378e-14 0.0827833 0.917217
YBR295W YBR297W 4.10897e-38 7.0766e-06 0.999993
YBR295W YHR206W 1.56304e-20 4.75089e-05 0.999952
YBR295W YER184C 3.53141e-13 0.00809804 0.991902
YBR295W YBR083W 0.99556 0.00443962 6.78629e-17
YBR296C YBR297W 2.85473e-35 2.39381e-06 0.999998
YBR296C YOR344C 1.78535e-19 0.00482878 0.995171
YBR296C YJL056C 5.15057e-15 0.00412585 0.995874
YBR296C YFL031W 4.58096e-14 0.0294548 0.970545
YBR296C YOL108C 3.51013e-13 0.0343068 0.965693
YBR296C YLR131C 7.19143e-12 0.00235719 0.997643
YBR296C YHR124W 2.35785e-11 0.0193652 0.980635
YBR296C YLR256W 0.987281 0.0127192 6.69295e-09
YBR296C YBR182C 0.995332 0.00466758 7.01189e-21
YBR296C YKL062W 0.999976 2.43495e-05 1.29604e-34
YBR296C YOR028C 1 1.07721e-11 5.48262e-43
YBR297W YPL230W 1.06831e-262 2.25831e-36 1
YBR297W YCR106W 7.42345e-16 0.000795003 0.999205
YBR297W YDR146C 4.67863e-15 0.00462044 0.99538
YBR297W YOR363C 5.41489e-14 0.00625852 0.993741
YBR297W YIR023W 0.996855 0.00314484 5.08253e-15
YBR298C YKL109W 3.3428e-28 0.066925 0.933075
YBR298C YBR297W 8.89694e-14 0.00886638 0.991134
YBR299W YBR297W 2.81713e-41 3.46714e-05 0.999965
YCL006C YCR040W 2.52822e-21 0.000526911 0.999473
YCL006C YLR256W 0.983052 0.016948 5.16989e-09
YCL006C YJL110C 0.987473 0.0125271 8.10677e-12
YCL006C YIR017C 0.999786 0.000213853 1.96629e-30
YCL008C YJR147W 3.52559e-21 0.000370645 0.999629
YCL008C YBR240C 5.07607e-15 0.0505437 0.949456
YCL008C YKR099W 0.999998 2.48975e-06 4.71187e-23
YCL009C YJR147W 1.5231e-25 0.000744472 0.999256
YCL009C YIR017C 9.73849e-19 0.000384554 0.999615
YCL009C YEL009C 4.42174e-14 0.0653351 0.934665
YCL009C YIL101C 1 1.83867e-13 1.69714e-75
YCL012W YLR013W 3.00313e-17 0.0348286 0.965171
YCL012W YMR019W 7.82295e-10 0.0491966 0.950803
YCL012W YER169W 5.74841e-08 0.0439013 0.956099
YCL012W YOL108C 0.992451 0.00754912 3.4684e-17
YCL012W YDR043C 0.998562 0.00143808 4.24835e-21
YCL018W YIR017C 3.74008e-35 0.00543588 0.994564
YCL018W YLR013W 0.972324 0.0276758 2.3285e-14
YCL020W YBL005W 1.01471e-77 5.7642e-13 1
YCL020W YER184C 9.12101e-32 0.000771479 0.999229
YCL020W YLR256W 2.70988e-17 0.00164011 0.99836
YCL020W YJL206C 1 2.00411e-07 3.1643e-22
YCL025C YBR297W 1.53592e-66 3.69737e-07 1
YCL025C YML051W 3.7877e-16 0.00338588 0.996614
YCL025C YKR099W 0.965603 0.0343975 4.80364e-25
YCL025C YNL103W 0.992494 0.00750644 4.98478e-17
YCL027W YHR084W 1.01818e-13 0.00732351 0.992676
YCL027W YBR083W 1.02181e-11 0.00399283 0.996007
YCL027W YER184C 4.56055e-09 0.0368643 0.963136
YCL027W YDR123C 0.921453 0.0785466 1.86945e-08
YCL027W YKL109W 0.999989 1.07616e-05 3.30964e-33
YCL030C YOR028C 7.58308e-17 0.00183884 0.998161
YCL030C YFL021W 4.62145e-12 0.0119182 0.988082
YCL030C YPL075W 8.97227e-08 0.0960071 0.903993
YCL030C YOL067C 0.900642 0.0993575 1.34778e-07
YCL030C YDR259C 0.962458 0.0375421 9.3819e-12
YCL030C YGL166W 0.987581 0.0124186 3.47318e-13
YCL030C YDR043C 0.99959 0.000410094 3.88674e-19
YCL030C YML007W 0.999822 0.000177978 2.40951e-16
YCL032W YIR017C 6.80994e-37 2.33337e-06 0.999998
YCL032W YPL038W 8.48913e-14 0.00166154 0.998338
YCL033C YPL230W 3.36282e-166 9.73868e-17 1
YCL033C YMR042W 1.85043e-22 7.55744e-05 0.999924
YCL033C YGL166W 8.95044e-22 0.0132324 0.986768
YCL036W YKR099W 2.66552e-48 1.10815e-05 0.999989
YCL036W YCL066W 1.8642e-25 3.90149e-07 1
YCL036W YGL166W 1.79304e-19 0.000396673 0.999603
YCL036W YBR297W 0.999813 0.000186701 1.56442e-34
YCL036W YOR344C 0.999821 0.000179437 1.60328e-20
YCL036W YKR034W 1 8.19332e-08 2.28807e-41
YCL038C YER169W 2.25426e-11 0.0570764 0.942924
YCL038C YLR228C 0.960092 0.0399077 2.12783e-11
YCL041C YBR297W 0.99991 8.9554e-05 5.25606e-17
YCL041C YKR099W 0.999989 1.05596e-05 1.01668e-30
YCL043C YGR044C 6.19379e-21 0.000215647 0.999784
YCL043C YBR297W 0.999929 7.06842e-05 2.8556e-30
YCL043C YKR099W 0.999997 2.80121e-06 1.56369e-28
YCL043C YGL096W 1 7.5353e-09 1.91816e-39
YCL044C YGL166W 7.84478e-28 0.0661944 0.933806
YCL044C YMR037C 2.91737e-15 0.000976768 0.999023
YCL044C YLR014C 3.63682e-14 0.013004 0.986996
YCL044C YGL073W 3.85333e-13 0.0406557 0.959344
YCL044C YPR065W 0.995495 0.00450482 1.65152e-11
YCL044C YPR104C 0.999955 4.52731e-05 1.0908e-19
YCL044C YKR099W 1 7.25302e-09 6.52634e-59
YCL048W YER045C 1.56472e-38 5.12296e-06 0.999995
YCL048W YCR040W 2.08503e-25 0.000743238 0.999257
YCL048W YCL066W 8.02032e-14 0.0277478 0.972252
YCL049C YIL101C 3.09201e-123 2.59424e-20 1
YCL049C YHR124W 7.0952e-13 0.00106314 0.998937
YCL049C YLR228C 0.937699 0.0623011 1.01977e-13
YCL049C YPL248C 0.991458 0.00854173 2.02514e-09
YCL049C YIL036W 0.999695 0.000305383 8.38176e-15
YCL049C YIR023W 0.999975 2.54087e-05 2.7985e-17
YCL050C YOR028C 1.42335e-75 2.69281e-19 1
YCL050C YGL013C 7.9578e-25 3.71828e-05 0.999963
YCL050C YBL103C 4.69399e-13 0.0245872 0.975413
YCL050C YKR034W 0.975458 0.0245423 2.30395e-28
YCL050C YKL038W 0.999172 0.000828146 9.53131e-21
YCL050C YKL062W 0.999999 1.06419e-06 6.90461e-35
YCL055W YHR084W 4.25539e-101 1.99147e-33 1
YCL055W YHL009C 6.30983e-42 6.4857e-13 1
YCL055W YGL013C 1.94948e-38 4.97949e-15 1
YCL055W YLR451W 0.998925 0.00107473 1.07669e-28
YCL055W YKL020C 0.999976 2.4402e-05 3.26258e-38
YCL057W YKR034W 0.998372 0.00162799 1.20239e-26
YCL063W YKL185W 7.11219e-18 0.0722435 0.927757
YCL063W YJL206C 1.27068e-14 0.00949984 0.9905
YCL063W YPL230W 1 3.53148e-15 1.40841e-152
YCL064C YGR044C 4.56005e-12 0.00557722 0.994423
YCL064C YKL185W 6.87518e-10 0.0198215 0.980178
YCL064C YCL066W 2.59235e-08 0.0340118 0.965988
YCL064C YDL056W 1.90809e-06 0.0647323 0.935266
YCL064C YBR297W 0.999849 0.000150668 2.20543e-17
YCL064C YKR034W 0.999952 4.77258e-05 6.48622e-30
YCL067C YJL206C 4.42701e-13 0.0375378 0.962462
YCL067C YJR147W 0.993234 0.00676624 1.90336e-25
YCR002C YOR028C 6.34649e-22 8.67528e-06 0.999991
YCR002C YHR084W 5.88621e-15 0.00798191 0.992018
YCR002C YGR249W 0.999818 0.000181733 4.51601e-16
YCR003W YBR297W 2.26148e-35 6.59189e-11 1
YCR003W YDL056W 0.984389 0.0156111 1.47194e-12
YCR003W YJL056C 0.987616 0.012384 1.68304e-15
YCR003W YGR288W 0.999353 0.000647112 7.34811e-16
YCR003W YMR182C 0.999788 0.00021245 1.78415e-22
YCR005C YJL089W 3.54815e-34 0.00319614 0.996804
YCR005C YOR344C 1.25574e-23 3.92215e-06 0.999996
YCR005C YBR083W 1.28458e-08 0.0912734 0.908727
YCR005C YKR099W 0.951416 0.0485835 4.66048e-18
YCR005C YPL177C 0.975911 0.024089 3.05264e-10
YCR005C YMR182C 0.98802 0.01198 6.12896e-14
YCR006C YLR013W 9.65728e-28 5.41111e-05 0.999946
YCR008W YKL062W 1.44111e-19 0.00464307 0.995357
YCR008W YBL005W 5.00661e-19 0.00134118 0.998659
YCR008W YIR017C 0.999335 0.000665106 1.39104e-13
YCR012W YGR044C 3.99332e-17 0.00890952 0.99109
YCR012W YOR344C 1.54963e-15 0.000122947 0.999877
YCR012W YPL075W 6.59411e-10 0.0682914 0.931709
YCR012W YHR178W 1.07269e-08 0.025807 0.974193
YCR012W YPR104C 0.954784 0.0452163 5.14031e-09
YCR012W YDR253C 0.996905 0.00309463 3.20007e-11
YCR012W YKR099W 0.999995 4.88387e-06 2.32654e-29
YCR012W YBR297W 0.999999 6.06047e-07 2.17369e-31
YCR012W YGL096W 1 3.17394e-10 2.26126e-38
YCR018C YBR240C 4.26068e-14 0.039065 0.960935
YCR018C YFR034C 1.36698e-12 0.0165602 0.98344
YCR018C YCR040W 3.72243e-12 0.0731816 0.926818
YCR018C YFL021W 0.976158 0.0238425 1.53472e-13
YCR021C YKL109W 1.61915e-39 0.000191147 0.999809
YCR021C YDR451C 0.945604 0.0543961 7.54372e-09
YCR021C YCR065W 0.977637 0.0223632 3.69568e-10
YCR025C YKL109W 3.72044e-31 0.000111272 0.999889
YCR025C YCR040W 9.47338e-21 0.00621398 0.993786
YCR025C YKL062W 0.956677 0.0433232 1.84451e-18
YCR025C YOR344C 0.999389 0.000610709 1.5336e-20
YCR030C YBR297W 2.19117e-58 2.93241e-06 0.999997
YCR030C YGR044C 2.43066e-57 6.04406e-11 1
YCR030C YER111C 3.58404e-35 9.66017e-08 1
YCR030C YGR288W 5.41456e-27 7.34893e-06 0.999993
YCR030C YLR131C 0.998277 0.00172277 2.87666e-13
YCR030C YDR253C 1 2.35526e-09 1.4016e-27
YCR030C YEL009C 1 5.85574e-08 2.39406e-29
YCR030C YJL206C 1 5.5386e-11 3.65751e-51
YCR037C YKL062W 1.6454e-41 3.77604e-10 1
YCR037C YHR084W 7.51576e-16 0.00111061 0.998889
YCR037C YOR140W 3.12244e-12 0.00405836 0.995942
YCR037C YER184C 2.71898e-11 0.0607876 0.939212
YCR037C YBR049C 9.96132e-09 0.0628984 0.937102
YCR037C YKR034W 0.999996 3.71406e-06 1.40846e-38
YCR039C YCL067C 9.01658e-198 1.54165e-25 1
YCR040W YLR013W 7.24802e-20 0.078872 0.921128
YCR040W YCL066W 6.12059e-15 0.0109536 0.989046
YCR043C YJR147W 1.08841e-29 0.000935298 0.999065
YCR043C YIL101C 1 1.00925e-07 1.20772e-124
YCR059C YPL230W 1 1.70574e-07 2.67153e-92
YCR060W YJR147W 6.41954e-24 0.000129856 0.99987
YCR060W YML007W 8.25936e-24 8.82527e-07 0.999999
YCR060W YPL038W 2.9089e-19 6.69537e-05 0.999933
YCR060W YJL206C 1.13356e-13 0.00114788 0.998852
YCR060W YOR380W 2.20538e-11 0.00651979 0.99348
YCR060W YDR213W 2.49395e-09 0.0377993 0.962201
YCR063W YCR065W 1.1766e-12 0.022064 0.977936
YCR063W YDR123C 7.28436e-12 0.0324008 0.967599
YCR065W YJR147W 2.14599e-20 0.0103759 0.989624
YCR065W YHR084W 7.00175e-16 0.0160094 0.983991
YCR066W YGL096W 1.1601e-41 9.07096e-09 1
YCR066W YGL013C 1.35506e-10 0.0554905 0.94451
YCR066W YLR182W 2.34256e-10 0.0441774 0.955823
YCR068W YIL101C 4.17253e-69 1.72518e-13 1
YCR068W YBL005W 1.1621e-18 0.00162988 0.99837
YCR068W YOR380W 3.4241e-09 0.0810258 0.918974
YCR068W YKL043W 0.980981 0.0190193 1.77545e-15
YCR073C YJR147W 1.7726e-24 0.000166029 0.999834
YCR073C YJL206C 6.61062e-12 0.00415611 0.995844
YCR073C YGR044C 0.958075 0.0419245 1.02642e-14
YCR079W YIL101C 1.89607e-79 2.27874e-11 1
YCR079W YMR182C 4.08471e-14 0.0748244 0.925176
YCR079W YBR182C 6.34508e-14 0.0176558 0.982344
YCR083W YPL230W 2.62565e-201 2.78608e-21 1
YCR087W YCR040W 5.73657e-16 0.00148779 0.998512
YCR087W YIR017C 0.996774 0.00322629 1.16525e-35
YCR088W YIR017C 3.27515e-36 0.000116119 0.999884
YCR088W YBR083W 7.71626e-16 0.000492804 0.999507
YCR088W YEL009C 0.999608 0.000391514 7.28804e-22
YCR088W YJL089W 1 1.36123e-14 2.78922e-60
YCR089W YGR249W 5.77965e-14 0.00525406 0.994746
YCR089W YHR084W 8.30498e-14 0.00382291 0.996177
YCR096C YGL096W 1.82035e-85 3.45681e-12 1
YCR096C YCL067C 6.49998e-32 1.80026e-06 0.999998
YCR096C YHL027W 0.990764 0.00923573 1.82269e-12
YCR098C YGL096W 1.69298e-19 0.00422165 0.995778
YCR098C YBR297W 5.95418e-15 0.0854272 0.914573
YCR098C YCL066W 3.63445e-10 0.0829165 0.917084
YCR099C YDR451C 0.916424 0.0835761 1.00873e-10
YCR099C YEL009C 0.990882 0.0091184 2.19666e-12
YCR100C YBR297W 3.34678e-32 0.000176036 0.999824
YCR100C YCR040W 3.69537e-17 0.00219091 0.997809
YCR100C YBL103C 6.82486e-11 0.0049733 0.995027
YCR100C YEL009C 0.998062 0.00193827 3.38866e-13
YCR102C YGL096W 3.76633e-43 2.03417e-07 1
YCR102C YCR106W 3.86782e-14 0.00482341 0.995177
YCR102C YOR380W 3.2053e-09 0.0438331 0.956167
YCR102C YDR451C 0.90999 0.0900104 1.19819e-09
YCR104W YER045C 4.66108e-16 0.0225095 0.97749
YCR104W YCL066W 6.94933e-16 0.0117146 0.988285
YCR105W YIL101C 6.81792e-75 3.17237e-10 1
YCR105W YLR013W 4.599e-25 0.00257244 0.997428
YCR105W YHR124W 8.99463e-13 0.0712681 0.928732
YCR106W YBR297W 4.40635e-59 2.50422e-22 1
YCR106W YJL110C 3.85888e-44 1.33851e-11 1
YCR106W YML051W 1.80444e-35 5.71388e-12 1
YCR106W YMR037C 5.67394e-29 5.90205e-09 1
YCR106W YER184C 1.84407e-27 7.18655e-11 1
YCR106W YML099C 1.5098e-13 7.90461e-05 0.999921
YCR106W YKL020C 0.984205 0.0157953 1.43912e-13
YCR106W YIR023W 0.999808 0.000191589 3.56249e-19
YCR106W YGL166W 1 1.60057e-23 4.42914e-47
YCR106W YGR044C 1 1.39666e-12 1.2957e-50
YCR107W YGL096W 8.27602e-84 2.27425e-10 1
YCR107W YCR106W 1.51864e-16 0.0402033 0.959797
YCR107W YNL103W 1.62626e-11 0.09051 0.90949
YDL003W YKR099W 3.34069e-107 5.99436e-25 1
YDL003W YDR451C 3.82523e-19 4.95284e-05 0.99995
YDL003W YBR049C 7.55244e-19 0.0991491 0.900851
YDL003W YER111C 5.47616e-13 0.00366629 0.996334
YDL003W YLR098C 2.21716e-12 0.00378428 0.996216
YDL003W YDR207C 7.61889e-07 0.0421121 0.957887
YDL003W YKL020C 0.988693 0.0113075 1.34356e-22
YDL003W YER169W 1 1.09108e-18 4.82268e-74
YDL004W YPL230W 1.00177e-71 1.08336e-09 1
YDL004W YEL009C 5.40762e-12 0.0243282 0.975672
YDL004W YGL162W 1.44929e-10 0.048546 0.951454
YDL007W YML007W 1.58649e-25 0.000885105 0.999115
YDL007W YIL036W 1.09417e-13 0.00321265 0.996787
YDL007W YGL073W 3.99229e-10 0.0762002 0.9238
YDL007W YOL028C 0.989842 0.0101578 1.70724e-10
YDL007W YBR297W 0.999999 8.83017e-07 5.95391e-19
YDL010W YIL101C 8.43705e-60 0.00709416 0.992906
YDL028C YMR280C 4.67661e-18 0.0121369 0.987863
YDL028C YDL056W 1.56482e-13 0.0194405 0.98056
YDL034W YBL005W 2.14154e-26 0.00844671 0.991553
YDL035C YAL051W 6.38384e-12 0.0202419 0.979758
YDL052C YDR216W 1.57298e-17 0.000147063 0.999853
YDL052C YBR083W 1.66278e-14 0.0220147 0.977985
YDL052C YCR065W 1.66659e-14 0.00906987 0.99093
YDL052C YML051W 1.58271e-10 0.0460745 0.953926
YDL052C YLR131C 0.948173 0.0518269 2.001e-09
YDL052C YMR182C 0.995521 0.00447881 1.14281e-19
YDL052C YDR146C 0.99748 0.00251974 1.05157e-10
YDL052C YJL089W 1 5.34215e-15 3.08494e-47
YDL055C YDR451C 3.36686e-10 0.019614 0.980386
YDL055C YCL067C 0.956179 0.0438212 5.00657e-11
YDL055C YJL089W 0.999896 0.000103819 9.58824e-38
YDL057W YER045C 3.18308e-23 0.00796394 0.992036
YDL057W YDR123C 9.00424e-18 0.00018446 0.999816
YDL057W YBR083W 1.21248e-14 0.0267325 0.973267
YDL057W YMR043W 0.900873 0.0991273 2.66247e-10
YDL058W YCL067C 0.911451 0.0885491 1.2836e-10
YDL058W YGL096W 0.999999 8.2471e-07 5.40898e-40
YDL059C YKR034W 2.38617e-45 0.000870744 0.999129
YDL059C YBR297W 9.30447e-13 0.00369247 0.996308
YDL059C YKL109W 0.999999 8.15597e-07 2.175e-19
YDL067C YKL109W 2.465e-61 0.00381654 0.996183
YDL067C YPL177C 3.49023e-13 0.0940928 0.905907
YDL072C YIL101C 2.81534e-96 2.97397e-09 1
YDL091C YGL096W 1.0134e-41 0.00200803 0.997992
YDL091C YIR017C 8.97636e-33 0.00492469 0.995075
YDL093W YLR013W 1.33386e-23 9.881e-05 0.999901
YDL093W YFR034C 1.96894e-23 0.000126817 0.999873
YDL093W YDR213W 2.11204e-10 0.096384 0.903616
YDL093W YOL116W 0.972458 0.027542 1.62332e-13
YDL093W YIL101C 1 3.57397e-18 1.65663e-99
YDL094C YJL089W 0.995478 0.00452153 3.6363e-42
YDL095W YBR182C 1.2963e-15 0.00370525 0.996295
YDL095W YJL089W 0.997038 0.00296194 1.4901e-52
YDL095W YOL108C 0.999902 9.76805e-05 4.12522e-27
YDL096C YBR182C 2.41832e-13 0.00115829 0.998842
YDL096C YJL089W 0.991124 0.00887594 6.67228e-39
YDL096C YOL108C 0.994824 0.00517609 2.71167e-18
YDL101C YIR017C 2.06944e-18 0.00126814 0.998732
YDL101C YCR065W 3.52215e-13 0.02962 0.97038
YDL101C YFL031W 0.968439 0.0315615 1.65951e-11
YDL101C YOR140W 0.987615 0.012385 9.9089e-14
YDL101C YKL043W 0.989965 0.0100354 1.8652e-19
YDL104C YDL106C 1.58774e-20 1.25084e-05 0.999987
YDL104C YDR253C 6.2006e-20 0.0103615 0.989639
YDL104C YGL254W 7.37834e-18 0.0264787 0.973521
YDL104C YDL056W 3.28641e-15 0.0147124 0.985288
YDL106C YDR216W 1.45817e-16 0.000962208 0.999038
YDL106C YDL056W 6.39804e-16 0.0735231 0.926477
YDL106C YDL170W 5.24506e-15 0.000832984 0.999167
YDL107W YDR253C 2.1559e-11 0.0907985 0.909202
YDL112W YJR147W 1.73591e-31 7.83138e-07 0.999999
YDL112W YLR228C 3.69105e-14 0.00248926 0.997511
YDL112W YDR421W 4.26067e-12 0.0218684 0.978132
YDL112W YGR044C 0.999028 0.000972413 2.16426e-23
YDL115C YOR113W 1.95949e-14 0.0775935 0.922406
YDL120W YIL131C 6.09543e-18 3.15859e-05 0.999968
YDL120W YDR216W 6.67878e-14 0.00467102 0.995329
YDL120W YFL031W 0.912844 0.0871556 1.01521e-09
YDL120W YNL068C 0.94827 0.05173 8.07214e-09
YDL120W YIR018W 0.999763 0.000236561 6.54759e-16
YDL122W YDR253C 0.984616 0.0153842 9.62284e-16
YDL122W YGR044C 0.99612 0.00388035 2.29434e-26
YDL125C YFL021W 2.18602e-20 7.34325e-05 0.999927
YDL125C YEL009C 6.05127e-13 0.0381002 0.9619
YDL125C YPR199C 7.37425e-10 0.0526963 0.947304
YDL125C YIR017C 1 3.4173e-07 2.10541e-17
YDL125C YKR099W 1 4.33578e-07 2.71689e-37
YDL126C YML007W 4.71736e-15 0.09069 0.90931
YDL126C YCR106W 1.08325e-08 0.0760336 0.923966
YDL126C YLR013W 0.997699 0.00230066 2.4303e-21
YDL126C YHR206W 0.999674 0.000326281 1.26797e-19
YDL127W YKL185W 1.8601e-55 6.41645e-18 1
YDL127W YBL103C 5.80701e-26 0.0408125 0.959188
YDL127W YPR065W 1.87795e-19 0.000267579 0.999732
YDL127W YMR164C 0.991991 0.00800931 4.38665e-13
YDL127W YKL109W 1 5.57553e-63 5.35528e-123
YDL127W YMR016C 1 3.3506e-14 8.00685e-31
YDL129W YCR040W 1.24814e-26 1.02878e-07 1
YDL129W YDL170W 5.69425e-26 0.0068645 0.993136
YDL129W YOR344C 7.01959e-23 8.35163e-05 0.999916
YDL129W YMR182C 2.36098e-17 0.00196585 0.998034
YDL129W YBR083W 0.999563 0.000436933 1.44655e-20
YDL129W YIR017C 1 2.18314e-21 1.30498e-50
YDL135C YCL067C 3.03278e-20 1.13987e-06 0.999999
YDL135C YCR040W 0.979037 0.020963 2.19266e-17
YDL135C YHR206W 0.999855 0.000144555 3.50621e-20
YDL135C YJL056C 0.999922 7.78654e-05 3.28872e-14
YDL135C YBR297W 1 3.15905e-13 3.42273e-48
YDL140C YCL067C 0.922681 0.0773194 1.74806e-12
YDL145C YKL062W 1.37543e-25 2.04742e-10 1
YDL145C YGL096W 0.999653 0.000346883 4.29835e-43
YDL145C YPL230W 1 1.12976e-27 1.93797e-157
YDL146W YHR084W 3.68564e-20 5.29105e-05 0.999947
YDL146W YDR421W 3.00789e-11 0.0482006 0.951799
YDL146W YBR033W 0.906896 0.0931036 1.3107e-09
YDL146W YKR099W 1 4.50831e-08 2.03273e-43
YDL148C YKR099W 2.70088e-18 0.00136013 0.99864
YDL148C YPL230W 0.999981 1.8548e-05 4.23594e-91
YDL149W YPL230W 2.02111e-110 1.48926e-11 1
YDL152W YCR040W 6.83158e-14 0.0770593 0.922941
YDL152W YDR043C 0.971115 0.028885 1.6873e-19
YDL152W YPL230W 0.999997 3.02565e-06 6.85886e-89
YDL157C YGL096W 5.59512e-15 0.00120431 0.998796
YDL157C YDR451C 5.3993e-10 0.0905836 0.909416
YDL157C YIL101C 1 6.21615e-16 3.11e-81
YDL160C YBL005W 1.47748e-37 8.8819e-06 0.999991
YDL160C YBR297W 9.9698e-25 2.57121e-06 0.999997
YDL160C YHR206W 1.08122e-12 0.0175532 0.982447
YDL160C YML007W 0.99287 0.00712995 4.66593e-15
YDL160C YDL170W 0.999562 0.000437935 4.07597e-16
YDL164C YCR065W 1.62542e-13 0.0342541 0.965746
YDL164C YOL108C 0.916888 0.0831121 1.06564e-14
YDL169C YIR017C 2.60644e-27 0.00183853 0.998161
YDL169C YBR297W 1.75687e-17 0.023726 0.976274
YDL169C YBR240C 6.80803e-17 0.0318658 0.968134
YDL169C YJR147W 0.993979 0.00602076 1.80905e-15
YDL170W YGL162W 8.46933e-17 0.00509446 0.994906
YDL170W YDL106C 1.20914e-11 0.0570169 0.942983
YDL171C YJR147W 1.35618e-61 6.02435e-10 1
YDL171C YKR099W 1.9807e-55 2.35092e-06 0.999998
YDL171C YKR034W 5.19275e-46 5.02863e-17 1
YDL171C YCR065W 3.59942e-18 5.01973e-06 0.999995
YDL171C YBR112C 3.23966e-13 3.39603e-14 1
YDL171C YMR019W 0.999999 6.64306e-07 7.66495e-17
YDL171C YGL166W 1 2.21051e-07 5.84558e-30
YDL174C YPL230W 3.05211e-88 2.41257e-13 1
YDL174C YOR028C 0.940262 0.0597375 8.96759e-13
YDL179W YKL185W 1.54444e-46 3.13564e-09 1
YDL179W YBR297W 1 2.72426e-09 5.88727e-40
YDL181W YPL230W 1.08407e-137 1.04655e-11 1
YDL181W YGR044C 3.07325e-18 0.00202638 0.997974
YDL181W YMR182C 1.08573e-12 0.00574216 0.994258
YDL181W YKL038W 1.29542e-10 0.0451244 0.954876
YDL181W YBL005W 0.999907 9.33454e-05 1.87212e-22
YDL182W YKR034W 4.7901e-35 1.19871e-05 0.999988
YDL182W YGL096W 4.72229e-16 0.00254565 0.997454
YDL182W YML007W 6.24892e-16 0.0198993 0.980101
YDL182W YOL108C 0.9572 0.0428005 1.39979e-10
YDL182W YKL062W 0.999244 0.000756342 7.76445e-24
YDL183C YGL096W 1.3818e-32 0.0198157 0.980184
YDL184C YLR228C 5.5774e-29 2.81401e-15 1
YDL184C YOR028C 2.30831e-14 1.96221e-15 1
YDL184C YFL021W 1 2.15393e-12 1.92438e-66
YDL184C YIL101C 1 3.32432e-61 1.76878e-125
YDL185W YKL062W 1.51291e-20 0.00544762 0.994552
YDL185W YCL067C 0.939918 0.0600822 3.01828e-13
YDL185W YPL230W 0.999999 8.42778e-07 1.20588e-93
YDL188C YGR044C 1.53332e-28 0.00246602 0.997534
YDL188C YMR037C 2.55468e-12 0.0260569 0.973943
YDL188C YMR043W 2.18041e-09 0.0536422 0.946358
YDL188C YML051W 3.61779e-09 0.0372346 0.962765
YDL192W YDR451C 1.9037e-16 0.00133399 0.998666
YDL192W YGL073W 0.95275 0.0472503 1.20175e-09
YDL192W YCR040W 0.990983 0.00901679 5.78009e-23
YDL192W YJL089W 0.999167 0.000832893 1.87735e-79
YDL193W YIL036W 1.26802e-15 0.0143793 0.985621
YDL193W YBR112C 0.959076 0.0409243 4.11923e-12
YDL193W YMR016C 0.999969 3.05965e-05 1.9323e-35
YDL193W YBR297W 1 1.47387e-15 4.53987e-53
YDL193W YKR099W 1 5.30658e-18 1.15768e-64
YDL196W YJL089W 4.18207e-34 2.89834e-06 0.999997
YDL196W YCR040W 3.02793e-20 0.000464852 0.999535
YDL197C YIR018W 3.92891e-21 0.000606669 0.999393
YDL198C YDR451C 3.58933e-24 1.21812e-05 0.999988
YDL198C YEL009C 3.46661e-22 0.00676923 0.993231
YDL198C YCR106W 7.89516e-21 0.000363882 0.999636
YDL198C YLR182W 5.36346e-13 0.0410157 0.958984
YDL198C YER111C 0.990566 0.00943417 7.48875e-11
YDL198C YLR451W 0.996135 0.00386469 4.55247e-14
YDL205C YCR040W 7.48573e-44 1.03681e-08 1
YDL205C YCR065W 1.50728e-32 7.48344e-09 1
YDL205C YHR124W 6.01636e-23 0.000713742 0.999286
YDL205C YKL043W 2.63769e-20 4.87774e-09 1
YDL205C YML051W 1.40019e-16 0.000274606 0.999725
YDL205C YML007W 0.929496 0.0705036 4.73582e-26
YDL205C YPL202C 0.999959 4.13312e-05 5.18646e-18
YDL205C YFL021W 1 4.86311e-27 2.87044e-52
YDL205C YOR028C 1 7.60889e-08 6.85057e-41
YDL215C YPL230W 1.56301e-63 0.000375584 0.999624
YDL215C YOR113W 3.93164e-08 0.0637993 0.936201
YDL218W YPL230W 1.90784e-135 7.26501e-17 1
YDL218W YCR106W 2.61736e-10 0.0180685 0.981932
YDL218W YPL038W 3.18094e-08 0.0826753 0.917325
YDL223C YPL230W 2.17794e-79 3.59666e-08 1
YDL223C YBR182C 1.7871e-10 0.0563291 0.943671
YDL225W YGL181W 3.82804e-08 0.0999989 0.900001
YDL225W YIR018W 0.977797 0.0222029 1.07165e-14
YDL225W YBR297W 0.985329 0.0146705 1.1268e-25
YDL227C YDR216W 4.13748e-17 0.000242498 0.999758
YDL227C YFR034C 9.58322e-16 0.0131312 0.986869
YDL227C YGL035C 6.67923e-14 0.0175173 0.982483
YDL227C YGR044C 0.916342 0.0836584 3.49565e-15
YDL227C YHL027W 0.954817 0.0451829 7.83696e-09
YDL227C YDL020C 0.999596 0.000404423 3.90933e-21
YDL234C YML007W 9.3002e-21 0.00789201 0.992108
YDL236W YML007W 8.06769e-20 8.5091e-05 0.999915
YDL236W YPL230W 1 1.40287e-42 2.20973e-237
YDL238C YGL096W 2.18843e-32 0.00043792 0.999562
YDL239C YJL206C 7.38649e-18 9.68174e-05 0.999903
YDL239C YDR216W 9.8509e-18 0.000772881 0.999227
YDL239C YGL073W 0.98546 0.0145405 1.8087e-11
YDL239C YBR112C 0.999535 0.000465121 2.89927e-12
YDL242W YKL109W 1.50484e-24 0.00541961 0.99458
YDL242W YCR106W 4.51046e-11 0.00877249 0.991228
YDL243C YBR297W 1.88572e-23 0.0328142 0.967186
YDL243C YCR040W 3.79603e-16 0.00502854 0.994971
YDL243C YDR146C 0.986956 0.0130442 1.66485e-14
YDL244W YGL096W 1.23013e-18 0.0289214 0.971079
YDL245C YPL230W 3.66419e-105 6.34818e-11 1
YDL245C YKL185W 1.91418e-11 0.0673265 0.932673
YDL246C YBR297W 1.96258e-20 0.000213038 0.999787
YDL247W YJL089W 2.69846e-39 6.66304e-05 0.999933
YDL247W YBR297W 9.18367e-37 2.06393e-07 1
YDL247W YBR240C 1.51614e-22 0.0011099 0.99889
YDL247W YKR099W 3.84006e-17 0.00658991 0.99341
YDL247W YBR182C 1.2749e-15 0.00101846 0.998982
YDL247W YIR017C 0.999996 3.59672e-06 4.35224e-21
YDR006C YDR451C 0.983104 0.016896 4.62216e-12
YDR010C YBR297W 2.10951e-29 2.26242e-05 0.999977
YDR010C YEL009C 0.978778 0.0212219 1.54074e-12
YDR011W YOR028C 4.11332e-36 7.7605e-05 0.999922
YDR011W YPL248C 1.24793e-09 0.0240755 0.975925
YDR011W YPR065W 3.17839e-09 0.0350844 0.964916
YDR011W YCL067C 0.966099 0.0339013 1.9514e-12
YDR019C YPL230W 7.57532e-148 6.92637e-27 1
YDR019C YKL062W 1.35654e-28 0.000870414 0.99913
YDR019C YDL020C 0.998708 0.0012915 2.2053e-12
YDR019C YBR297W 0.999336 0.000664068 9.38803e-11
YDR020C YIL101C 1 5.62873e-09 2.40306e-101
YDR021W YKR099W 3.22698e-55 0.000157464 0.999843
YDR021W YPL038W 8.89615e-19 0.00155866 0.998441
YDR021W YMR182C 3.78454e-18 0.0028162 0.997184
YDR021W YKL020C 0.911506 0.0884941 1.95847e-12
YDR022C YPL230W 2.10363e-111 7.25168e-07 0.999999
YDR022C YCR040W 3.67323e-24 0.000462487 0.999538
YDR024W YCR040W 3.01951e-21 0.00187653 0.998123
YDR024W YPL230W 1 1.25079e-08 1.46506e-205
YDR028C YBR297W 8.09321e-17 0.0111289 0.988871
YDR030C YGR288W 1.18708e-14 0.0034728 0.996527
YDR030C YER169W 2.94196e-13 0.0195806 0.980419
YDR030C YLR014C 5.72998e-12 0.00144737 0.998553
YDR030C YHR084W 0.996871 0.0031285 1.18126e-20
YDR030C YIR018W 0.998636 0.00136367 7.18323e-11
YDR031W YPL230W 1.15872e-67 0.000804352 0.999196
YDR033W YJR147W 1.25543e-25 0.000309438 0.999691
YDR033W YKL185W 2.1011e-17 0.00165019 0.99835
YDR033W YEL009C 3.37846e-17 0.000224983 0.999775
YDR033W YPL177C 1.30326e-15 6.75134e-05 0.999932
YDR033W YBR182C 1.55518e-13 0.0439305 0.956069
YDR033W YJL056C 0.961288 0.0387118 4.36346e-10
YDR033W YDL020C 0.980414 0.0195862 1.03953e-20
YDR033W YKL032C 0.98201 0.0179901 2.00429e-08
YDR033W YPR104C 0.996684 0.00331591 5.24521e-13
YDR033W YOR344C 0.999998 2.06952e-06 2.11032e-21
YDR035W YHR084W 2.81875e-19 0.00040277 0.999597
YDR035W YCR065W 4.67253e-15 0.00100796 0.998992
YDR035W YGL166W 0.913643 0.0863574 8.95522e-12
YDR035W YNL068C 0.982276 0.0177241 2.02441e-10
YDR042C YCR040W 9.93007e-17 0.0210898 0.97891
YDR042C YGL162W 5.20233e-16 0.0050194 0.994981
YDR042C YOL028C 7.44274e-12 0.00930985 0.99069
YDR042C YCR106W 5.88485e-10 0.0635626 0.936437
YDR042C YDR146C 0.949926 0.0500743 9.0002e-10
YDR043C YGL096W 5.18668e-94 2.63863e-10 1
YDR043C YJR060W 0.953717 0.0462825 1.00089e-10
YDR044W YAL051W 6.0417e-21 6.77882e-07 0.999999
YDR044W YML051W 6.13729e-19 2.44985e-07 1
YDR044W YFR034C 0.999998 2.35347e-06 9.59142e-21
YDR044W YML007W 1 1.85352e-14 8.41929e-43
YDR044W YPL230W 1 1.11942e-32 2.77001e-180
YDR046C YDR310C 1.69952e-12 0.00569011 0.99431
YDR046C YML051W 1.83431e-09 0.0531186 0.946881
YDR046C YCL067C 0.933345 0.0666551 1.41763e-10
YDR046C YJR060W 0.942909 0.0570903 2.09756e-07
YDR046C YLR131C 0.997385 0.00261477 3.91685e-12
YDR047W YBR182C 7.5372e-22 0.000101362 0.999899
YDR047W YML051W 7.14449e-18 0.000683808 0.999316
YDR047W YBR297W 5.67408e-17 2.54798e-07 1
YDR047W YMR043W 6.37431e-15 0.000557602 0.999442
YDR047W YGL071W 6.06411e-14 0.0400019 0.959998
YDR047W YDL170W 0.999994 5.58883e-06 8.37851e-48
YDR047W YJL089W 1 9.22992e-21 5.81399e-60
YDR048C YBR240C 1.74525e-21 0.00857613 0.991424
YDR048C YCR040W 1.36513e-20 0.00364447 0.996356
YDR048C YAL051W 3.6631e-11 0.0902993 0.909701
YDR048C YBR083W 0.968946 0.0310542 1.52631e-14
YDR050C YGR044C 1.16572e-24 1.05979e-06 0.999999
YDR050C YGL166W 7.60331e-13 0.0989578 0.901042
YDR050C YOR363C 0.996433 0.00356709 2.9158e-14
YDR050C YOL089C 0.999639 0.000360896 1.16079e-12
YDR050C YGL096W 1 9.22977e-08 2.01743e-40
YDR050C YJL089W 1 3.67706e-13 2.318e-58
YDR050C YKR099W 1 3.20315e-08 7.18324e-21
YDR052C YIR017C 3.10791e-26 2.24518e-06 0.999998
YDR052C YCR040W 4.69089e-17 0.007949 0.992051
YDR052C YDR146C 1.62784e-14 0.0189569 0.981043
YDR052C YKL032C 1.71263e-09 0.080332 0.919668
YDR052C YJL110C 7.68559e-09 0.0942379 0.905762
YDR052C YKL062W 0.999983 1.66459e-05 4.2458e-35
YDR055W YKL062W 4.89031e-53 3.13929e-09 1
YDR055W YDR259C 3.63461e-24 0.000257997 0.999742
YDR055W YKL185W 4.23684e-17 0.000690849 0.999309
YDR055W YOL116W 1.0078e-13 0.0433337 0.956666
YDR055W YGL209W 0.900807 0.0991927 3.10427e-16
YDR055W YPL202C 0.998645 0.00135487 9.56197e-13
YDR055W YCR065W 0.99886 0.00113987 5.54617e-16
YDR055W YDR253C 0.999746 0.0002538 5.39758e-13
YDR055W YBR297W 0.999952 4.75896e-05 6.97254e-17
YDR058C YJL089W 1.04525e-28 0.00119901 0.998801
YDR058C YGR044C 6.2612e-12 0.0889237 0.911076
YDR061W YGR044C 3.55921e-25 0.00122991 0.99877
YDR061W YGL073W 6.01857e-11 0.0252031 0.974797
YDR063W YKL062W 1.65672e-27 8.29226e-05 0.999917
YDR063W YDR423C 3.6495e-12 0.0513492 0.948651
YDR063W YBR297W 1 2.49015e-08 4.1449e-28
YDR071C YCL067C 1.05631e-23 4.06577e-06 0.999996
YDR071C YML007W 8.31095e-21 0.028873 0.971127
YDR071C YJL089W 1 8.52818e-14 7.37545e-74
YDR072C YLR228C 5.04398e-22 0.00018083 0.999819
YDR072C YCR106W 5.6342e-22 2.58538e-05 0.999974
YDR072C YCL067C 1.45393e-18 4.98094e-05 0.99995
YDR072C YMR037C 8.70944e-16 0.00102293 0.998977
YDR072C YOR380W 2.02268e-09 0.0961598 0.90384
YDR072C YJR060W 0.997269 0.00273115 8.87271e-13
YDR072C YER169W 0.999725 0.000275322 2.21212e-18
YDR072C YKR034W 1 2.30252e-08 6.79567e-66
YDR077W YIL101C 1.26528e-71 4.33309e-05 0.999957
YDR077W YKL062W 2.30994e-31 1.98403e-05 0.99998
YDR077W YBL005W 1.68474e-23 0.00100975 0.99899
YDR077W YGL162W 0.993638 0.0063624 8.40389e-13
YDR077W YDR253C 0.995446 0.00455449 2.85841e-15
YDR078C YGL096W 2.03995e-46 0.00107312 0.998927
YDR079W YCL067C 2.51237e-28 0.00145438 0.998546
YDR079W YJL206C 1.3651e-21 0.032557 0.967443
YDR086C YGL096W 1.59319e-27 3.86728e-09 1
YDR086C YGL181W 1.18626e-12 9.488e-05 0.999905
YDR086C YKL020C 0.9942 0.00580019 1.37774e-18
YDR086C YCR040W 0.999639 0.000360522 9.89685e-28
YDR086C YBR240C 1 2.00447e-11 1.35364e-28
YDR086C YPL230W 1 3.02118e-141 1.00898e-116
YDR089W YKL062W 5.88536e-31 5.47851e-05 0.999945
YDR089W YNL068C 2.31271e-11 0.0499444 0.950056
YDR089W YDR034C 6.93973e-11 0.0457453 0.954255
YDR089W YPL177C 8.23192e-11 0.0786844 0.921316
YDR090C YFL021W 1.50839e-45 8.33219e-05 0.999917
YDR090C YBL103C 6.86963e-12 0.0715378 0.928462
YDR090C YIR023W 0.994328 0.00567223 2.33579e-11
YDR090C YMR070W 0.998814 0.00118595 3.67117e-10
YDR098C YML007W 1.5802e-19 0.00352603 0.996474
YDR098C YAL051W 0.982411 0.0175891 7.52501e-18
YDR098C YPL230W 1 9.5885e-22 2.5871e-165
YDR111C YKL109W 1.39643e-27 1.92343e-05 0.999981
YDR111C YCR040W 3.78223e-11 0.0243199 0.97568
YDR111C YGR044C 0.973251 0.0267491 2.98461e-12
YDR111C YPR065W 0.975676 0.024324 1.52701e-11
YDR111C YIR017C 0.999748 0.000252444 2.83811e-23
YDR112W YKL109W 4.7112e-34 5.7014e-06 0.999994
YDR112W YCR040W 3.02324e-13 0.031928 0.968072
YDR112W YHR206W 1.38914e-11 0.0178006 0.982199
YDR112W YKL062W 0.99697 0.00303004 7.63085e-20
YDR122W YIL101C 2.69544e-159 1.50532e-26 1
YDR122W YIR017C 2.76042e-53 5.74243e-14 1
YDR122W YBL005W 1.43705e-21 7.80266e-07 0.999999
YDR123C YDR423C 1.49711e-10 0.0277773 0.972223
YDR123C YOL067C 3.91866e-09 0.0782672 0.921733
YDR124W YGL096W 1.40892e-47 2.45037e-06 0.999998
YDR125C YGR288W 1.34561e-44 1.16475e-05 0.999988
YDR127W YOL108C 0.997493 0.00250749 9.37307e-22
YDR127W YGR044C 0.999885 0.000115342 3.75995e-27
YDR129C YKL062W 2.3636e-25 4.72267e-05 0.999953
YDR129C YMR182C 0.983516 0.0164838 2.77172e-14
YDR129C YKR099W 0.991425 0.00857548 2.37749e-18
YDR129C YOR032C 0.999347 0.000653474 1.30186e-22
YDR130C YGR044C 7.07437e-17 0.00525918 0.994741
YDR130C YML007W 0.970624 0.0293758 5.80625e-14
YDR131C YDR423C 2.26333e-21 8.51003e-06 0.999991
YDR131C YGR288W 4.8705e-21 0.0159268 0.984073
YDR131C YKR064W 3.24715e-12 0.0109381 0.989062
YDR131C YMR016C 0.999988 1.17548e-05 4.34991e-29
YDR132C YGL096W 5.95924e-32 1.41133e-06 0.999999
YDR132C YDR253C 3.84207e-11 0.00678771 0.993212
YDR132C YDR259C 0.996786 0.00321402 1.52689e-12
YDR133C YKL062W 1.12499e-56 6.82385e-10 1
YDR133C YJR147W 5.20254e-32 3.94795e-07 1
YDR133C YOR032C 1.27156e-30 3.6531e-05 0.999963
YDR133C YPL038W 1.26002e-16 0.000168413 0.999832
YDR133C YDR451C 2.18686e-14 0.00283664 0.997163
YDR133C YML051W 2.68649e-10 0.0697258 0.930274
YDR133C YMR021C 0.939751 0.0602495 8.37162e-10
YDR133C YCL066W 0.997907 0.00209344 8.31319e-12
YDR133C YHR206W 0.999146 0.000853736 3.03963e-20
YDR133C YKR099W 1 8.44299e-08 1.87836e-68
YDR133C YML007W 1 2.33355e-08 1.41268e-38
YDR134C YKL109W 6.71703e-34 0.000128037 0.999872
YDR134C YPL038W 3.26012e-11 0.0164555 0.983545
YDR134C YLR014C 0.986482 0.0135181 6.30047e-12
YDR134C YCL067C 0.987756 0.012244 7.34856e-12
YDR136C YKL109W 1.23272e-38 4.4635e-08 1
YDR136C YJR147W 1.06763e-19 0.00449696 0.995503
YDR136C YLR013W 7.3618e-19 0.00180982 0.99819
YDR136C YOR032C 3.02766e-18 0.00145826 0.998542
YDR136C YIL131C 1.38501e-12 0.00438974 0.99561
YDR136C YAL051W 0.989939 0.0100608 5.43116e-10
YDR136C YOR344C 0.998452 0.00154755 3.65499e-18
YDR144C YJR147W 7.85482e-22 0.00793201 0.992068
YDR144C YIL101C 0.997879 0.00212077 3.02824e-57
YDR146C YDR451C 1.37632e-12 0.0342532 0.965747
YDR146C YBR049C 1.4097e-09 0.0300118 0.969988
YDR146C YLR182W 6.65551e-09 0.0300039 0.969996
YDR147W YKR034W 8.39232e-27 0.00211058 0.997889
YDR147W YOR032C 3.13646e-25 8.76511e-07 0.999999
YDR147W YJR147W 6.58098e-24 0.000880814 0.999119
YDR147W YBR049C 2.52111e-12 0.0761755 0.923824
YDR147W YKL109W 1 2.13118e-10 1.46428e-69
YDR148C YIL101C 2.55123e-68 0.000142122 0.999858
YDR148C YBR297W 1.95786e-19 0.0826513 0.917349
YDR154C YOR344C 3.27578e-19 0.010847 0.989153
YDR154C YDR259C 8.01517e-10 0.0777961 0.922204
YDR154C YMR037C 3.6996e-09 0.0784357 0.921564
YDR154C YDR253C 0.90628 0.0937198 8.44405e-08
YDR154C YDR146C 0.966002 0.0339978 1.63908e-11
YDR156W YPL230W 1 1.81312e-15 8.66273e-122
YDR157W YPL230W 1 5.54385e-11 1.45002e-126
YDR158W YDR451C 2.87956e-16 0.00117317 0.998827
YDR158W YOR162C 2.86405e-14 0.00138841 0.998612
YDR158W YCR106W 1.61646e-11 0.0190484 0.980952
YDR158W YHR124W 5.85063e-11 0.00426534 0.995735
YDR158W YDR259C 0.997317 0.00268339 1.02108e-14
YDR158W YKR099W 0.998121 0.0018794 1.2463e-15
YDR158W YMR280C 0.999751 0.000249043 9.1583e-26
YDR158W YIL101C 1 7.71791e-17 1.47861e-98
YDR174W YKL185W 9.59078e-22 0.000992057 0.999008
YDR174W YHR084W 3.45733e-19 0.0254675 0.974533
YDR174W YML007W 5.80652e-19 1.15026e-05 0.999988
YDR174W YKL062W 0.915129 0.0848705 4.3307e-23
YDR174W YBR240C 0.990889 0.00911124 5.3162e-18
YDR174W YNL068C 0.992064 0.00793618 1.83084e-12
YDR179C YKL109W 2.21021e-39 1.9331e-07 1
YDR179C YIL131C 1.24508e-20 1.67773e-05 0.999983
YDR179C YCL067C 5.93975e-18 0.000267728 0.999732
YDR179C YFR034C 1.46233e-16 0.00334241 0.996658
YDR180W YPL038W 4.36726e-22 0.000514113 0.999486
YDR180W YDL056W 6.1167e-22 5.49409e-05 0.999945
YDR180W YLR014C 4.91546e-15 0.0315111 0.968489
YDR180W YHL009C 1.36447e-14 0.00113911 0.998861
YDR180W YDR259C 2.00904e-13 4.68744e-06 0.999995
YDR180W YML051W 9.87452e-11 0.0186245 0.981375
YDR180W YPL089C 0.999639 0.000360775 3.40213e-14
YDR180W YDR253C 0.999999 6.17499e-07 1.4747e-19
YDR186C YPL230W 1.5763e-189 3.51914e-48 1
YDR186C YBL005W 1.03757e-50 8.10078e-12 1
YDR186C YKR099W 3.68056e-21 0.00198896 0.998011
YDR194C YKL015W 1.96848e-16 0.000497947 0.999502
YDR194C YDR310C 8.06307e-13 0.026664 0.973336
YDR194C YGL013C 6.51732e-12 0.0185038 0.981496
YDR194C YJL056C 0.999433 0.000566862 5.35868e-16
YDR194C YFR034C 0.999849 0.000151066 4.15083e-24
YDR194C YDL020C 1 1.3667e-10 6.60037e-47
YDR210W YBR083W 2.59294e-11 0.0159435 0.984057
YDR210W YMR182C 0.931592 0.0684078 9.84027e-12
YDR210W YCR065W 0.997573 0.00242737 3.10058e-14
YDR210W YJL089W 1 3.12977e-07 1.94356e-45
YDR214W YGR044C 5.64106e-24 8.56711e-05 0.999914
YDR214W YGL073W 4.09638e-10 0.0311905 0.968809
YDR215C YGR249W 5.50195e-29 0.00139527 0.998605
YDR215C YCR040W 8.47939e-20 0.00169003 0.99831
YDR215C YDR421W 0.96124 0.0387604 1.97467e-11
YDR216W YGR249W 1.26406e-31 0.00261427 0.997386
YDR216W YBR083W 1.19508e-15 0.00599598 0.994004
YDR216W YLR131C 9.77136e-12 0.0359104 0.96409
YDR216W YOL028C 0.996926 0.00307443 1.88584e-13
YDR216W YHR084W 0.998893 0.00110717 4.0834e-25
YDR220C YJL089W 4.03116e-29 2.07712e-08 1
YDR220C YCR040W 1.55793e-21 5.38148e-05 0.999946
YDR220C YLR013W 1.90911e-20 0.00738031 0.99262
YDR220C YDR310C 1.05731e-09 0.0718879 0.928112
YDR220C YDR421W 0.915169 0.0848314 2.60628e-11
YDR222W YGR249W 2.43811e-40 7.83542e-12 1
YDR222W YDL020C 4.383e-33 1.47249e-09 1
YDR222W YPR065W 2.95886e-16 0.000124941 0.999875
YDR222W YGL013C 7.3504e-13 0.00373997 0.99626
YDR222W YGL254W 2.238e-12 0.0137645 0.986236
YDR222W YER111C 7.10556e-09 0.0469493 0.953051
YDR222W YDR216W 0.906146 0.0938543 1.12547e-14
YDR222W YGL181W 0.996619 0.00338083 1.42241e-13
YDR222W YIR018W 1 1.72094e-10 2.18215e-31
YDR222W YOR028C 1 9.08786e-10 2.46556e-44
YDR223W YDL020C 1.63693e-17 0.0388116 0.961188
YDR223W YJL206C 7.98946e-10 0.0994506 0.900549
YDR223W YKL043W 0.956625 0.0433746 5.96605e-17
YDR224C YEL009C 2.90858e-20 0.000566043 0.999434
YDR224C YMR182C 4.17212e-19 0.000269325 0.999731
YDR224C YGL035C 2.39541e-15 0.00361555 0.996384
YDR224C YOR113W 0.937286 0.0627135 2.65391e-12
YDR224C YJL089W 1 3.20706e-11 1.03266e-76
YDR225W YKL109W 3.12788e-15 0.0111103 0.98889
YDR225W YPL038W 1.42843e-12 0.00621864 0.993781
YDR225W YPL230W 1 4.22422e-19 6.9049e-118
YDR231C YIL101C 1.34993e-99 0.00435859 0.995641
YDR232W YEL009C 6.3397e-21 0.00418636 0.995814
YDR232W YOR140W 8.19071e-14 0.0773608 0.922639
YDR234W YDL170W 6.76919e-27 1.53609e-07 1
YDR234W YEL009C 1.70019e-16 0.00491079 0.995089
YDR234W YPR104C 1.92289e-11 0.00386893 0.996131
YDR234W YCL067C 0.989266 0.0107343 5.91302e-13
YDR234W YDR043C 0.989813 0.0101874 7.29694e-21
YDR245W YHL009C 7.51031e-10 0.0232905 0.976709
YDR245W YPL230W 1 7.15857e-08 4.18414e-139
YDR251W YBR049C 2.92366e-31 3.36669e-06 0.999997
YDR251W YNL167C 1.72809e-26 6.25494e-07 0.999999
YDR251W YHL009C 3.62215e-09 0.0677015 0.932298
YDR251W YKR099W 1 2.12629e-08 1.63369e-59
YDR251W YPL038W 1 6.31215e-08 1.3381e-27
YDR256C YJL089W 1.23011e-78 1.43004e-12 1
YDR256C YOR028C 1.81658e-35 3.78053e-08 1
YDR256C YMR042W 4.60964e-19 3.84864e-05 0.999962
YDR256C YER045C 9.13368e-18 0.00386469 0.996135
YDR256C YGL162W 6.67965e-14 0.0654861 0.934514
YDR256C YBR083W 0.990304 0.00969621 2.48465e-11
YDR256C YGR044C 0.999995 4.66413e-06 1.03806e-15
YDR257C YPL202C 5.30741e-11 0.0274472 0.972553
YDR257C YPL230W 1 1.55731e-22 1.29192e-168
YDR259C YHR206W 0.962797 0.037203 4.04777e-15
YDR259C YML051W 0.996196 0.00380428 1.37476e-13
YDR259C YJR147W 0.999381 0.000619036 1.00067e-30
YDR261C YDR259C 1.76278e-17 0.000512547 0.999487
YDR261C YGR288W 1.05806e-16 0.00346206 0.996538
YDR261C YKR034W 0.999549 0.000450774 2.81232e-34
YDR261C YBR297W 1 3.15084e-13 1.75749e-49
YDR263C YKR034W 1.79739e-34 0.000150978 0.999849
YDR263C YKL062W 3.98775e-34 7.75956e-06 0.999992
YDR263C YKR099W 2.7431e-31 1.63819e-11 1
YDR263C YDR423C 1.72836e-14 0.00134468 0.998655
YDR263C YBR083W 0.996574 0.0034262 2.87834e-15
YDR270W YPL230W 2.16195e-157 5.47363e-55 1
YDR270W YGL181W 5.09951e-19 6.39178e-06 0.999994
YDR270W YKL015W 2.68284e-18 0.0007791 0.999221
YDR270W YGL071W 3.41176e-17 1.24652e-07 1
YDR270W YML099C 3.50687e-15 0.000993387 0.999007
YDR271C YPL230W 1.98131e-94 3.37617e-14 1
YDR271C YOR344C 5.84055e-17 0.0710471 0.928953
YDR275W YGL096W 1.45763e-64 4.83226e-13 1
YDR275W YKR099W 8.53533e-27 2.72858e-11 1
YDR275W YOR140W 1.74058e-20 4.13247e-05 0.999959
YDR275W YCL067C 4.31822e-13 0.0175411 0.982459
YDR275W YMR016C 0.987403 0.0125967 3.72022e-18
YDR277C YPL230W 2.71964e-105 8.38143e-09 1
YDR277C YKL109W 1.40837e-27 4.92381e-06 0.999995
YDR278C YJL089W 3.55236e-37 4.70618e-09 1
YDR278C YCL066W 7.2606e-24 1.16353e-05 0.999988
YDR278C YCR106W 1.49231e-11 0.00393954 0.99606
YDR278C YOL028C 1.79336e-11 0.00413515 0.995865
YDR279W YPL230W 1 3.63234e-21 5.92786e-168
YDR282C YPL230W 1.00495e-143 2.24706e-09 1
YDR284C YLR014C 0.958967 0.0410325 5.21295e-14
YDR284C YMR016C 0.998706 0.00129409 2.24779e-17
YDR285W YJL089W 2.14051e-64 1.76661e-06 0.999998
YDR285W YCR040W 2.56417e-30 4.93903e-06 0.999995
YDR285W YPL075W 7.41289e-20 1.24117e-05 0.999988
YDR285W YOL089C 6.68302e-13 0.0274031 0.972597
YDR285W YDR034C 9.50872e-11 0.0238878 0.976112
YDR285W YCR065W 0.999977 2.26888e-05 4.64815e-15
YDR292C YJL110C 6.99975e-15 0.00555691 0.994443
YDR292C YPL230W 1 2.2237e-11 6.50252e-145
YDR295C YIR017C 9.58275e-20 0.000638365 0.999362
YDR295C YLR013W 3.01158e-18 0.0525634 0.947437
YDR295C YMR070W 2.94878e-07 0.00225807 0.997742
YDR295C YER045C 0.969102 0.0308978 2.77032e-09
YDR295C YDL056W 0.999995 5.3806e-06 3.4877e-18
YDR295C YKL109W 1 3.251e-18 4.12477e-57
YDR297W YER045C 8.51279e-16 0.00122734 0.998773
YDR297W YDR259C 0.903958 0.0960415 4.17815e-12
YDR297W YIR017C 0.994539 0.00546103 1.2842e-23
YDR298C YKL109W 3.41578e-81 0.000155883 0.999844
YDR298C YEL009C 1.09614e-15 0.0129572 0.987043
YDR303C YHR084W 8.80278e-53 7.85174e-09 1
YDR303C YLR256W 9.96188e-13 0.017877 0.982123
YDR303C YKR064W 1.54707e-10 0.00497464 0.995025
YDR303C YEL009C 0.911307 0.0886933 4.76721e-19
YDR303C YOL028C 0.999762 0.000238185 5.2141e-11
YDR303C YCL067C 0.999998 1.52516e-06 6.60522e-28
YDR306C YPL230W 2.18596e-197 6.28898e-10 1
YDR309C YHR084W 3.21148e-16 0.00597179 0.994028
YDR309C YFL031W 4.92587e-16 0.0539279 0.946072
YDR309C YOR344C 1.41797e-14 0.00292878 0.997071
YDR309C YMR016C 0.900536 0.0994638 6.49508e-10
YDR309C YPL230W 1 5.42894e-26 1.50086e-141
YDR313C YIL101C 1.27726e-63 0.000467297 0.999533
YDR314C YJL089W 9.22486e-79 8.25696e-07 0.999999
YDR314C YKR099W 9.0012e-30 4.06822e-10 1
YDR314C YDR310C 2.26663e-15 0.0101669 0.989833
YDR314C YDR423C 7.68573e-13 0.056151 0.943849
YDR314C YMR070W 2.23325e-08 0.0205226 0.979477
YDR314C YDR451C 0.964206 0.0357936 3.96758e-15
YDR314C YHR206W 0.999857 0.000142861 4.18106e-15
YDR317W YBR240C 3.21746e-30 0.00820042 0.9918
YDR317W YJL206C 2.43465e-15 0.0258959 0.974104
YDR323C YLR013W 5.29953e-20 0.00340724 0.996593
YDR323C YOR113W 1.8316e-19 2.26336e-05 0.999977
YDR323C YGR288W 6.25374e-17 0.00105019 0.99895
YDR323C YHR084W 1.84614e-15 0.000420966 0.999579
YDR323C YCL067C 3.01732e-15 0.0039278 0.996072
YDR323C YDR451C 3.98756e-11 0.0378999 0.9621
YDR325W YDR146C 8.32929e-13 0.0221459 0.977854
YDR326C YIR023W 3.0548e-13 0.0136118 0.986388
YDR326C YCL067C 0.96821 0.0317897 8.34465e-17
YDR326C YGL096W 0.997074 0.00292619 7.54933e-68
YDR330W YIL101C 1.07327e-110 1.19993e-06 0.999999
YDR334W YDL020C 1.50931e-20 0.00592345 0.994077
YDR334W YJL110C 7.4293e-13 0.0142687 0.985731
YDR334W YDR421W 1.33663e-11 0.0288634 0.971137
YDR338C YGR288W 2.5956e-21 0.00022929 0.999771
YDR338C YEL009C 8.33977e-17 0.000556872 0.999443
YDR338C YGL162W 1.49498e-15 0.0843468 0.915653
YDR338C YMR042W 2.65862e-13 0.0450177 0.954982
YDR338C YOL116W 4.04596e-13 0.0281031 0.971897
YDR338C YBL103C 1.75141e-10 0.0375651 0.962435
YDR342C YPL230W 4.63274e-173 6.06308e-17 1
YDR342C YKL109W 3.68316e-39 1.87272e-08 1
YDR342C YKL062W 7.98467e-35 0.000124933 0.999875
YDR342C YBL005W 6.62209e-25 3.14485e-05 0.999969
YDR342C YML051W 2.03211e-08 0.0447434 0.955257
YDR342C YER184C 0.985415 0.014585 2.86979e-10
YDR343C YPL230W 1.40856e-218 3.96441e-28 1
YDR343C YKL109W 5.16076e-45 0.000568374 0.999432
YDR343C YKL062W 1.10482e-32 1.43473e-05 0.999986
YDR343C YJR147W 2.14589e-18 0.000136278 0.999864
YDR343C YDR451C 3.9272e-09 0.0386512 0.961349
YDR343C YCL067C 0.964543 0.0354572 6.1134e-10
YDR343C YLR228C 0.996533 0.00346727 3.10612e-18
YDR343C YCR040W 0.996836 0.00316402 7.73003e-20
YDR343C YFR034C 0.999005 0.000995287 6.8381e-15
YDR345C YKL062W 8.04062e-26 0.00291518 0.997085
YDR345C YOR028C 9.19129e-26 8.66752e-05 0.999913
YDR345C YGL209W 7.75403e-16 0.00598348 0.994017
YDR345C YDR451C 4.42447e-09 0.0273616 0.972638
YDR345C YFR034C 0.980608 0.0193916 7.87735e-11
YDR345C YMR019W 0.995951 0.00404949 1.66822e-13
YDR345C YOR162C 0.996546 0.00345436 1.67281e-12
YDR354W YEL009C 3.04952e-16 0.0200394 0.979961
YDR354W YJL089W 0.998429 0.00157135 2.90599e-29
YDR354W YKR099W 0.999939 6.14599e-05 3.6026e-16
YDR370C YCL067C 1.58419e-22 8.65206e-05 0.999913
YDR370C YEL009C 1.91239e-19 0.00546979 0.99453
YDR370C YMR021C 1.72286e-14 0.0036417 0.996358
YDR370C YPL230W 1 1.56703e-27 5.23848e-150
YDR372C YOR162C 1.26914e-14 0.00793017 0.99207
YDR372C YLR228C 0.937116 0.0628845 1.5243e-11
YDR372C YNL068C 0.93926 0.0607403 5.5262e-13
YDR372C YPL230W 1 3.76315e-66 1.55696e-131
YDR381W YDR253C 2.33825e-14 0.0131889 0.986811
YDR381W YER045C 9.79673e-09 0.0629492 0.937051
YDR381W YJL089W 0.999978 2.15698e-05 1.24069e-49
YDR384C YOR344C 2.03206e-17 0.000830408 0.99917
YDR384C YGL162W 9.96064e-16 0.000147378 0.999853
YDR384C YEL009C 1.39911e-15 0.00475126 0.995249
YDR384C YCR040W 4.47161e-14 0.00189164 0.998108
YDR384C YCR065W 4.80208e-13 0.00456406 0.995436
YDR384C YER169W 2.5046e-11 0.0615377 0.938462
YDR384C YGL209W 0.998031 0.001969 2.03032e-19
YDR384C YPL177C 0.999946 5.3709e-05 1.40896e-16
YDR384C YKL062W 0.999993 7.17035e-06 1.58374e-28
YDR394W YCL067C 6.24067e-13 0.0289848 0.971015
YDR394W YMR042W 0.99309 0.00690964 3.77893e-15
YDR397C YKR099W 3.16305e-32 1.93807e-05 0.999981
YDR397C YKL038W 0.97028 0.02972 8.48523e-13
YDR403W YJL089W 5.23938e-37 1.75895e-05 0.999982
YDR403W YCR040W 1.63669e-15 0.0230977 0.976902
YDR406W YDR043C 1.13695e-29 3.21292e-06 0.999997
YDR406W YGR249W 1.75077e-22 3.51105e-05 0.999965
YDR406W YBL005W 3.20267e-20 0.00387096 0.996129
YDR423C YPL230W 4.69485e-107 0.000147221 0.999853
YDR426C YPL230W 8.53808e-111 1.54503e-05 0.999985
YDR427W YLR013W 0.984698 0.0153023 4.9325e-17
YDR427W YKR099W 0.999999 8.78025e-07 2.30354e-32
YDR427W YKL109W 1 3.23196e-11 1.29044e-49
YDR435C YDR043C 6.42509e-27 0.00112785 0.998872
YDR436W YPL230W 8.94207e-127 1.97465e-10 1
YDR438W YKL062W 1.26543e-35 0.000549979 0.99945
YDR438W YOL108C 4.0484e-16 0.0470821 0.952918
YDR438W YBR182C 2.19384e-15 0.0990407 0.900959
YDR438W YHR206W 1.41263e-07 0.0536129 0.946387
YDR441C YMR182C 9.66779e-19 0.000754498 0.999246
YDR441C YJR147W 1.93383e-17 0.015855 0.984145
YDR441C YEL009C 1.21571e-13 0.0189548 0.981045
YDR442W YIL101C 9.71239e-67 2.12268e-17 1
YDR442W YBR182C 1.86319e-16 0.00132418 0.998676
YDR442W YGL162W 7.68504e-11 0.0730697 0.92693
YDR445C YKR099W 1.12648e-32 0.00105026 0.99895
YDR445C YMR182C 2.33131e-19 0.00163486 0.998365
YDR445C YCL066W 2.95056e-19 0.000755027 0.999245
YDR445C YGR249W 0.98595 0.0140496 3.50174e-13
YDR445C YBL005W 0.999995 5.15285e-06 3.91435e-39
YDR451C YFL021W 8.48338e-31 1.68167e-05 0.999983
YDR451C YHR084W 4.33191e-28 3.19212e-05 0.999968
YDR451C YDR146C 5.85783e-22 0.00518176 0.994818
YDR451C YBR182C 4.45682e-13 0.0599744 0.940026
YDR451C YJL056C 0.997229 0.00277141 5.13572e-12
YDR455C YJL089W 1.64414e-52 2.12403e-12 1
YDR455C YCR065W 7.12937e-21 0.00012555 0.999874
YDR455C YCR106W 1.8767e-13 0.0195442 0.980456
YDR455C YIR017C 1 3.7848e-08 2.20331e-34
YDR457W YLR013W 1.60747e-21 0.00481297 0.995187
YDR457W YAL051W 5.99425e-15 0.0186334 0.981367
YDR457W YDR213W 4.65371e-11 0.00129246 0.998708
YDR457W YJL206C 1.57468e-09 0.0251085 0.974892
YDR475C YIL101C 4.54086e-68 2.15457e-06 0.999998
YDR475C YCR040W 3.00362e-16 0.00340119 0.996599
YDR479C YIL101C 3.65276e-116 5.47054e-08 1
YDR480W YCL067C 3.93889e-15 0.0154034 0.984597
YDR480W YOR380W 8.6814e-11 0.0758951 0.924105
YDR487C YJL206C 8.64127e-16 0.0847451 0.915255
YDR487C YDR034C 9.77213e-10 0.0328792 0.967121
YDR487C YMR070W 0.975619 0.0243813 2.75639e-10
YDR487C YPL177C 0.982342 0.017658 4.05574e-15
YDR487C YER111C 0.996137 0.00386307 8.23177e-13
YDR487C YMR280C 0.999991 9.0721e-06 4.05875e-28
YDR491C YKR099W 2.3268e-29 0.00979578 0.990204
YDR491C YHR206W 9.17584e-15 0.00731291 0.992687
YDR491C YMR043W 0.926619 0.0733807 6.86292e-07
YDR492W YKR099W 2.13881e-31 0.0442292 0.955771
YDR492W YHR206W 2.27294e-16 0.00469993 0.9953
YDR492W YOR113W 0.97952 0.0204802 1.06332e-12
YDR494W YBR297W 9.253e-27 0.0562611 0.943739
YDR494W YIL036W 7.62133e-14 0.016521 0.983479
YDR501W YJR147W 1.29469e-24 7.47535e-06 0.999993
YDR501W YLR013W 2.97686e-20 0.000975507 0.999024
YDR501W YOL028C 2.36627e-14 0.000848526 0.999151
YDR501W YDR423C 1.36582e-12 0.0049528 0.995047
YDR501W YNL167C 1.16084e-10 0.00758322 0.992417
YDR501W YKL185W 0.999973 2.69726e-05 5.53937e-25
YDR501W YKL043W 0.999984 1.60434e-05 1.79946e-23
YDR502C YIR017C 5.81905e-43 2.40712e-10 1
YDR502C YPR104C 0.985867 0.0141329 1.60168e-08
YDR502C YCL067C 0.987228 0.0127719 5.16061e-11
YDR502C YOR028C 0.999994 6.03757e-06 6.32997e-30
YDR502C YJL089W 1 1.03919e-09 1.77132e-55
YDR504C YFL021W 4.14691e-18 0.0436123 0.956388
YDR504C YIL131C 0.990911 0.00908852 1.44855e-21
YDR505C YIL101C 7.78654e-111 4.92545e-09 1
YDR506C YPL230W 5.8223e-152 9.47745e-24 1
YDR506C YKL038W 2.55381e-23 1.38254e-07 1
YDR509W YGR249W 5.96505e-17 0.0427956 0.957204
YDR509W YGR044C 0.999594 0.000405935 1.85501e-25
YDR509W YCL067C 0.999848 0.000151786 3.04052e-19
YDR515W YDR423C 6.54112e-12 0.0304443 0.969556
YDR515W YOL067C 1.05899e-10 0.0929289 0.907071
YDR518W YNL068C 0.944444 0.0555564 5.59452e-10
YDR518W YMR016C 0.99228 0.00771995 9.70885e-13
YDR518W YJL089W 0.998687 0.00131287 4.07034e-36
YDR518W YPL230W 1 6.89855e-19 1.26913e-87
YDR523C YCR040W 2.55881e-76 2.5114e-25 1
YDR523C YMR182C 1.59827e-45 6.00251e-15 1
YDR523C YHR206W 2.27962e-45 3.89966e-33 1
YDR523C YDR213W 6.09209e-32 1.42545e-08 1
YDR523C YDR034C 0.99364 0.00635979 8.88021e-11
YDR523C YIR023W 0.998389 0.00161109 2.52447e-13
YDR523C YBR083W 0.999172 0.000827692 3.92241e-26
YDR523C YLR256W 1 6.9959e-10 5.87143e-24
YDR524C YKR099W 1.15387e-24 0.000453628 0.999546
YDR524C YEL009C 5.19165e-19 0.000663767 0.999336
YDR524C YKL185W 3.58976e-13 0.0302114 0.969789
YDR524C YGR288W 1.0948e-11 0.0461531 0.953847
YDR525W YCR040W 9.9074e-29 6.01189e-06 0.999994
YDR525W YJR147W 3.19421e-27 0.0478788 0.952121
YDR525W YDR123C 5.09209e-11 0.0357882 0.964212
YDR526C YDL170W 3.91582e-16 0.00550031 0.9945
YDR526C YDR253C 2.27086e-14 0.091738 0.908262
YDR526C YIL101C 1 8.36233e-13 1.20877e-125
YDR527W YKR099W 2.3014e-36 0.00171444 0.998286
YDR527W YPL038W 2.30673e-17 0.0169244 0.983076
YDR528W YJL089W 0.999486 0.000514436 3.63232e-29
YDR529C YPL230W 3.00319e-109 2.74667e-13 1
YDR529C YDR451C 2.37949e-11 0.00357756 0.996422
YDR531W YOR028C 1.47043e-26 2.11642e-07 1
YDR531W YML051W 1.00334e-11 0.0677881 0.932212
YDR531W YGL073W 5.46643e-11 0.00989917 0.990101
YDR531W YMR021C 1.18578e-09 0.0562384 0.943762
YDR531W YPL230W 1 1.19087e-41 3.58047e-157
YDR534C YPL230W 2.74632e-70 1.3202e-08 1
YDR534C YLR013W 8.09393e-17 0.0279366 0.972063
YDR536W YKL062W 2.37616e-32 0.00622087 0.993779
YDR536W YDL020C 1.46281e-24 0.00682425 0.993176
YDR536W YCL066W 5.33797e-22 0.00019064 0.999809
YDR540C YGL166W 1.76748e-16 0.0508054 0.949195
YDR541C YBR240C 8.83827e-38 6.31901e-06 0.999994
YDR541C YGR044C 2.74503e-34 5.2493e-12 1
YDR541C YLR013W 9.06408e-28 0.000136352 0.999864
YDR541C YGR288W 8.96314e-26 6.82817e-08 1
YDR541C YEL009C 6.43367e-23 2.70724e-07 1
YDR541C YBL005W 1.3827e-19 2.55206e-08 1
YDR541C YPL075W 2.34946e-13 0.0102462 0.989754
YDR541C YNL167C 1.8482e-12 0.0149398 0.98506
YDR541C YJL110C 2.94191e-12 0.0614498 0.93855
YDR541C YIR023W 0.998399 0.0016005 6.11692e-14
YDR541C YKL038W 0.999977 2.28034e-05 2.85588e-19
YDR541C YBR297W 1 1.06694e-08 1.69374e-22
YDR542W YGL166W 1.39599e-27 0.00168227 0.998318
YDR542W YGR288W 3.38104e-22 0.0680787 0.931921
YEL001C YEL009C 2.57104e-13 0.013167 0.986833
YEL001C YJL089W 0.999983 1.71943e-05 3.60009e-32
YEL001C YKR034W 0.999985 1.48061e-05 1.62496e-45
YEL002C YML007W 9.08583e-28 0.00399554 0.996004
YEL002C YKR034W 0.99991 8.96135e-05 8.9538e-64
YEL002C YPL230W 1 2.96025e-19 1.6606e-61
YEL009C YJL110C 4.05206e-11 0.0241979 0.975802
YEL009C YLR013W 0.956201 0.0437994 4.55084e-17
YEL010W YJL089W 8.36525e-38 6.62669e-06 0.999993
YEL010W YCL066W 5.34667e-15 0.0076676 0.992332
YEL010W YIL131C 9.86809e-11 0.00590577 0.994094
YEL020C YPL230W 6.8894e-74 1.06658e-05 0.999989
YEL020C YGL181W 2.82415e-09 0.0725819 0.927418
YEL021W YML007W 0.997021 0.00297904 3.6339e-19
YEL024W YPL230W 2.6087e-146 5.42166e-07 0.999999
YEL024W YKL062W 2.25511e-29 0.0129859 0.987014
YEL027W YIL101C 1 2.72397e-10 4.83616e-89
YEL030W YDR043C 4.01719e-56 1.88028e-18 1
YEL030W YER169W 1.83035e-28 7.21985e-07 0.999999
YEL030W YGL013C 1.49212e-18 0.00028356 0.999716
YEL030W YMR043W 3.72219e-18 2.24578e-06 0.999998
YEL030W YDR451C 0.999793 0.000207384 3.12712e-18
YEL030W YGL071W 1 4.0348e-07 3.08214e-18
YEL033W YEL009C 1.00509e-22 0.000265943 0.999734
YEL033W YCL066W 4.95668e-12 0.00822154 0.991778
YEL033W YGL096W 1 3.28043e-14 3.86275e-84
YEL034W YPL038W 2.69949e-14 0.0119072 0.988093
YEL034W YCL067C 0.964921 0.0350785 6.0723e-14
YEL041W YPL230W 7.80184e-99 1.27222e-06 0.999999
YEL044W YEL009C 5.86132e-14 0.0419664 0.958034
YEL044W YGL209W 1.07117e-10 0.0446179 0.955382
YEL046C YML051W 4.20582e-13 0.045668 0.954332
YEL046C YPL230W 1 2.14069e-14 8.02339e-149
YEL050C YML051W 3.92866e-13 0.00423291 0.995767
YEL050C YHR084W 0.967425 0.0325751 2.65305e-15
YEL050C YKR034W 0.999999 1.20795e-06 1.42127e-27
YEL052W YML051W 4.89201e-18 0.000150054 0.99985
YEL052W YFR034C 0.996616 0.00338419 1.81465e-16
YEL055C YPL230W 0.999914 8.59946e-05 1.55791e-78
YEL058W YGL166W 3.89964e-32 7.92787e-15 1
YEL058W YML007W 5.42838e-32 2.49744e-09 1
YEL058W YEL009C 2.9509e-27 2.91818e-06 0.999997
YEL058W YER045C 2.1086e-25 3.95354e-08 1
YEL058W YOR380W 2.91392e-25 4.39977e-07 1
YEL058W YGL254W 1.78491e-19 0.000781739 0.999218
YEL058W YBR083W 1.41976e-17 8.3023e-05 0.999917
YEL058W YOR140W 7.28463e-17 0.000173867 0.999826
YEL058W YDR213W 0.999413 0.00058706 6.07966e-14
YEL058W YCL067C 0.999946 5.42706e-05 1.18581e-22
YEL058W YJL206C 0.999999 1.00827e-06 2.3654e-23
YEL058W YDR253C 1 3.79697e-07 4.4215e-15
YEL058W YJL089W 1 4.16356e-20 4.28922e-31
YEL061C YBR240C 1.13558e-19 0.00281048 0.99719
YEL061C YJR147W 8.4131e-18 0.0175196 0.98248
YEL061C YDR259C 0.953509 0.046491 2.37973e-10
YEL062W YDR043C 2.74131e-21 0.00367539 0.996325
YEL063C YDR253C 4.05162e-28 0.000948984 0.999051
YEL063C YDR421W 5.57501e-13 0.0265751 0.973425
YEL063C YER169W 2.09784e-11 0.0383594 0.961641
YEL063C YCR065W 2.81114e-11 0.0809393 0.919061
YEL063C YGL096W 1 2.53924e-07 4.8743e-29
YEL065W YML007W 2.78272e-19 0.00143824 0.998562
YEL065W YIR018W 1.14057e-16 0.00123587 0.998764
YEL065W YGL209W 7.39494e-12 0.00736122 0.992639
YEL065W YKL020C 1.82401e-10 0.00939951 0.9906
YEL065W YDR423C 2.14021e-09 0.0460212 0.953979
YEL065W YDR421W 2.52015e-09 0.00677737 0.993223
YEL065W YGL181W 1.17982e-07 0.0680262 0.931974
YEL065W YMR037C 0.980386 0.0196142 3.07927e-10
YEL065W YNL068C 0.9852 0.0147995 1.32722e-10
YEL065W YDL056W 0.995262 0.00473802 4.16637e-10
YEL065W YGR044C 0.999713 0.000287362 3.56996e-21
YEL065W YIR017C 0.999984 1.60042e-05 1.38664e-25
YEL065W YDR043C 0.999998 2.0014e-06 6.25977e-29
YEL065W YIL101C 1 1.04258e-16 7.43967e-85
YEL066W YIR017C 1.84009e-35 1.5589e-05 0.999984
YEL066W YGR044C 4.98385e-18 0.00417913 0.995821
YEL066W YHR084W 0.992693 0.00730743 6.23872e-16
YEL066W YCL067C 0.997535 0.00246451 5.53889e-13
YEL069C YKL062W 7.17021e-41 3.72452e-05 0.999963
YEL069C YDR123C 1.34863e-13 0.00283694 0.997163
YEL070W YBR297W 1.59397e-43 1.8197e-09 1
YEL070W YIR018W 1.54228e-21 0.000626992 0.999373
YEL070W YCR040W 9.74148e-18 0.0314514 0.968549
YEL070W YDL106C 0.95079 0.0492104 4.62351e-13
YEL070W YBR083W 0.991131 0.00886912 7.76129e-15
YEL070W YDR451C 0.999698 0.000302228 1.86261e-16
YEL070W YOR344C 0.999904 9.56533e-05 1.19808e-22
YEL071W YDL106C 1.19277e-16 0.000907419 0.999093
YEL071W YBR083W 7.94858e-14 0.00514012 0.99486
YEL071W YPR065W 4.47969e-09 0.0313491 0.968651
YEL071W YPR104C 0.996813 0.00318666 1.06241e-11
YEL071W YBR297W 0.9995 0.000500223 5.13055e-35
YEL071W YKL109W 1 1.22303e-08 9.95778e-80
YEL071W YKR099W 1 3.62529e-08 2.18043e-37
YEL072W YIR017C 3.74622e-43 0.000406425 0.999594
YEL072W YDL106C 9.54021e-15 0.00346662 0.996533
YEL073C YJL089W 1.45897e-30 0.0349481 0.965052
YEL073C YKL062W 7.63967e-22 0.0729784 0.927022
YEL074W YOR032C 1.59853e-29 0.00193306 0.998067
YEL074W YBL005W 2.31044e-28 7.1787e-07 0.999999
YEL074W YGL162W 3.74841e-17 0.000635802 0.999364
YEL074W YPR104C 4.65585e-14 0.00142716 0.998573
YEL074W YHR206W 2.91247e-13 0.0242658 0.975734
YEL074W YEL009C 6.95897e-13 0.0288305 0.97117
YEL075C YKR099W 9.63338e-29 4.32242e-06 0.999996
YEL075C YBR240C 1.85711e-21 0.00130074 0.998699
YEL075C YCR065W 1.54632e-12 0.0743983 0.925602
YEL075C YDR451C 0.999247 0.000752717 1.04744e-12
YEL076C YOR032C 2.94686e-81 1.92439e-31 1
YEL076C YMR182C 1.45826e-28 6.68999e-05 0.999933
YEL076C YFR034C 1.69347e-23 2.16878e-06 0.999998
YEL076C YLR228C 1.23483e-16 0.000845039 0.999155
YEL076C YLR256W 1.24926e-15 0.000125849 0.999874
YEL076C YOR113W 0.999999 5.79085e-07 1.50456e-37
YEL077C YOR032C 1.53875e-31 0.0166753 0.983325
YER001W YFL021W 2.50244e-20 4.41491e-05 0.999956
YER001W YDR146C 6.58174e-15 0.00904023 0.99096
YER001W YMR037C 0.998283 0.00171651 8.26225e-14
YER001W YCL067C 0.998295 0.0017052 2.83646e-16
YER002W YHR206W 2.46955e-18 0.000941089 0.999059
YER002W YPL038W 7.48795e-15 0.000935445 0.999065
YER002W YDR213W 1.04176e-11 0.0425423 0.957458
YER002W YBL005W 0.998995 0.00100473 1.7789e-23
YER011W YGL162W 4.84331e-46 6.91565e-12 1
YER011W YDR146C 5.18613e-46 9.71625e-13 1
YER011W YOR344C 1.75455e-39 4.37432e-10 1
YER011W YJL110C 0.999961 3.89999e-05 2.08682e-22
YER011W YLR256W 0.999994 5.74278e-06 1.05622e-23
YER011W YDR259C 1 8.07307e-10 9.55589e-38
YER011W YGL254W 1 4.33328e-07 1.33524e-22
YER011W YNL103W 1 1.05855e-08 3.10243e-28
YER012W YOR028C 1.66869e-43 3.9865e-06 0.999996
YER012W YPL038W 9.9901e-18 0.000215689 0.999784
YER012W YER045C 1.10369e-15 0.00153499 0.998465
YER012W YBR240C 0.999825 0.000174579 4.98567e-18
YER012W YMR280C 0.999987 1.32524e-05 6.0439e-25
YER018C YJR147W 2.53367e-20 0.0354947 0.964505
YER018C YBR182C 8.31691e-19 0.029358 0.970642
YER023W YGR044C 9.52654e-11 0.0189708 0.981029
YER023W YKR099W 0.972821 0.0271787 3.50773e-10
YER023W YPL230W 1 1.7047e-18 2.12045e-83
YER024W YPL230W 5.02088e-121 1.02828e-12 1
YER024W YKR099W 1.61382e-09 0.0943393 0.905661
YER026C YEL009C 5.22981e-14 0.0600732 0.939927
YER026C YDR253C 0.947673 0.0523268 1.07775e-12
YER026C YKR099W 0.997513 0.00248659 4.05823e-20
YER028C YCL066W 3.89032e-18 0.000535579 0.999464
YER028C YGL209W 1.2177e-17 0.000584015 0.999416
YER028C YER045C 6.28097e-12 0.00959373 0.990406
YER028C YDL170W 1.6506e-11 0.0361406 0.963859
YER028C YFL031W 8.53413e-11 0.0198405 0.980159
YER028C YHL009C 1.57478e-07 0.0753031 0.924697
YER028C YDL106C 0.982014 0.0179861 1.65411e-15
YER030W YCL067C 2.13717e-11 0.0798602 0.92014
YER030W YIL131C 0.960685 0.039315 1.93796e-14
YER030W YJL056C 0.980309 0.019691 2.94323e-12
YER031C YGR044C 4.34974e-20 0.000419794 0.99958
YER031C YPL038W 2.38151e-18 0.000278308 0.999722
YER031C YDR451C 1.21262e-16 0.0183346 0.981665
YER031C YJL089W 0.999915 8.45703e-05 2.15869e-50
YER032W YLR182W 1.79003e-14 0.0817143 0.918286
YER032W YML099C 9.83498e-12 0.068069 0.931931
YER032W YGR044C 0.999992 7.67159e-06 2.90357e-32
YER033C YKL062W 2.37075e-30 0.0130801 0.98692
YER033C YOR113W 1.3992e-15 0.00772114 0.992279
YER039C YJL206C 5.8041e-19 0.0128389 0.987161
YER044C YGR044C 1.93288e-28 3.37073e-05 0.999966
YER044C YER045C 8.75455e-15 0.0107826 0.989217
YER044C YPR104C 0.916504 0.0834963 9.31768e-10
YER044C YJL206C 0.930126 0.069874 4.39523e-09
YER044C YMR016C 0.999573 0.000427064 6.69243e-18
YER044C YOR162C 0.999591 0.000409282 1.20462e-15
YER045C YKR099W 3.29175e-14 3.80987e-05 0.999962
YER045C YGL166W 1.21126e-12 0.0216491 0.978351
YER045C YHR178W 9.9782e-10 0.0445478 0.955452
YER045C YLR014C 0.989481 0.0105192 1.76995e-12
YER045C YDR146C 0.994944 0.00505646 4.77607e-13
YER046W YIR018W 4.47089e-20 0.00236877 0.997631
YER052C YDL170W 1.4894e-25 0.000418883 0.999581
YER052C YCR106W 9.77792e-13 0.00862363 0.991376
YER052C YDR123C 0.999028 0.000972352 5.16368e-19
YER052C YCR040W 0.999988 1.15498e-05 1.39005e-18
YER052C YIL101C 1 4.25825e-26 4.52446e-155
YER055C YEL009C 2.05268e-18 0.0252914 0.974709
YER055C YGL166W 0.943006 0.0569943 8.66193e-18
YER055C YPL230W 1 5.17951e-12 1.31445e-159
YER061C YPL230W 2.27508e-103 8.39555e-14 1
YER061C YGR044C 1.44687e-18 0.00889263 0.991107
YER062C YIR017C 2.87661e-43 5.45378e-09 1
YER062C YGL209W 9.22499e-21 0.0202971 0.979703
YER062C YMR037C 4.09808e-17 0.00412078 0.995879
YER062C YOR140W 7.52779e-15 1.80467e-05 0.999982
YER062C YLR256W 1.42441e-13 0.00576085 0.994239
YER062C YPL075W 9.48083e-12 0.041665 0.958335
YER062C YGL013C 7.73395e-11 0.0125729 0.987427
YER062C YMR043W 6.78415e-08 0.0757192 0.924281
YER062C YMR070W 1.5775e-07 0.0388991 0.961101
YER062C YDL170W 0.975315 0.0246846 1.05242e-12
YER062C YIR018W 0.97891 0.0210901 1.21164e-11
YER062C YER169W 0.996139 0.00386076 6.12133e-15
YER062C YLR228C 0.99996 3.976e-05 9.92496e-22
YER064C YDR451C 1.7581e-12 0.0329769 0.967023
YER064C YOR344C 0.905523 0.0944771 2.35058e-20
YER064C YCL067C 0.948151 0.0518488 1.57046e-12
YER064C YKR034W 1 9.50791e-12 1.77519e-98
YER072W YEL009C 3.98956e-15 0.00110575 0.998894
YER072W YIL101C 0.999999 5.93373e-07 4.89099e-60
YER081W YOL116W 6.06644e-10 0.0979601 0.90204
YER081W YHR206W 9.1127e-09 0.0666802 0.93332
YER081W YDR423C 9.27121e-09 0.0868969 0.913103
YER086W YEL009C 1.86428e-13 0.00260009 0.9974
YER086W YPL230W 1 4.77867e-10 2.08617e-84
YER087W YIR017C 1.88552e-20 0.0562247 0.943775
YER087W YGR044C 1.00006e-15 0.00839386 0.991606
YER087W YDR259C 3.4156e-11 0.0620245 0.937975
YER087W YDL106C 6.30217e-11 0.0697223 0.930278
YER087W YOR032C 0.996269 0.0037314 1.3169e-17
YER088C YIL101C 8.96893e-77 1.19988e-10 1
YER088C YKL109W 4.22176e-65 9.83371e-07 0.999999
YER088C YJR147W 5.722e-23 0.000737752 0.999262
YER088C YDR034C 0.908584 0.0914155 4.90826e-08
YER088C YML007W 0.990934 0.00906621 4.8922e-19
YER090W YIL036W 2.49429e-10 0.0645178 0.935482
YER090W YIL101C 1 4.12945e-12 9.41221e-80
YER091C YIR017C 3.64896e-47 2.96316e-10 1
YER091C YGR044C 1.16313e-19 0.000788287 0.999212
YER091C YDR216W 7.35968e-11 0.0778163 0.922184
YER091C YLR131C 0.929102 0.0708983 1.62416e-08
YER091C YDR423C 0.95602 0.0439798 6.67802e-10
YER091C YCL067C 0.998243 0.00175695 6.88743e-14
YER091C YMR042W 0.998891 0.00110858 1.35916e-10
YER091C YOR028C 1 3.51198e-08 2.44088e-45
YER094C YIL101C 4.34231e-41 8.23587e-08 1
YER094C YPL038W 3.22063e-10 0.0205135 0.979486
YER094C YBL005W 0.992842 0.00715793 2.54416e-14
YER094C YLR013W 0.995778 0.00422223 1.88847e-14
YER095W YML051W 7.13375e-09 0.0718604 0.92814
YER096W YPL230W 9.92726e-157 2.36428e-20 1
YER096W YJL089W 1.46651e-39 0.0365725 0.963427
YER096W YBR240C 2.17332e-20 0.0342143 0.965786
YER096W YMR042W 7.01304e-17 0.0328695 0.967131
YER096W YGL096W 0.984201 0.0157992 1.21134e-18
YER097W YJL089W 1.11145e-38 0.000622958 0.999377
YER097W YCR040W 4.7508e-23 0.000380665 0.999619
YER097W YJL056C 0.943915 0.0560849 2.16866e-08
YER098W YPL230W 3.53863e-198 2.22711e-08 1
YER098W YGR288W 5.26933e-18 2.4022e-05 0.999976
YER101C YDR043C 2.16711e-29 0.0222695 0.97773
YER101C YMR021C 2.42371e-10 0.0463267 0.953673
YER105C YGL096W 0.999997 3.48392e-06 1.66812e-51
YER106W YLR013W 6.71116e-25 0.0201175 0.979883
YER106W YBR182C 2.20583e-16 0.0205188 0.979481
YER106W YFR034C 8.44163e-14 0.0922904 0.90771
YER106W YMR037C 0.992958 0.00704181 3.01341e-12
YER106W YDR451C 0.999805 0.000194817 1.7429e-17
YER116C YCR040W 5.83836e-33 0.0175313 0.982469
YER116C YMR182C 1.49358e-26 7.25098e-07 0.999999
YER116C YCL067C 2.59082e-21 0.000641116 0.999359
YER122C YMR042W 0.911261 0.0887387 6.77666e-14
YER122C YPL230W 1 2.56582e-12 1.89498e-125
YER124C YBL005W 1.10433e-18 0.0742465 0.925754
YER124C YBR083W 5.86099e-12 0.00381698 0.996183
YER124C YGL013C 5.89472e-08 0.0690782 0.930922
YER124C YJL056C 0.927192 0.0728082 5.34856e-09
YER124C YOL089C 0.936133 0.063867 1.87932e-08
YER124C YOR028C 0.999992 7.7425e-06 1.05756e-20
YER130C YGR044C 6.78848e-18 0.00158557 0.998414
YER130C YOR344C 7.46103e-17 0.00445352 0.995546
YER130C YKR064W 1.85941e-08 0.0184011 0.981599
YER130C YPL089C 6.70056e-07 0.0769685 0.923031
YER130C YEL009C 0.999324 0.000676269 9.17561e-15
YER130C YDL020C 0.999985 1.50585e-05 4.16406e-23
YER130C YIR018W 0.999997 2.95069e-06 2.59619e-23
YER138C YBL005W 8.73419e-48 2.27172e-10 1
YER138C YLR256W 7.33456e-11 0.0121175 0.987882
YER138C YBR297W 0.998642 0.00135809 1.79039e-18
YER143W YPL230W 1.18493e-154 1.81663e-14 1
YER145C YJR147W 3.17341e-28 4.12273e-06 0.999996
YER145C YKL043W 8.25684e-28 0.000110135 0.99989
YER145C YIR018W 2.98285e-19 1.98938e-05 0.99998
YER145C YJL056C 0.976738 0.0232619 2.71067e-10
YER145C YDR216W 0.991971 0.00802911 1.05913e-12
YER145C YBR297W 0.992025 0.0079753 1.08545e-18
YER145C YOL067C 0.998392 0.00160775 6.09983e-12
YER145C YGR044C 0.999989 1.06148e-05 1.55431e-21
YER146W YCR065W 7.64966e-14 0.00166656 0.998333
YER146W YOL067C 1.24298e-08 0.09024 0.90976
YER146W YPL177C 0.919433 0.0805666 1.29154e-10
YER146W YGL166W 0.962911 0.0370894 4.08664e-13
YER146W YBL005W 0.999805 0.000195215 5.10971e-22
YER148W YMR016C 1.70425e-14 0.00740743 0.992593
YER148W YJL206C 3.39029e-13 0.0112231 0.988777
YER148W YDR451C 2.85032e-11 0.0278773 0.972123
YER148W YGR288W 0.972134 0.0278657 1.30725e-12
YER148W YDR259C 0.998817 0.00118287 5.1591e-15
YER148W YPL177C 0.999591 0.000409378 4.03609e-17
YER152C YIR017C 2.53741e-20 0.0034822 0.996518
YER152C YOR344C 0.999667 0.000333498 7.21435e-19
YER153C YJR147W 1.90584e-21 0.00517004 0.99483
YER153C YMR280C 1.29823e-15 0.0165697 0.98343
YER153C YFR034C 8.3689e-12 0.0820953 0.917905
YER159C YKL020C 0.934187 0.0658132 5.64378e-09
YER159C YOR028C 0.996685 0.0033146 2.79064e-26
YER160C YBL005W 7.13415e-174 2.3121e-25 1
YER160C YLR256W 1.21282e-24 7.45147e-06 0.999993
YER160C YGL035C 5.12111e-18 0.02406 0.97594
YER160C YHR178W 0.995294 0.00470576 1.93742e-14
YER162C YIL101C 1.51333e-76 1.39184e-06 0.999999
YER163C YIL101C 6.32317e-47 0.00010475 0.999895
YER175C YPL230W 4.39735e-158 2.06635e-05 0.999979
YER175C YFL021W 2.20155e-26 0.0226042 0.977396
YER177W YGR044C 3.1827e-42 2.73181e-07 1
YER177W YLR256W 2.51657e-13 0.00834612 0.991654
YER177W YHR206W 0.999043 0.000956887 2.23536e-29
YER177W YJL089W 1 8.03848e-13 3.17864e-51
YER181C YCR040W 1.93335e-23 2.94653e-05 0.999971
YER182W YPL230W 3.30592e-180 1.90303e-14 1
YER183C YAL051W 1.96299e-30 0.000179714 0.99982
YER183C YGL209W 2.71972e-16 0.0429824 0.957018
YER183C YDL056W 3.97211e-14 0.0801946 0.919805
YER183C YJL206C 3.77042e-11 0.0448965 0.955103
YER183C YIR017C 0.996721 0.00327949 1.00579e-18
YER185W YCR040W 2.52616e-30 0.000834468 0.999166
YER185W YGL166W 9.44393e-29 8.26531e-07 0.999999
YER185W YHR206W 6.97224e-18 3.96278e-06 0.999996
YER185W YHR178W 4.04221e-13 0.00481695 0.995183
YER185W YMR070W 0.95758 0.0424202 2.93092e-10
YER185W YIR023W 0.98971 0.01029 3.43577e-12
YER188W YCR040W 1.98782e-26 2.02843e-05 0.99998
YER188W YMR182C 8.76443e-19 0.00819257 0.991807
YER188W YHR206W 7.28814e-12 0.0311718 0.968828
YER188W YDR451C 0.927531 0.0724689 7.90166e-13
YER188W YMR016C 0.998882 0.00111821 1.03442e-16
YER189W YBR297W 4.39274e-50 2.047e-11 1
YER189W YBL005W 5.45926e-48 4.87448e-11 1
YER189W YKR099W 2.75103e-34 6.17241e-09 1
YER189W YBR240C 1.82159e-15 0.00039249 0.999608
YER189W YGL162W 6.11406e-15 0.00157261 0.998427
YER189W YCR106W 3.65941e-11 0.0658148 0.934185
YER190W YOR032C 1.31086e-26 0.0166953 0.983305
YFL003C YCR040W 5.74923e-17 0.00149939 0.998501
YFL004W YPL230W 0.999999 1.05311e-06 1.17381e-105
YFL008W YHR084W 2.23956e-22 0.0456255 0.954374
YFL010C YIR017C 7.51427e-37 2.66769e-05 0.999973
YFL010C YBR083W 1.09961e-14 0.00233662 0.997663
YFL010C YGL073W 3.43133e-10 0.0403455 0.959655
YFL010C YKL109W 1 2.13548e-11 2.61875e-38
YFL011W YKL109W 1.86497e-30 0.0719144 0.928086
YFL016C YMR280C 3.98883e-22 0.000257794 0.999742
YFL016C YOR344C 4.18206e-20 0.00479037 0.99521
YFL016C YEL009C 0.943884 0.056116 2.53771e-12
YFL016C YKR099W 0.997394 0.00260588 1.28385e-22
YFL016C YKR034W 0.999984 1.58811e-05 2.84614e-27
YFL020C YJR147W 0.905586 0.0944142 5.5106e-23
YFL021W YIL101C 9.88531e-89 1.80063e-08 1
YFL026W YEL009C 3.52654e-16 0.00531085 0.994689
YFL026W YHR084W 2.32368e-12 0.0359106 0.964089
YFL026W YMR016C 0.907997 0.0920027 1.11484e-07
YFL026W YPL230W 1 3.15699e-08 4.76975e-109
YFL027C YKR099W 8.48775e-41 1.00565e-07 1
YFL027C YCL067C 1.56692e-32 1.39336e-06 0.999999
YFL027C YHR084W 2.14573e-25 2.52722e-06 0.999997
YFL027C YMR021C 4.45023e-15 0.0058824 0.994118
YFL027C YHL009C 4.033e-12 0.0210746 0.978925
YFL027C YJL056C 0.999304 0.000695751 1.24885e-20
YFL028C YCL067C 4.97183e-13 0.0542749 0.945725
YFL028C YKL062W 0.998544 0.00145649 1.23715e-22
YFL032W YFL031W 4.15119e-20 0.00341881 0.996581
YFL032W YCR065W 9.95505e-13 0.0303673 0.969633
YFL039C YGR044C 1.24359e-21 9.82941e-08 1
YFL039C YFL031W 8.29904e-18 3.34376e-07 1
YFL039C YFR034C 0.999997 3.19121e-06 2.34167e-19
YFL039C YJL089W 1 1.60456e-18 1.25721e-72
YFL039C YKR034W 1 2.38829e-14 5.09338e-38
YFL040W YGL096W 3.45077e-30 7.29877e-05 0.999927
YFL040W YCL066W 1.59342e-13 0.0278868 0.972113
YFL052W YBR297W 1.17675e-38 8.25862e-07 0.999999
YFL052W YCR040W 1.67064e-25 0.000139499 0.999861
YFL052W YHR084W 0.997172 0.00282783 1.90103e-17
YFL056C YGL096W 4.87448e-46 0.000232261 0.999768
YFL057C YLR013W 2.59929e-17 0.0697391 0.930261
YFL057C YJL206C 2.37834e-14 0.00828402 0.991716
YFL057C YDR253C 2.42564e-12 0.0191414 0.980859
YFL057C YGL162W 0.982185 0.0178154 1.26911e-13
YFL059W YIR018W 4.52645e-32 1.29221e-06 0.999999
YFL059W YFL021W 4.50466e-23 0.00999816 0.990002
YFL059W YOL028C 4.04286e-20 3.17224e-05 0.999968
YFL059W YHR124W 8.60075e-19 0.000434542 0.999565
YFL059W YDL106C 0.990623 0.00937673 5.8659e-24
YFL059W YGL013C 0.996514 0.00348596 1.9185e-12
YFL059W YMR164C 0.997252 0.00274771 5.47008e-18
YFL059W YLR228C 0.99999 9.72088e-06 2.09317e-33
YFL060C YGL096W 9.07435e-48 2.837e-07 1
YFL062W YOL028C 0.937475 0.0625252 3.53229e-12
YFL063W YCR040W 7.60716e-40 9.04119e-05 0.99991
YFL063W YBR297W 1.96189e-36 2.48966e-05 0.999975
YFL063W YKR099W 4.36433e-29 6.59606e-12 1
YFL063W YIR018W 3.01062e-18 0.0267893 0.973211
YFL063W YJL110C 0.922405 0.0775948 2.57037e-12
YFL064C YBR297W 4.65912e-35 1.09887e-05 0.999989
YFL064C YBL005W 3.13263e-32 0.000578265 0.999422
YFL064C YKR099W 3.94798e-23 5.81586e-05 0.999942
YFL065C YBR297W 3.91308e-31 1.59755e-08 1
YFL065C YKR099W 1.83131e-26 2.56694e-05 0.999974
YFL065C YBR240C 1.20008e-17 0.000333586 0.999666
YFL065C YBL005W 6.45385e-16 0.00560681 0.994393
YFL065C YIR018W 7.89182e-16 0.000402768 0.999597
YFL065C YGR044C 0.995771 0.0042287 4.21055e-19
YFR002W YDR146C 1.00009e-19 0.00675693 0.993243
YFR002W YKL015W 2.82496e-12 0.00250155 0.997498
YFR003C YEL009C 0.990928 0.00907191 3.14567e-15
YFR003C YJR147W 0.99809 0.00190956 3.31214e-30
YFR005C YIL101C 0.999927 7.34263e-05 7.63944e-69
YFR009W YBR033W 0.00358943 0.00668491 0.989726
YFR009W YPL230W 0.999224 0.000775576 5.4118e-60
YFR015C YPL230W 2.9132e-145 1.30135e-21 1
YFR015C YKL062W 4.47472e-41 2.899e-06 0.999997
YFR015C YFL021W 0.987845 0.0121549 9.10909e-17
YFR015C YML007W 0.992932 0.00706759 8.28874e-21
YFR015C YER045C 0.999797 0.000202808 1.01233e-22
YFR016C YNL068C 1.17056e-13 0.00613161 0.993868
YFR016C YJL206C 0.946292 0.0537076 6.17531e-09
YFR016C YPL202C 0.987807 0.0121929 3.35489e-11
YFR016C YMR016C 0.998482 0.00151834 1.85079e-15
YFR016C YCR065W 0.998826 0.00117411 9.40865e-18
YFR016C YJR147W 0.999833 0.000167113 5.77368e-27
YFR019W YDR043C 2.24495e-36 1.6425e-06 0.999998
YFR019W YAL051W 6.77046e-25 0.0532391 0.946761
YFR019W YML076C 5.48427e-16 0.000386471 0.999614
YFR019W YMR164C 1.36399e-10 0.00881366 0.991186
YFR019W YBR182C 0.97713 0.02287 7.40892e-15
YFR019W YKL015W 0.979274 0.0207259 1.49549e-09
YFR023W YBR240C 6.92842e-17 0.0348341 0.965166
YFR023W YCL067C 1.32642e-11 0.0282782 0.971722
YFR024C YIR017C 1.38032e-34 0.00817019 0.99183
YFR026C YGL166W 5.58468e-29 2.236e-05 0.999978
YFR030W YIR017C 4.38557e-41 1.99835e-06 0.999998
YFR030W YCL067C 0.962052 0.0379482 4.77446e-10
YFR032C YCR040W 6.18393e-29 0.00012386 0.999876
YFR032C YHR206W 1.14102e-12 0.0318288 0.968171
YFR032C YPL177C 0.990345 0.00965492 1.2076e-14
YFR034C YMR280C 3.58396e-12 0.00710551 0.992894
YFR034C YCR040W 3.75967e-12 0.0814268 0.918573
YFR034C YOL067C 6.75922e-10 0.0415939 0.958406
YFR034C YKL062W 0.983643 0.0163572 3.25537e-15
YFR034C YML007W 0.99423 0.00576996 3.45406e-15
YFR042W YDR451C 5.27595e-10 0.0201378 0.979862
YFR042W YGL073W 2.33125e-09 0.0711979 0.928802
YFR042W YKR099W 0.999465 0.000534967 4.81713e-32
YFR042W YIR018W 0.999707 0.000293105 3.44782e-21
YFR044C YDR451C 8.24636e-12 0.0291177 0.970882
YFR044C YOR113W 0.976878 0.0231215 2.12128e-12
YFR044C YKR099W 0.999996 4.26141e-06 6.86247e-31
YFR045W YPL230W 3.14349e-169 3.8344e-06 0.999996
YFR045W YCL067C 1.6145e-14 0.0577885 0.942211
YFR047C YPL230W 4.04062e-144 1.69173e-07 1
YFR048W YIR018W 2.23773e-22 0.000370203 0.99963
YFR048W YLR014C 2.83365e-15 3.74728e-05 0.999963
YFR048W YCL067C 3.42992e-14 0.0116847 0.988315
YFR048W YKL038W 1.19797e-13 0.00175913 0.998241
YFR049W YPL230W 5.39001e-239 3.95544e-16 1
YFR050C YGR044C 3.1737e-18 0.00010558 0.999894
YFR050C YCL067C 3.14894e-15 0.00312055 0.996879
YFR050C YGL181W 5.48722e-14 0.000358845 0.999641
YFR050C YPR104C 0.997799 0.00220146 2.57656e-13
YFR050C YKR034W 0.99998 2.04285e-05 5.93972e-24
YFR050C YKL109W 1 1.21089e-08 2.81747e-25
YFR052W YGR044C 4.85015e-19 0.0493864 0.950614
YFR052W YDR259C 4.87955e-12 0.0181676 0.981832
YFR052W YPL038W 2.96256e-11 0.010565 0.989435
YFR052W YCL066W 0.973388 0.0266115 1.17247e-10
YFR052W YPR104C 0.973646 0.0263542 1.19313e-13
YFR055W YBL005W 1.11911e-18 0.00486617 0.995134
YFR055W YKL109W 0.964341 0.0356593 7.30028e-22
YFR055W YPL230W 1 2.50498e-08 1.86041e-73
YFR057W YGL166W 1.03486e-27 6.09051e-08 1
YFR057W YCL066W 2.04337e-26 1.27289e-07 1
YFR057W YDR216W 1.58755e-14 0.0335783 0.966422
YFR057W YPL075W 1.16951e-13 0.00227852 0.997721
YFR057W YER045C 0.917162 0.0828377 1.05144e-10
YFR057W YDR213W 0.925853 0.0741475 5.1649e-11
YFR057W YGL073W 0.974515 0.0254851 1.6846e-09
YFR057W YPR199C 0.997054 0.00294612 2.43874e-10
YGL001C YBR182C 6.42461e-22 0.000152396 0.999848
YGL001C YCL067C 9.57937e-16 0.00309602 0.996904
YGL001C YMR021C 8.88603e-13 0.0265785 0.973421
YGL001C YPR199C 5.91022e-09 0.0143655 0.985635
YGL001C YMR042W 0.980607 0.0193932 1.38056e-11
YGL001C YNL068C 0.994484 0.0055161 1.71161e-18
YGL001C YPL230W 1 6.8865e-134 1.54619e-66
YGL005C YCL067C 1.66979e-103 1.17258e-12 1
YGL009C YDR253C 1.56432e-29 1.21774e-06 0.999999
YGL009C YCR065W 7.67673e-18 0.00104118 0.998959
YGL009C YLR256W 1.77727e-11 0.0121526 0.987847
YGL009C YHR124W 3.56865e-11 0.0411535 0.958847
YGL009C YDR216W 0.996541 0.00345937 2.62726e-16
YGL009C YGL166W 0.998141 0.00185924 4.26448e-19
YGL009C YKL043W 1 5.99683e-09 4.17128e-38
YGL012W YBR182C 8.14886e-09 0.0997251 0.900275
YGL012W YDR123C 0.962236 0.0377635 3.07133e-11
YGL012W YJL089W 0.999999 6.34243e-07 5.41571e-59
YGL021W YKL062W 1.97164e-34 4.29086e-07 1
YGL021W YDR146C 5.07702e-27 7.5905e-06 0.999992
YGL021W YBL005W 1.29594e-16 0.0205634 0.979437
YGL021W YNL103W 0.90218 0.0978201 2.80772e-10
YGL021W YPL230W 1 3.8512e-48 6.36339e-161
YGL026C YBL005W 6.36659e-16 0.0579637 0.942036
YGL026C YJL089W 0.999999 8.48092e-07 1.07047e-42
YGL028C YKL185W 5.19429e-27 3.04569e-05 0.99997
YGL028C YGR044C 2.02671e-22 2.32623e-05 0.999977
YGL028C YGL013C 4.1514e-10 0.0270236 0.972976
YGL028C YCL067C 0.997132 0.00286768 2.58324e-16
YGL028C YDL020C 0.999737 0.000263457 6.2718e-25
YGL028C YOR028C 0.999949 5.11438e-05 1.24437e-39
YGL032C YKL185W 2.65146e-21 0.000949902 0.99905
YGL032C YBR182C 5.99416e-20 0.0420188 0.957981
YGL032C YDL106C 6.92898e-14 0.0210421 0.978958
YGL032C YPR199C 7.16955e-10 0.0753759 0.924624
YGL032C YNL027W 0.925873 0.0741269 2.54565e-08
YGL032C YER111C 0.947104 0.0528958 5.83442e-10
YGL032C YGL209W 0.953117 0.0468829 9.58484e-18
YGL032C YDR123C 0.96876 0.0312396 4.62521e-12
YGL032C YLR131C 0.968917 0.0310826 1.4656e-13
YGL032C YIR023W 0.99789 0.00211021 9.68261e-13
YGL032C YBR297W 0.998478 0.00152207 3.32207e-22
YGL032C YOR028C 1 8.4522e-08 3.87195e-47
YGL034C YCR040W 1.50505e-18 0.00228414 0.997716
YGL034C YPL177C 0.966845 0.0331553 3.08272e-12
YGL035C YDR216W 6.94057e-37 1.425e-07 1
YGL035C YOR113W 8.3767e-31 0.000157676 0.999842
YGL035C YIR018W 5.59674e-24 0.0218568 0.978143
YGL035C YGL209W 4.06972e-15 4.52107e-07 1
YGL035C YPL038W 5.212e-13 0.0128418 0.987158
YGL035C YCR040W 8.73512e-12 0.0931382 0.906862
YGL035C YHR206W 0.999965 3.45159e-05 7.06431e-32
YGL036W YDL020C 3.40903e-35 0.00100952 0.99899
YGL036W YOR162C 3.06303e-15 0.0277513 0.972249
YGL036W YMR182C 0.91456 0.0854399 7.96794e-10
YGL038C YIR017C 8.03485e-39 6.23257e-07 0.999999
YGL038C YCR106W 1.36036e-16 0.00147482 0.998525
YGL038C YHR084W 2.45569e-12 0.00463696 0.995363
YGL038C YNL103W 5.85839e-10 0.0775345 0.922465
YGL046W YIL101C 1.09102e-50 0.000134503 0.999865
YGL047W YGR044C 2.99334e-22 0.000729121 0.999271
YGL047W YOR162C 3.51751e-17 0.0141651 0.985835
YGL047W YBR112C 0.954987 0.0450132 5.49117e-08
YGL055W YKL109W 1.65156e-56 6.98157e-06 0.999993
YGL055W YKR099W 1.75663e-45 5.86071e-08 1
YGL055W YDR213W 5.38312e-20 0.00178008 0.99822
YGL055W YEL009C 6.55354e-18 0.00211914 0.997881
YGL055W YER184C 2.82561e-15 1.57457e-05 0.999984
YGL055W YCR065W 5.53668e-15 0.00297898 0.997021
YGL055W YDR123C 1.21189e-14 0.00599444 0.994006
YGL055W YHR178W 5.14134e-09 0.0388119 0.961188
YGL055W YLR182W 0.914059 0.0859408 1.19204e-08
YGL055W YDR207C 0.932203 0.0677961 1.002e-06
YGL055W YDL056W 0.969868 0.0301325 3.6693e-14
YGL055W YDR253C 0.973462 0.0265375 8.12038e-11
YGL055W YDR423C 0.993358 0.00664157 3.41636e-12
YGL056C YKR099W 1.82814e-23 0.002628 0.997372
YGL062W YPL230W 3.46703e-163 5.87418e-21 1
YGL062W YFL021W 1.19602e-24 0.000650207 0.99935
YGL062W YMR037C 1.55691e-13 0.00319484 0.996805
YGL062W YGL209W 0.956606 0.0433936 5.44755e-14
YGL062W YPL038W 0.957431 0.042569 1.29941e-11
YGL062W YER045C 0.9815 0.0184956 4.51246e-06
YGL062W YKL062W 1 4.65348e-08 4.4878e-37
YGL068W YGL162W 3.17004e-22 2.17761e-06 0.999998
YGL068W YHR178W 1.97777e-12 0.00647319 0.993527
YGL068W YML076C 0.904184 0.0958158 5.03423e-10
YGL068W YGR288W 0.999003 0.000997325 1.87211e-16
YGL068W YLR228C 0.999655 0.000344653 2.66833e-17
YGL068W YCR065W 0.999673 0.000327009 8.00813e-18
YGL068W YGL209W 0.999955 4.51397e-05 1.61976e-23
YGL068W YKR034W 1 9.6157e-10 6.23642e-49
YGL068W YML007W 1 6.48815e-09 3.78374e-30
YGL071W YER184C 2.16071e-07 0.0800111 0.919989
YGL071W YGL096W 0.999985 1.5301e-05 1.33713e-24
YGL072C YGL166W 1.08061e-12 0.0693582 0.930642
YGL077C YGR249W 4.51056e-15 1.20934e-06 0.999999
YGL077C YGR044C 4.51402e-15 0.000672708 0.999327
YGL077C YFL031W 1.91112e-13 0.000826627 0.999173
YGL077C YOR140W 4.5179e-13 0.00860062 0.991399
YGL077C YML007W 0.995002 0.00499816 6.53445e-23
YGL077C YCL067C 0.997591 0.0024095 1.02614e-14
YGL077C YIR017C 0.999996 3.58932e-06 3.96136e-28
YGL077C YGL096W 1 1.12629e-08 4.3794e-40
YGL088W YJL089W 5.3642e-27 2.7256e-05 0.999973
YGL088W YCR040W 5.33986e-20 0.000413629 0.999586
YGL092W YKL020C 3.41834e-13 0.00549997 0.9945
YGL092W YDR421W 6.27687e-12 0.000284705 0.999715
YGL092W YCL067C 0.990593 0.00940683 4.23358e-15
YGL092W YIL101C 1 1.72698e-18 2.49818e-116
YGL106W YDR146C 4.99462e-16 0.00531568 0.994684
YGL106W YGL181W 2.2072e-10 0.0115744 0.988426
YGL106W YER045C 2.22858e-09 0.02638 0.97362
YGL106W YJL089W 0.999999 9.26538e-07 3.74078e-52
YGL107C YHR084W 5.05453e-26 0.00199019 0.99801
YGL107C YBR297W 1.39216e-22 1.40377e-05 0.999986
YGL107C YDL106C 0.967688 0.0323116 1.21424e-14
YGL107C YGL166W 0.991255 0.00874471 6.68069e-20
YGL114W YML007W 4.18966e-25 0.00156591 0.998434
YGL114W YFL021W 2.79587e-21 0.00781925 0.992181
YGL114W YCR106W 6.18752e-13 0.0030001 0.997
YGL114W YBR083W 0.921628 0.0783717 4.23988e-11
YGL116W YDR146C 3.00657e-20 0.000171444 0.999829
YGL117W YCL067C 2.46119e-09 0.0145843 0.985416
YGL133W YGR044C 2.73746e-23 0.00448358 0.995516
YGL134W YPL230W 5.21603e-117 0.00870691 0.991293
YGL134W YOL116W 8.7252e-24 0.00326928 0.996731
YGL134W YDR253C 4.01094e-15 0.0133632 0.986637
YGL137W YBR049C 3.42232e-12 0.00203972 0.99796
YGL137W YLR256W 5.63089e-10 0.0508955 0.949105
YGL137W YJL110C 0.999395 0.000604953 8.54772e-13
YGL137W YJL089W 0.999705 0.000294863 9.21284e-79
YGL138C YLR013W 1.96447e-27 0.016553 0.983447
YGL138C YCR040W 2.57481e-25 1.00577e-05 0.99999
YGL138C YCL066W 1.76012e-16 0.00675397 0.993246
YGL139W YKL062W 8.39599e-19 0.0192471 0.980753
YGL139W YHR206W 7.22173e-16 0.00028868 0.999711
YGL139W YKL038W 5.85925e-14 0.0178518 0.982148
YGL139W YIL036W 0.928087 0.0719127 1.15758e-09
YGL139W YIR017C 0.999969 3.11851e-05 1.0591e-34
YGL151W YDR421W 1.15456e-15 0.0219856 0.978014
YGL151W YGR288W 5.46265e-11 0.0408691 0.959131
YGL151W YER045C 0.999939 6.11371e-05 6.65501e-21
YGL151W YKL109W 1 1.43025e-07 3.05781e-37
YGL157W YOR028C 2.43952e-36 7.74094e-07 0.999999
YGL157W YDR259C 8.48943e-16 0.00484949 0.995151
YGL157W YBR297W 0.931472 0.0685285 2.08299e-15
YGL157W YKL109W 0.993896 0.00610445 1.03354e-39
YGL160W YKL062W 7.3596e-35 0.0146213 0.985379
YGL160W YCR106W 3.77135e-12 0.00379993 0.9962
YGL160W YDR421W 9.08316e-12 0.0339964 0.966004
YGL160W YMR182C 0.972308 0.0276918 4.04485e-12
YGL162W YJR147W 3.11981e-20 0.00333172 0.996668
YGL162W YDR253C 4.04756e-08 0.015013 0.984987
YGL162W YGL013C 0.90953 0.0904696 4.34468e-08
YGL166W YIL101C 7.05328e-140 9.51982e-26 1
YGL166W YMR042W 1.45843e-21 8.1875e-05 0.999918
YGL166W YER169W 0.984218 0.0157817 1.09617e-07
YGL170C YCR040W 7.43598e-42 1.92571e-12 1
YGL170C YLR014C 2.90753e-32 0.0153105 0.98469
YGL170C YOR032C 5.1082e-19 1.51175e-05 0.999985
YGL170C YLR256W 0.984799 0.0152005 2.56179e-25
YGL170C YMR019W 0.99997 2.95409e-05 9.85592e-13
YGL170C YPL230W 1 1.58792e-70 5.3557e-166
YGL173C YKL020C 2.49039e-10 0.0359554 0.964045
YGL173C YGL096W 0.999995 4.56029e-06 4.53471e-59
YGL178W YGR249W 6.2418e-15 0.0144018 0.985598
YGL178W YEL009C 1.5204e-13 0.0514018 0.948598
YGL178W YER111C 6.78676e-11 0.0354922 0.964508
YGL178W YIR017C 0.999312 0.000687672 2.52499e-20
YGL178W YDR146C 0.999526 0.000474293 1.27864e-17
YGL179C YOR344C 4.35293e-29 1.71174e-08 1
YGL179C YPR104C 0.993954 0.00604592 4.24147e-17
YGL179C YEL009C 0.996153 0.00384702 3.6209e-18
YGL179C YER169W 0.999151 0.000849255 5.83521e-20
YGL179C YJL110C 0.999944 5.6237e-05 1.28005e-18
YGL182C YJL089W 1.86256e-40 3.67149e-08 1
YGL182C YCR040W 1.20667e-20 0.000486232 0.999514
YGL182C YPL038W 1.98298e-09 0.0197356 0.980264
YGL183C YJL089W 4.67354e-45 0.000460388 0.99954
YGL183C YKR034W 3.9837e-33 0.00996814 0.990032
YGL183C YFL021W 1.9427e-15 0.000782202 0.999218
YGL183C YDR216W 0.992101 0.00789861 2.09033e-13
YGL184C YIR017C 1.19094e-31 0.000563164 0.999437
YGL188C YKL062W 1.47422e-23 0.000177528 0.999822
YGL188C YKL043W 1.58724e-23 6.07423e-06 0.999994
YGL188C YDR259C 0.99991 9.0266e-05 3.99829e-15
YGL191W YPL230W 3.9037e-239 2.62954e-25 1
YGL191W YEL009C 6.71128e-12 0.0120846 0.987915
YGL191W YLR098C 0.93181 0.06819 9.88602e-09
YGL191W YMR016C 0.962172 0.0378283 4.967e-12
YGL192W YKL062W 1.96257e-50 1.07644e-05 0.999989
YGL192W YFL021W 1.0861e-26 3.30147e-05 0.999967
YGL192W YBL103C 3.8365e-18 0.000625674 0.999374
YGL192W YDR259C 1 2.77985e-07 6.24809e-21
YGL193C YOR113W 4.08825e-24 0.000133524 0.999866
YGL193C YBR182C 2.45208e-19 0.00466642 0.995334
YGL193C YJL206C 5.7303e-16 0.0841711 0.915829
YGL200C YDR451C 4.67024e-14 0.0172769 0.982723
YGL200C YML051W 4.2346e-11 0.0793407 0.920659
YGL200C YER169W 0.963523 0.0364774 1.28501e-17
YGL200C YIR018W 0.971329 0.028671 2.52368e-17
YGL202W YBL005W 1.72916e-33 2.98193e-06 0.999997
YGL202W YML007W 2.8478e-17 0.00592405 0.994076
YGL202W YCR106W 8.76365e-16 0.000250589 0.999749
YGL202W YML051W 2.61438e-10 0.00119306 0.998807
YGL202W YER169W 0.970105 0.0298955 7.34437e-14
YGL202W YJL089W 1 1.8422e-11 1.14784e-74
YGL205W YJL089W 7.56905e-47 7.56847e-07 0.999999
YGL205W YMR042W 1.37914e-13 0.0676283 0.932372
YGL205W YKL185W 9.49456e-11 0.0212833 0.978717
YGL205W YOR380W 6.74108e-09 0.0804305 0.91957
YGL207W YML007W 9.64422e-21 4.72263e-06 0.999995
YGL207W YGL013C 2.46336e-15 0.000303104 0.999697
YGL207W YBR049C 4.31846e-10 0.0187689 0.981231
YGL207W YGL096W 1 7.42517e-16 5.28525e-89
YGL209W YLR013W 3.19606e-20 0.00406382 0.995936
YGL209W YBR182C 4.565e-20 0.018588 0.981412
YGL209W YGL035C 3.12569e-14 0.00133416 0.998666
YGL209W YDR216W 0.926466 0.0735339 5.81276e-15
YGL222C YBR297W 2.35037e-39 8.63662e-06 0.999991
YGL222C YKL043W 3.31947e-23 0.000757631 0.999242
YGL222C YEL009C 0.999943 5.66998e-05 1.96435e-21
YGL227W YIL101C 3.41154e-45 0.000167689 0.999832
YGL229C YKL062W 7.15675e-57 3.4215e-16 1
YGL229C YDR423C 1.35303e-18 0.000564506 0.999435
YGL229C YJL056C 0.947996 0.0520043 1.03344e-12
YGL229C YHR206W 0.996493 0.00350733 5.00088e-15
YGL229C YEL009C 0.99989 0.00010966 3.27095e-27
YGL229C YMR182C 1 4.09586e-09 5.80172e-39
YGL234W YBL005W 1.86247e-50 3.82866e-08 1
YGL234W YIR017C 5.62372e-39 1.43247e-09 1
YGL234W YML051W 4.28549e-24 5.33988e-05 0.999947
YGL234W YGL181W 0.992874 0.00712571 5.65264e-21
YGL234W YPL089C 0.996703 0.0032971 7.28777e-20
YGL234W YGL073W 0.999578 0.000421767 2.69147e-25
YGL234W YDR043C 0.999764 0.000236449 7.78145e-41
YGL234W YPL230W 1 5.81316e-41 1.32757e-215
YGL235W YBR297W 1.02656e-35 5.45002e-11 1
YGL235W YBR240C 1.61137e-30 3.58226e-05 0.999964
YGL235W YFR034C 1.36804e-19 0.00259304 0.997407
YGL235W YCL067C 0.993392 0.00660759 1.34337e-16
YGL235W YDR043C 0.999999 9.74024e-07 1.19662e-30
YGL236C YLR014C 1.32844e-16 0.000397202 0.999603
YGL236C YMR182C 5.5626e-11 0.0985466 0.901453
YGL253W YKL062W 1.14486e-13 0.0983356 0.901664
YGL253W YKR099W 0.999542 0.000457741 5.52407e-18
YGL253W YIR017C 0.999802 0.000197524 4.92558e-26
YGL253W YJL089W 0.999999 6.61689e-07 1.01979e-51
YGL255W YOR344C 9.02347e-18 0.0017758 0.998224
YGL255W YGR249W 8.56515e-16 0.00734839 0.992652
YGL255W YEL009C 2.72964e-11 0.00785154 0.992148
YGL255W YHR206W 1.18626e-09 0.0368316 0.963168
YGL255W YOL028C 2.61726e-09 0.0390197 0.96098
YGL255W YLR131C 4.68039e-09 0.0145282 0.985472
YGL255W YLR256W 0.904526 0.0954723 2.01396e-06
YGL255W YML007W 0.984739 0.0152612 2.42526e-11
YGL255W YIR017C 0.999744 0.000256298 2.43635e-27
YGL259W YPL230W 1.70254e-284 3.33694e-07 1
YGL259W YGR288W 2.16505e-46 2.43213e-06 0.999998
YGL261C YGL166W 1.01319e-27 1.22816e-05 0.999988
YGL261C YFR034C 1.5263e-14 0.059018 0.940982
YGL261C YKL185W 8.33652e-13 0.0971273 0.902873
YGL261C YPL075W 9.82388e-09 0.046059 0.953941
YGL263W YCR040W 2.75531e-29 6.83856e-08 1
YGL263W YLR013W 9.07954e-29 2.5512e-05 0.999974
YGL263W YLR228C 1.17957e-10 0.0837459 0.916254
YGL263W YIR017C 0.999324 0.000675991 3.82228e-31
YGR014W YHR084W 9.46096e-59 1.52594e-05 0.999985
YGR014W YCR065W 2.60357e-45 0.000200652 0.999799
YGR014W YOR140W 7.64757e-12 0.0683537 0.931646
YGR014W YDR034C 0.941857 0.0581431 2.41529e-12
YGR021W YIL101C 9.56152e-80 1.2825e-16 1
YGR021W YDR146C 5.89878e-16 0.00146353 0.998536
YGR021W YOL067C 1.18635e-12 0.00788345 0.992117
YGR021W YCL066W 1.71555e-11 0.0229459 0.977054
YGR032W YIL101C 1.83488e-86 1.1127e-12 1
YGR032W YPL089C 4.57516e-10 0.0824628 0.917537
YGR032W YLR451W 3.68844e-08 0.0635338 0.936466
YGR032W YGL035C 0.901459 0.098541 2.35328e-10
YGR032W YPL038W 0.978252 0.0217482 2.13992e-12
YGR035C YKR034W 8.03486e-27 8.46987e-06 0.999992
YGR035C YEL009C 0.915457 0.0845427 1.48855e-10
YGR035C YGR044C 0.933838 0.0661625 4.72861e-13
YGR037C YML007W 3.17041e-57 3.03748e-09 1
YGR037C YPR104C 0.946419 0.0535806 1.79352e-32
YGR037C YGL073W 0.975601 0.0243988 8.92349e-19
YGR037C YJL089W 1 6.55649e-35 1.35935e-112
YGR048W YCL067C 4.77188e-54 3.02427e-09 1
YGR048W YDR259C 1.81487e-29 1.39563e-05 0.999986
YGR048W YKL015W 1.6795e-20 3.19295e-05 0.999968
YGR048W YOL067C 2.86699e-17 0.000315219 0.999685
YGR048W YLR098C 0.996234 0.0037656 4.74413e-14
YGR052W YGR249W 1.03948e-60 2.98997e-10 1
YGR052W YDR043C 2.96055e-28 0.00176733 0.998233
YGR052W YJL206C 9.817e-17 0.00112458 0.998875
YGR052W YBR083W 2.77547e-13 0.0194448 0.980555
YGR052W YHL009C 1.53514e-08 0.0909742 0.909026
YGR052W YEL009C 0.996043 0.0039573 4.73867e-18
YGR052W YMR042W 0.99974 0.000260044 1.46357e-13
YGR061C YBL005W 1.52104e-29 0.000103507 0.999896
YGR061C YLR228C 1.05137e-11 0.0163317 0.983668
YGR061C YOL116W 0.903721 0.0962787 1.4907e-14
YGR061C YIL101C 1 1.72637e-16 1.33367e-178
YGR069W YCR040W 7.22883e-20 0.000253911 0.999746
YGR076C YCL067C 1.3015e-21 0.000720992 0.999279
YGR076C YHL027W 0.974743 0.025257 3.30875e-12
YGR093W YKR034W 3.41137e-37 3.79149e-05 0.999962
YGR093W YGL096W 0.999981 1.88791e-05 5.22647e-32
YGR100W YKL062W 1.28462e-59 2.64085e-05 0.999974
YGR100W YJL110C 1.30963e-14 0.00610718 0.993893
YGR100W YHR206W 0.999665 0.000335495 1.74696e-22
YGR106C YER169W 0.935949 0.0640513 1.69527e-11
YGR106C YKR034W 0.998621 0.00137889 1.15789e-25
YGR106C YPL230W 1 7.89036e-09 1.2371e-93
YGR107W YCR040W 3.82643e-37 3.58901e-08 1
YGR107W YCL066W 1.56626e-20 4.69205e-05 0.999953
YGR107W YOR380W 1.35405e-17 0.000228443 0.999772
YGR107W YHL009C 4.93342e-12 0.0250475 0.974952
YGR107W YGL073W 0.981383 0.0186166 6.58996e-21
YGR108W YKL062W 5.94174e-25 0.00299023 0.99701
YGR108W YDR146C 2.56742e-19 0.000714319 0.999286
YGR108W YDR451C 9.00404e-14 0.00453145 0.995469
YGR108W YDR421W 0.967011 0.0329886 2.02787e-11
YGR108W YOR028C 0.999993 6.79706e-06 1.00329e-39
YGR109C YDR146C 3.12049e-12 0.0679491 0.932051
YGR109C YAL051W 0.911448 0.0885525 1.10503e-09
YGR109C YKL043W 0.998629 0.00137056 1.92189e-14
YGR109C YGR044C 0.998911 0.00108927 2.31443e-15
YGR109C YPL230W 0.999998 2.49306e-06 3.83466e-111
YGR110W YIL101C 8.16063e-78 1.02387e-06 0.999999
YGR110W YBL103C 4.56832e-11 0.0676805 0.932319
YGR112W YPL230W 1.09876e-124 1.30426e-05 0.999987
YGR125W YFL021W 3.60942e-36 0.000486839 0.999513
YGR125W YER111C 8.99135e-14 0.0392993 0.960701
YGR125W YCR040W 0.999111 0.000888815 4.41246e-23
YGR130C YIL101C 6.00125e-75 3.7849e-07 1
YGR130C YCR040W 0.988061 0.0119394 2.76258e-13
YGR131W YGR249W 2.26907e-22 0.0162598 0.98374
YGR131W YLR228C 0.973005 0.0269951 1.12219e-12
YGR132C YPL230W 1.42147e-197 2.79492e-14 1
YGR132C YCR040W 0.953768 0.0462319 1.93582e-14
YGR135W YML007W 1.3639e-19 0.00836504 0.991635
YGR135W YPL038W 1.93978e-11 0.0700318 0.929968
YGR135W YMR016C 0.986715 0.0132849 7.60055e-16
YGR135W YMR182C 0.997468 0.00253165 9.83636e-16
YGR136W YDR043C 3.4517e-25 6.48344e-05 0.999935
YGR136W YML007W 1.8579e-21 0.0030048 0.996995
YGR136W YGR044C 2.6395e-20 0.000387793 0.999612
YGR136W YGL013C 1.59062e-10 0.0225706 0.977429
YGR136W YEL009C 0.900324 0.0996759 8.04544e-12
YGR136W YIR018W 0.924809 0.0751907 5.38178e-11
YGR136W YJL089W 0.999993 7.25696e-06 8.02107e-23
YGR137W YER045C 2.88259e-17 0.00261317 0.997387
YGR137W YCR106W 0.993411 0.00658895 4.06321e-12
YGR137W YKR099W 0.997984 0.0020158 8.96201e-33
YGR137W YCR065W 0.999054 0.000946038 4.36443e-20
YGR137W YOL108C 0.99909 0.000910146 1.04677e-15
YGR138C YKL109W 8.72442e-80 9.21759e-25 1
YGR138C YML007W 1.66989e-29 1.76662e-08 1
YGR138C YGR249W 7.40637e-23 0.0047434 0.995257
YGR138C YHR124W 6.49429e-15 0.00871234 0.991288
YGR138C YPR065W 6.57194e-15 0.00194589 0.998054
YGR138C YGL254W 2.19382e-13 0.00763814 0.992362
YGR138C YER184C 1.71447e-09 0.0314216 0.968578
YGR138C YOR140W 0.90516 0.0948403 5.5122e-15
YGR138C YER111C 0.957785 0.0422148 1.63873e-10
YGR138C YDR451C 0.97809 0.02191 4.77286e-17
YGR138C YPL038W 0.997294 0.00270611 5.15018e-14
YGR138C YBR297W 0.999943 5.72122e-05 6.23406e-21
YGR138C YFR034C 0.999976 2.36033e-05 1.62851e-21
YGR138C YDL020C 0.999999 8.11927e-07 1.12368e-30
YGR138C YIR017C 1 1.47134e-07 1.38041e-36
YGR138C YOR028C 1 2.64373e-23 4.90081e-46
YGR142W YDL020C 1.86127e-19 0.00697653 0.993023
YGR142W YDR423C 4.47394e-10 0.0293341 0.970666
YGR142W YDL170W 0.927245 0.0727548 1.07318e-11
YGR142W YCR065W 0.951968 0.0480323 2.43147e-11
YGR142W YHR084W 0.969537 0.0304626 1.16825e-11
YGR143W YPL230W 2.16802e-127 8.83156e-14 1
YGR144W YBR182C 1.0468e-22 0.00140207 0.998598
YGR144W YGL166W 1.78448e-15 0.0265941 0.973406
YGR144W YHL027W 3.10704e-13 0.0244589 0.975541
YGR144W YOL028C 1.07494e-11 0.016635 0.983365
YGR144W YML076C 0.96706 0.0329402 3.74183e-10
YGR146C YGR249W 7.93001e-23 0.0162931 0.983707
YGR146C YML007W 4.19172e-16 0.0242825 0.975717
YGR153W YOL116W 8.94004e-13 0.00460468 0.995395
YGR153W YDR310C 9.96398e-10 0.0456304 0.95437
YGR154C YDR043C 1.17058e-20 0.0238533 0.976147
YGR155W YIL101C 1 5.6218e-10 1.77264e-80
YGR157W YDR451C 5.63502e-13 0.00727637 0.992724
YGR157W YCR106W 1.98353e-10 0.0485038 0.951496
YGR157W YJL110C 6.76935e-10 0.0880463 0.911954
YGR157W YDR213W 0.971918 0.0280822 1.89934e-09
YGR157W YCL067C 0.997106 0.00289366 3.37024e-13
YGR172C YPR199C 2.8862e-10 0.0101052 0.989895
YGR172C YDR213W 0.976374 0.0236256 1.27291e-10
YGR172C YER169W 0.996346 0.00365377 1.05943e-13
YGR172C YPL230W 1 7.57045e-37 5.20764e-170
YGR175C YBL005W 1.28152e-34 2.30512e-07 1
YGR175C YML051W 8.52663e-14 0.0130107 0.986989
YGR175C YDL020C 1.72075e-12 0.00637122 0.993629
YGR175C YMR016C 0.997518 0.00248245 1.98802e-13
YGR175C YBR083W 0.998072 0.00192842 2.20783e-15
YGR175C YOR028C 0.999943 5.67355e-05 8.01841e-42
YGR175C YPL230W 1 6.5782e-29 4.61025e-168
YGR176W YCR040W 3.70963e-16 0.0232395 0.97676
YGR176W YPL230W 1 1.83922e-17 1.75633e-157
YGR178C YDR146C 4.06229e-20 0.00387675 0.996123
YGR178C YGR044C 1.56973e-18 0.000942491 0.999058
YGR178C YML076C 6.16291e-10 0.0413264 0.958674
YGR178C YCL067C 0.989635 0.0103653 1.18988e-16
YGR179C YDL170W 1.53785e-19 0.00374347 0.996257
YGR179C YCR040W 3.37664e-19 0.00067546 0.999325
YGR179C YLR182W 1.87645e-12 0.0312694 0.968731
YGR179C YJL056C 0.997698 0.00230217 1.59589e-13
YGR180C YKR099W 1.13236e-28 1.38487e-07 1
YGR180C YDL020C 3.97303e-22 2.764e-06 0.999997
YGR180C YLR228C 1.26866e-16 0.00668794 0.993312
YGR180C YIR018W 6.03535e-14 0.00404293 0.995957
YGR180C YOL028C 2.58934e-10 0.00824761 0.991752
YGR180C YDR123C 0.94799 0.0520097 3.83454e-10
YGR180C YMR043W 0.949033 0.0509667 6.17839e-08
YGR180C YCL066W 0.993886 0.00611414 7.56028e-13
YGR180C YFR034C 0.997942 0.0020581 8.73268e-17
YGR180C YDR259C 0.999618 0.000382115 2.26258e-18
YGR180C YMR280C 0.999984 1.55478e-05 6.19336e-26
YGR183C YPL230W 3.30224e-108 3.3913e-16 1
YGR184C YDR216W 1.4463e-18 0.00826117 0.991739
YGR188C YKR099W 5.94772e-36 1.48402e-05 0.999985
YGR188C YJR147W 2.65944e-27 2.70584e-05 0.999973
YGR188C YOR032C 2.21921e-20 5.86083e-05 0.999941
YGR188C YMR016C 0.999477 0.000522566 7.12069e-15
YGR188C YBR297W 0.999889 0.000110569 2.67653e-28
YGR189C YIR017C 1.26711e-16 0.000135076 0.999865
YGR189C YOR028C 0.996117 0.00388276 7.12798e-21
YGR189C YKR034W 0.996695 0.00330533 3.54848e-23
YGR189C YBR297W 0.998634 0.00136586 6.34518e-19
YGR190C YKL062W 1.39197e-25 4.44145e-07 1
YGR190C YCL067C 0.994607 0.0053933 2.00911e-14
YGR190C YPL230W 1 5.59711e-12 4.33359e-123
YGR191W YGL096W 0.999997 2.75055e-06 5.80787e-42
YGR192C YGR044C 2.67687e-44 5.78321e-11 1
YGR192C YOR344C 3.98793e-36 5.11004e-12 1
YGR192C YGL073W 2.85938e-23 1.27283e-06 0.999999
YGR192C YEL009C 5.24195e-19 0.00013638 0.999864
YGR192C YIL036W 0.997811 0.00218943 3.07949e-15
YGR192C YBL103C 0.999314 0.0006862 1.22823e-13
YGR192C YKL032C 0.999605 0.000395329 1.25971e-14
YGR192C YDR253C 0.999999 1.15727e-06 1.60152e-24
YGR192C YJL089W 1 1.31525e-23 5.38389e-63
YGR192C YKR099W 1 2.85121e-15 8.51613e-53
YGR198W YER184C 4.98236e-10 0.0416671 0.958333
YGR198W YGL096W 1 2.21235e-07 2.2408e-50
YGR204W YIR017C 2.14325e-34 1.94617e-05 0.999981
YGR204W YBR083W 2.56554e-11 0.0271648 0.972835
YGR204W YBR297W 0.998551 0.00144878 1.1219e-29
YGR204W YGL096W 0.999999 1.1306e-06 8.97499e-33
YGR205W YPL230W 5.04168e-129 8.68142e-11 1
YGR210C YMR182C 8.4598e-22 0.000122376 0.999878
YGR210C YOR140W 0.990456 0.00954409 2.35411e-12
YGR210C YDR146C 0.999509 0.000490759 6.44817e-17
YGR210C YPL230W 1 2.04814e-35 3.36125e-141
YGR211W YOR028C 2.04754e-34 4.92382e-11 1
YGR211W YER045C 2.43781e-14 0.0184201 0.98158
YGR211W YOR344C 4.97536e-13 0.0737632 0.926237
YGR211W YPL038W 8.48262e-11 0.0308381 0.969162
YGR211W YGL254W 0.934152 0.0658483 1.39678e-07
YGR211W YGR044C 0.996546 0.00345449 5.69621e-18
YGR211W YIR017C 0.999851 0.000148705 9.93463e-35
YGR213C YGL096W 4.69392e-72 2.41568e-08 1
YGR218W YHR084W 4.26281e-23 0.00392561 0.996074
YGR218W YDR253C 0.997049 0.00295094 2.655e-15
YGR223C YIL036W 9.07835e-18 0.00364658 0.996353
YGR223C YOR162C 2.00573e-16 0.0919768 0.908023
YGR230W YGL096W 1.29828e-35 5.42343e-05 0.999946
YGR233C YER169W 5.64078e-41 0.000240582 0.999759
YGR233C YEL009C 6.07932e-39 1.82876e-07 1
YGR233C YJL110C 6.10985e-23 0.00630768 0.993692
YGR233C YDR451C 5.37966e-19 0.00216374 0.997836
YGR233C YKL015W 3.77464e-15 0.00413887 0.995861
YGR233C YLR256W 0.999063 0.000937244 1.05777e-10
YGR233C YJL206C 0.99935 0.000649652 1.92535e-23
YGR234W YKL109W 9.56356e-28 1.16508e-12 1
YGR234W YLR228C 4.71907e-16 0.00213946 0.997861
YGR234W YHR084W 5.48984e-16 0.0085213 0.991479
YGR234W YKL015W 1.16471e-11 0.0161053 0.983895
YGR234W YDR034C 0.935524 0.0644761 6.50609e-12
YGR234W YPL230W 1 9.38182e-35 1.72143e-250
YGR235C YEL009C 5.38249e-19 0.0176354 0.982365
YGR235C YLR228C 1.47082e-17 0.000747699 0.999252
YGR235C YML051W 1.83315e-10 0.0581062 0.941894
YGR235C YHL009C 1.80151e-08 0.0670682 0.932932
YGR235C YBL005W 0.99997 3.00333e-05 3.29111e-23
YGR238C YDR043C 1.24742e-30 4.17299e-05 0.999958
YGR243W YJL089W 1.48833e-26 0.00382346 0.996177
YGR243W YBR297W 2.98062e-20 0.000785538 0.999214
YGR243W YKR099W 0.934538 0.0654623 2.49349e-15
YGR243W YDL170W 0.963118 0.0368824 8.32659e-12
YGR244C YPL230W 2.8785e-81 1.40292e-10 1
YGR244C YGR249W 0.943222 0.0567776 7.89076e-16
YGR249W YJL089W 3.01426e-30 0.000246481 0.999754
YGR249W YDR216W 4.37694e-12 0.00911691 0.990883
YGR249W YGL162W 1.77492e-08 0.0563882 0.943612
YGR249W YPL202C 0.901482 0.0985181 1.14199e-08
YGR254W YOR344C 3.23714e-21 7.02786e-05 0.99993
YGR254W YGR044C 3.0226e-20 1.2608e-05 0.999987
YGR254W YEL009C 1.2664e-10 0.0648868 0.935113
YGR254W YDR421W 1.73973e-09 0.068199 0.931801
YGR254W YBR033W 0.925059 0.0749413 7.47699e-08
YGR254W YCL067C 0.998083 0.00191716 9.84853e-13
YGR254W YKR099W 0.999977 2.33372e-05 3.71768e-24
YGR254W YJL089W 1 5.60992e-10 6.58021e-39
YGR254W YKR034W 1 1.28617e-08 3.42432e-30
YGR255C YKL062W 1.36157e-29 0.00269488 0.997305
YGR255C YCR040W 0.994025 0.00597495 2.82978e-13
YGR255C YKL109W 0.995333 0.00466744 8.12228e-16
YGR258C YIL101C 1.83528e-90 4.66976e-09 1
YGR258C YBR112C 2.7294e-09 0.0116879 0.988312
YGR260W YKL062W 1.35662e-20 0.00324883 0.996751
YGR260W YMR042W 2.62597e-13 0.0315601 0.96844
YGR260W YLR228C 3.14089e-13 0.0730087 0.926991
YGR260W YML051W 1.12441e-12 0.00663869 0.993361
YGR260W YOL116W 0.997114 0.00288632 1.52369e-14
YGR261C YBL005W 8.66782e-20 0.000598514 0.999401
YGR261C YDR421W 8.08344e-10 0.059803 0.940197
YGR261C YGL096W 1 5.27091e-13 5.90201e-60
YGR266W YDR423C 1.25387e-19 5.27658e-05 0.999947
YGR266W YML076C 1.65808e-12 0.0861567 0.913843
YGR266W YHR206W 0.997429 0.00257061 4.50578e-19
YGR266W YCL066W 0.999808 0.000192237 1.07673e-15
YGR266W YGL166W 1 5.63736e-09 1.72061e-54
YGR266W YOR344C 1 3.76781e-16 1.084e-40
YGR268C YIR017C 2.27538e-32 9.21614e-06 0.999991
YGR268C YFR034C 2.63965e-16 0.00661526 0.993385
YGR268C YEL009C 0.974398 0.0256021 5.08756e-13
YGR268C YKR034W 0.999999 1.30022e-06 1.03257e-25
YGR273C YCR040W 3.73487e-19 0.00220461 0.997795
YGR273C YCL066W 2.62763e-13 0.00600572 0.993994
YGR279C YEL009C 2.25308e-18 0.000184239 0.999816
YGR279C YML051W 9.70017e-10 0.0269814 0.973019
YGR279C YGL013C 0.925829 0.0741712 3.1003e-08
YGR279C YJL206C 0.948921 0.0510794 7.29179e-10
YGR281W YBL005W 1.97333e-42 3.29572e-06 0.999997
YGR281W YGR249W 3.73796e-26 5.68021e-07 0.999999
YGR281W YML007W 2.0018e-24 0.0327549 0.967245
YGR286C YJR147W 6.59396e-21 0.000573021 0.999427
YGR286C YKR099W 8.84723e-15 0.0522774 0.947723
YGR288W YKL062W 1.15975e-40 5.21762e-06 0.999995
YGR288W YIR018W 1.51479e-13 0.0369264 0.963074
YGR289C YKL062W 1.44695e-21 0.0276195 0.972381
YGR289C YCR040W 9.95653e-19 0.010007 0.989993
YGR289C YBR297W 3.54401e-16 0.0212065 0.978794
YGR292W YBR297W 4.1667e-22 0.000298664 0.999701
YGR292W YFR034C 1.25699e-09 0.0358529 0.964147
YGR292W YOL108C 0.936241 0.0637585 5.15228e-09
YGR295C YOR344C 3.7759e-20 0.00305738 0.996943
YGR295C YKR099W 0.999326 0.000673556 4.43417e-23
YGR296W YBR297W 9.3532e-19 0.004025 0.995975
YGR296W YBR240C 1.4147e-16 0.0054815 0.994519
YGR296W YOL067C 2.65855e-12 0.00123662 0.998763
YGR296W YGR044C 0.961096 0.0389042 4.56549e-13
YHL010C YOR162C 3.89272e-23 0.00613143 0.993869
YHL010C YIL036W 1.04355e-16 0.0431428 0.956857
YHL012W YDR146C 1.3512e-10 0.0696593 0.930341
YHL012W YBL005W 0.995234 0.0047656 1.42713e-16
YHL012W YPL230W 1 1.34357e-08 3.58835e-113
YHL016C YJL089W 5.58349e-42 1.91734e-07 1
YHL016C YDR451C 4.79378e-10 0.056314 0.943686
YHL024W YPL230W 1.70941e-256 1.48601e-16 1
YHL024W YFL021W 2.2783e-24 0.0216054 0.978395
YHL024W YCL066W 9.20236e-15 0.029982 0.970018
YHL024W YMR037C 0.983135 0.0168653 5.46804e-08
YHL027W YIL101C 1.54574e-101 2.20189e-10 1
YHL027W YBL005W 1.83221e-17 2.32519e-06 0.999998
YHL027W YGL166W 2.29545e-14 0.0310488 0.968951
YHL028W YKL062W 3.20024e-27 0.000113972 0.999886
YHL028W YKL043W 3.85163e-18 0.0846599 0.91534
YHL028W YCL066W 3.12555e-10 0.0908217 0.909178
YHL028W YML007W 0.989364 0.0106365 1.11528e-12
YHL028W YDR259C 0.999418 0.000581807 8.68912e-14
YHL030W YGL013C 6.5909e-11 0.0123419 0.987658
YHL030W YGL166W 0.900409 0.0995911 3.65504e-14
YHL030W YEL009C 0.999618 0.000381644 3.84087e-21
YHL030W YKL109W 0.999991 9.09182e-06 2.23217e-47
YHL030W YKR099W 0.999999 9.57305e-07 4.9214e-34
YHL031C YGR249W 4.846e-18 0.0435452 0.956455
YHL031C YDL170W 8.59093e-15 0.0356571 0.964343
YHL031C YHR178W 2.40687e-11 0.0190888 0.980911
YHL031C YGL073W 2.46973e-10 0.0820781 0.917922
YHL031C YJL056C 0.999448 0.000551717 2.93566e-14
YHL032C YIL101C 1.27022e-78 2.4186e-07 1
YHL032C YMR042W 1.68086e-14 0.00463109 0.995369
YHL032C YCL066W 5.83382e-12 0.0764466 0.923553
YHL034C YLR451W 0.968168 0.0318322 6.43532e-12
YHL034C YHR206W 0.99834 0.00166044 2.26722e-15
YHL034C YJR147W 0.999869 0.000131119 2.33168e-33
YHL034C YGL096W 1 1.02205e-09 8.54377e-57
YHL034C YKL109W 1 7.40148e-09 6.3762e-64
YHL035C YBL005W 1.64303e-23 4.98794e-05 0.99995
YHL035C YKL043W 5.46469e-19 0.00494059 0.995059
YHL035C YDR259C 1.0087e-15 0.00191764 0.998082
YHL035C YML007W 6.85947e-15 0.0511232 0.948877
YHL036W YGL096W 2.79581e-25 0.00240218 0.997598
YHL037C YCR040W 1.84302e-26 0.000102199 0.999898
YHL037C YCL066W 4.37916e-14 0.0684482 0.931552
YHL037C YDR451C 0.955332 0.044668 5.04966e-11
YHL040C YIR018W 1.11833e-07 0.0612686 0.938731
YHL040C YGR044C 0.990112 0.00988809 3.69045e-12
YHL041W YCR040W 6.16157e-18 0.0421444 0.957856
YHL041W YML007W 0.975252 0.0247485 2.93029e-23
YHL044W YDR043C 2.53082e-25 0.0324295 0.96757
YHL046C YKR034W 1.927e-30 0.00749793 0.992502
YHL046C YDR146C 0.998094 0.00190554 5.1284e-19
YHL047C YBR297W 1.62766e-34 8.30405e-05 0.999917
YHL047C YCL067C 4.25054e-14 0.00233586 0.997664
YHL047C YCR106W 2.9716e-10 0.0303083 0.969692
YHL047C YGR044C 0.999994 6.30127e-06 8.65912e-21
YHL047C YIR017C 1 3.68739e-07 1.0343e-24
YHL048W YOR344C 4.8146e-33 1.92642e-06 0.999998
YHL048W YJR060W 0.93033 0.0696703 1.78593e-10
YHL048W YMR280C 0.997016 0.00298447 1.80968e-18
YHL048W YMR016C 0.998924 0.00107602 2.12095e-17
YHL048W YKR099W 0.999999 1.03531e-06 5.89217e-37
YHL049C YBL005W 7.81657e-41 6.43175e-06 0.999994
YHL049C YBR297W 3.09422e-34 0.000215735 0.999784
YHL049C YOR032C 1.44638e-29 0.0224421 0.977558
YHL049C YKR099W 1.79678e-24 7.79379e-07 0.999999
YHL050C YBR297W 8.83523e-23 0.00039331 0.999607
YHL050C YDL170W 3.33501e-16 0.00668229 0.993318
YHL050C YKL038W 1.90252e-11 0.0172854 0.982715
YHL050C YOR028C 0.998893 0.00110688 1.1091e-15
YHR002W YKL109W 1.88087e-73 0.00158851 0.998411
YHR002W YIR018W 1.66739e-19 0.000841647 0.999158
YHR002W YMR021C 1.12412e-10 0.015487 0.984513
YHR005C YDR146C 7.18407e-40 3.62026e-09 1
YHR005C YOR344C 2.12933e-25 7.90074e-11 1
YHR005C YJL110C 4.42327e-19 0.000116931 0.999883
YHR005C YGR044C 3.65186e-17 7.32705e-07 0.999999
YHR005C YHL009C 1.81389e-13 0.000264427 0.999736
YHR005C YMR016C 0.997492 0.00250767 2.21128e-18
YHR005C YHR178W 0.999951 4.9456e-05 2.4761e-20
YHR005C YPL230W 1 7.51954e-42 4.01614e-120
YHR006W YKR034W 1.33604e-21 0.0362831 0.963717
YHR007C YGR249W 7.03956e-21 5.65257e-05 0.999943
YHR007C YOR028C 0.991765 0.00823503 2.16694e-38
YHR007C YPL230W 1 1.12098e-11 2.74745e-112
YHR008C YPL230W 3.86939e-104 2.78102e-17 1
YHR008C YGR044C 1.33938e-14 0.00514646 0.994854
YHR018C YGR044C 2.01057e-26 3.6896e-05 0.999963
YHR018C YHR084W 1.18357e-20 1.39307e-05 0.999986
YHR018C YDR421W 2.03879e-13 0.02189 0.97811
YHR018C YPL202C 1.01066e-10 0.0417754 0.958225
YHR018C YMR042W 0.944628 0.0553721 6.16219e-12
YHR018C YLR013W 0.994984 0.00501553 1.49653e-17
YHR022C YGR288W 9.64152e-18 0.000729695 0.99927
YHR022C YHR084W 2.3125e-13 0.0277057 0.972294
YHR022C YGL035C 3.27138e-12 0.0571058 0.942894
YHR022C YBL005W 0.924146 0.0758545 5.97255e-15
YHR022C YBR297W 0.994772 0.00522837 5.15528e-18
YHR022C YIL131C 0.999986 1.37093e-05 2.98386e-31
YHR023W YGR249W 5.75748e-17 0.00222199 0.997778
YHR023W YDR043C 0.9996 0.000399598 8.36707e-22
YHR024C YHR084W 1.64268e-28 5.28482e-05 0.999947
YHR024C YGL013C 1.09036e-11 0.0133594 0.986641
YHR024C YDR423C 2.16293e-11 0.00588252 0.994117
YHR024C YLR013W 0.991685 0.00831511 7.84461e-19
YHR024C YCL067C 0.999799 0.000200847 1.351e-19
YHR028C YGR044C 1.56381e-24 0.00245058 0.997549
YHR028C YER169W 1.06957e-13 0.0803374 0.919663
YHR029C YIR017C 3.55345e-25 0.0348952 0.965105
YHR030C YML007W 1.10976e-23 0.00183249 0.998168
YHR030C YPL248C 0.907468 0.0925314 1.73449e-07
YHR030C YGL096W 0.998079 0.00192072 2.09596e-13
YHR030C YJR147W 0.999989 1.07181e-05 2.57741e-31
YHR031C YDR146C 5.22166e-21 0.000415983 0.999584
YHR031C YGL254W 2.20233e-16 0.000483044 0.999517
YHR031C YDR423C 0.999161 0.000838857 2.47704e-15
YHR032W YIL131C 7.67766e-21 5.00311e-05 0.99995
YHR032W YCR040W 5.83308e-17 0.00140851 0.998591
YHR032W YGR249W 8.87584e-15 0.0137324 0.986268
YHR032W YDR216W 1.94123e-10 0.094036 0.905964
YHR032W YKL038W 8.22704e-10 0.0506265 0.949373
YHR032W YDR043C 0.999999 1.21968e-06 6.1656e-25
YHR033W YIL101C 6.24369e-59 7.37107e-11 1
YHR033W YCL067C 0.93138 0.0686197 7.21146e-09
YHR034C YJL089W 8.84586e-31 6.75165e-05 0.999932
YHR037W YDR253C 3.93447e-13 0.00276853 0.997231
YHR037W YPR065W 4.87783e-10 0.0145381 0.985462
YHR037W YMR037C 1.27227e-06 0.00267662 0.997322
YHR037W YDL170W 0.9242 0.0758001 1.57876e-08
YHR037W YPL038W 0.999375 0.000624701 5.18888e-16
YHR039C YHR084W 7.34592e-09 0.0960001 0.904
YHR040W YKR099W 7.49168e-36 1.85153e-05 0.999981
YHR040W YOR032C 3.12971e-15 3.74709e-06 0.999996
YHR040W YJL110C 0.992181 0.00781901 1.10865e-14
YHR040W YFL021W 0.999829 0.000171331 9.10397e-23
YHR040W YOR113W 0.999833 0.000166836 4.30436e-23
YHR043C YDR259C 3.86782e-20 0.000297847 0.999702
YHR043C YHR084W 1.78354e-19 3.42808e-05 0.999966
YHR043C YGR044C 1.81934e-19 0.000521309 0.999479
YHR043C YOL028C 0.939347 0.0606526 3.01858e-09
YHR043C YMR280C 0.995968 0.00403208 1.54429e-15
YHR043C YER045C 0.997157 0.0028429 9.54477e-22
YHR043C YKR099W 0.999517 0.000483427 2.5938e-24
YHR047C YOR344C 0.981008 0.0189921 1.69789e-25
YHR047C YIL101C 1 9.10866e-13 5.00516e-127
YHR049W YKL043W 1.35457e-43 1.36568e-13 1
YHR049W YHR084W 3.70187e-36 9.87419e-08 1
YHR049W YCL066W 2.02254e-22 0.00164884 0.998351
YHR049W YHR206W 1.22392e-20 0.00027656 0.999723
YHR049W YDR451C 8.20755e-16 1.75384e-05 0.999982
YHR049W YDL056W 1.65326e-14 0.00026884 0.999731
YHR049W YBR112C 0.988179 0.0118211 8.9937e-12
YHR049W YPL177C 0.999969 3.11732e-05 3.84455e-20
YHR049W YMR019W 0.999973 2.66587e-05 1.12567e-17
YHR049W YHR124W 0.999998 1.93054e-06 4.53106e-17
YHR049W YIR018W 1 6.68292e-09 8.26754e-41
YHR049W YKR099W 1 1.37307e-16 4.16874e-32
YHR051W YPL230W 1.27819e-90 3.17207e-10 1
YHR051W YEL009C 5.87692e-09 0.0715619 0.928438
YHR051W YMR016C 0.964305 0.0356946 1.16452e-10
YHR053C YGL096W 6.57702e-34 4.88911e-06 0.999995
YHR053C YEL009C 1.94428e-15 0.00192011 0.99808
YHR053C YJR060W 9.9174e-09 0.0163702 0.98363
YHR053C YOR140W 0.929239 0.0707607 1.49703e-07
YHR053C YLR256W 0.948029 0.0519708 1.36487e-07
YHR053C YOL089C 0.993391 0.00660935 7.31364e-10
YHR053C YDR259C 0.999225 0.000774691 1.37237e-15
YHR054C YGL096W 7.10391e-36 0.000225376 0.999775
YHR054C YFL021W 2.09177e-18 0.0260477 0.973952
YHR055C YGL096W 4.46216e-82 9.06827e-14 1
YHR055C YEL009C 1.50689e-25 3.60549e-06 0.999996
YHR055C YJR147W 2.15641e-24 9.15749e-08 1
YHR055C YJR060W 2.20044e-14 0.000351668 0.999648
YHR055C YKL032C 4.71306e-12 0.00266887 0.997331
YHR055C YCR106W 0.991972 0.00802819 4.12366e-14
YHR055C YFL031W 0.999055 0.000945326 7.41941e-20
YHR062C YJR147W 2.26007e-22 0.00184309 0.998157
YHR062C YIL101C 0.990102 0.00989765 7.14969e-65
YHR063C YDR451C 1.0945e-10 0.04656 0.95344
YHR063C YKL109W 0.999999 5.63247e-07 5.62386e-50
YHR067W YBR033W 1.45939e-10 0.0255777 0.974422
YHR067W YMR016C 0.941819 0.058181 3.07551e-13
YHR072W YLR014C 1.53546e-22 0.0215697 0.97843
YHR072W YJL089W 0.999918 8.23651e-05 1.5746e-53
YHR077C YNL068C 7.90333e-10 0.023933 0.976067
YHR080C YPL230W 2.18984e-242 5.43442e-14 1
YHR081W YOR032C 4.30748e-30 2.85311e-07 1
YHR081W YDL170W 8.0068e-23 0.000106025 0.999894
YHR081W YDR213W 1.10432e-13 0.07364 0.92636
YHR081W YJL206C 8.37503e-13 0.00418288 0.995817
YHR081W YGR044C 0.957598 0.0424017 1.92904e-15
YHR081W YLR098C 0.972166 0.0278337 1.12835e-09
YHR081W YDR259C 0.998992 0.00100803 3.20616e-17
YHR081W YKL062W 0.998995 0.00100517 2.68026e-32
YHR081W YML007W 0.999892 0.000108222 6.29447e-21
YHR082C YIL036W 1.67426e-28 0.000740285 0.99926
YHR082C YER040W 2.18953e-22 0.00786627 0.992134
YHR082C YKL020C 4.15865e-20 0.000161505 0.999838
YHR082C YPL038W 0.941548 0.0584518 2.6382e-18
YHR084W YMR021C 4.65201e-11 0.0223775 0.977622
YHR084W YIL101C 1 1.17233e-07 1.6358e-113
YHR085W YBL005W 0.999555 0.000444729 4.0809e-20
YHR085W YKL062W 0.999679 0.000320562 1.95927e-31
YHR092C YKL109W 5.50804e-57 6.29544e-16 1
YHR092C YKR034W 1.73372e-22 1.96681e-07 1
YHR092C YDR216W 3.56926e-18 0.000124096 0.999876
YHR092C YMR280C 3.31716e-16 0.0742932 0.925707
YHR092C YHR084W 5.88814e-12 0.00877465 0.991225
YHR092C YNL103W 0.984583 0.0154175 3.29442e-09
YHR092C YJL089W 0.999328 0.000672346 1.46348e-21
YHR092C YDR253C 0.999941 5.93888e-05 2.02225e-13
YHR098C YAL051W 1.38189e-13 0.000142808 0.999857
YHR098C YMR037C 8.03739e-08 0.0483355 0.951664
YHR098C YCL067C 0.998814 0.0011858 7.93092e-18
YHR098C YPL038W 0.999064 0.000936052 9.07931e-15
YHR098C YCR040W 0.99996 4.01671e-05 4.49654e-19
YHR098C YPL230W 1 3.24899e-30 7.44501e-172
YHR105W YIR017C 1.25771e-36 5.7399e-06 0.999994
YHR105W YCR040W 6.52141e-15 0.0135071 0.986493
YHR107C YOR032C 1.94409e-09 0.034812 0.965188
YHR107C YPL230W 1 5.1258e-40 2.90937e-162
YHR108W YPL230W 1 3.0928e-11 4.1379e-126
YHR113W YIL101C 1.24465e-64 0.0066048 0.993395
YHR113W YGR044C 5.62839e-17 0.023723 0.976277
YHR116W YIL131C 0.974086 0.0259143 1.09611e-15
YHR116W YLR228C 0.988652 0.0113478 4.12537e-13
YHR123W YBR182C 2.19067e-09 0.0246321 0.975368
YHR123W YKL032C 0.913708 0.086292 6.90941e-08
YHR123W YKR099W 0.997003 0.00299695 7.29975e-15
YHR123W YJL089W 0.999997 2.61121e-06 2.00247e-40
YHR124W YGR288W 4.98659e-21 0.000703588 0.999296
YHR124W YPR199C 3.32794e-18 0.00742161 0.992578
YHR124W YGL073W 7.57418e-11 0.038044 0.961956
YHR124W YLR451W 9.43605e-11 0.00111224 0.998888
YHR124W YPL248C 0.916427 0.0835734 7.77745e-11
YHR124W YLR256W 0.934397 0.0656033 7.15574e-09
YHR136C YOR344C 3.32553e-23 0.000978682 0.999021
YHR136C YKR099W 1.78978e-21 0.000859639 0.99914
YHR136C YDR213W 0.969832 0.0301677 1.84431e-11
YHR136C YGL166W 0.977427 0.022573 1.19759e-15
YHR136C YGL209W 0.995749 0.00425104 1.56534e-16
YHR136C YBL005W 0.999595 0.000405335 9.29969e-25
YHR139C YIL101C 5.39961e-78 1.86441e-06 0.999998
YHR139C YCR040W 9.46676e-22 0.011927 0.988073
YHR139C YGR288W 1.37202e-09 0.0542148 0.945785
YHR145C YBL005W 1.53125e-36 3.26399e-06 0.999997
YHR145C YHR084W 7.16918e-16 1.37239e-05 0.999986
YHR145C YDL106C 1.71047e-13 0.00936365 0.990636
YHR145C YLR256W 8.43839e-10 0.0271775 0.972823
YHR145C YER169W 0.987361 0.0126393 4.15104e-16
YHR145C YDR146C 0.999934 6.61483e-05 2.22104e-19
YHR145C YML051W 0.999944 5.58802e-05 1.55971e-16
YHR151C YCL066W 3.05578e-10 0.0517444 0.948256
YHR151C YGL096W 0.999003 0.000996739 3.97861e-15
YHR152W YDR146C 9.70862e-15 0.00275357 0.997246
YHR152W YPL038W 3.52887e-12 0.0447465 0.955254
YHR152W YGL073W 0.929279 0.0707206 2.8182e-08
YHR152W YFL031W 0.974373 0.0256271 1.15686e-13
YHR152W YMR016C 0.998024 0.00197631 2.00163e-13
YHR153C YML007W 0.999136 0.000863886 6.44453e-26
YHR154W YMR280C 3.84157e-13 0.00804347 0.991957
YHR154W YDR216W 2.89801e-10 0.0423803 0.95762
YHR154W YJR060W 2.21822e-07 0.0576102 0.94239
YHR154W YBR112C 0.928969 0.0710308 7.22743e-07
YHR154W YFL021W 0.995195 0.00480544 1.39487e-16
YHR156C YCL067C 2.16606e-18 0.000196913 0.999803
YHR156C YPL202C 3.95088e-12 0.00255848 0.997442
YHR156C YCL066W 4.15477e-12 0.0144752 0.985525
YHR160C YGL096W 4.25046e-24 0.00174478 0.998255
YHR161C YIR023W 7.81581e-10 0.0342249 0.965775
YHR161C YKR099W 0.986936 0.0130637 1.71907e-19
YHR161C YJR147W 0.992797 0.00720312 6.74743e-20
YHR163W YGR044C 5.08419e-24 5.38849e-06 0.999995
YHR163W YBL005W 3.14867e-20 0.00334352 0.996656
YHR163W YIL131C 3.78952e-15 0.00275705 0.997243
YHR163W YPL038W 1.5808e-11 0.0131859 0.986814
YHR163W YCR106W 4.40977e-08 0.0663799 0.93362
YHR163W YCL067C 0.993826 0.00617405 3.6151e-13
YHR163W YIR018W 0.999121 0.00087893 2.87583e-15
YHR164C YOR032C 1.43352e-27 7.53544e-05 0.999925
YHR164C YGL013C 8.33268e-10 0.0253441 0.974656
YHR164C YCL067C 0.996074 0.00392648 4.56373e-10
YHR174W YOR344C 4.10487e-30 1.89344e-08 1
YHR174W YGR044C 1.28481e-24 1.71603e-06 0.999998
YHR174W YEL009C 1.55047e-17 0.000228678 0.999771
YHR174W YGL073W 1.26782e-09 0.0456576 0.954342
YHR174W YKL020C 0.905188 0.0948116 1.37165e-07
YHR174W YBR033W 0.955689 0.0443107 5.4759e-09
YHR174W YDR451C 0.958361 0.0416386 2.05512e-09
YHR174W YKR099W 0.999997 3.11066e-06 1.77055e-28
YHR174W YKR034W 0.999999 6.86768e-07 1.63321e-26
YHR174W YJL089W 1 1.03703e-08 1.24121e-37
YHR179W YOL108C 2.55069e-09 0.0412495 0.95875
YHR179W YDR423C 5.95973e-09 0.0529651 0.947035
YHR179W YJL110C 0.926493 0.0735071 1.09361e-08
YHR179W YDR259C 0.971181 0.0288194 7.04882e-11
YHR179W YBR297W 0.997267 0.00273288 2.8972e-19
YHR179W YKR099W 0.999973 2.69892e-05 1.26452e-19
YHR179W YJL089W 0.999979 2.13816e-05 8.77941e-40
YHR181W YLR228C 0.99945 0.000549955 1.96245e-13
YHR181W YKR099W 0.999998 2.21722e-06 3.55937e-20
YHR181W YPL230W 1 7.44562e-33 1.01441e-103
YHR183W YAL051W 2.17562e-14 0.019786 0.980214
YHR183W YDR451C 7.70432e-11 0.0190127 0.980987
YHR183W YPR065W 4.46323e-10 0.0297875 0.970212
YHR183W YDR259C 0.997352 0.00264838 2.00824e-14
YHR183W YLR228C 0.997725 0.00227493 3.04133e-12
YHR183W YJL089W 0.999998 1.96172e-06 1.95156e-47
YHR185C YLR013W 2.213e-18 0.0534235 0.946576
YHR185C YCR040W 3.40605e-12 0.0618968 0.938103
YHR185C YBL103C 6.3403e-08 0.0893958 0.910604
YHR190W YML007W 1.98284e-16 0.0739679 0.926032
YHR190W YDR123C 0.917246 0.0827541 8.09021e-10
YHR190W YOR140W 0.927896 0.0721044 3.0527e-11
YHR191C YJL110C 0.934995 0.0650055 7.16207e-10
YHR191C YBL005W 0.999959 4.14645e-05 4.98776e-26
YHR191C YKL109W 1 4.82023e-09 4.03176e-40
YHR194W YOR032C 8.30825e-25 0.0109604 0.98904
YHR194W YMR037C 1.15273e-09 0.0995784 0.900422
YHR195W YPL230W 2.04672e-147 5.96013e-09 1
YHR195W YKL109W 2.23433e-32 0.00773905 0.992261
YHR195W YGR044C 4.75436e-17 0.0137967 0.986203
YHR195W YPL038W 3.01172e-16 0.000154587 0.999845
YHR195W YOR140W 4.28164e-16 0.000132117 0.999868
YHR199C YLR451W 0.924201 0.0757995 4.0208e-12
YHR201C YPL038W 5.2051e-18 0.000176218 0.999824
YHR201C YGR044C 1.49575e-15 7.92097e-05 0.999921
YHR201C YKL015W 2.90753e-09 0.0925573 0.907443
YHR201C YLR228C 0.999933 6.65868e-05 3.6459e-12
YHR201C YPL230W 1 6.91815e-34 5.43824e-133
YHR202W YIR017C 2.03e-44 0.092377 0.907623
YHR202W YGR044C 2.59495e-23 0.00287772 0.997122
YHR204W YPL230W 0.99999 9.75455e-06 2.36516e-162
YHR205W YMR182C 4.05733e-24 9.30381e-06 0.999991
YHR205W YHR206W 1.19915e-20 0.00151703 0.998483
YHR205W YLR451W 6.81396e-11 0.0409635 0.959037
YHR205W YKL020C 3.19125e-10 0.0500351 0.949965
YHR205W YCL067C 0.996749 0.00325088 2.59656e-19
YHR208W YDL170W 3.73446e-15 0.00205486 0.997945
YHR208W YPL230W 1 1.00341e-15 2.46747e-111
YHR211W YKL038W 1.36079e-23 0.000852392 0.999148
YHR211W YKL020C 3.20429e-17 9.13563e-05 0.999909
YHR211W YER169W 4.77274e-15 0.0610039 0.938996
YHR211W YGL181W 0.966929 0.0330708 1.80616e-10
YHR211W YMR016C 0.999729 0.000270675 3.93258e-16
YHR212C YMR280C 2.79027e-17 0.0440059 0.955994
YHR212C YBR083W 9.43838e-11 0.0600705 0.939929
YHR214W YFL021W 2.66003e-25 5.825e-05 0.999942
YHR214W YBL005W 2.1787e-23 0.000331531 0.999668
YHR214W YMR042W 1.83764e-19 0.000191285 0.999809
YHR214W YBR083W 1.0928e-17 0.00581432 0.994186
YHR218W YBL005W 2.51421e-35 0.00323473 0.996765
YHR218W YBR297W 1.39768e-33 0.000169431 0.999831
YHR218W YKR099W 6.95534e-22 1.84795e-07 1
YHR218W YER169W 1.62545e-10 0.0666509 0.933349
YIL009W YJR147W 1.03722e-23 0.0107136 0.989286
YIL009W YOR028C 0.993287 0.00671299 3.50968e-38
YIL010W YGR044C 2.4059e-26 6.25336e-06 0.999994
YIL010W YHR084W 2.14158e-24 2.35468e-05 0.999976
YIL010W YDR259C 4.86011e-20 0.00156558 0.998434
YIL010W YHR124W 4.79067e-16 0.000870986 0.999129
YIL010W YJL056C 0.971532 0.0284675 5.70996e-13
YIL010W YKL185W 0.989087 0.0109125 8.7511e-18
YIL011W YNL103W 0.97042 0.0295804 2.35374e-09
YIL011W YMR019W 0.996649 0.00335128 3.66474e-18
YIL011W YPL230W 1 1.71099e-15 1.93029e-164
YIL013C YOR032C 2.1034e-26 1.37506e-05 0.999986
YIL013C YJL089W 4.24346e-22 1.29635e-05 0.999987
YIL013C YGL035C 1.38174e-09 0.0727048 0.927295
YIL013C YEL009C 0.950933 0.0490668 3.04693e-10
YIL013C YGL096W 0.999092 0.000907596 4.68644e-13
YIL015W YGR044C 4.9369e-31 1.6823e-09 1
YIL015W YHR084W 3.57767e-30 1.81828e-05 0.999982
YIL015W YBR083W 1.4861e-17 0.000125004 0.999875
YIL015W YGL166W 3.98951e-15 0.00280545 0.997195
YIL015W YGL073W 0.982393 0.0176068 9.13623e-11
YIL015W YGL096W 1 6.18446e-09 1.3443e-53
YIL026C YCR065W 1.93008e-13 0.0628349 0.937165
YIL026C YDR034C 7.82396e-10 0.0647546 0.935245
YIL026C YGR044C 0.968287 0.0317126 1.4092e-20
YIL030C YIR023W 4.54629e-29 1.57559e-06 0.999998
YIL030C YIR017C 1 1.09621e-50 1.27179e-145
YIL033C YPL230W 2.71048e-172 1.98356e-14 1
YIL033C YHR206W 5.29583e-08 0.0344796 0.96552
YIL036W YPL230W 7.24957e-191 1.79854e-12 1
YIL038C YNL068C 7.00912e-18 0.0207285 0.979272
YIL038C YGL096W 1 3.769e-07 1.73336e-73
YIL042C YIL101C 3.94004e-50 0.00175892 0.998241
YIL043C YJR147W 7.80337e-18 0.00717629 0.992824
YIL050W YPL230W 1.01543e-135 5.03019e-05 0.99995
YIL051C YGR044C 2.95766e-27 1.56807e-06 0.999998
YIL051C YMR042W 2.47894e-10 0.0927186 0.907281
YIL051C YJL056C 0.967554 0.0324458 3.50358e-11
YIL051C YCL067C 0.991835 0.00816537 1.73636e-14
YIL051C YKR034W 0.999923 7.7201e-05 6.14744e-79
YIL053W YOR344C 3.18192e-18 0.000426021 0.999574
YIL053W YPR199C 8.51737e-08 0.0535812 0.946419
YIL053W YDL170W 0.961792 0.0382083 8.16724e-12
YIL053W YKL062W 0.991943 0.0080568 9.27691e-29
YIL053W YML007W 0.999027 0.00097267 6.66636e-18
YIL054W YLR013W 7.32496e-22 0.0188685 0.981131
YIL054W YHR084W 5.18163e-16 0.00135655 0.998643
YIL054W YGL035C 5.03106e-08 0.0599312 0.940069
YIL054W YJL110C 0.979332 0.0206682 4.01108e-11
YIL055C YPL230W 7.3228e-180 1.10243e-21 1
YIL055C YOR344C 8.72702e-17 0.000488333 0.999512
YIL056W YKL062W 2.24804e-23 0.000174068 0.999826
YIL062C YGR044C 4.39302e-25 6.62013e-07 0.999999
YIL062C YPL038W 1.23584e-16 0.00134448 0.998656
YIL062C YDR259C 1.5824e-16 0.0299107 0.970089
YIL062C YMR016C 0.968169 0.0318314 7.84703e-15
YIL062C YBL103C 0.992759 0.00724136 1.51062e-10
YIL062C YKL185W 0.999609 0.000390571 1.96341e-21
YIL082W YHR206W 2.07695e-12 0.00490494 0.995095
YIL089W YJL089W 5.39022e-27 4.44336e-06 0.999996
YIL089W YOR363C 3.17496e-12 0.0486662 0.951334
YIL089W YCR106W 0.998622 0.00137849 1.4542e-13
YIL089W YKL109W 1 3.04414e-07 9.34557e-29
YIL091C YGR249W 8.45392e-19 0.000256705 0.999743
YIL091C YKL062W 0.933038 0.0669623 1.95689e-13
YIL091C YOR028C 0.997857 0.00214283 9.31026e-25
YIL091C YBL005W 0.999956 4.4159e-05 1.13912e-23
YIL094C YGL209W 6.06342e-27 2.09661e-05 0.999979
YIL094C YEL009C 4.41501e-19 6.66375e-05 0.999933
YIL094C YDR421W 3.25488e-17 0.000258585 0.999741
YIL094C YPL202C 3.3066e-12 0.00445223 0.995548
YIL094C YJL056C 0.996526 0.0034742 6.36456e-13
YIL094C YGL181W 0.998144 0.0018555 6.97184e-15
YIL094C YOR113W 0.998588 0.00141157 1.10306e-19
YIL098C YGL254W 3.98761e-12 0.00218111 0.997819
YIL098C YJR147W 0.999907 9.34608e-05 7.15581e-29
YIL108W YGL166W 3.65238e-15 0.00303368 0.996966
YIL108W YGL162W 1.12049e-12 0.0515912 0.948409
YIL108W YJL056C 1.49803e-11 0.0147155 0.985285
YIL108W YKR099W 0.999998 2.12021e-06 2.80681e-32
YIL109C YJR147W 3.579e-20 0.000402949 0.999597
YIL109C YIL101C 4.19827e-18 1.39284e-06 0.999999
YIL109C YFL031W 2.28725e-11 0.0512207 0.948779
YIL109C YBR182C 1.16415e-10 0.0641423 0.935858
YIL109C YGL096W 0.999998 2.41853e-06 1.14963e-33
YIL109C YJL089W 1 4.28063e-07 4.42294e-43
YIL111W YKL062W 1.48618e-50 0.000211443 0.999789
YIL111W YGR044C 7.90016e-21 0.00116024 0.99884
YIL111W YJR060W 5.42208e-09 0.0503781 0.949622
YIL111W YKL185W 0.974022 0.025978 8.03894e-14
YIL114C YGR249W 1.03849e-14 0.00564365 0.994356
YIL114C YAL051W 0.926909 0.0730911 6.82912e-13
YIL114C YPL230W 1 6.86239e-18 5.76895e-78
YIL115C YCR065W 1.69258e-19 0.0178047 0.982195
YIL115C YCL067C 0.992561 0.00743938 1.07858e-20
YIL116W YOR028C 3.12608e-28 7.12481e-07 0.999999
YIL116W YFL021W 1.65434e-16 0.00390352 0.996096
YIL116W YBL005W 3.71832e-14 0.0346147 0.965385
YIL116W YPL177C 2.22436e-12 0.0300275 0.969973
YIL116W YEL009C 3.46476e-12 0.0296694 0.970331
YIL116W YDR451C 8.09662e-12 0.0103856 0.989614
YIL116W YFR034C 0.925756 0.074244 1.72573e-11
YIL116W YKL109W 0.999986 1.36429e-05 1.2352e-25
YIL117C YIR017C 2.45777e-30 9.76295e-05 0.999902
YIL117C YDR043C 1.71017e-23 0.000382053 0.999618
YIL117C YOR344C 2.84038e-15 0.0260186 0.973981
YIL117C YBR083W 6.90468e-13 0.00881548 0.991185
YIL117C YDR253C 3.96322e-10 0.056343 0.943657
YIL117C YKL109W 1 2.89096e-08 7.82243e-24
YIL117C YKR034W 1 5.22969e-08 7.9763e-23
YIL118W YEL009C 8.58294e-29 2.72723e-08 1
YIL118W YML007W 5.08075e-24 0.000188357 0.999812
YIL118W YJL110C 9.83834e-23 0.000148277 0.999852
YIL118W YDR216W 4.37843e-18 0.000147181 0.999853
YIL118W YNL103W 0.903254 0.0967463 9.0559e-16
YIL118W YMR070W 0.927189 0.0728109 2.06607e-12
YIL118W YKL109W 1 8.18791e-36 4.19531e-108
YIL119C YKL109W 7.30109e-49 2.06209e-07 1
YIL119C YGR288W 1.98699e-13 0.0557166 0.944283
YIL121W YBL005W 2.27048e-39 1.02048e-06 0.999999
YIL121W YEL009C 2.97183e-23 4.46835e-06 0.999996
YIL121W YJL206C 7.2168e-20 6.21819e-05 0.999938
YIL121W YGL035C 9.33667e-18 0.000321122 0.999679
YIL121W YLR182W 2.75869e-11 0.0261421 0.973858
YIL121W YHL009C 1.05653e-10 0.00700203 0.992998
YIL121W YNL167C 0.986877 0.013123 1.94561e-09
YIL121W YER111C 0.992394 0.0076055 1.2575e-12
YIL121W YER169W 0.994535 0.00546532 6.7524e-23
YIL121W YOL116W 0.996675 0.00332492 2.3256e-16
YIL122W YPL230W 2.73587e-66 1.05096e-05 0.999989
YIL122W YKL043W 1.41089e-14 0.016961 0.983039
YIL123W YFL031W 8.13399e-13 0.0117033 0.988297
YIL123W YGL166W 1.95835e-11 0.0968241 0.903176
YIL123W YPL230W 1 2.87691e-21 1.8078e-183
YIL125W YOR113W 3.83436e-12 0.0181997 0.9818
YIL128W YKL015W 1.30872e-10 0.0978908 0.902109
YIL128W YIL101C 1 5.67578e-16 7.32662e-129
YIL131C YNL068C 1.40495e-10 0.0542095 0.945791
YIL131C YPL230W 0.999999 9.48988e-07 4.67625e-108
YIL137C YIL036W 8.78323e-16 0.010491 0.989509
YIL137C YCR065W 1.65993e-14 0.00309778 0.996902
YIL137C YPL075W 3.6414e-12 0.0221897 0.97781
YIL137C YOR344C 0.975518 0.024482 2.146e-15
YIL137C YKR034W 0.999984 1.64137e-05 1.5348e-54
YIL138C YBL005W 3.09519e-22 0.00512962 0.99487
YIL138C YDR146C 1.95778e-19 0.000114668 0.999885
YIL138C YML007W 7.87956e-19 0.00358736 0.996413
YIL138C YPL038W 1.12789e-13 0.00374434 0.996256
YIL138C YMR182C 0.974722 0.0252785 2.78055e-12
YIL138C YMR016C 0.997237 0.00276291 2.39188e-15
YIL140W YHR084W 3.90629e-27 0.00127705 0.998723
YIL140W YHR206W 1.77273e-17 0.0350046 0.964995
YIL140W YHL027W 5.62545e-10 0.00739826 0.992602
YIL140W YMR016C 0.99999 9.60811e-06 5.02153e-20
YIL140W YPL038W 0.999994 6.3223e-06 1.39673e-15
YIL140W YJL089W 1 8.12241e-11 1.02589e-80
YIL141W YBR240C 2.5797e-28 0.00627374 0.993726
YIL141W YCR065W 1.01046e-23 9.27868e-05 0.999907
YIL141W YOL067C 2.88518e-12 0.00291007 0.99709
YIL141W YOL108C 1 2.38802e-08 8.88102e-49
YIL145C YHR084W 7.60475e-29 1.60312e-05 0.999984
YIL145C YHR206W 6.14369e-16 0.000164757 0.999835
YIL145C YJL206C 1.4729e-11 0.0214269 0.978573
YIL145C YML051W 3.35184e-11 0.0561363 0.943864
YIL145C YMR021C 1.91615e-08 0.0481483 0.951852
YIL145C YER111C 0.998139 0.00186093 1.41973e-11
YIL145C YIR017C 1 3.38907e-07 1.22898e-49
YIL149C YPL075W 4.53762e-15 0.0214215 0.978578
YIL149C YLR451W 3.15492e-11 0.0703754 0.929625
YIL149C YEL009C 0.960273 0.0397272 6.08083e-10
YIL149C YKL062W 0.999994 5.847e-06 1.25477e-39
YIL155C YIL101C 0 1.5733e-28 1
YIL155C YGL162W 5.91316e-21 5.34234e-08 1
YIL155C YER111C 4.30767e-17 1.75334e-06 0.999998
YIL155C YLR228C 0.999978 2.19005e-05 2.47123e-25
YIL158W YDR146C 3.08819e-25 0.000238242 0.999762
YIL158W YPL038W 7.95471e-19 0.0442814 0.955719
YIL158W YGL209W 3.91659e-15 0.065607 0.934393
YIL160C YIL101C 4.69402e-91 1.74308e-10 1
YIL160C YCR040W 1.64508e-15 0.00957485 0.990425
YIL161W YLR013W 8.89473e-16 0.0342197 0.96578
YIL161W YOR113W 4.20902e-12 0.0738009 0.926199
YIL162W YKL109W 1.12591e-51 1.08114e-05 0.999989
YIL162W YKL032C 0.937519 0.062481 5.7212e-08
YIL162W YOR344C 0.965173 0.0348271 5.66045e-12
YIL164C YIR017C 2.57208e-48 5.48979e-06 0.999995
YIL165C YKR034W 2.60915e-69 3.49016e-05 0.999965
YIL165C YDR423C 3.92648e-13 0.026745 0.973255
YIL166C YGL096W 4.85584e-21 0.00310062 0.996899
YIL170W YGL166W 5.88956e-14 0.00848077 0.991519
YIL171W YGL166W 2.53764e-14 0.0109691 0.989031
YIL172C YPL230W 3.42084e-195 0.000174117 0.999826
YIL172C YGR288W 2.86112e-15 0.000378984 0.999621
YIL172C YOR113W 1.17775e-08 0.0165045 0.983496
YIL176C YOR032C 3.25635e-26 0.00917998 0.99082
YIL176C YGL166W 1.18856e-16 0.00824001 0.99176
YIR005W YCL067C 4.28984e-18 0.00138326 0.998617
YIR007W YIR017C 3.72113e-54 0.0448255 0.955175
YIR007W YGR044C 2.68848e-28 0.0266005 0.973399
YIR013C YGR249W 2.58351e-28 0.00140251 0.998597
YIR013C YCR040W 1.89083e-25 0.00101217 0.998988
YIR013C YGL209W 1.79187e-18 0.000441807 0.999558
YIR014W YIL101C 6.59956e-117 1.37071e-13 1
YIR014W YML007W 0.999977 2.26477e-05 3.88074e-22
YIR017C YIL101C 2.71547e-71 0.00241178 0.997588
YIR017C YFL021W 5.46134e-30 0.0105608 0.989439
YIR018W YDL020C 4.55291e-20 0.020937 0.979063
YIR019C YDL056W 9.82604e-10 0.0867508 0.913249
YIR020C YJL089W 1.11979e-35 4.8842e-05 0.999951
YIR020C YML007W 0.990427 0.00957261 3.4161e-18
YIR024C YCL067C 3.22962e-17 0.0522892 0.947711
YIR024C YGL073W 1.19607e-09 0.0498813 0.950119
YIR025W YKR034W 6.46227e-28 0.00541436 0.994586
YIR027C YJL089W 9.37191e-37 0.0373765 0.962623
YIR027C YIR017C 4.63844e-29 0.0301977 0.969802
YIR028W YFL021W 4.90107e-33 0.00162789 0.998372
YIR028W YDR123C 5.78165e-13 0.0404316 0.959568
YIR029W YIR017C 4.67806e-86 9.29237e-11 1
YIR029W YMR182C 3.47546e-22 0.0077431 0.992257
YIR030C YGL096W 6.77615e-24 0.000407973 0.999592
YIR030C YJR147W 1.17986e-15 0.00172679 0.998273
YIR031C YIR017C 2.25309e-61 0.0105856 0.989414
YIR031C YIR018W 1.1407e-16 0.0057756 0.994224
YIR032C YIR017C 2.89965e-41 0.00066808 0.999332
YIR033W YBL005W 5.05248e-21 0.0629042 0.937096
YIR033W YLR098C 1.17476e-07 0.079793 0.920207
YIR033W YFL021W 0.996974 0.00302595 2.33053e-17
YIR033W YKL109W 0.998572 0.00142841 4.2887e-33
YIR034C YFL021W 4.16347e-20 0.00354881 0.996451
YIR035C YOR344C 1.28221e-27 0.000355642 0.999644
YIR035C YER045C 2.50887e-15 3.2904e-06 0.999997
YIR035C YML051W 4.80635e-13 0.00832616 0.991674
YIR035C YMR070W 0.987566 0.0124339 3.95493e-10
YIR035C YKL185W 0.999575 0.000425043 4.80944e-20
YIR035C YBR083W 1 9.3212e-08 7.44442e-31
YIR035C YKR034W 1 4.11323e-26 2.36921e-38
YIR041W YGL096W 9.73519e-45 8.03045e-07 0.999999
YIR042C YDR253C 2.88138e-39 0.0041178 0.995882
YIR042C YJL206C 1.31952e-28 9.50322e-06 0.99999
YIR042C YHL009C 1.18012e-14 0.00299713 0.997003
YIR042C YKL032C 2.35449e-13 0.014331 0.985669
YIR042C YGL254W 8.16109e-12 0.0024245 0.997575
YIR042C YML076C 0.996832 0.00316845 2.12386e-12
YJL001W YMR016C 0.930089 0.0699114 1.35273e-10
YJL001W YLR131C 0.940599 0.0594008 3.13649e-09
YJL001W YPR104C 0.957815 0.042185 4.41414e-11
YJL001W YKL109W 1 4.10375e-08 1.31778e-30
YJL008C YML007W 7.90551e-16 0.00724698 0.992753
YJL008C YPL230W 1 1.32594e-21 1.38501e-149
YJL011C YJL089W 4.84872e-09 0.0792534 0.920747
YJL011C YPL230W 1 6.1504e-19 5.04584e-102
YJL022W YCL067C 9.9699e-14 0.00552004 0.99448
YJL023C YDL170W 2.09021e-13 0.0245755 0.975425
YJL023C YJR147W 0.999813 0.00018737 9.23405e-24
YJL026W YKL062W 8.25371e-23 0.000370713 0.999629
YJL026W YDL020C 1.1334e-14 0.000158431 0.999842
YJL026W YER045C 2.37461e-11 0.0935284 0.906472
YJL026W YGL166W 0.957607 0.042393 2.52043e-11
YJL026W YCR040W 0.996492 0.00350767 5.31328e-14
YJL026W YDR259C 0.997643 0.00235667 2.40478e-09
YJL028W YCR040W 1.91229e-18 0.000342752 0.999657
YJL028W YMR043W 0.940181 0.059819 3.29587e-07
YJL028W YJL110C 0.974063 0.0259372 1.33259e-10
YJL028W YDL020C 0.997273 0.0027272 1.24214e-15
YJL030W YEL009C 0.997333 0.00266722 2.86793e-15
YJL030W YFL021W 0.999892 0.000108325 3.85839e-21
YJL031C YMR016C 0.967622 0.0323779 9.04071e-13
YJL031C YJR147W 0.996406 0.0035939 1.33263e-25
YJL034W YBR297W 0.961496 0.0385045 1.85058e-15
YJL034W YJL089W 0.995791 0.00420929 4.60839e-22
YJL034W YKR099W 0.999259 0.000741165 3.9155e-18
YJL034W YKR034W 0.999774 0.000226169 1.14947e-37
YJL035C YML007W 0.922664 0.0773363 6.95053e-15
YJL035C YKL062W 0.997966 0.00203376 2.32979e-28
YJL038C YJL089W 1.50458e-70 2.07563e-19 1
YJL038C YLR013W 2.31745e-33 1.41766e-08 1
YJL038C YDR123C 1.76374e-16 5.4671e-06 0.999995
YJL038C YMR042W 2.0498e-15 0.000124177 0.999876
YJL038C YDL056W 0.956347 0.0436535 7.32872e-14
YJL038C YKL043W 1 2.22917e-11 1.99208e-37
YJL042W YPL230W 3.43725e-190 9.37058e-12 1
YJL043W YLR013W 4.3466e-34 0.00127492 0.998725
YJL043W YMR182C 8.88192e-23 5.15106e-05 0.999948
YJL043W YLR228C 3.60618e-17 0.00458608 0.995414
YJL043W YOR113W 8.40389e-17 0.00352596 0.996474
YJL043W YBR112C 0.977631 0.0223694 1.94725e-09
YJL045W YPL230W 1.78537e-161 3.40696e-06 0.999997
YJL051W YHR084W 8.60784e-17 0.0805412 0.919459
YJL051W YDR146C 8.8268e-16 0.00679629 0.993204
YJL052W YOR344C 4.87532e-54 8.54772e-09 1
YJL052W YGL013C 1.05257e-11 0.021237 0.978763
YJL052W YPL075W 2.15233e-10 0.0590862 0.940914
YJL052W YKL032C 0.944259 0.0557412 1.12332e-09
YJL052W YLR451W 0.988886 0.0111143 7.78215e-14
YJL052W YOL116W 0.996239 0.00376131 7.30665e-18
YJL052W YOL089C 0.999651 0.000349426 4.77922e-13
YJL052W YHR084W 1 1.46947e-07 4.47639e-33
YJL055W YGR044C 2.07008e-26 0.000666076 0.999334
YJL060W YGR044C 2.9086e-22 0.000449511 0.99955
YJL060W YAL051W 7.85211e-16 0.000403938 0.999596
YJL060W YDR259C 1.61814e-13 0.0202135 0.979786
YJL060W YMR280C 0.98594 0.0140605 1.23551e-13
YJL060W YBR033W 0.991153 0.00884661 2.02734e-10
YJL062W YDR421W 4.02321e-09 0.000477085 0.999523
YJL062W YMR016C 0.906203 0.093797 3.6559e-09
YJL062W YGL096W 0.999864 0.000136049 7.7774e-32
YJL062W YJL089W 0.999891 0.000108771 2.91442e-30
YJL063C YCR106W 0.924941 0.0750594 1.36477e-09
YJL067W YPL230W 2.29918e-209 0.000324042 0.999676
YJL067W YGR044C 2.37807e-21 0.00690519 0.993095
YJL075C YJR147W 8.63641e-64 0.000105757 0.999894
YJL075C YPL248C 0.97 0.03 6.79003e-13
YJL075C YML007W 0.999993 6.50499e-06 6.15129e-38
YJL076W YCL067C 1 7.3189e-08 3.18548e-40
YJL078C YJR147W 7.88689e-24 0.000672219 0.999328
YJL078C YKL062W 6.11755e-17 0.0253564 0.974644
YJL079C YBR297W 2.79744e-35 0.000173696 0.999826
YJL079C YFL021W 1.11359e-29 0.00040459 0.999595
YJL079C YML051W 1.11286e-12 0.00910559 0.990894
YJL079C YKL038W 6.34267e-11 0.0100108 0.989989
YJL079C YBL103C 0.931268 0.0687316 4.24311e-09
YJL079C YMR070W 0.949397 0.0506022 4.67214e-07
YJL082W YDL020C 4.47285e-32 0.000248472 0.999752
YJL082W YGR288W 1.09305e-25 6.82411e-06 0.999993
YJL082W YDL106C 1.25899e-18 0.000875458 0.999125
YJL082W YGL254W 0.973685 0.0263153 7.98196e-11
YJL082W YNL103W 0.999276 0.000723931 1.39929e-15
YJL083W YOR140W 7.45018e-15 0.00133056 0.998669
YJL083W YDR421W 1.75086e-14 0.0211501 0.97885
YJL083W YGL073W 1.3184e-11 0.0684183 0.931582
YJL083W YOL028C 0.99006 0.00994013 5.72886e-13
YJL083W YML007W 0.999511 0.000489068 6.31343e-24
YJL088W YPL230W 5.54013e-170 2.63951e-15 1
YJL088W YCL066W 1.24587e-17 4.61215e-05 0.999954
YJL088W YJL110C 1.00693e-14 0.00697848 0.993022
YJL094C YDR216W 3.07574e-14 0.0310671 0.968933
YJL094C YCR040W 0.989859 0.0101414 1.89982e-15
YJL100W YPL230W 6.04972e-107 7.18236e-10 1
YJL100W YPL038W 3.21215e-09 0.0611216 0.938878
YJL101C YCR106W 4.36269e-14 0.00245396 0.997546
YJL101C YMR042W 0.946519 0.0534813 2.14683e-13
YJL101C YGR249W 0.999993 7.01659e-06 1.42511e-24
YJL101C YKR099W 0.999994 6.12806e-06 6.44618e-28
YJL102W YPL230W 5.13099e-150 5.10707e-14 1
YJL102W YFL021W 0.946854 0.0531465 4.67036e-11
YJL106W YDR043C 1.61943e-25 0.0108211 0.989179
YJL108C YOR028C 8.82711e-36 5.62218e-07 0.999999
YJL108C YBR182C 1.62739e-30 0.00262462 0.997375
YJL108C YGR249W 1.57476e-29 6.69869e-06 0.999993
YJL108C YGR044C 1.15277e-20 0.00232609 0.997674
YJL108C YDR043C 2.83766e-19 0.00248783 0.997512
YJL108C YPL202C 0.997434 0.00256611 3.52258e-17
YJL108C YFL021W 0.999158 0.000842461 6.58746e-27
YJL108C YKL062W 1 4.12336e-09 6.72971e-33
YJL108C YKL109W 1 7.84173e-12 4.2883e-32
YJL110C YEL009C 2.57154e-26 5.69388e-07 0.999999
YJL110C YER111C 2.91142e-12 0.0491622 0.950838
YJL110C YKL015W 3.46311e-11 0.0817925 0.918207
YJL110C YJL206C 0.998029 0.00197099 1.80597e-16
YJL111W YKL015W 1.8463e-10 0.0305743 0.969426
YJL111W YPL230W 1 2.47091e-07 4.02679e-137
YJL114W YJL089W 3.16456e-51 4.22815e-07 1
YJL115W YFL031W 0.925152 0.074848 6.44458e-10
YJL115W YKL062W 0.999992 7.83209e-06 2.08398e-35
YJL116C YPL230W 1.51339e-139 4.17486e-15 1
YJL116C YER045C 3.85468e-12 0.00941279 0.990587
YJL116C YGR044C 0.992409 0.00759135 2.93393e-10
YJL124C YIL101C 1 1.66457e-11 9.39222e-96
YJL130C YCR065W 3.69364e-13 0.0223746 0.977625
YJL130C YPR104C 7.18485e-11 0.0513172 0.948683
YJL130C YPL038W 0.904093 0.0959064 1.38722e-07
YJL130C YDR423C 0.95278 0.0472199 1.09828e-11
YJL145W YML007W 1.67175e-20 2.94477e-05 0.999971
YJL145W YPL230W 1 4.21701e-33 7.75103e-211
YJL149W YOR162C 1.30727e-13 0.030595 0.969405
YJL151C YIR017C 2.64449e-25 0.014504 0.985496
YJL152W YIR017C 4.3036e-28 0.0263241 0.973676
YJL152W YOR032C 8.33704e-21 0.0507074 0.949293
YJL152W YOR113W 1.2887e-13 0.00751481 0.992485
YJL152W YBR049C 0.987225 0.0127745 1.20467e-11
YJL152W YOR028C 0.987286 0.0127138 2.33442e-17
YJL152W YCR065W 0.993258 0.00674195 2.03149e-14
YJL153C YIL101C 1.26882e-63 8.27024e-10 1
YJL153C YDR123C 3.88523e-08 0.0931307 0.906869
YJL157C YKL185W 5.63796e-17 0.00136224 0.998638
YJL157C YHR084W 2.12237e-15 0.0398898 0.96011
YJL157C YJL089W 0.951926 0.0480739 9.25327e-47
YJL158C YDR421W 7.84553e-10 0.030168 0.969832
YJL158C YCR040W 0.937301 0.0626995 4.85261e-16
YJL158C YCL067C 0.974616 0.0253838 9.1115e-13
YJL158C YPL075W 0.990444 0.00955626 1.08878e-12
YJL158C YJL089W 0.999991 8.50431e-06 5.30372e-66
YJL159W YGR044C 1.4554e-32 8.08698e-09 1
YJL159W YER169W 1.53759e-25 5.56594e-07 0.999999
YJL159W YDR146C 4.64842e-25 1.08811e-06 0.999999
YJL159W YFL031W 1.8273e-16 0.0140821 0.985918
YJL159W YGL073W 7.72728e-13 0.00502796 0.994972
YJL159W YMR043W 2.02317e-08 0.055649 0.944351
YJL159W YBR033W 0.916045 0.083955 7.53692e-10
YJL159W YCR065W 0.99916 0.000840449 1.12655e-13
YJL159W YDR253C 0.999861 0.000138841 5.97573e-19
YJL159W YCL067C 0.999992 8.06547e-06 1.16923e-22
YJL159W YCR040W 0.999997 2.86518e-06 6.78356e-26
YJL159W YKR099W 0.999999 1.21233e-06 6.75995e-38
YJL166W YPL230W 1.35056e-135 1.91649e-14 1
YJL167W YIL131C 5.56277e-14 0.0225337 0.977466
YJL167W YNL068C 0.938081 0.0619194 2.39784e-10
YJL167W YCR040W 0.946037 0.0539628 6.62739e-13
YJL168C YDL106C 1.03827e-12 0.0697609 0.930239
YJL168C YJL110C 9.60326e-12 0.0644403 0.93556
YJL168C YMR043W 1.28492e-08 0.076031 0.923969
YJL168C YGL096W 1 1.7031e-09 1.50874e-45
YJL170C YDR259C 7.1728e-27 3.1837e-05 0.999968
YJL170C YGR044C 1.05165e-26 7.00119e-06 0.999993
YJL170C YPR065W 2.50894e-11 0.0539676 0.946032
YJL170C YOL028C 0.976825 0.0231753 3.28069e-13
YJL170C YDR423C 0.9958 0.00420013 2.28451e-15
YJL170C YMR016C 0.996611 0.00338905 1.67747e-17
YJL170C YHL027W 0.997811 0.00218887 2.72362e-16
YJL170C YDR123C 0.999537 0.000462724 2.91455e-20
YJL171C YHR084W 5.76642e-16 0.00635249 0.993648
YJL171C YDR259C 2.5102e-13 0.0254973 0.974503
YJL171C YFR034C 0.943887 0.0561126 5.44489e-13
YJL171C YKR099W 0.999583 0.000417367 2.27821e-27
YJL172W YIR017C 6.36473e-32 0.00138452 0.998615
YJL172W YGR044C 7.74751e-18 0.00198742 0.998013
YJL172W YKL038W 4.61982e-10 0.0479511 0.952049
YJL175W YJR147W 9.54133e-27 0.00013243 0.999868
YJL175W YFR034C 2.04077e-16 0.0234237 0.976576
YJL179W YJR060W 4.78084e-10 0.0815672 0.918433
YJL179W YER045C 3.57573e-09 0.00025232 0.999748
YJL179W YPL230W 1 5.67134e-15 3.6182e-129
YJL185C YJL089W 4.85838e-76 0.00687128 0.993129
YJL185C YMR016C 0.938417 0.0615834 7.13824e-18
YJL192C YEL009C 5.05676e-16 0.00366771 0.996332
YJL192C YBR182C 1.48845e-09 0.0320367 0.967963
YJL192C YJL089W 1 4.38098e-07 5.63212e-57
YJL195C YJR147W 4.81091e-24 0.0653431 0.934657
YJL196C YOR028C 6.71119e-24 0.00033795 0.999662
YJL196C YPL038W 4.07328e-11 0.0412578 0.958742
YJL196C YDR123C 0.952719 0.0472811 1.47137e-10
YJL196C YMR280C 0.977091 0.0229093 1.14179e-17
YJL196C YKL043W 0.981339 0.0186609 5.64596e-16
YJL196C YKR034W 0.998568 0.00143249 2.05174e-28
YJL199C YJL206C 4.31612e-12 0.022008 0.977992
YJL200C YBL005W 2.98947e-21 0.00190298 0.998097
YJL200C YDL170W 6.65601e-16 0.00168655 0.998313
YJL200C YDR451C 9.19471e-11 0.0164141 0.983586
YJL200C YOR113W 0.947339 0.052661 2.89935e-13
YJL200C YOL108C 0.953034 0.0469659 5.93303e-13
YJL200C YGL166W 0.993177 0.00682327 4.5372e-15
YJL207C YGR249W 6.55838e-34 6.84192e-13 1
YJL207C YMR042W 2.3191e-29 1.45342e-05 0.999985
YJL207C YDR253C 1.51016e-26 4.72838e-08 1
YJL207C YJL206C 7.25873e-26 2.73542e-05 0.999973
YJL207C YLR014C 6.61817e-18 0.000790014 0.99921
YJL207C YPL248C 5.97128e-13 0.00283534 0.997165
YJL207C YHR124W 0.996092 0.00390827 4.72416e-15
YJL207C YLR256W 0.998042 0.00195846 1.65312e-14
YJL207C YLR182W 0.999246 0.000753895 2.3273e-25
YJL207C YKL062W 0.999997 2.79388e-06 2.33617e-35
YJL207C YGL096W 1 3.94506e-11 7.4759e-41
YJL210W YBR297W 4.82049e-27 0.0124645 0.987535
YJL210W YGR249W 7.63008e-17 0.0369868 0.963013
YJL211C YKL109W 5.36103e-53 1.01282e-09 1
YJL211C YFL021W 2.18523e-25 1.20755e-06 0.999999
YJL211C YKL185W 2.28281e-16 0.000144754 0.999855
YJL211C YPL177C 0.956895 0.0431046 5.37657e-12
YJL211C YIR023W 0.968076 0.0319234 2.59152e-07
YJL211C YMR016C 0.981844 0.0181565 6.2314e-12
YJL211C YML076C 0.986421 0.013579 3.38411e-10
YJL211C YBR083W 0.998745 0.00125509 3.90035e-12
YJL211C YOR344C 0.999986 1.35428e-05 3.21481e-20
YJL212C YER045C 1.82508e-20 0.000151816 0.999848
YJL212C YIR018W 1.10734e-16 0.00376822 0.996232
YJL212C YDL170W 1.21628e-15 0.00756245 0.992438
YJL212C YHR206W 1.65708e-09 0.0246082 0.975392
YJL212C YDR213W 1.91036e-09 0.0869937 0.913006
YJL212C YOR344C 0.999992 7.69049e-06 5.17712e-22
YJL212C YIL101C 1 1.23061e-15 1.16394e-86
YJL213W YFL021W 6.77364e-17 0.000675186 0.999325
YJL213W YHL027W 4.35213e-13 0.0123649 0.987635
YJL213W YKL109W 1 2.08587e-13 1.30977e-38
YJL216C YBR297W 9.14631e-21 0.00244093 0.997559
YJL216C YCR040W 5.67554e-13 0.0717688 0.928231
YJL217W YGR044C 8.15869e-22 0.0264366 0.973563
YJL217W YPR065W 8.08378e-13 0.000980751 0.999019
YJL217W YMR042W 9.87436e-10 0.0161761 0.983824
YJL217W YGL013C 2.65467e-09 0.0445468 0.955453
YJL217W YHR206W 0.968737 0.0312631 7.4313e-13
YJL217W YDR213W 0.991015 0.00898531 1.99973e-13
YJL217W YOL108C 1 1.09392e-07 4.73327e-34
YJL218W YOR028C 9.26628e-23 0.00147947 0.998521
YJL218W YDR259C 2.796e-12 0.0160611 0.983939
YJL218W YDR043C 0.999606 0.000394047 3.72298e-16
YJL219W YHR178W 1.53605e-09 0.0916161 0.908384
YJL221C YGL096W 6.02397e-37 0.00041941 0.999581
YJL222W YKL185W 1.47368e-18 0.000331075 0.999669
YJL222W YPL075W 5.69664e-10 0.0852216 0.914778
YJL222W YBR182C 0.995386 0.00461363 9.3406e-16
YJL225C YBR297W 1.48883e-24 0.00745386 0.992546
YJL225C YER169W 5.30807e-10 0.099785 0.900215
YJR001W YBL005W 1.59743e-27 0.0175294 0.982471
YJR001W YIL131C 2.15493e-18 0.000724984 0.999275
YJR001W YGR044C 8.81791e-15 0.00198903 0.998011
YJR001W YDR216W 0.97754 0.0224602 4.2255e-14
YJR009C YOR344C 2.67909e-21 3.61294e-06 0.999996
YJR009C YGR044C 1.56817e-17 0.00150501 0.998495
YJR009C YCR040W 0.904293 0.0957073 2.45608e-13
YJR009C YCL067C 0.961972 0.0380282 8.50467e-10
YJR009C YIR018W 0.996924 0.00307571 4.4597e-12
YJR009C YHR084W 0.999437 0.000563363 9.02148e-14
YJR009C YJL089W 1 3.36799e-09 3.42587e-40
YJR010W YIR017C 5.19919e-33 3.44059e-06 0.999997
YJR010W YKL109W 1 2.9442e-08 1.55304e-27
YJR011C YDR043C 1.14507e-25 0.00155051 0.998449
YJR011C YCL067C 1.73411e-18 0.0298508 0.970149
YJR011C YPL075W 0.991398 0.0086022 7.4194e-12
YJR016C YJR147W 7.41544e-28 1.79166e-05 0.999982
YJR016C YBL005W 4.73402e-20 0.0162459 0.983754
YJR016C YPL230W 1 1.70537e-10 6.04782e-175
YJR019C YBR297W 1.79073e-32 3.16081e-05 0.999968
YJR019C YIR017C 8.86151e-30 0.00455314 0.995447
YJR019C YFL021W 1.42073e-15 0.00406006 0.99594
YJR019C YJL206C 0.977685 0.0223145 5.33912e-11
YJR026W YBL005W 9.0441e-119 2.17253e-14 1
YJR026W YGL013C 2.42132e-16 0.0172796 0.98272
YJR026W YOL089C 5.78528e-12 0.0095467 0.990453
YJR027W YBL005W 1.55456e-156 1.38599e-09 1
YJR027W YLR256W 1.21552e-16 0.0052255 0.994775
YJR028W YBL005W 2.27899e-104 2.0571e-13 1
YJR029W YBL005W 9.3891e-96 4.42854e-15 1
YJR029W YLR256W 3.09115e-16 0.000924523 0.999075
YJR029W YCL067C 0.977907 0.0220927 6.41285e-14
YJR033C YDR421W 1.76931e-21 0.00151794 0.998482
YJR033C YIR023W 2.29729e-13 0.011387 0.988613
YJR045C YPL089C 8.02771e-10 0.0289162 0.971084
YJR045C YJL206C 0.996697 0.00330349 1.25606e-14
YJR045C YKR099W 0.999987 1.25488e-05 2.46449e-38
YJR045C YKR034W 1 1.9463e-11 2.33359e-64
YJR046W YDL020C 1.35435e-49 2.3844e-11 1
YJR046W YJR147W 9.67086e-28 5.78392e-07 0.999999
YJR046W YDR213W 5.68267e-12 0.00549965 0.9945
YJR046W YPL089C 6.94232e-09 0.0161748 0.983825
YJR046W YCR106W 0.956992 0.0430076 2.90608e-08
YJR046W YOL116W 0.992391 0.00760855 5.24803e-11
YJR046W YDR146C 0.997824 0.00217558 7.02155e-19
YJR046W YKR099W 0.999997 3.43017e-06 1.70245e-32
YJR047C YPL230W 1 7.48917e-17 8.76431e-123
YJR048W YKL109W 4.08971e-49 1.13144e-06 0.999999
YJR048W YJR147W 2.04799e-13 0.0034259 0.996574
YJR048W YHR206W 0.939071 0.0609294 1.96035e-09
YJR048W YOL108C 0.999981 1.85216e-05 5.19891e-17
YJR054W YOR344C 1.18008e-23 2.73992e-05 0.999973
YJR054W YCL067C 1.07247e-18 2.87524e-05 0.999971
YJR054W YDR451C 1.51491e-18 0.0303742 0.969626
YJR054W YPL230W 1 3.87057e-31 1.45336e-165
YJR069C YIL101C 0.98941 0.0105902 1.28188e-92
YJR073C YPL230W 1.07611e-116 1.02894e-05 0.99999
YJR073C YLR228C 0.961557 0.0384425 7.10159e-10
YJR077C YKL109W 6.01089e-65 2.66755e-10 1
YJR077C YEL009C 7.76285e-16 0.000395168 0.999605
YJR077C YDR451C 7.15583e-13 0.00223387 0.997766
YJR077C YER045C 1.21527e-11 0.0372908 0.962709
YJR077C YHL027W 1.93989e-10 0.040334 0.959666
YJR077C YJL206C 0.954658 0.045342 3.7525e-10
YJR077C YGL013C 0.992163 0.00783719 8.16818e-12
YJR078W YPL230W 7.62613e-98 6.00698e-07 0.999999
YJR078W YFL021W 3.63892e-15 0.0156529 0.984347
YJR078W YBR182C 8.37337e-15 0.0850114 0.914989
YJR078W YJL056C 1.27877e-10 0.0192597 0.98074
YJR079W YPL177C 1.99447e-11 0.0250885 0.974911
YJR079W YJR147W 0.997674 0.0023258 5.56942e-24
YJR080C YBR297W 8.22133e-46 0.0110655 0.988934
YJR080C YDR259C 1.08582e-23 0.00283424 0.997166
YJR080C YCR040W 0.993509 0.00649135 2.05117e-22
YJR080C YKL038W 0.996826 0.00317415 6.14639e-21
YJR085C YPL230W 4.4305e-171 1.36804e-08 1
YJR085C YLR228C 0.921144 0.078856 5.68506e-11
YJR091C YKL062W 5.07422e-43 8.98639e-08 1
YJR091C YML007W 4.0117e-26 1.25187e-05 0.999987
YJR091C YBR083W 2.1026e-17 0.000901356 0.999099
YJR091C YGL013C 3.29936e-14 0.00488515 0.995115
YJR091C YJL206C 0.933932 0.0660677 3.46814e-13
YJR091C YKR099W 0.999992 7.92878e-06 5.53625e-30
YJR091C YOL108C 1 3.76662e-08 8.19967e-28
YJR092W YDR146C 6.30395e-24 0.000588744 0.999411
YJR092W YLR014C 6.46537e-12 0.0809082 0.919092
YJR097W YKR099W 3.17824e-33 0.000148594 0.999851
YJR099W YGR044C 7.29411e-36 0.00013215 0.999868
YJR099W YDR259C 5.29523e-19 0.00784911 0.992151
YJR099W YMR021C 6.06839e-16 0.00483781 0.995162
YJR099W YLR228C 0.993371 0.00662912 1.5195e-15
YJR099W YGL166W 0.999642 0.00035835 4.82748e-26
YJR103W YIR017C 1.26652e-35 1.20821e-06 0.999999
YJR103W YDR146C 8.75959e-19 0.000423823 0.999576
YJR103W YGR044C 9.50209e-19 0.00967819 0.990322
YJR103W YCL067C 0.989491 0.0105091 5.02195e-12
YJR103W YCR040W 0.991504 0.00849552 4.56791e-10
YJR103W YBL005W 0.999778 0.000221686 8.25675e-23
YJR105W YML051W 2.43369e-11 0.00148422 0.998516
YJR105W YFR034C 0.977295 0.0227047 1.92415e-11
YJR105W YBL103C 0.97889 0.0211095 9.40383e-12
YJR105W YPL230W 1 9.06325e-26 1.64426e-201
YJR109C YKL043W 1.01346e-16 0.0143765 0.985624
YJR109C YDR451C 3.62459e-09 0.0668075 0.933192
YJR109C YKL020C 1.8569e-08 0.0645942 0.935406
YJR109C YPL038W 0.91535 0.08465 1.34102e-07
YJR109C YGR044C 0.974751 0.0252495 2.10828e-13
YJR109C YKL062W 0.999933 6.65123e-05 7.59176e-28
YJR111C YDL170W 2.09811e-12 0.0743677 0.925632
YJR111C YKL062W 0.931938 0.0680621 1.25179e-17
YJR111C YDL020C 0.971772 0.0282283 1.43556e-15
YJR112W YKR099W 2.4737e-29 3.52337e-07 1
YJR112W YDL170W 1.50659e-12 0.000587675 0.999412
YJR112W YML076C 1.33865e-08 0.0924358 0.907564
YJR112W YER184C 0.945715 0.0542853 8.08812e-08
YJR112W YHR206W 0.963696 0.0363042 1.70307e-08
YJR112W YPL177C 0.975734 0.0242657 4.31448e-11
YJR112W YBL005W 0.999986 1.44815e-05 1.09842e-16
YJR117W YHR084W 7.28879e-16 0.00134336 0.998657
YJR117W YKR034W 0.96404 0.0359596 3.03085e-34
YJR117W YKR099W 1 1.12509e-07 4.6396e-37
YJR119C YPL230W 2.90613e-95 1.37993e-11 1
YJR119C YFR034C 2.82724e-09 0.0443427 0.955657
YJR120W YKL109W 4.31562e-37 0.008189 0.991811
YJR120W YDR259C 2.14028e-10 0.0388255 0.961174
YJR120W YPL038W 0.908305 0.091695 1.70196e-08
YJR121W YKL109W 7.41705e-75 6.32428e-09 1
YJR121W YFR034C 0.915098 0.0849018 1.3976e-12
YJR121W YGL166W 0.946796 0.0532041 1.19139e-13
YJR121W YNL068C 0.9485 0.0514997 3.54799e-10
YJR121W YHR206W 0.970243 0.0297574 3.83748e-12
YJR121W YOL108C 0.999985 1.45845e-05 2.43518e-22
YJR122W YIR017C 5.72368e-23 0.00350239 0.996498
YJR122W YOR162C 6.22567e-12 0.07854 0.92146
YJR127C YKL062W 2.44973e-29 0.000516319 0.999484
YJR129C YKR099W 1.15613e-54 7.35878e-09 1
YJR129C YML007W 0.988932 0.0110683 1.10904e-24
YJR129C YBL005W 0.999983 1.73758e-05 3.43285e-38
YJR132W YDR146C 5.85551e-49 7.30174e-05 0.999927
YJR132W YHR206W 5.48565e-31 0.000612784 0.999387
YJR132W YIR017C 0.999999 1.39656e-06 1.0762e-68
YJR137C YIR017C 1.23965e-60 1.21135e-09 1
YJR137C YOR032C 1.89754e-25 2.41999e-07 1
YJR137C YCR065W 9.01328e-16 0.0078566 0.992143
YJR137C YBR112C 5.4539e-13 0.0814472 0.918553
YJR137C YLR014C 7.30379e-12 0.0313121 0.968688
YJR137C YGR288W 0.995495 0.00450517 3.03958e-10
YJR137C YBR297W 0.999911 8.93534e-05 6.33694e-17
YJR139C YFL021W 5.02633e-24 3.20665e-09 1
YJR139C YER184C 5.38495e-12 0.0884964 0.911504
YJR139C YNL068C 0.945155 0.0548449 2.11703e-13
YJR139C YDR123C 0.999614 0.000386217 8.222e-20
YJR139C YKR099W 0.999993 7.30483e-06 2.9921e-18
YJR139C YGL096W 0.999995 4.94661e-06 3.03859e-67
YJR139C YGR249W 0.999999 5.49247e-07 3.52703e-33
YJR139C YJL089W 1 7.40748e-18 3.3717e-94
YJR146W YJR147W 6.03483e-35 9.08033e-08 1
YJR146W YGL166W 2.55376e-14 0.0343025 0.965698
YJR146W YJL110C 0.992773 0.00722725 1.40366e-15
YJR147W YOL108C 0.961852 0.0381483 2.14952e-16
YJR147W YPL230W 0.999964 3.58425e-05 4.19402e-150
YJR148W YGR044C 1.57956e-19 0.00153959 0.99846
YJR148W YHR084W 0.992213 0.00778719 4.49352e-16
YJR150C YFR034C 3.74685e-45 1.38676e-10 1
YJR150C YCL066W 8.43369e-37 8.51825e-05 0.999915
YJR150C YHR206W 2.13564e-29 0.0143964 0.985604
YJR150C YJL206C 1.45766e-24 2.84442e-05 0.999972
YJR150C YER045C 2.0158e-23 5.60946e-10 1
YJR150C YLR228C 7.07781e-18 0.00737934 0.992621
YJR150C YGL181W 5.99325e-14 0.000839853 0.99916
YJR150C YER111C 2.83771e-12 0.0129523 0.987048
YJR150C YKR064W 0.998941 0.00105935 4.58623e-12
YJR150C YMR019W 0.999879 0.000120607 1.39879e-36
YJR150C YDR423C 0.999946 5.35678e-05 2.00859e-25
YJR150C YLR256W 0.999996 4.47166e-06 8.29354e-24
YJR152W YGL096W 2.00706e-34 7.089e-05 0.999929
YJR152W YPL089C 2.09505e-12 0.0661896 0.93381
YJR154W YGL096W 3.34791e-54 8.43144e-12 1
YJR154W YDL170W 3.2328e-14 0.0108697 0.98913
YJR154W YCR106W 4.37031e-14 0.00987824 0.990122
YJR154W YDR216W 0.999998 2.22461e-06 9.49717e-14
YJR156C YGL096W 1.105e-26 0.000351727 0.999648
YJR157W YJL089W 6.97205e-55 2.14037e-11 1
YJR157W YGL096W 2.06761e-27 3.59369e-05 0.999964
YJR157W YLR013W 2.15102e-20 0.0520414 0.947959
YJR157W YKR099W 9.06896e-11 0.00434904 0.995651
YJR157W YGR044C 0.986633 0.0133672 1.83632e-13
YJR158W YGL096W 5.28244e-19 0.00196941 0.998031
YJR159W YGR288W 4.32518e-15 0.0116087 0.988391
YJR159W YDR259C 5.15437e-12 0.0647429 0.935257
YJR159W YPL075W 0.997149 0.00285126 1.06571e-14
YJR159W YKR099W 0.999123 0.000876952 5.66049e-30
YJR161C YOL067C 0.956303 0.0436973 4.85363e-11
YJR161C YJR147W 0.992043 0.00795733 1.93269e-27
YJR161C YMR016C 0.997559 0.00244107 1.27878e-13
YKL001C YIR017C 3.61826e-120 7.53031e-20 1
YKL001C YKR064W 2.51309e-08 0.0882234 0.911777
YKL001C YHR178W 0.96967 0.0303304 2.28159e-10
YKL001C YDR146C 0.99928 0.00072012 2.77696e-16
YKL001C YMR042W 0.999856 0.0001443 6.49456e-20
YKL001C YKL109W 1 3.03855e-28 1.96543e-100
YKL002W YOL108C 4.94186e-60 1.37547e-08 1
YKL002W YCL067C 3.11148e-22 0.00418493 0.995815
YKL002W YCR106W 2.83211e-14 0.00333242 0.996668
YKL002W YHL009C 2.5717e-11 0.00881888 0.991181
YKL002W YBR240C 0.999864 0.000135819 1.0235e-22
YKL004W YHR206W 5.8696e-14 0.00916253 0.990837
YKL004W YML051W 5.43564e-12 0.0522103 0.94779
YKL004W YIR017C 0.999987 1.31872e-05 3.58578e-46
YKL005C YCL067C 1.706e-22 0.000113339 0.999887
YKL005C YOL116W 7.32011e-15 0.00775715 0.992243
YKL005C YEL009C 6.86186e-14 0.00314417 0.996856
YKL005C YPR104C 5.79523e-13 0.000749338 0.999251
YKL005C YOL089C 1.21851e-11 0.0497147 0.950285
YKL005C YGL013C 0.909958 0.0900424 3.14119e-09
YKL006W YPL230W 0.999997 3.01839e-06 1.33329e-80
YKL008C YKL062W 6.98235e-21 0.00183732 0.998163
YKL008C YPL230W 1 4.1068e-21 6.25744e-114
YKL014C YJR147W 5.78511e-33 0.000444962 0.999555
YKL014C YPL075W 1.25473e-12 0.00976692 0.990233
YKL014C YGR044C 0.991604 0.00839606 1.52283e-33
YKL016C YBR297W 9.62421e-24 0.00679675 0.993203
YKL016C YKL043W 3.84951e-21 1.61387e-06 0.999998
YKL016C YMR016C 0.997787 0.00221332 1.45589e-12
YKL016C YCR040W 0.999116 0.000883505 2.72592e-18
YKL029C YJR147W 1.17558e-24 0.00063819 0.999362
YKL029C YOR028C 0.99674 0.00326022 1.28073e-34
YKL034W YGL162W 0.915395 0.0846048 5.62957e-16
YKL036C YKL062W 6.4083e-36 2.38359e-05 0.999976
YKL036C YER045C 0.999949 5.07521e-05 4.46841e-20
YKL037W YBR297W 6.96028e-32 6.31729e-06 0.999994
YKL037W YCR040W 6.15509e-16 0.00202824 0.997972
YKL037W YDR259C 9.82189e-14 0.0944645 0.905536
YKL037W YER045C 0.992724 0.00727641 3.55286e-13
YKL038W YIL101C 1.84554e-81 2.48809e-17 1
YKL038W YKL020C 2.17023e-09 0.0600423 0.939958
YKL038W YCL067C 0.994104 0.00589619 5.15712e-13
YKL043W YKL109W 1.32712e-43 5.98788e-09 1
YKL043W YKL185W 2.00458e-14 0.00317767 0.996822
YKL043W YMR016C 5.8836e-14 0.00138104 0.998619
YKL043W YCL067C 1.90611e-10 0.0150589 0.984941
YKL043W YDL170W 3.4912e-10 0.0932198 0.90678
YKL043W YDR216W 0.96843 0.0315702 3.88536e-11
YKL043W YBL005W 0.99977 0.000229932 1.0248e-20
YKL044W YKL043W 3.22903e-132 1.14656e-30 1
YKL044W YMR042W 6.30415e-25 0.015146 0.984854
YKL044W YMR043W 0.977481 0.0225186 8.30057e-12
YKL051W YIL131C 0.993401 0.00659919 2.03512e-18
YKL054C YPL075W 1.16261e-15 0.00100334 0.998997
YKL054C YIR017C 3.0737e-15 1.16639e-07 1
YKL054C YML076C 1.32833e-11 0.087106 0.912894
YKL054C YGL166W 0.999905 9.45265e-05 2.94887e-30
YKL054C YKL062W 1 5.57228e-11 9.19221e-77
YKL060C YBL005W 2.4244e-35 0.000868828 0.999131
YKL060C YGR044C 2.25129e-29 6.72282e-07 0.999999
YKL060C YOR344C 1.1394e-27 1.09614e-06 0.999999
YKL060C YDL020C 1.57527e-24 8.74522e-08 1
YKL060C YGL013C 0.990604 0.00939616 3.9336e-10
YKL060C YGL254W 0.998451 0.00154948 8.90584e-12
YKL060C YOL116W 0.99988 0.000119973 4.35688e-19
YKL060C YGL096W 1 2.49564e-15 2.69233e-57
YKL060C YOR032C 1 2.22748e-11 5.05542e-56
YKL062W YPL230W 2.5152e-114 0.00147336 0.998527
YKL062W YGR288W 2.13692e-15 0.00890854 0.991091
YKL069W YKL062W 1.93123e-62 1.72197e-19 1
YKL069W YGR044C 4.21591e-46 1.17441e-15 1
YKL069W YGL166W 1.62026e-36 4.61356e-08 1
YKL069W YIL131C 1.34297e-21 0.000330514 0.999669
YKL069W YDR451C 5.94273e-21 4.92057e-05 0.999951
YKL069W YDR423C 0.999431 0.000569335 1.59811e-14
YKL069W YMR182C 0.999868 0.000131578 4.40225e-16
YKL069W YOL089C 0.999971 2.85602e-05 1.07456e-11
YKL069W YCR040W 1 1.81297e-07 7.46211e-24
YKL071W YGL096W 4.09597e-45 9.20558e-06 0.999991
YKL071W YML007W 2.09684e-26 0.00746712 0.992533
YKL071W YHR206W 6.66476e-18 0.000803111 0.999197
YKL071W YCR106W 3.64444e-11 0.0359775 0.964023
YKL073W YGL162W 0.995596 0.00440401 5.72099e-15
YKL073W YDL170W 0.997661 0.00233943 1.17535e-14
YKL073W YPL230W 1 2.75667e-24 7.14405e-169
YKL085W YPL230W 2.31462e-234 1.34932e-19 1
YKL087C YPL230W 1.17951e-187 3.20534e-15 1
YKL087C YCR040W 0.930591 0.0694091 4.04319e-17
YKL087C YLR131C 0.932842 0.0671578 2.41064e-14
YKL095W YJL089W 7.21463e-39 0.050158 0.949842
YKL096W YKL062W 9.19851e-20 0.000823284 0.999177
YKL096W YDR259C 2.76126e-11 0.0137533 0.986247
YKL096W YHR084W 1.29907e-09 0.0209708 0.979029
YKL096W YKR034W 0.999984 1.59796e-05 4.53722e-41
YKL097C YJL089W 2.14207e-27 2.43283e-05 0.999976
YKL097C YCR040W 2.117e-14 0.0754282 0.924572
YKL097C YML007W 0.963072 0.0369282 1.47777e-21
YKL101W YIL131C 1.84087e-18 0.00352082 0.996479
YKL101W YOR113W 1.65011e-12 0.0622136 0.937786
YKL101W YPL038W 0.990635 0.00936521 7.7154e-12
YKL101W YBR297W 0.992587 0.00741333 3.20473e-23
YKL102C YCL066W 4.67827e-14 0.0107909 0.989209
YKL102C YJL206C 3.05978e-12 0.0385113 0.961489
YKL104C YBL005W 2.05176e-28 0.00861115 0.991389
YKL104C YDR259C 3.06925e-17 0.000172828 0.999827
YKL104C YMR042W 0.994522 0.00547786 3.84899e-15
YKL104C YKL109W 1 3.00895e-13 3.9084e-46
YKL104C YKR034W 1 7.2188e-12 7.88585e-54
YKL106W YFL031W 0.914039 0.0859607 1.04275e-17
YKL106W YIL101C 1 2.47637e-08 5.49766e-99
YKL107W YJL089W 9.12607e-25 0.020632 0.979368
YKL107W YLR013W 6.37732e-19 0.00725986 0.99274
YKL109W YGR249W 3.70403e-24 0.000960065 0.99904
YKL109W YKL062W 8.50441e-24 0.000353283 0.999647
YKL109W YKL043W 3.52115e-19 0.000170053 0.99983
YKL109W YMR037C 0.932131 0.0678686 2.87675e-07
YKL109W YPL038W 0.94477 0.05523 8.97182e-09
YKL109W YER045C 0.984579 0.0154208 6.99508e-09
YKL113C YDL170W 2.15259e-15 0.0669182 0.933082
YKL113C YPL230W 1 2.15857e-19 3.2972e-250
YKL120W YDL170W 9.44778e-25 0.000523097 0.999477
YKL120W YER045C 8.74334e-20 0.0123173 0.987683
YKL120W YGL013C 3.86411e-14 0.00501551 0.994984
YKL120W YMR037C 0.995288 0.00471218 4.42072e-15
YKL120W YJL089W 1 4.9701e-25 6.45259e-109
YKL123W YGL096W 1.23993e-37 2.1827e-05 0.999978
YKL141W YPL230W 1.30562e-88 1.08148e-14 1
YKL141W YKL062W 1.15869e-21 0.00839028 0.99161
YKL141W YJL089W 0.900688 0.0993118 1.08128e-08
YKL141W YMR016C 0.970344 0.0296562 7.64296e-11
YKL146W YIL101C 9.04424e-74 4.48358e-07 1
YKL148C YPL230W 4.47289e-198 1.58116e-18 1
YKL148C YKL062W 1.56261e-30 0.000983208 0.999017
YKL148C YGL013C 0.983829 0.0161708 7.03343e-11
YKL148C YJL206C 0.99113 0.00887 6.8146e-09
YKL152C YGR044C 7.5635e-27 7.798e-06 0.999992
YKL152C YDR421W 2.66564e-12 0.052087 0.947913
YKL152C YBR033W 0.937396 0.0626042 6.97517e-09
YKL152C YJL089W 0.999763 0.000236592 6.48896e-44
YKL152C YGL096W 0.999966 3.3812e-05 3.99848e-22
YKL157W YGR044C 9.97646e-29 0.0045436 0.995456
YKL157W YPL038W 0.927413 0.0725872 5.68429e-19
YKL157W YDR123C 0.989997 0.0100035 3.47357e-11
YKL161C YGL096W 8.35256e-25 0.0032826 0.996717
YKL163W YOR032C 2.51121e-20 0.00231628 0.997684
YKL163W YER169W 2.21747e-10 0.0826815 0.917318
YKL164C YGR044C 2.52921e-23 0.00543963 0.99456
YKL164C YKL185W 3.18112e-20 5.35046e-05 0.999946
YKL164C YCL066W 0.984976 0.0150244 1.23961e-13
YKL164C YCL067C 0.990565 0.00943493 5.61706e-13
YKL165C YCR065W 3.10014e-14 0.0183421 0.981658
YKL165C YJL110C 0.960874 0.0391258 3.17022e-11
YKL165C YGL162W 0.995193 0.00480701 9.70675e-14
YKL165C YPL230W 1 2.40489e-30 6.46779e-210
YKL176C YKL109W 1.72965e-41 2.05676e-11 1
YKL176C YHR206W 1.71161e-20 0.00021157 0.999788
YKL176C YDR423C 0.985323 0.0146772 1.73329e-13
YKL176C YIR017C 0.99999 1.03116e-05 1.4516e-44
YKL182W YCR065W 7.25674e-21 0.0119818 0.988018
YKL182W YBR112C 4.67979e-09 0.0729826 0.927017
YKL182W YGL166W 0.915068 0.0849323 1.08058e-20
YKL182W YDR253C 0.958115 0.0418852 5.80072e-20
YKL182W YGR044C 0.996174 0.00382572 5.06343e-37
YKL185W YKL062W 2.28718e-33 9.34199e-09 1
YKL185W YKL043W 3.10879e-25 2.92866e-05 0.999971
YKL185W YDR146C 1.34549e-18 0.0046754 0.995325
YKL185W YCR106W 1.43349e-18 8.20802e-05 0.999918
YKL185W YOR140W 1.69065e-13 0.0379104 0.96209
YKL185W YOL108C 0.962502 0.0374978 3.61628e-29
YKL185W YPL089C 0.966347 0.0336526 2.67735e-11
YKL185W YOL116W 0.998221 0.00177862 6.01086e-14
YKL185W YOR028C 1 5.46598e-11 1.33267e-47
YKL191W YJR147W 6.64184e-24 0.0029041 0.997096
YKL191W YCR065W 2.2448e-15 0.0419268 0.958073
YKL191W YMR016C 1.3133e-11 0.0159206 0.984079
YKL192C YMR037C 8.94537e-16 0.0318473 0.968153
YKL192C YDR213W 0.902984 0.0970161 3.03862e-09
YKL192C YKR034W 0.999969 3.09337e-05 1.0791e-36
YKL195W YOR113W 3.63311e-24 0.000124749 0.999875
YKL195W YOL067C 2.91559e-21 0.0013199 0.99868
YKL195W YDL106C 1.02051e-18 1.03198e-05 0.99999
YKL195W YNL167C 3.36383e-10 0.0135009 0.986499
YKL195W YDL170W 0.999914 8.62935e-05 3.77095e-17
YKL195W YGL162W 1 9.17172e-08 1.50522e-26
YKL199C YIL036W 3.49549e-11 0.00364973 0.99635
YKL199C YGR044C 0.943594 0.0564058 7.11384e-13
YKL199C YDL020C 0.996668 0.00333227 2.19894e-16
YKL202W YFR034C 1.23172e-12 0.0385949 0.961405
YKL202W YLR256W 7.53358e-12 0.00509495 0.994905
YKL202W YJR147W 0.998879 0.00112077 6.11802e-23
YKL208W YMR016C 0.962215 0.0377852 6.97954e-11
YKL209C YGL096W 0.999885 0.000114582 6.70501e-37
YKL210W YCR040W 0.94897 0.0510299 5.8375e-19
YKL210W YPR104C 0.954031 0.0459689 1.64729e-12
YKL210W YMR182C 0.995805 0.00419483 1.64588e-20
YKL211C YDR253C 3.68658e-13 0.0890113 0.910989
YKL211C YIL036W 5.27614e-08 0.0583736 0.941626
YKL211C YIL101C 1 5.5705e-20 4.77564e-108
YKL216W YKL185W 1.68426e-29 0.00110494 0.998895
YKL216W YCR065W 6.99566e-25 0.000134303 0.999866
YKL216W YDR421W 0.986464 0.0135364 4.70456e-18
YKL216W YDR253C 0.993432 0.0065681 2.09184e-36
YKL216W YMR182C 0.999518 0.000482482 9.82352e-16
YKL216W YML007W 0.999869 0.000131374 1.7116e-49
YKL217W YIL101C 4.08473e-93 1.66981e-09 1
YKL220C YBR297W 1.5121e-28 0.00565076 0.994349
YKL220C YCL066W 5.12301e-13 0.0724978 0.927502
YKL220C YIL131C 0.985226 0.0147739 5.43615e-16
YKL223W YGR249W 1.04417e-17 0.00063572 0.999364
YKL223W YFR034C 2.23312e-12 0.0162282 0.983772
YKL223W YDR253C 6.35938e-09 0.0162982 0.983702
YKL223W YJL110C 0.963929 0.0360709 8.45835e-10
YKL224C YML076C 0.968147 0.0318528 1.15938e-12
YKR013W YIL131C 2.84146e-17 0.00217935 0.997821
YKR013W YMR037C 2.59422e-08 0.0120771 0.987923
YKR013W YDL170W 0.973219 0.0267812 6.29686e-11
YKR013W YOR028C 1 5.35283e-10 3.37677e-41
YKR016W YBR297W 4.01711e-76 0.000280754 0.999719
YKR016W YIR017C 3.71858e-45 2.23694e-05 0.999978
YKR016W YPL075W 2.5623e-12 0.00996665 0.990033
YKR016W YPL038W 0.978352 0.0216477 3.11827e-19
YKR016W YMR042W 0.984266 0.015734 1.8876e-14
YKR016W YHR206W 0.997747 0.00225332 2.59991e-22
YKR016W YOR032C 1 3.30091e-25 2.1583e-75
YKR028W YHR084W 2.34589e-42 1.47646e-07 1
YKR028W YNL167C 3.03237e-15 0.000888895 0.999111
YKR028W YLR182W 1.02525e-14 0.0481814 0.951819
YKR039W YIL101C 1.29786e-139 1.46058e-17 1
YKR039W YOR344C 7.21759e-22 0.00137962 0.99862
YKR039W YMR037C 1.59713e-08 0.0997449 0.900255
YKR039W YLR228C 0.977221 0.0227793 5.49825e-14
YKR039W YMR070W 0.999606 0.000394303 1.27165e-07
YKR044W YMR182C 2.18235e-28 2.54988e-07 1
YKR044W YEL009C 6.98645e-22 0.0711537 0.928846
YKR044W YPL038W 3.49448e-17 0.0668658 0.933134
YKR044W YDR421W 6.63757e-13 0.00448737 0.995513
YKR044W YPL230W 1 5.49421e-39 1.20002e-158
YKR046C YIL101C 1.47585e-92 9.64663e-09 1
YKR046C YMR182C 1.11909e-12 0.0713996 0.9286
YKR052C YOR028C 1.06422e-32 0.0112972 0.988703
YKR052C YGL181W 7.06681e-08 0.0979633 0.902037
YKR061W YER045C 5.94954e-11 0.0410561 0.958944
YKR061W YKL109W 0.999912 8.78141e-05 2.77112e-24
YKR069W YJL089W 2.17389e-21 0.0124978 0.987502
YKR069W YML007W 4.97265e-20 0.00228438 0.997716
YKR070W YOR162C 1.90087e-20 0.000369574 0.99963
YKR070W YJL056C 0.963847 0.0361534 1.34273e-12
YKR070W YBR297W 1 9.31396e-08 1.34207e-25
YKR071C YML007W 1.01798e-19 0.00308573 0.996914
YKR071C YKL109W 1 6.86265e-10 5.06816e-41
YKR075C YKL062W 1.03134e-33 5.1683e-06 0.999995
YKR075C YKR099W 1.37357e-22 4.8107e-08 1
YKR075C YDL020C 9.43431e-22 0.0325418 0.967458
YKR075C YGL209W 9.83407e-19 0.00103134 0.998969
YKR075C YLR256W 0.980906 0.0190945 1.29558e-09
YKR077W YKL062W 1.09229e-55 4.07104e-12 1
YKR077W YCR065W 9.63685e-22 1.58006e-06 0.999998
YKR077W YML051W 3.1462e-17 3.40296e-05 0.999966
YKR077W YJL110C 5.99542e-16 0.0352374 0.964763
YKR077W YER111C 1.74933e-15 0.00207232 0.997928
YKR077W YMR164C 0.983389 0.0166112 8.20114e-11
YKR077W YAL051W 0.99287 0.00713038 2.94649e-19
YKR080W YDR253C 3.14302e-32 2.31572e-06 0.999998
YKR080W YBL005W 7.11144e-30 4.28438e-06 0.999996
YKR080W YGL209W 5.83826e-23 0.00386864 0.996131
YKR080W YGR044C 6.41512e-23 0.000580177 0.99942
YKR080W YDR451C 5.90723e-19 0.00111382 0.998886
YKR080W YNL068C 7.403e-16 0.0010207 0.998979
YKR080W YGR249W 3.02944e-14 0.00480231 0.995198
YKR080W YHR178W 0.976012 0.0239881 9.40096e-11
YKR080W YGL181W 0.990636 0.00936385 7.17354e-10
YKR080W YLR228C 0.995777 0.00422344 3.96571e-16
YKR080W YIR018W 0.997624 0.00237608 8.8813e-13
YKR082W YIR017C 0.998124 0.00187628 1.65695e-34
YKR089C YPL230W 2.40966e-214 2.30514e-07 1
YKR091W YDR259C 8.45406e-16 0.013952 0.986048
YKR093W YKR099W 0.999186 0.000813865 3.85245e-15
YKR093W YJL089W 0.999995 5.19737e-06 1.30917e-43
YKR095W YPR199C 0.981056 0.0189438 1.06627e-08
YKR096W YIL101C 1.76575e-111 1.93208e-06 0.999998
YKR097W YBR297W 2.93129e-42 2.33762e-05 0.999977
YKR097W YBR240C 3.83904e-28 2.60074e-05 0.999974
YKR097W YCR065W 0.982765 0.0172353 4.29694e-16
YKR098C YBR297W 6.45535e-40 5.54188e-06 0.999994
YKR098C YDR259C 1.15042e-14 0.00690241 0.993098
YKR098C YDR216W 1.08454e-13 0.0149894 0.985011
YKR098C YJL056C 0.906176 0.0938245 7.33531e-10
YKR098C YMR042W 0.989227 0.010773 1.69482e-13
YKR099W YDL170W 1.16077e-15 0.0181881 0.981812
YKR099W YNL068C 3.10633e-11 0.0308716 0.969128
YKR099W YKL062W 0.989359 0.0106411 9.95994e-21
YKR099W YOR162C 0.996388 0.00361241 7.63199e-15
YKR103W YKL109W 1.21255e-37 6.25984e-08 1
YKR103W YDL170W 3.95672e-13 0.00233042 0.99767
YKR103W YKL043W 0.999999 8.8949e-07 6.13387e-24
YKR105C YCR040W 2.4655e-52 1.22507e-10 1
YKR105C YKR099W 5.83914e-39 9.32756e-18 1
YKR105C YIR018W 1.07987e-27 1.60841e-06 0.999998
YKR105C YDR423C 1.86718e-15 0.000997232 0.999003
YKR105C YDR034C 0.928077 0.0719228 1.13007e-12
YKR105C YMR164C 0.994412 0.00558794 1.3713e-12
YKR105C YDR451C 0.998704 0.0012962 1.94599e-22
YKR106W YKL062W 1.85957e-25 0.00185689 0.998143
YLL001W YKL062W 1.08699e-28 0.0120416 0.987958
YLL001W YML007W 9.42823e-24 0.000324056 0.999676
YLL001W YHR206W 0.989594 0.0104062 2.88344e-16
YLL004W YKR099W 6.68163e-26 0.0227774 0.977223
YLL004W YLR013W 7.73717e-23 0.0820047 0.917995
YLL004W YPL075W 8.39305e-12 0.0128136 0.987186
YLL004W YDL020C 0.957971 0.0420293 9.39705e-25
YLL004W YML051W 0.998391 0.00160904 2.29915e-14
YLL006W YKL062W 7.25865e-40 2.08814e-05 0.999979
YLL006W YOL108C 0.999921 7.89146e-05 6.96196e-23
YLL009C YHR206W 0.993767 0.00623305 5.12034e-14
YLL009C YJR147W 0.997384 0.00261571 4.98924e-27
YLL016W YJL089W 2.47534e-70 5.82881e-16 1
YLL016W YEL009C 8.37599e-24 1.10716e-05 0.999989
YLL016W YHR206W 1.21328e-23 0.00291352 0.997086
YLL016W YGR288W 2.7294e-20 9.29768e-06 0.999991
YLL016W YMR042W 9.36218e-12 2.85341e-07 1
YLL016W YDR423C 0.988414 0.0115856 3.22479e-16
YLL016W YDR451C 0.999072 0.000927876 4.08134e-14
YLL016W YDL020C 0.999999 7.9235e-07 7.53521e-23
YLL018C YCL067C 0.999992 8.00119e-06 1.18698e-31
YLL018C YPL230W 1 9.40029e-10 8.54867e-109
YLL024C YBR083W 2.08549e-18 0.00353417 0.996466
YLL024C YGL073W 1.29393e-15 0.0264734 0.973527
YLL024C YMR070W 7.73026e-15 2.9938e-05 0.99997
YLL024C YDR253C 0.956004 0.0439961 1.01542e-15
YLL024C YPL177C 0.98577 0.0142303 3.96741e-12
YLL024C YMR021C 0.996991 0.00300946 2.65346e-11
YLL024C YCL067C 0.997823 0.00217685 1.90237e-12
YLL024C YKL109W 0.999999 1.17183e-06 2.30399e-83
YLL024C YKR099W 1 1.13138e-10 1.44535e-77
YLL025W YKL062W 3.56876e-30 0.000836022 0.999164
YLL025W YJR147W 0.990372 0.00962751 7.01863e-18
YLL027W YJL089W 1.55636e-39 0.000991139 0.999009
YLL027W YOL108C 5.12103e-17 0.00588743 0.994113
YLL027W YML099C 0.902013 0.0979872 5.38264e-08
YLL027W YJL206C 0.927532 0.0724677 3.7177e-09
YLL028W YKL062W 7.23416e-30 1.24806e-05 0.999988
YLL028W YGR044C 1.61851e-16 0.0200772 0.979923
YLL028W YMR042W 8.49883e-12 0.00421126 0.995789
YLL028W YOL116W 0.947196 0.0528042 1.06401e-11
YLL028W YML007W 0.970794 0.0292063 1.82367e-16
YLL028W YNL103W 0.987384 0.0126156 1.04847e-09
YLL028W YDR253C 0.997395 0.00260517 1.39116e-16
YLL029W YIL101C 5.63937e-123 1.77652e-08 1
YLL030C YCR040W 7.73317e-16 0.042878 0.957122
YLL030C YCL066W 2.08585e-10 0.0995629 0.900437
YLL030C YML007W 0.999999 1.09029e-06 1.36985e-33
YLL041C YPL230W 3.92927e-95 7.54031e-06 0.999992
YLL041C YKL062W 5.73829e-28 0.00531231 0.994688
YLL048C YCR065W 1.4286e-16 0.00314651 0.996853
YLL048C YAL051W 2.21835e-12 0.0649596 0.93504
YLL048C YIR017C 0.998575 0.00142526 3.37317e-40
YLL050C YCR040W 0.90803 0.0919697 1.78406e-12
YLL053C YGL096W 9.29477e-23 1.84344e-05 0.999982
YLL053C YJR147W 5.39098e-15 0.00274171 0.997258
YLL054C YCR106W 3.19397e-27 1.5893e-05 0.999984
YLL054C YIR018W 1.36955e-20 4.20733e-05 0.999958
YLL054C YPL177C 3.02921e-16 0.000668523 0.999331
YLL054C YNL068C 6.85617e-16 0.00287002 0.99713
YLL054C YMR043W 0.986457 0.0135433 1.05915e-11
YLL054C YIR017C 1 4.69379e-14 3.15863e-45
YLL056C YGR288W 8.33081e-28 1.56007e-06 0.999998
YLL056C YOR380W 3.29193e-27 4.87645e-05 0.999951
YLL056C YKL185W 6.64895e-23 8.91165e-08 1
YLL056C YDR421W 1.55276e-19 0.000518413 0.999482
YLL056C YBR033W 6.7956e-18 1.66477e-07 1
YLL056C YKL020C 0.998542 0.00145787 7.98951e-22
YLL056C YDR146C 1 2.25284e-11 7.68213e-65
YLL058W YIR017C 4.50313e-29 4.85311e-07 1
YLL058W YOR162C 7.12582e-14 0.0154119 0.984588
YLL058W YOR380W 3.17967e-11 0.0314641 0.968536
YLL058W YBR297W 0.998505 0.00149457 1.50761e-12
YLL058W YER169W 0.999746 0.00025392 4.50882e-16
YLL058W YMR016C 0.999991 9.42763e-06 3.13279e-19
YLL058W YKR034W 1 1.88773e-13 4.317e-40
YLL059C YBR182C 1.25475e-23 0.00121572 0.998784
YLL059C YJL206C 4.32213e-22 0.00014325 0.999857
YLL059C YOR162C 9.38357e-20 0.000117993 0.999882
YLL059C YGR044C 0.974622 0.025378 1.8276e-14
YLL060C YJL089W 2.12557e-31 0.00919921 0.990801
YLL060C YIR017C 3.1999e-21 0.00480254 0.995197
YLL060C YOR380W 4.66565e-10 0.0194689 0.980531
YLL060C YCR106W 1.06956e-08 0.0254954 0.974505
YLL060C YIR023W 0.976963 0.0230373 2.58209e-09
YLL061W YDR253C 2.49953e-16 0.0967969 0.903203
YLL061W YEL009C 2.98969e-16 0.00488884 0.995111
YLL061W YJL206C 1.88363e-12 0.00161829 0.998382
YLL061W YCR065W 1.94709e-10 0.0509503 0.94905
YLL061W YCL067C 0.929086 0.0709137 4.17249e-09
YLL061W YBR182C 0.999924 7.57026e-05 5.64637e-26
YLL062C YGL096W 4.18398e-34 1.39615e-08 1
YLL062C YDR253C 1.10816e-12 0.0311296 0.96887
YLL062C YOR162C 4.75905e-10 0.0260299 0.97397
YLL062C YKL185W 1.2463e-09 0.0877023 0.912298
YLL062C YOL108C 0.972363 0.0276367 2.76225e-11
YLL062C YGR249W 0.978533 0.0214669 7.38648e-14
YLL063C YBR297W 3.84296e-37 9.0582e-05 0.999909
YLL063C YCR040W 6.71293e-20 0.0126833 0.987317
YLL063C YJL110C 1.23952e-08 0.0793354 0.920665
YLL064C YGL166W 1.7737e-19 0.00164288 0.998357
YLL064C YDR253C 4.2968e-12 0.0174474 0.982553
YLL067C YBR297W 4.4087e-46 2.66034e-09 1
YLL067C YKL185W 8.04568e-27 5.90304e-06 0.999994
YLL067C YER169W 1.32917e-25 1.2717e-06 0.999999
YLL067C YDR310C 4.07239e-17 0.00538143 0.994619
YLL067C YCL066W 0.998078 0.00192219 2.56199e-15
YLR004C YER045C 6.43452e-14 0.020098 0.979902
YLR027C YML051W 2.65609e-10 0.0096093 0.990391
YLR027C YBR083W 4.15684e-09 0.0445133 0.955487
YLR027C YHR124W 1.25318e-06 0.0497741 0.950225
YLR027C YGR249W 0.998753 0.00124722 2.63495e-21
YLR027C YKR099W 0.99983 0.000170042 2.5425e-22
YLR027C YGL096W 1 1.77127e-13 1.11659e-55
YLR030W YJL089W 3.57216e-72 2.36832e-08 1
YLR030W YGL209W 1.97159e-19 3.52214e-05 0.999965
YLR030W YGL166W 2.13309e-13 0.0398537 0.960146
YLR030W YMR182C 1.41733e-12 0.0213842 0.978616
YLR031W YJL089W 9.71886e-88 1.76152e-10 1
YLR031W YBR240C 1.17745e-22 0.00791347 0.992087
YLR031W YMR019W 2.71264e-11 0.0530759 0.946924
YLR031W YNL068C 7.23687e-11 0.0140232 0.985977
YLR031W YDR310C 0.995336 0.00466412 8.62983e-12
YLR037C YIL101C 3.36497e-63 5.13777e-09 1
YLR037C YLR013W 1.14233e-16 0.0285836 0.971416
YLR038C YKL109W 3.02558e-53 0.000200641 0.999799
YLR038C YDL170W 1.1199e-26 0.0442497 0.95575
YLR039C YOR113W 2.22289e-46 2.01747e-17 1
YLR039C YHR084W 7.33586e-42 1.87315e-18 1
YLR039C YGL073W 4.12657e-22 3.72491e-08 1
YLR039C YKR064W 1.15176e-19 0.000830418 0.99917
YLR039C YNL027W 2.525e-12 0.00100177 0.998998
YLR039C YOL108C 1 1.7868e-13 3.49622e-75
YLR042C YHR084W 1.35401e-15 0.0152858 0.984714
YLR042C YIL131C 1.62345e-14 0.0257326 0.974267
YLR042C YHR206W 8.35032e-12 0.0250404 0.97496
YLR042C YDR259C 6.97741e-11 0.00693133 0.993069
YLR042C YDL170W 0.975348 0.0246521 4.1967e-11
YLR042C YKL062W 0.996125 0.00387463 2.56544e-23
YLR042C YMR016C 0.999137 0.000862896 5.08156e-14
YLR043C YNL068C 0.978965 0.0210346 1.03743e-13
YLR043C YHL027W 0.983725 0.0162748 3.48199e-12
YLR049C YDR146C 4.51742e-18 0.000640155 0.99936
YLR049C YKL062W 8.64457e-18 0.000643268 0.999357
YLR049C YHL027W 0.935639 0.0643609 1.08426e-09
YLR049C YBR297W 0.999993 6.58339e-06 5.62972e-27
YLR053C YKR034W 3.62623e-68 2.01519e-07 1
YLR054C YCR040W 2.58172e-38 1.03341e-06 0.999999
YLR054C YFL021W 3.87228e-30 5.49898e-05 0.999945
YLR054C YHL027W 3.20934e-18 0.0295406 0.970459
YLR054C YEL009C 0.95163 0.0483703 2.10986e-19
YLR056W YGL209W 8.77177e-16 0.00134158 0.998658
YLR056W YOL028C 2.72156e-11 0.00949768 0.990502
YLR056W YDL020C 4.79726e-11 0.00430175 0.995698
YLR056W YPL177C 2.21827e-10 0.0340317 0.965968
YLR056W YHR084W 0.995304 0.00469615 3.87778e-10
YLR056W YOR028C 0.999981 1.85372e-05 8.1998e-38
YLR056W YPL230W 1 8.72957e-18 6.92502e-129
YLR058C YBL005W 1.07583e-34 8.51404e-06 0.999991
YLR058C YGR044C 1.03851e-26 4.79118e-06 0.999995
YLR058C YGR249W 2.88477e-21 6.01914e-05 0.99994
YLR058C YNL068C 8.43588e-18 0.00188897 0.998111
YLR058C YDR451C 4.71574e-17 0.00935968 0.99064
YLR058C YJL110C 1.55503e-16 0.000750472 0.99925
YLR058C YPL075W 1.64717e-09 0.0931643 0.906836
YLR058C YDR213W 0.908934 0.0910661 8.13646e-13
YLR058C YGL181W 0.956774 0.0432256 8.58602e-11
YLR058C YLR228C 0.96675 0.0332495 2.7411e-12
YLR058C YER045C 0.995618 0.00438227 5.32611e-18
YLR058C YJL206C 0.998912 0.00108752 9.83868e-18
YLR059C YCR065W 8.40202e-16 0.0126037 0.987396
YLR059C YBL005W 1 3.5034e-07 7.01582e-40
YLR059C YPL230W 1 2.15073e-20 4.33879e-158
YLR064W YGR044C 9.69992e-24 3.52768e-05 0.999965
YLR064W YGL166W 5.21418e-11 0.0464683 0.953532
YLR064W YDR034C 0.980902 0.0190977 3.35918e-10
YLR064W YBR297W 0.999993 7.27375e-06 4.72575e-23
YLR066W YML007W 4.18871e-16 0.00426247 0.995738
YLR066W YOR140W 0.99984 0.00015968 3.44142e-28
YLR066W YPL230W 1 1.76942e-49 8.45956e-74
YLR068W YKR099W 2.00001e-23 0.000399438 0.999601
YLR068W YPL038W 7.34393e-18 0.000374818 0.999625
YLR068W YCL067C 4.36439e-12 0.010913 0.989087
YLR068W YOR162C 0.957924 0.0420763 2.3084e-14
YLR068W YGR044C 0.998417 0.0015826 2.11803e-17
YLR079W YFL021W 1.16648e-28 0.000144678 0.999855
YLR079W YIL036W 1.18072e-15 0.00902806 0.990972
YLR079W YPL038W 7.2256e-12 0.0164901 0.98351
YLR081W YKL062W 8.07117e-45 7.68635e-10 1
YLR081W YCR040W 2.04275e-19 0.0491782 0.950822
YLR081W YML051W 5.47933e-17 0.00803165 0.991968
YLR081W YMR070W 4.02193e-15 0.0697274 0.930273
YLR081W YAL051W 2.14313e-11 0.024854 0.975146
YLR081W YMR042W 0.938678 0.0613219 1.59503e-14
YLR081W YKL015W 0.98158 0.0184195 6.877e-10
YLR081W YGL073W 0.988771 0.0112292 5.32093e-11
YLR089C YHR084W 2.1402e-45 1.15148e-12 1
YLR089C YBL005W 1.58764e-39 0.000149486 0.999851
YLR089C YDR451C 1.44119e-27 8.52302e-08 1
YLR089C YLR228C 0.993112 0.00688783 6.04954e-18
YLR089C YOL028C 0.999997 3.14357e-06 3.24359e-23
YLR089C YKR099W 1 1.86392e-09 2.78277e-57
YLR092W YIR017C 3.8384e-39 6.24023e-06 0.999994
YLR092W YDL056W 4.27222e-09 0.0714524 0.928548
YLR093C YJR147W 0.998136 0.00186399 4.48851e-37
YLR094C YGL166W 3.17256e-15 0.0390007 0.960999
YLR094C YER169W 3.96927e-14 0.0509396 0.94906
YLR094C YOR140W 1.22716e-13 0.0893072 0.910693
YLR094C YDR253C 0.9986 0.00140039 4.84137e-27
YLR096W YBR112C 8.85309e-13 0.0577011 0.942299
YLR096W YKL015W 1.67837e-11 0.00909421 0.990906
YLR096W YGL096W 1 2.38507e-07 4.74172e-46
YLR097C YCL067C 7.39843e-19 0.00703334 0.992967
YLR100W YBL005W 1.14896e-16 0.014984 0.985016
YLR100W YKL109W 0.998127 0.00187329 6.69962e-51
YLR100W YJL089W 0.999895 0.000105442 4.749e-46
YLR103C YPL230W 1 1.67449e-09 3.61755e-109
YLR108C YOR028C 7.44197e-46 1.1287e-11 1
YLR108C YKR034W 2.78835e-38 0.000156823 0.999843
YLR108C YML007W 5.31582e-21 0.000891773 0.999108
YLR108C YGL071W 0.996873 0.00312736 5.82128e-10
YLR108C YKL062W 0.999991 8.98713e-06 4.93144e-34
YLR108C YKL109W 1 3.35338e-09 1.27089e-55
YLR109W YOR028C 6.9084e-35 1.22264e-05 0.999988
YLR109W YDR259C 1.00427e-14 0.00667998 0.99332
YLR109W YKL109W 1 7.01726e-08 2.36021e-53
YLR110C YEL009C 4.60806e-13 0.00871746 0.991283
YLR110C YGL209W 0.924304 0.0756963 4.1553e-13
YLR110C YBL103C 0.977921 0.0220789 5.12295e-10
YLR110C YJL089W 0.999833 0.000166838 2.42145e-29
YLR110C YKR099W 0.999895 0.000105493 1.47319e-19
YLR111W YOR028C 1.27606e-27 0.000583871 0.999416
YLR111W YCR040W 5.00652e-17 0.0017861 0.998214
YLR111W YOR363C 1.322e-10 0.00723926 0.992761
YLR111W YIR018W 0.996951 0.00304862 3.24508e-13
YLR111W YOL108C 0.997391 0.00260874 1.36887e-14
YLR111W YBR297W 0.997602 0.00239769 1.53852e-21
YLR112W YPL230W 2.55643e-33 9.93077e-10 1
YLR112W YJR147W 2.36542e-26 2.11837e-06 0.999998
YLR112W YPL075W 1.15711e-10 0.00953419 0.990466
YLR112W YDR421W 0.982576 0.017424 2.22702e-12
YLR112W YDR310C 0.987475 0.0125251 8.79433e-10
YLR112W YGR288W 0.98854 0.0114599 5.71548e-12
YLR112W YCL067C 0.996121 0.00387909 1.76841e-14
YLR115W YHR084W 1.48626e-40 0.000199911 0.9998
YLR115W YKL015W 1.59318e-10 0.088994 0.911006
YLR115W YEL009C 0.976008 0.0239923 3.86132e-20
YLR120C YML007W 1.43639e-24 0.00531639 0.994684
YLR120C YGL166W 1.1414e-13 0.0877123 0.912288
YLR120C YKR099W 0.986157 0.0138428 1.57282e-24
YLR121C YGR044C 4.51405e-21 8.39358e-06 0.999992
YLR121C YJL056C 5.71662e-14 0.000277471 0.999723
YLR121C YGL013C 1.77246e-09 0.0253518 0.974648
YLR121C YMR037C 3.16226e-09 0.0444569 0.955543
YLR121C YML076C 0.983207 0.0167934 9.97407e-16
YLR121C YDR034C 0.998674 0.00132589 2.50499e-11
YLR121C YER169W 0.999684 0.0003158 1.48208e-20
YLR125W YCR040W 4.62093e-16 0.0132442 0.986756
YLR125W YLR228C 1.77554e-11 0.061474 0.938526
YLR125W YMR182C 4.9503e-11 0.0530351 0.946965
YLR126C YKR099W 2.14762e-31 1.4643e-05 0.999985
YLR126C YJL089W 1 9.44525e-10 1.97553e-45
YLR128W YPL230W 1.42541e-161 5.06381e-09 1
YLR130C YKL062W 1.40561e-21 0.000627035 0.999373
YLR130C YCL067C 0.984432 0.0155683 2.41463e-12
YLR130C YIR017C 1 2.77235e-07 1.13928e-37
YLR136C YOR032C 8.75596e-48 3.30049e-11 1
YLR136C YOR028C 2.39108e-29 0.00190844 0.998092
YLR136C YIL131C 4.55787e-26 3.59203e-07 1
YLR136C YOR344C 5.8251e-24 9.60636e-07 0.999999
YLR136C YCR065W 7.52424e-12 0.038661 0.961339
YLR136C YPL202C 2.88039e-10 0.0640845 0.935916
YLR136C YDL170W 0.926654 0.0733461 6.71787e-09
YLR136C YDR146C 0.988451 0.0115487 1.20381e-14
YLR136C YOR140W 0.997462 0.00253809 5.66301e-16
YLR136C YFL021W 0.999903 9.65529e-05 7.10101e-27
YLR138W YGR249W 1.06949e-11 0.0181184 0.981882
YLR138W YGL096W 0.999969 3.1133e-05 9.90778e-29
YLR139C YKL032C 2.59824e-09 0.0963217 0.903678
YLR139C YCL067C 0.98414 0.0158599 1.98509e-15
YLR141W YIL131C 7.32671e-22 3.99118e-06 0.999996
YLR141W YGR249W 9.10427e-12 0.0302067 0.969793
YLR141W YLR131C 7.63021e-11 0.0212527 0.978747
YLR141W YJL206C 4.94466e-10 0.0926845 0.907316
YLR143W YHR206W 2.60381e-13 0.0441876 0.955812
YLR143W YGL096W 0.999994 6.23536e-06 4.46861e-40
YLR151C YDR043C 2.60186e-21 0.00160365 0.998396
YLR151C YOR113W 2.53747e-15 0.0607538 0.939246
YLR153C YDR451C 1.96212e-13 0.011404 0.988596
YLR153C YOR028C 0.934884 0.0651156 2.23264e-25
YLR155C YFL021W 6.12597e-110 5.98539e-48 1
YLR155C YGL166W 1.62276e-81 9.65551e-17 1
YLR155C YDR259C 0.999811 0.000188999 7.60182e-18
YLR155C YDR123C 0.999965 3.4717e-05 2.78476e-18
YLR155C YNL068C 0.999989 1.08083e-05 5.07604e-26
YLR156W YPL230W 1.41602e-81 1.2464e-07 1
YLR156W YIR017C 6.30256e-25 0.0399783 0.960022
YLR157C YFL021W 2.7604e-38 1.23139e-05 0.999988
YLR157C YGL166W 3.05414e-21 0.00243609 0.997564
YLR157C YLR014C 0.935183 0.064817 1.89155e-15
YLR157C YDR123C 0.995596 0.00440395 4.55583e-13
YLR157C YDR259C 0.999295 0.000705259 2.49429e-13
YLR158C YFL021W 5.14188e-27 0.000292991 0.999707
YLR158C YEL009C 8.64969e-15 0.0273255 0.972674
YLR158C YML099C 0.988955 0.0110451 9.62766e-11
YLR158C YNL068C 0.998242 0.00175849 1.43115e-14
YLR160C YFL021W 2.07652e-56 2.21611e-08 1
YLR160C YGL166W 6.28808e-24 0.00093077 0.999069
YLR160C YKR064W 0.910165 0.0898352 2.47819e-09
YLR160C YMR070W 0.972234 0.0277662 1.28537e-10
YLR160C YBR240C 0.999755 0.000245218 2.94663e-19
YLR164W YGL096W 5.94942e-54 9.82979e-06 0.99999
YLR164W YIR023W 0.916885 0.0831147 2.21847e-10
YLR168C YPL230W 1.30051e-196 2.44552e-40 1
YLR168C YKL043W 8.85263e-40 4.63867e-12 1
YLR168C YDL170W 1.46509e-18 0.000987648 0.999012
YLR168C YJL110C 5.90904e-18 0.000343386 0.999657
YLR168C YMR016C 0.996843 0.0031569 7.15949e-19
YLR168C YOR032C 1 2.11556e-12 6.27062e-23
YLR174W YPL230W 7.7578e-129 4.629e-11 1
YLR174W YOL089C 0.982342 0.0176582 2.02895e-11
YLR176C YFL021W 3.84692e-40 4.64359e-08 1
YLR176C YBL005W 2.20986e-37 3.17779e-14 1
YLR176C YPL248C 2.05322e-20 0.0189538 0.981046
YLR176C YLR182W 2.25799e-10 0.000806497 0.999194
YLR176C YEL009C 1 8.46398e-09 2.99406e-30
YLR176C YHR084W 1 6.82339e-08 1.27213e-59
YLR177W YIL101C 8.42721e-119 3.77237e-07 1
YLR179C YGL096W 3.92619e-15 0.000602314 0.999398
YLR179C YGR044C 2.34134e-12 0.000745737 0.999254
YLR179C YER169W 0.938446 0.0615545 1.48365e-10
YLR179C YKL062W 0.999998 2.49921e-06 8.21993e-33
YLR179C YPL230W 1 4.42391e-33 2.02426e-156
YLR180W YIR017C 1.9935e-24 0.00564174 0.994358
YLR180W YML051W 2.70234e-09 0.0543933 0.945607
YLR180W YIL101C 0.984866 0.0151345 2.59555e-47
YLR180W YPL230W 0.997982 0.00201844 6.01348e-87
YLR182W YBL005W 4.93455e-25 0.00112125 0.998879
YLR182W YDR146C 5.81321e-21 0.00135085 0.998649
YLR182W YBR297W 1.95326e-10 0.00148999 0.99851
YLR182W YPL230W 1 6.31804e-30 3.17153e-97
YLR189C YPL230W 2.04445e-183 4.93267e-30 1
YLR189C YDR421W 5.65579e-19 0.0171866 0.982813
YLR189C YPL075W 3.06002e-16 0.00208466 0.997915
YLR189C YJL206C 0.999879 0.00012134 1.02562e-18
YLR190W YDR146C 4.98654e-37 6.29836e-07 0.999999
YLR190W YGL209W 2.69479e-24 0.000710242 0.99929
YLR190W YML051W 1.28897e-13 0.00174662 0.998253
YLR192C YML007W 2.02921e-36 1.18846e-11 1
YLR192C YMR016C 9.47709e-24 0.000412764 0.999587
YLR192C YKL038W 0.983312 0.0166878 7.86039e-25
YLR192C YNL068C 1 1.5721e-07 1.40067e-19
YLR192C YPL230W 1 7.69288e-67 2.5489e-87
YLR193C YKL062W 7.82456e-35 2.73245e-05 0.999973
YLR194C YIR017C 3.83488e-26 5.47822e-05 0.999945
YLR194C YKL185W 1.37944e-14 0.000573339 0.999427
YLR194C YGL166W 9.73196e-12 0.0337357 0.966264
YLR194C YKL109W 0.999949 5.12315e-05 4.87144e-19
YLR200W YCL067C 4.28832e-19 2.27663e-05 0.999977
YLR200W YPL075W 0.979331 0.0206686 1.19185e-11
YLR200W YOR140W 0.996963 0.00303706 8.47026e-15
YLR200W YJL089W 1 2.50766e-14 1.82792e-78
YLR200W YKL062W 1 1.82547e-08 2.57562e-36
YLR205C YPL230W 5.54761e-97 6.12488e-07 0.999999
YLR205C YIR018W 7.51063e-13 0.008585 0.991415
YLR205C YER045C 2.78153e-12 0.0277125 0.972288
YLR205C YBL005W 0.997179 0.00282135 3.83549e-21
YLR212C YPL230W 1 2.76093e-09 2.03574e-125
YLR213C YOR032C 1.18177e-26 2.02961e-06 0.999998
YLR213C YBR240C 3.15354e-18 0.0169675 0.983032
YLR213C YDL106C 0.962452 0.0375482 1.07954e-11
YLR213C YKL109W 0.97633 0.0236701 4.32663e-21
YLR214W YML007W 3.86999e-35 2.11599e-08 1
YLR214W YBR240C 2.2864e-18 0.000900803 0.999099
YLR214W YER045C 5.41157e-16 0.00605143 0.993949
YLR214W YIL131C 4.14547e-15 0.0594861 0.940514
YLR214W YGR044C 0.999958 4.18007e-05 4.86017e-28
YLR214W YOL108C 0.999993 7.13772e-06 4.03635e-26
YLR214W YMR070W 0.999996 3.80584e-06 1.43096e-07
YLR216C YDL020C 8.15421e-26 0.000130647 0.999869
YLR216C YDL106C 9.35594e-19 0.0489697 0.95103
YLR216C YPL089C 2.01371e-16 0.00323229 0.996768
YLR216C YER045C 2.73434e-16 3.19644e-05 0.999968
YLR216C YDR421W 3.96218e-16 0.000563284 0.999437
YLR216C YJL056C 0.999858 0.000141655 2.55857e-21
YLR216C YCR065W 0.999985 1.47852e-05 4.15421e-21
YLR216C YBR297W 1 2.6153e-10 1.32505e-40
YLR216C YKR034W 1 2.25572e-12 1.40454e-51
YLR223C YKR099W 1.1312e-14 0.00410775 0.995892
YLR228C YKL043W 9.67356e-20 0.000447536 0.999552
YLR228C YDL020C 7.04428e-18 8.67501e-05 0.999913
YLR228C YDR259C 0.999883 0.000116784 3.89577e-25
YLR228C YIR017C 0.999999 1.21391e-06 1.51629e-30
YLR229C YPL230W 1 1.37548e-11 2.23044e-124
YLR237W YKL062W 3.68635e-21 0.000243039 0.999757
YLR237W YIL131C 2.12715e-17 0.00218588 0.997814
YLR237W YBR182C 1.67395e-13 0.0190643 0.980936
YLR237W YMR182C 4.90665e-12 0.0145159 0.985484
YLR237W YIR018W 3.4269e-11 0.0370533 0.962947
YLR237W YIR017C 1 4.94152e-08 2.56061e-35
YLR241W YFR034C 0.917395 0.0826052 7.23345e-15
YLR244C YIL101C 1 1.31038e-08 3.19281e-92
YLR254C YIL101C 3.78514e-77 3.54684e-06 0.999996
YLR254C YGL162W 5.53238e-22 4.83905e-07 1
YLR254C YOL108C 1.75626e-19 0.0973914 0.902609
YLR254C YFL031W 0.999732 0.000268452 5.82858e-15
YLR255C YCL066W 1.15828e-11 0.0357143 0.964286
YLR255C YEL009C 0.96456 0.0354397 9.43874e-15
YLR255C YML007W 0.992432 0.00756845 9.84662e-20
YLR257W YGR044C 3.45877e-20 0.00046447 0.999536
YLR257W YBR083W 1.48753e-16 0.00228298 0.997717
YLR257W YPL177C 2.21595e-14 0.0252057 0.974794
YLR257W YKL185W 0.925384 0.0746158 8.05493e-12
YLR257W YKR099W 0.949426 0.0505743 1.15467e-13
YLR257W YBL005W 0.999995 4.508e-06 1.22681e-21
YLR259C YBR083W 1.41791e-31 4.03464e-05 0.99996
YLR259C YML099C 5.21797e-20 0.00998326 0.990017
YLR259C YGL073W 1.63933e-18 0.000724662 0.999275
YLR259C YDR259C 6.56382e-15 0.0145711 0.985429
YLR259C YCL067C 0.999376 0.000624376 8.31423e-25
YLR259C YKR034W 1 3.20072e-19 9.84447e-82
YLR259C YKR099W 1 1.88469e-17 8.52978e-75
YLR263W YIR017C 0.987203 0.0127971 2.05116e-20
YLR280C YBR297W 5.81621e-24 0.000163121 0.999837
YLR280C YCR040W 9.02304e-16 0.00143693 0.998563
YLR280C YGL166W 1.94452e-12 0.0281166 0.971883
YLR280C YFR034C 4.78072e-11 0.0265184 0.973482
YLR280C YGL209W 2.57008e-09 0.0368978 0.963102
YLR281C YKL109W 1.29137e-31 0.000459559 0.99954
YLR281C YOL067C 4.45318e-09 0.0298891 0.970111
YLR281C YLR131C 1.03851e-08 0.0911965 0.908803
YLR283W YMR021C 4.96479e-20 0.00434599 0.995654
YLR283W YIL036W 1.30299e-19 0.0847949 0.915205
YLR283W YHR206W 0.99889 0.00110978 8.74813e-23
YLR286C YJR147W 1.75766e-28 3.13975e-05 0.999969
YLR286C YGR044C 1.58084e-19 9.72877e-06 0.99999
YLR286C YEL009C 7.46359e-16 0.000299112 0.999701
YLR286C YKL185W 1.71896e-15 0.0296627 0.970337
YLR286C YDR213W 0.945162 0.0548385 2.592e-10
YLR286C YGL162W 0.980993 0.0190068 9.53327e-11
YLR286C YOR028C 0.994807 0.00519339 6.12729e-16
YLR286C YJL089W 1 1.1637e-10 3.9658e-43
YLR287C YPL230W 0.999973 2.70049e-05 2.4642e-110
YLR294C YKL109W 7.80718e-88 0.000832209 0.999168
YLR294C YKL043W 1.06321e-23 0.0136036 0.986396
YLR295C YKL109W 2.0498e-41 1.57978e-06 0.999998
YLR295C YEL009C 7.97632e-11 0.0796937 0.920306
YLR298C YCL067C 1.80927e-45 1.22643e-12 1
YLR298C YCR065W 0.998026 0.0019739 2.21158e-30
YLR298C YBL103C 1 1.34219e-07 3.23208e-16
YLR300W YGR044C 3.25871e-38 6.63138e-16 1
YLR300W YHL027W 3.48772e-22 1.04089e-08 1
YLR300W YCR106W 5.7497e-17 0.00322599 0.996774
YLR300W YGL073W 0.999908 9.2363e-05 2.57249e-15
YLR300W YPL038W 0.999998 2.04767e-06 5.22435e-16
YLR300W YDR423C 1 1.11342e-15 1.11393e-59
YLR300W YGL162W 1 3.12087e-09 2.66187e-27
YLR300W YMR016C 1 5.91541e-09 6.07235e-27
YLR300W YPL230W 1 1.6553e-74 6.64765e-134
YLR301W YBL005W 3.86383e-42 0.000483202 0.999517
YLR301W YGR044C 1.63394e-24 1.93208e-06 0.999998
YLR301W YMR182C 0.997847 0.00215284 4.17933e-30
YLR301W YHR206W 0.998959 0.00104117 1.19863e-17
YLR301W YKL109W 1 1.95379e-33 5.18414e-90
YLR302C YIR017C 3.81008e-53 1.83397e-11 1
YLR302C YLR013W 4.55543e-20 0.0165986 0.983401
YLR302C YJL056C 4.06483e-12 0.00448329 0.995517
YLR302C YMR019W 3.12634e-11 0.0100028 0.989997
YLR302C YHR178W 1.29265e-09 0.0397961 0.960204
YLR302C YPR065W 2.49342e-09 0.0729034 0.927097
YLR302C YDL170W 0.952015 0.0479844 1.01284e-07
YLR302C YMR182C 0.983027 0.0169733 1.25199e-11
YLR302C YDR421W 0.989786 0.0102138 7.06655e-09
YLR302C YOL108C 0.990553 0.00944705 6.18143e-14
YLR302C YGR249W 0.998978 0.00102156 2.89758e-19
YLR303W YIR017C 1.66745e-46 5.05569e-09 1
YLR303W YBL005W 1.41214e-23 3.47965e-05 0.999965
YLR303W YIL131C 2.17901e-20 0.000597092 0.999403
YLR303W YDR253C 3.37345e-11 0.0110711 0.988929
YLR303W YNL068C 2.48847e-10 0.0626687 0.937331
YLR303W YAL051W 3.02084e-10 0.0202599 0.97974
YLR303W YHR124W 4.1362e-08 0.0830455 0.916954
YLR303W YNL027W 8.46495e-07 0.0768654 0.923134
YLR303W YOR140W 0.964003 0.0359968 7.46391e-10
YLR303W YDR421W 0.974131 0.0258693 5.79273e-11
YLR303W YPR104C 0.988624 0.0113763 1.56334e-12
YLR303W YGR249W 0.995747 0.00425333 7.31047e-23
YLR303W YOL108C 0.999732 0.000268076 2.14876e-20
YLR304C YKL109W 2.72894e-145 3.58738e-44 1
YLR304C YGR044C 1.10662e-36 1.92921e-05 0.999981
YLR304C YBR083W 1.92212e-27 2.1417e-05 0.999979
YLR304C YER040W 4.07797e-23 4.78384e-07 1
YLR304C YLR256W 1.81727e-21 1.12125e-06 0.999999
YLR304C YDR421W 3.90432e-20 0.000409576 0.99959
YLR304C YOL089C 1.96055e-17 0.00010191 0.999898
YLR304C YCR065W 0.926634 0.0733664 1.10359e-16
YLR304C YIR018W 0.984384 0.0156163 5.91472e-12
YLR304C YDR123C 0.989807 0.0101931 7.54794e-13
YLR304C YMR016C 0.999765 0.000235058 1.82665e-19
YLR304C YDR423C 0.999918 8.15734e-05 6.15111e-16
YLR304C YDL020C 1 5.89385e-10 9.6702e-24
YLR305C YLR013W 1.35485e-38 1.41241e-06 0.999999
YLR305C YAL051W 3.11415e-37 4.70797e-07 1
YLR305C YCR040W 1.43398e-24 0.000954279 0.999046
YLR305C YOL067C 3.87119e-19 0.00261289 0.997387
YLR305C YLR228C 4.48987e-11 0.0117858 0.988214
YLR305C YDR043C 0.999986 1.44035e-05 3.35417e-42
YLR314C YIR017C 1.3869e-16 0.00301286 0.996987
YLR314C YJL089W 0.999999 1.04288e-06 5.8758e-54
YLR317W YCL066W 1.54672e-19 0.024915 0.975085
YLR317W YOL028C 2.74159e-16 0.0277729 0.972227
YLR317W YLR451W 2.02849e-14 0.0340524 0.965948
YLR317W YEL009C 0.997751 0.00224943 9.54224e-20
YLR317W YBL005W 1 8.71873e-08 1.28372e-38
YLR318W YJR147W 1.67024e-15 0.00266364 0.997336
YLR326W YPL230W 4.23544e-104 7.5846e-09 1
YLR326W YKL015W 0.968559 0.0314412 6.26333e-10
YLR329W YKR099W 8.11049e-43 2.30405e-17 1
YLR329W YOL089C 6.43225e-20 0.000177415 0.999823
YLR329W YER045C 1.71738e-17 3.13296e-06 0.999997
YLR329W YPR199C 5.134e-08 0.0919624 0.908038
YLR329W YBL103C 1.22388e-06 0.0763036 0.923695
YLR329W YDL170W 0.992516 0.00748381 1.99964e-17
YLR329W YBL005W 1 1.07606e-07 1.361e-48
YLR329W YEL009C 1 2.3924e-09 2.59309e-43
YLR334C YBL005W 2.24655e-15 0.083838 0.916162
YLR334C YCR040W 1.63e-13 0.00582191 0.994178
YLR334C YFR034C 6.48429e-12 0.0311278 0.968872
YLR334C YER045C 1.38425e-10 0.0239334 0.976067
YLR338W YGR249W 2.65128e-43 0.000306142 0.999694
YLR338W YIR017C 1.31931e-37 7.84597e-08 1
YLR338W YMR037C 4.33724e-14 0.00222997 0.99777
YLR338W YPL089C 3.21967e-13 0.0140602 0.98594
YLR338W YFL031W 4.97434e-11 0.00335861 0.996641
YLR338W YER040W 8.21665e-09 0.028493 0.971507
YLR338W YOL108C 0.999658 0.000342316 1.98143e-21
YLR338W YOR344C 0.999999 5.77054e-07 7.24507e-34
YLR338W YGL096W 1 1.40746e-09 1.36573e-46
YLR342W YKL062W 2.40482e-26 1.01706e-07 1
YLR342W YIR018W 0.920032 0.0799676 1.46673e-24
YLR342W YDR423C 0.997503 0.00249692 2.73484e-24
YLR342W YCL067C 0.99974 0.000260287 7.92044e-25
YLR342W YDR043C 1 1.44656e-10 2.10046e-79
YLR343W YBR240C 1.06117e-22 0.00324994 0.99675
YLR343W YDR146C 2.95895e-17 0.0022797 0.99772
YLR343W YHR124W 3.30508e-15 0.0821999 0.9178
YLR343W YNL068C 6.06858e-15 0.0104157 0.989584
YLR343W YKL038W 6.65432e-14 0.00184755 0.998152
YLR343W YDR423C 0.990706 0.00929441 5.34627e-16
YLR343W YKL185W 0.99639 0.00361048 2.17403e-15
YLR343W YLR182W 0.998181 0.00181856 4.90971e-12
YLR346C YGL096W 3.89258e-21 0.00103088 0.998969
YLR347C YBL005W 2.7346e-27 3.29953e-06 0.999997
YLR347C YHR084W 1.63952e-20 0.000897746 0.999102
YLR347C YGR249W 1.50201e-19 1.04534e-05 0.99999
YLR347C YML007W 0.997233 0.00276683 2.06547e-16
YLR347C YOR344C 0.999533 0.000466819 6.78584e-18
YLR349W YIL101C 1.20047e-96 1.75324e-18 1
YLR349W YJR147W 8.10742e-30 8.78947e-06 0.999991
YLR349W YGL166W 1.41752e-17 0.00150533 0.998495
YLR349W YDR451C 1.3105e-14 0.00792253 0.992077
YLR349W YER045C 0.999992 7.87447e-06 3.3733e-17
YLR354C YBL005W 6.06222e-28 0.00677764 0.993222
YLR354C YDR259C 4.94953e-13 0.014732 0.985268
YLR354C YDR213W 0.952579 0.0474212 3.2438e-10
YLR354C YCR040W 0.987501 0.012499 3.7442e-15
YLR354C YJL089W 1 3.63515e-08 5.30748e-48
YLR359W YBL005W 7.40289e-16 0.00918031 0.99082
YLR359W YAL051W 5.548e-10 0.0569162 0.943084
YLR359W YDR253C 1.36042e-09 0.0523294 0.947671
YLR359W YIL101C 1 4.41617e-09 6.50439e-64
YLR364W YIR017C 1.78432e-49 2.71593e-09 1
YLR364W YFR034C 1.13515e-27 9.50361e-06 0.99999
YLR364W YJL206C 1.11076e-15 0.000299067 0.999701
YLR364W YKL038W 0.998736 0.00126408 2.81474e-18
YLR364W YDR259C 1 3.48733e-08 2.65625e-30
YLR366W YJL089W 9.36132e-20 0.00205395 0.997946
YLR366W YCR040W 1.36791e-14 0.0340632 0.965937
YLR366W YDR421W 0.945884 0.0541162 1.54928e-10
YLR377C YJL089W 2.37256e-26 0.0278447 0.972155
YLR377C YCR040W 1.05158e-14 0.029524 0.970476
YLR378C YFL021W 2.93178e-14 0.000402374 0.999598
YLR378C YKR099W 0.975744 0.0242556 1.97458e-09
YLR378C YOR113W 0.982031 0.0179686 4.04701e-11
YLR378C YDL170W 0.985536 0.0144644 8.47555e-13
YLR378C YPL230W 1 8.13125e-24 8.11242e-123
YLR384C YCL067C 0.986166 0.0138336 4.73065e-17
YLR385C YCR040W 4.81902e-17 0.0028294 0.997171
YLR385C YOL067C 3.17836e-12 0.00394533 0.996055
YLR385C YOL108C 0.997252 0.00274845 4.86327e-20
YLR387C YDR423C 6.86471e-09 0.0911739 0.908826
YLR387C YFR034C 0.936968 0.0630317 7.88783e-11
YLR387C YKL109W 1 1.10808e-08 2.01727e-32
YLR389C YCR065W 2.05424e-21 0.000147724 0.999852
YLR389C YHR206W 1.1888e-20 0.000750244 0.99925
YLR389C YOR162C 1.49002e-12 0.0166852 0.983315
YLR389C YOR032C 0.999973 2.66478e-05 9.43104e-50
YLR392C YOR028C 9.39322e-42 0.0440654 0.955935
YLR392C YDR259C 1.28644e-12 0.0252126 0.974787
YLR392C YJL110C 1.72156e-09 0.0728809 0.927119
YLR392C YMR016C 0.999914 8.5776e-05 3.08449e-18
YLR395C YPL230W 2.9338e-44 0.000274661 0.999725
YLR406C YGR249W 3.87171e-56 4.93334e-20 1
YLR406C YPR104C 9.29943e-26 0.00439161 0.995608
YLR406C YGL162W 2.13516e-23 2.51474e-05 0.999975
YLR406C YPR199C 0.903916 0.0960839 2.51341e-14
YLR406C YIL036W 0.988394 0.0116059 1.88836e-17
YLR406C YFL021W 0.999657 0.000343289 1.4331e-25
YLR406C YMR182C 0.999819 0.000181424 4.14107e-13
YLR407W YMR182C 1.36441e-16 0.00128544 0.998715
YLR407W YJL206C 6.68088e-09 0.0205416 0.979458
YLR407W YKL109W 1 2.41667e-07 1.11488e-38
YLR410W YKL015W 2.10615e-08 0.0774871 0.922513
YLR410W YGL096W 0.999997 3.16572e-06 4.63547e-36
YLR414C YDR043C 5.34316e-33 2.58681e-06 0.999997
YLR414C YKL043W 8.96982e-17 0.00671005 0.99329
YLR414C YER184C 1.05459e-12 0.00864143 0.991359
YLR414C YLR131C 0.984222 0.0157782 2.30319e-13
YLR414C YDL170W 0.99917 0.00082989 5.11884e-20
YLR414C YOR032C 0.999986 1.40966e-05 3.48989e-32
YLR419W YIL131C 2.12544e-16 0.00990878 0.990091
YLR419W YCR040W 2.35871e-13 0.0524066 0.947593
YLR420W YPL230W 1 1.2979e-13 5.57233e-138
YLR428C YDR213W 3.17751e-11 0.0181321 0.981868
YLR428C YDR310C 4.45634e-10 0.0146416 0.985358
YLR428C YPL177C 0.99975 0.000250038 1.78922e-18
YLR438W YIL101C 6.82693e-58 3.70521e-09 1
YLR438W YGR044C 1.76131e-13 0.0947627 0.905237
YLR438W YMR042W 2.17313e-11 0.00905013 0.99095
YLR438W YFR034C 5.5881e-11 0.0634453 0.936555
YLR438W YLR256W 8.89367e-10 0.0296007 0.970399
YLR438W YKR034W 0.999996 3.613e-06 1.34077e-24
YLR439W YIL101C 9.23432e-47 1.94876e-09 1
YLR439W YCR106W 0.942469 0.0575314 2.37005e-08
YLR440C YGR249W 2.2495e-32 1.9516e-05 0.99998
YLR440C YCR040W 1.69301e-22 0.00746174 0.992538
YLR440C YMR037C 0.970251 0.0297488 9.04541e-12
YLR440C YGL096W 0.999999 6.66521e-07 4.54834e-38
YLR452C YHR084W 2.24002e-11 0.00661573 0.993384
YLR452C YKL109W 0.926868 0.0731324 6.59602e-25
YLR452C YIR017C 0.994827 0.00517261 1.55306e-19
YLR457C YDR253C 4.76199e-20 0.0106301 0.98937
YLR457C YCL067C 8.6032e-20 7.88891e-05 0.999921
YLR457C YBR182C 6.26342e-19 0.0889086 0.911091
YLR457C YOL116W 1.27941e-14 0.0101887 0.989811
YLR460C YGL096W 1.34502e-26 9.62081e-05 0.999904
YLR460C YCR106W 1.49551e-10 0.0100351 0.989965
YLR460C YLR451W 0.935753 0.0642471 1.88514e-07
YLR460C YDR451C 0.948765 0.0512347 9.65028e-09
YLR462W YBR297W 3.65781e-56 1.12192e-05 0.999989
YLR462W YCR106W 4.05364e-20 0.0122913 0.987709
YLR462W YCR065W 1.71824e-17 0.00795304 0.992047
YLR462W YDL170W 2.03301e-17 0.0549535 0.945047
YLR462W YML099C 1.79214e-10 0.0792898 0.92071
YLR462W YGL073W 0.998316 0.00168397 1.37699e-13
YLR463C YBR297W 8.06011e-43 3.20721e-09 1
YLR463C YKR099W 1.41237e-29 5.68299e-06 0.999994
YLR463C YIR018W 4.47995e-17 0.00471058 0.995289
YLR463C YCR065W 3.14884e-13 0.0624684 0.937532
YLR463C YOL089C 4.06928e-11 0.0313613 0.968639
YLR463C YML099C 4.19584e-09 0.076079 0.923921
YLR463C YGL073W 0.910797 0.0892032 1.46949e-08
YLR464W YBR297W 4.08832e-36 3.64271e-07 1
YLR464W YKR099W 4.60552e-33 2.32876e-08 1
YLR464W YCR065W 2.14538e-17 0.0028054 0.997195
YLR464W YIR018W 1.72394e-15 0.00712916 0.992871
YLR464W YGL073W 0.982751 0.0172492 4.85491e-10
YLR465C YBR297W 1.3982e-62 2.68424e-17 1
YLR465C YCR065W 4.12698e-47 2.24581e-19 1
YLR465C YFR034C 2.43182e-45 4.29934e-21 1
YLR465C YMR182C 1.40692e-44 3.4042e-18 1
YLR465C YNL068C 4.63553e-43 6.77424e-16 1
YLR465C YLR228C 9.61378e-31 5.33704e-14 1
YLR465C YNL103W 7.7821e-27 6.66749e-11 1
YLR465C YPL202C 1.61495e-22 6.96234e-13 1
YLR465C YNL027W 0.994408 0.0055925 3.31145e-10
YLR465C YPL038W 0.999997 2.68782e-06 3.3008e-20
YLR465C YDR451C 1 4.45523e-08 2.11282e-27
YLR465C YOR113W 1 1.0648e-10 1.37469e-41
YML006C YKR099W 5.86954e-37 7.40855e-07 0.999999
YML006C YMR021C 9.18757e-09 0.0776111 0.922389
YML006C YLR256W 0.918292 0.0817078 3.54716e-07
YML006C YMR042W 0.987754 0.0122456 9.22774e-14
YML007W YPL230W 4.17314e-117 5.64895e-28 1
YML007W YEL009C 1.03347e-12 0.0411616 0.958838
YML007W YKL109W 0.999257 0.000742576 2.31245e-14
YML008C YML007W 4.17641e-21 3.18442e-05 0.999968
YML008C YPL230W 1 8.59725e-18 2.32256e-104
YML027W YFL021W 6.89474e-33 5.62144e-10 1
YML027W YCR065W 1.84117e-32 1.20762e-08 1
YML027W YOL067C 3.2273e-21 0.00041433 0.999586
YML027W YLR451W 1.81827e-15 0.00116618 0.998834
YML027W YGL254W 2.01624e-13 0.00272952 0.99727
YML027W YKL038W 0.981827 0.0181733 4.89086e-13
YML027W YCR106W 0.984049 0.0159507 1.24056e-09
YML027W YJL089W 1 8.39562e-14 5.04619e-86
YML028W YGR044C 1.58336e-17 0.00609748 0.993903
YML028W YHR206W 0.947501 0.0524993 1.68803e-10
YML028W YCR040W 0.99509 0.00490973 3.86226e-16
YML028W YIR018W 0.999963 3.74169e-05 4.53294e-16
YML038C YDL106C 0.983436 0.0165639 4.17798e-10
YML038C YIL101C 1 2.81774e-07 5.58869e-90
YML047C YCR040W 2.18846e-40 8.40735e-11 1
YML047C YKL062W 1.8206e-29 2.6114e-05 0.999974
YML047C YGL166W 1.27986e-19 0.00043392 0.999566
YML047C YCR106W 4.92022e-18 0.0112869 0.988713
YML047C YPL202C 0.964396 0.035604 3.41805e-13
YML047C YGL073W 0.991994 0.00800557 1.33733e-14
YML047C YDR043C 1 2.60609e-07 1.38466e-35
YML052W YML007W 0.999154 0.000846378 7.2554e-25
YML054C YPL230W 4.87694e-285 1.28252e-37 1
YML054C YDR451C 8.55501e-13 0.0157093 0.984291
YML054C YCL067C 0.986125 0.0138753 1.59965e-12
YML057W YIL101C 2.92291e-75 9.05945e-08 1
YML057W YJL206C 0.995633 0.00436652 1.10801e-10
YML062C YPL038W 2.42135e-22 5.4034e-05 0.999946
YML062C YCL067C 3.11211e-18 4.42102e-05 0.999956
YML062C YPR104C 1.27195e-15 0.00570027 0.9943
YML062C YDR423C 2.4774e-13 0.00343072 0.996569
YML062C YFL021W 0.984301 0.0156995 7.18431e-26
YML062C YCR106W 0.998158 0.0018419 6.55458e-16
YML064C YPL230W 1 3.81338e-07 4.34637e-89
YML065W YKR099W 1.43065e-17 0.0421828 0.957817
YML065W YFL021W 0.97407 0.0259302 9.9661e-16
YML070W YKL062W 1.06501e-71 2.28878e-19 1
YML070W YGR249W 2.30305e-47 2.59543e-25 1
YML070W YGR044C 2.51186e-41 2.72197e-21 1
YML070W YML007W 1.60097e-30 1.40341e-06 0.999999
YML070W YER184C 1.46276e-25 3.00645e-05 0.99997
YML070W YCR040W 0.999996 4.38901e-06 4.71606e-35
YML070W YGL162W 1 7.34294e-09 5.6294e-20
YML070W YHR206W 1 1.60815e-08 1.19595e-32
YML070W YKL109W 1 1.69298e-18 6.3819e-51
YML071C YDR259C 4.5872e-20 3.6873e-05 0.999963
YML071C YDL106C 4.23181e-19 0.00442993 0.99557
YML071C YOR363C 1.81737e-13 0.00161882 0.998381
YML071C YLR228C 7.596e-12 0.0529333 0.947067
YML071C YPR199C 0.940058 0.0599422 2.65158e-10
YML071C YCR106W 0.970395 0.0296048 1.01917e-10
YML071C YBL005W 0.999998 2.03501e-06 2.22514e-20
YML071C YKL109W 1 4.0181e-13 1.22359e-59
YML072C YER111C 8.47778e-11 0.0836885 0.916312
YML072C YCL067C 0.996879 0.00312062 2.17746e-18
YML074C YGR249W 6.6232e-09 0.0275817 0.972418
YML074C YBR240C 0.930507 0.0694933 2.02823e-14
YML074C YKL062W 0.994356 0.00564408 1.447e-27
YML074C YPL230W 1 1.58429e-10 3.15842e-162
YML075C YGR249W 2.84826e-58 3.36727e-12 1
YML075C YOR032C 1.01514e-30 1.03901e-16 1
YML075C YMR164C 1.04037e-11 0.00430688 0.995693
YML075C YGL181W 0.993845 0.00615539 4.03816e-12
YML075C YCL066W 0.999904 9.60516e-05 2.66147e-18
YML075C YCL067C 0.999954 4.61181e-05 1.16901e-35
YML075C YGR044C 0.999999 5.78307e-07 1.85964e-35
YML075C YOR028C 1 8.49533e-13 3.66811e-45
YML076C YOR363C 1.27901e-10 0.0985473 0.901453
YML081W YMR016C 2.72877e-15 0.0119417 0.988058
YML081W YHR206W 1.51992e-13 0.013981 0.986019
YML086C YCR106W 3.39248e-12 0.0167556 0.983244
YML086C YNL103W 0.974754 0.0252457 1.13713e-08
YML086C YLR013W 0.984612 0.015388 1.41039e-19
YML086C YOR113W 0.995217 0.00478325 2.61071e-14
YML091C YKL043W 1.94022e-26 0.00322362 0.996776
YML091C YKL062W 3.68058e-26 0.00911914 0.990881
YML091C YOR344C 0.952389 0.0476113 1.92521e-18
YML091C YPL038W 0.982523 0.0174768 1.4933e-14
YML091C YFR034C 0.996551 0.00344878 5.06613e-17
YML119W YKL185W 1.11876e-22 7.5795e-05 0.999924
YML119W YOL108C 8.56755e-18 0.000484926 0.999515
YML119W YMR182C 2.42728e-15 0.00365664 0.996343
YML119W YCL067C 2.58009e-13 0.00078385 0.999216
YML119W YDR259C 0.998418 0.0015821 1.59705e-20
YML120C YIL101C 1.26257e-35 9.31703e-05 0.999907
YML123C YOR344C 2.07854e-29 5.99619e-05 0.99994
YML123C YKR099W 2.86397e-22 0.00599969 0.994
YML123C YKL185W 1.28094e-13 0.0569067 0.943093
YML123C YGL166W 0.990964 0.00903577 1.53158e-15
YML123C YGR249W 0.997132 0.00286833 2.23749e-24
YML124C YGR044C 8.58978e-13 0.000723228 0.999277
YML124C YJL089W 1 2.45692e-09 1.22168e-55
YML125C YER045C 7.97353e-16 0.000488044 0.999512
YML125C YGL013C 1.3632e-14 0.000215457 0.999785
YML125C YER169W 0.993438 0.00656152 8.17388e-17
YML125C YKL038W 0.99989 0.000110182 4.31879e-15
YML125C YCL067C 0.999933 6.6686e-05 2.20635e-21
YML125C YFR034C 0.99999 9.65772e-06 8.44346e-31
YML125C YOR113W 0.999994 6.29286e-06 1.9818e-22
YML126C YFL031W 1.28807e-13 0.00823233 0.991768
YML126C YPL230W 1 2.30429e-25 6.64719e-180
YML130C YOR028C 9.68283e-72 1.99052e-11 1
YML130C YDR043C 1.69514e-42 2.99524e-07 1
YML130C YOR344C 6.19635e-24 0.000251499 0.999749
YML130C YOR363C 4.87761e-13 0.0039777 0.996022
YML130C YCR040W 0.9323 0.0677003 1.0445e-17
YML130C YGL254W 0.962879 0.0371209 2.53399e-11
YML130C YFL021W 0.999987 1.32782e-05 1.88294e-27
YML130C YBR297W 1 1.44553e-12 1.15575e-45
YML132W YMR016C 0.933107 0.0668928 3.30221e-12
YML132W YOL067C 0.935265 0.064735 1.0285e-08
YML132W YKR099W 0.981783 0.0182171 2.61511e-21
YMR001C YDR146C 2.51824e-14 0.00510699 0.994893
YMR001C YDR421W 0.998035 0.00196521 5.66945e-14
YMR007W YIL101C 1.56236e-74 7.14175e-08 1
YMR012W YOL108C 0.999876 0.000123938 2.55565e-27
YMR013C YHR084W 4.02197e-35 7.47945e-07 0.999999
YMR015C YFL021W 1.53031e-25 3.184e-06 0.999997
YMR015C YPL177C 8.58243e-20 0.00016142 0.999839
YMR015C YGR288W 3.93081e-14 0.00414186 0.995858
YMR015C YNL068C 1.05961e-10 0.0350375 0.964962
YMR015C YOR028C 0.998064 0.00193591 3.25297e-32
YMR015C YCL067C 0.99844 0.00156015 1.58703e-11
YMR016C YBL005W 3.4777e-15 0.0285508 0.971449
YMR016C YKL062W 0.999991 9.1257e-06 1.35851e-35
YMR017W YJL089W 8.36877e-45 2.0365e-09 1
YMR017W YDR123C 6.49293e-12 0.0368774 0.963123
YMR017W YDR034C 0.943242 0.056758 7.6135e-10
YMR018W YAL051W 6.59302e-14 0.0061505 0.993849
YMR018W YDL170W 4.57908e-12 0.0291811 0.970819
YMR018W YCR065W 0.955599 0.0444009 3.58051e-10
YMR018W YPL089C 0.968087 0.0319129 7.37819e-09
YMR019W YJR147W 2.43445e-15 0.00195202 0.998048
YMR020W YIL101C 2.36456e-87 0.0325607 0.967439
YMR020W YGL166W 1.51049e-13 0.00510809 0.994892
YMR020W YOR162C 2.98744e-13 0.0036141 0.996386
YMR020W YDR310C 1.91064e-10 0.0814399 0.91856
YMR020W YBR033W 0.994623 0.00537658 9.59353e-12
YMR026C YPL177C 1.17797e-35 2.06137e-05 0.999979
YMR026C YGL254W 4.89588e-21 0.000316135 0.999684
YMR026C YMR070W 0.9189 0.0810979 1.83726e-06
YMR026C YOR113W 0.995926 0.00407378 3.57786e-18
YMR031C YPL230W 9.59842e-262 8.97173e-33 1
YMR031C YER184C 9.5462e-11 0.05336 0.94664
YMR031C YDR146C 1.86867e-08 0.0247619 0.975238
YMR032W YDR146C 1.58254e-33 4.08814e-09 1
YMR032W YKL043W 3.3149e-19 0.0208375 0.979163
YMR032W YKL109W 0.997881 0.0021191 1.74744e-34
YMR033W YGL166W 0.998603 0.00139704 6.9783e-14
YMR033W YPL230W 0.999997 3.33333e-06 7.36137e-215
YMR034C YJL089W 4.8761e-77 3.48773e-05 0.999965
YMR034C YMR037C 1.08902e-13 0.00340414 0.996596
YMR038C YGL096W 3.87117e-36 4.31808e-15 1
YMR038C YHR178W 4.86749e-14 0.00106216 0.998938
YMR038C YDR423C 4.01465e-13 0.0428181 0.957182
YMR038C YOL089C 0.972047 0.0279531 1.02318e-08
YMR038C YKL109W 0.999936 6.40845e-05 1.18692e-68
YMR038C YPL230W 1 4.44861e-23 6.34397e-111
YMR040W YDR043C 6.63202e-25 0.00566168 0.994338
YMR046C YBL005W 2.89348e-157 1.63194e-18 1
YMR051C YBL005W 6.61855e-228 3.22411e-23 1
YMR062C YDR253C 4.60888e-26 0.00231188 0.997688
YMR062C YJR147W 1.58414e-20 0.0020592 0.997941
YMR062C YPL177C 2.49285e-10 0.0952649 0.904735
YMR062C YKL043W 0.99948 0.000519558 4.93803e-21
YMR062C YJL089W 0.999798 0.000202284 5.86913e-32
YMR062C YMR042W 0.999856 0.000144065 5.66901e-18
YMR070W YIL101C 1.5077e-66 1.24473e-30 1
YMR070W YJR060W 1.30166e-14 0.00976943 0.990231
YMR070W YNL068C 1.43786e-14 0.00343135 0.996569
YMR076C YCR065W 2.24078e-16 0.0570482 0.942952
YMR076C YMR019W 2.73383e-16 0.00277091 0.997229
YMR076C YNL068C 7.73379e-16 0.00445799 0.995542
YMR076C YER111C 4.26838e-15 0.000649908 0.99935
YMR076C YML076C 0.938843 0.0611572 1.61947e-13
YMR076C YGR044C 0.98584 0.0141597 5.19199e-33
YMR080C YCR065W 4.31981e-47 2.15424e-07 1
YMR080C YDR423C 0.998859 0.00114099 1.49475e-22
YMR080C YIR017C 0.999767 0.000232563 4.30496e-77
YMR088C YEL009C 4.82518e-25 1.11888e-05 0.999989
YMR088C YHR206W 1.06991e-12 0.0384072 0.961593
YMR089C YML007W 6.28335e-19 0.0187818 0.981218
YMR089C YBR083W 4.72975e-17 0.00926133 0.990739
YMR089C YDL170W 0.998142 0.00185849 3.87908e-17
YMR092C YML099C 1.73746e-11 0.0309328 0.969067
YMR092C YIL036W 6.56992e-10 0.051463 0.948537
YMR092C YLR256W 6.6621e-10 0.00393044 0.99607
YMR092C YJL056C 0.996538 0.00346159 7.28789e-19
YMR092C YKR099W 0.998827 0.00117311 2.53992e-21
YMR092C YKR034W 1 2.84869e-13 8.26492e-63
YMR095C YJL089W 3.28288e-36 1.2459e-06 0.999999
YMR095C YKR099W 2.2346e-23 3.0595e-05 0.999969
YMR095C YDR253C 5.14736e-14 0.0353796 0.96462
YMR095C YCR106W 1.309e-09 0.032023 0.967977
YMR096W YDR259C 1.07767e-13 0.00891118 0.991089
YMR096W YKR099W 3.62916e-12 0.00730085 0.992699
YMR096W YHL027W 8.16601e-09 0.0985745 0.901426
YMR101C YJL089W 6.54398e-30 7.36365e-05 0.999926
YMR103C YPL230W 7.7421e-85 3.24114e-10 1
YMR103C YFR034C 1.69887e-13 0.00407696 0.995923
YMR108W YPL230W 1 2.01478e-08 1.27723e-122
YMR118C YGL096W 2.10784e-34 8.4943e-06 0.999992
YMR118C YMR042W 8.24806e-11 0.0233388 0.976661
YMR118C YGL209W 1.11089e-09 0.0492479 0.950752
YMR122C YJR147W 3.91585e-35 1.30781e-05 0.999987
YMR122C YMR182C 2.90228e-13 0.00267146 0.997329
YMR122C YEL009C 0.990832 0.00916784 1.37549e-15
YMR123W YDL106C 0.986122 0.013878 4.53917e-11
YMR123W YIL101C 0.999929 7.08394e-05 1.40671e-90
YMR125W YPL230W 0.999968 3.24025e-05 5.86517e-65
YMR129W YOL108C 0.985345 0.0146549 8.1381e-23
YMR133W YPL230W 9.61439e-156 4.44881e-35 1
YMR133W YGL096W 2.42522e-50 2.07812e-22 1
YMR133W YLR256W 0.901304 0.0986955 2.53937e-16
YMR133W YKL043W 0.999999 1.4659e-06 1.51848e-33
YMR135C YIR017C 1.43189e-32 0.0034053 0.996595
YMR138W YKR099W 6.608e-28 0.00534217 0.994658
YMR144W YDR146C 7.12934e-23 0.00586253 0.994137
YMR144W YNL068C 9.64945e-16 0.0130607 0.986939
YMR144W YLR131C 1.00499e-15 0.00192515 0.998075
YMR144W YMR021C 3.01551e-10 0.0831377 0.916862
YMR144W YAL051W 0.980441 0.0195587 3.93497e-10
YMR144W YER169W 0.995624 0.00437559 2.78487e-23
YMR145C YKL109W 6.82715e-170 1.51725e-26 1
YMR145C YKR099W 2.72057e-28 1.74665e-07 1
YMR145C YOL028C 6.94373e-18 0.00391804 0.996082
YMR145C YPL177C 5.12111e-13 0.0431768 0.956823
YMR145C YNL167C 0.936545 0.0634546 1.54327e-08
YMR145C YIR023W 0.946982 0.0530182 2.93087e-10
YMR145C YPL202C 0.992337 0.00766341 7.93964e-17
YMR145C YMR042W 0.993856 0.00614406 5.58224e-15
YMR145C YFR034C 1 1.2165e-07 1.10284e-25
YMR145C YKR034W 1 1.87114e-15 5.31199e-68
YMR147W YKL062W 2.33894e-39 4.80771e-07 1
YMR147W YKR099W 2.34299e-23 1.08656e-05 0.999989
YMR147W YGR288W 1.94912e-15 0.013632 0.986368
YMR147W YMR042W 1.19934e-11 0.056018 0.943982
YMR149W YPL230W 1 9.38405e-33 5.12157e-136
YMR152W YKL062W 1.39013e-49 1.183e-05 0.999988
YMR152W YIL036W 8.16704e-11 0.0868824 0.913118
YMR152W YGL209W 0.976286 0.0237136 1.86081e-14
YMR171C YOL108C 2.52767e-23 0.000437219 0.999563
YMR171C YLR228C 4.47531e-18 9.34058e-05 0.999907
YMR171C YOR140W 2.68638e-11 0.0600346 0.939965
YMR177W YOL028C 3.42959e-18 3.74499e-05 0.999963
YMR177W YDR043C 3.75071e-15 0.00106704 0.998933
YMR177W YCR106W 8.63904e-14 0.0020322 0.997968
YMR177W YHL009C 8.35562e-09 0.0374408 0.962559
YMR177W YLR256W 0.919065 0.0809346 3.47545e-07
YMR177W YIL101C 1 3.36934e-34 2.72254e-128
YMR179W YGR044C 0.976001 0.0239993 3.84949e-17
YMR182C YKL109W 1.17167e-30 1.43035e-05 0.999986
YMR182C YBR297W 4.05623e-15 0.0148652 0.985135
YMR182C YOR028C 1 1.07001e-09 1.68382e-32
YMR183C YKL062W 1 3.90559e-11 1.69307e-69
YMR184W YIR017C 5.99553e-31 0.001133 0.998867
YMR184W YHR206W 0.984907 0.0150927 9.27971e-15
YMR184W YKL109W 0.999992 8.24957e-06 1.14872e-29
YMR186W YDL020C 5.50706e-21 0.000788459 0.999212
YMR186W YJL056C 0.945099 0.0549013 3.3016e-09
YMR186W YML051W 0.952993 0.0470075 2.85748e-10
YMR186W YDR253C 0.972347 0.0276533 1.21853e-12
YMR186W YBR297W 0.999998 1.77982e-06 1.01993e-28
YMR188C YCL067C 7.98122e-19 0.000124067 0.999876
YMR189W YKL062W 1.13991e-27 1.04463e-05 0.99999
YMR189W YBL005W 7.70061e-26 0.000104972 0.999895
YMR189W YGR249W 2.54499e-22 0.039301 0.960699
YMR189W YDR216W 1.33937e-15 0.00723546 0.992765
YMR189W YDR451C 5.77366e-14 0.00125351 0.998746
YMR189W YMR019W 2.99948e-10 0.00944894 0.990551
YMR189W YHR178W 0.962384 0.0376154 1.03355e-07
YMR189W YLR228C 0.999073 0.000926612 3.60962e-16
YMR189W YKL109W 1 7.56926e-09 2.659e-39
YMR193W YCL067C 8.56293e-21 0.00539265 0.994607
YMR193W YJR147W 0.928272 0.0717281 2.54325e-32
YMR195W YGL096W 1.26928e-21 0.00366588 0.996334
YMR199W YCR065W 1.36852e-12 0.00788143 0.992119
YMR199W YPL177C 1.07772e-10 0.00273301 0.997267
YMR199W YMR016C 0.968688 0.0313125 8.86452e-11
YMR199W YPL230W 1 1.36318e-24 1.29231e-122
YMR202W YPL230W 1 2.40707e-15 7.90122e-119
YMR205C YBL005W 5.4563e-24 5.17373e-05 0.999948
YMR205C YIR018W 0.993423 0.00657703 3.08513e-13
YMR205C YML007W 0.994093 0.00590669 7.36277e-13
YMR206W YJL089W 3.79458e-50 4.54545e-05 0.999955
YMR206W YBR297W 1.80444e-34 0.00017894 0.999821
YMR206W YIR018W 9.56064e-16 0.0144045 0.985595
YMR206W YOL089C 1.07686e-07 0.0405627 0.959437
YMR206W YDR043C 0.999177 0.000823258 1.68008e-15
YMR214W YJR147W 7.05643e-40 8.30708e-14 1
YMR214W YGL166W 4.65009e-30 3.47425e-06 0.999997
YMR214W YDR259C 1.58046e-24 4.24869e-07 1
YMR214W YBR083W 2.88214e-18 0.00406611 0.995934
YMR214W YKL043W 0.999906 9.433e-05 2.31223e-40
YMR214W YJL089W 1 9.85071e-08 6.6095e-99
YMR218C YMR182C 0.905721 0.0942793 1.29096e-11
YMR219W YOR032C 9.39902e-17 0.0144031 0.985597
YMR219W YDL106C 8.61473e-12 0.00504589 0.994954
YMR219W YER040W 0.915549 0.0844498 9.42015e-07
YMR219W YGR044C 0.999653 0.000347075 2.33139e-16
YMR220W YBR297W 0.995568 0.00443234 2.42495e-26
YMR232W YFR034C 2.97409e-15 0.054465 0.945535
YMR232W YKL185W 0.993972 0.00602804 8.05313e-15
YMR241W YDR253C 4.76749e-17 0.0149081 0.985092
YMR241W YEL009C 8.98804e-14 0.0799893 0.920011
YMR241W YPL230W 1 3.93993e-19 9.91751e-182
YMR246W YPL230W 0.999564 0.000436205 2.23486e-96
YMR247C YOR113W 4.02922e-15 0.0359239 0.964076
YMR247C YGL096W 0.999928 7.21687e-05 2.38122e-39
YMR247C YOL108C 0.999974 2.58895e-05 1.12425e-26
YMR255W YCL067C 6.15434e-24 5.34116e-05 0.999947
YMR255W YBR182C 0.913318 0.0866817 5.14536e-17
YMR255W YER111C 0.925419 0.0745806 1.69762e-11
YMR258C YOR162C 3.19547e-15 0.020032 0.979968
YMR258C YLR014C 0.982985 0.017015 2.93799e-15
YMR259C YGL096W 0.999265 0.00073474 1.99248e-30
YMR260C YKR099W 3.0004e-17 0.00723329 0.992767
YMR260C YPL230W 0.998966 0.00103352 1.28246e-103
YMR261C YDR146C 1.35774e-24 1.6577e-06 0.999998
YMR261C YER169W 2.90732e-15 0.000174444 0.999826
YMR261C YGR288W 1.65034e-14 0.00694784 0.993052
YMR261C YNL167C 1.06361e-11 0.000126714 0.999873
YMR261C YKR099W 0.999986 1.39415e-05 4.46969e-21
YMR262W YGR044C 2.49227e-27 0.00155307 0.998447
YMR262W YIR018W 6.19569e-24 1.33914e-05 0.999987
YMR262W YBL005W 0.999977 2.28907e-05 5.23879e-26
YMR266W YBR297W 2.22948e-12 0.0036916 0.996308
YMR266W YPL230W 1 1.40269e-38 4.23768e-169
YMR267W YPL177C 5.73054e-10 0.088183 0.911817
YMR267W YKL038W 0.901043 0.0989573 2.22757e-11
YMR276W YGL181W 6.85041e-12 0.0131084 0.986892
YMR276W YAL051W 1.52961e-11 0.0340063 0.965994
YMR276W YCL066W 7.25519e-11 0.0782973 0.921703
YMR276W YOR162C 0.951918 0.0480822 3.97299e-11
YMR276W YLR228C 0.99614 0.00386017 5.38721e-16
YMR280C YFL021W 3.88205e-25 1.63547e-06 0.999998
YMR280C YAL051W 5.0525e-24 0.000195955 0.999804
YMR280C YLR228C 2.65704e-10 0.0167564 0.983244
YMR280C YFL031W 0.988853 0.0111466 4.63871e-11
YMR280C YKR099W 0.998538 0.00146177 9.72355e-21
YMR296C YPL230W 0.998404 0.00159585 3.55662e-56
YMR300C YBL005W 1.80933e-20 0.00577507 0.994225
YMR300C YLR014C 1.7449e-11 0.0767287 0.923271
YMR300C YIL101C 1 2.32704e-11 8.26992e-80
YMR301C YKL185W 3.35968e-22 0.0103433 0.989657
YMR301C YDR253C 6.46541e-13 6.24044e-08 1
YMR301C YPL230W 1 8.2392e-52 7.83971e-159
YMR303C YEL009C 5.03642e-17 0.000879741 0.99912
YMR303C YOL028C 1.04001e-10 0.014286 0.985714
YMR303C YGL073W 1.08835e-10 0.00621615 0.993784
YMR303C YPL075W 2.23422e-10 0.0163762 0.983624
YMR303C YMR037C 3.04594e-09 0.0440994 0.955901
YMR303C YGL181W 1.13366e-07 0.0672482 0.932752
YMR303C YLR013W 0.97811 0.02189 1.06663e-19
YMR303C YCR065W 0.992764 0.00723634 8.18631e-13
YMR303C YOR028C 0.999736 0.000263512 1.58308e-26
YMR303C YIR018W 0.999811 0.000189046 1.06887e-18
YMR303C YML007W 0.999963 3.69545e-05 5.95795e-21
YMR303C YKR099W 1 1.85407e-09 5.5841e-33
YMR305C YGL166W 2.60692e-18 0.00436657 0.995633
YMR305C YCR065W 4.64266e-17 0.012786 0.987214
YMR305C YML051W 1.51338e-10 0.0067412 0.993259
YMR305C YOL028C 0.99993 6.98471e-05 3.63738e-19
YMR305C YPL230W 1 4.15504e-58 4.94066e-324
YMR318C YOR028C 3.57229e-41 4.82866e-07 1
YMR318C YHR084W 1.17537e-17 0.0215426 0.978457
YMR318C YML051W 8.3217e-14 0.029919 0.970081
YMR318C YKL062W 0.999017 0.000983043 9.3486e-25
YMR318C YKR034W 0.999942 5.76491e-05 4.19615e-30
YMR319C YHR084W 1.88833e-10 0.0710133 0.928987
YMR319C YDL020C 3.7141e-07 0.0965002 0.903499
YMR319C YGR044C 0.998461 0.00153871 1.36324e-16
YMR319C YIL101C 0.999999 1.00701e-06 1.66992e-51
YMR320W YBR297W 2.25531e-47 8.87421e-15 1
YMR320W YKR099W 1.18181e-32 0.00476422 0.995236
YMR320W YCR040W 5.18306e-25 5.87206e-05 0.999941
YMR320W YBR083W 0.983146 0.0168539 7.77577e-19
YNL006W YDR043C 1.9317e-41 0.00129631 0.998704
YNL006W YPR199C 3.05027e-10 0.0247558 0.975244
YNL007C YOR344C 4.94641e-23 1.59092e-05 0.999984
YNL007C YER045C 3.11802e-17 0.0879184 0.912082
YNL007C YGL166W 1.55601e-13 0.00973215 0.990268
YNL007C YBR083W 2.59905e-12 0.0600268 0.939973
YNL007C YCR106W 2.7304e-11 0.0254844 0.974516
YNL007C YCR065W 0.993447 0.00655318 1.70848e-14
YNL007C YMR016C 0.996201 0.00379878 1.12119e-13
YNL007C YKR099W 0.999254 0.0007462 3.46734e-25
YNL007C YDR253C 0.999709 0.000291329 1.23116e-10
YNL011C YDR043C 2.88575e-58 0.00770436 0.992296
YNL011C YER045C 8.71221e-33 1.13644e-05 0.999989
YNL011C YIL036W 1.25582e-20 0.000162589 0.999837
YNL011C YNL167C 5.58473e-16 0.0519687 0.948031
YNL011C YMR182C 0.999964 3.61599e-05 2.36046e-25
YNL011C YMR016C 1 2.15969e-10 1.51211e-31
YNL012W YJL089W 2.53371e-33 0.0024937 0.997506
YNL013C YKL109W 6.41041e-98 9.34974e-25 1
YNL013C YDL020C 2.65365e-70 2.19453e-17 1
YNL013C YKR099W 1.31767e-62 3.88673e-21 1
YNL013C YCR040W 5.01554e-49 9.14452e-09 1
YNL013C YPL202C 2.42677e-29 0.00336066 0.996639
YNL013C YDR310C 2.54145e-23 7.80355e-07 0.999999
YNL013C YBR112C 4.93089e-16 0.0394034 0.960597
YNL013C YJL110C 0.992138 0.00786195 3.38639e-14
YNL013C YKR064W 0.999988 1.18482e-05 9.86735e-16
YNL013C YDR216W 1 4.99821e-11 7.4423e-39
YNL013C YOL116W 1 7.64561e-10 3.91619e-29
YNL014W YKL109W 1.30791e-39 5.17052e-09 1
YNL014W YKR099W 8.15872e-15 0.00192537 0.998075
YNL014W YCR040W 4.27442e-14 0.00480224 0.995198
YNL014W YPL075W 1.08183e-09 0.0592205 0.940779
YNL014W YBR083W 0.956444 0.0435558 1.09775e-12
YNL014W YGR044C 0.998014 0.00198556 5.2734e-17
YNL016W YLR228C 1.08021e-21 0.00536281 0.994637
YNL016W YMR164C 5.7147e-11 0.00610173 0.993898
YNL016W YBR240C 0.968409 0.031591 4.28289e-21
YNL016W YGL096W 1 4.22171e-07 9.76682e-78
YNL017C YCR040W 1.54055e-30 8.96776e-06 0.999991
YNL017C YGR249W 2.71994e-20 0.00071387 0.999286
YNL017C YCL066W 3.35873e-20 9.98302e-05 0.9999
YNL017C YBR083W 0.933034 0.0669657 1.7667e-12
YNL017C YIL036W 0.996316 0.00368393 1.66156e-15
YNL030W YPL038W 1.50904e-19 0.000203259 0.999797
YNL030W YDR451C 7.00588e-13 0.0348485 0.965151
YNL030W YHL027W 0.945997 0.0540031 3.9791e-10
YNL030W YOR140W 0.972953 0.0270467 1.29884e-08
YNL030W YGL013C 0.999772 0.000227674 6.22847e-17
YNL031C YEL009C 1.69144e-19 0.000716287 0.999284
YNL031C YIR018W 5.00355e-12 0.0929683 0.907032
YNL031C YJL110C 5.07473e-11 0.0805853 0.919415
YNL031C YLR182W 1.89274e-09 0.0645593 0.935441
YNL031C YGL013C 0.993688 0.0063118 1.73921e-09
YNL031C YJL089W 1 2.50077e-08 3.20425e-40
YNL034W YOR032C 1.13569e-23 0.000749172 0.999251
YNL034W YML007W 0.99744 0.00256031 3.6986e-17
YNL034W YGR044C 0.998672 0.00132793 1.04004e-16
YNL035C YGL162W 3.4022e-12 0.00174516 0.998255
YNL035C YLR098C 6.50047e-09 0.0402259 0.959774
YNL035C YKR034W 0.999875 0.000124647 7.08912e-37
YNL035C YBR297W 1 6.67987e-09 6.75784e-50
YNL036W YOR028C 5.35174e-24 0.00657907 0.993421
YNL036W YDR259C 1.06186e-12 0.00141027 0.99859
YNL036W YJL110C 3.7906e-09 0.0532836 0.946716
YNL036W YLR228C 0.949469 0.0505307 2.04804e-08
YNL036W YKL062W 0.999976 2.44544e-05 6.85739e-23
YNL040W YGR044C 5.89873e-26 9.47246e-07 0.999999
YNL040W YHL027W 0.939891 0.0601089 1.67523e-09
YNL040W YKL185W 0.981235 0.0187646 8.82994e-11
YNL041C YKL109W 0.998963 0.0010366 1.31365e-48
YNL043C YGR044C 7.92162e-21 2.89455e-06 0.999997
YNL043C YGL166W 2.56875e-13 0.00123984 0.99876
YNL043C YNL167C 5.51643e-09 0.0534007 0.946599
YNL043C YLR182W 0.976715 0.0232854 6.25986e-11
YNL043C YML099C 0.994315 0.00568495 1.00403e-11
YNL043C YPL230W 1 2.65669e-48 3.73294e-163
YNL044W YIR017C 1.18353e-26 5.05839e-07 0.999999
YNL044W YOL108C 8.12525e-11 0.00730286 0.992697
YNL044W YGR288W 5.58968e-10 0.0712017 0.928798
YNL044W YDR034C 0.999986 1.44699e-05 1.09022e-19
YNL044W YDL170W 0.999995 4.72397e-06 8.36012e-24
YNL044W YIR018W 0.999998 2.31346e-06 2.2347e-30
YNL044W YPL230W 1 2.49728e-62 2.47242e-189
YNL049C YBL005W 4.16327e-35 4.80161e-06 0.999995
YNL049C YGL166W 9.00929e-19 4.09766e-06 0.999996
YNL049C YOR162C 1.07024e-12 0.0174325 0.982568
YNL049C YOR363C 8.67757e-12 0.000805117 0.999195
YNL049C YKR034W 1 1.30341e-10 3.25565e-55
YNL049C YPL230W 1 6.66141e-57 1.73349e-89
YNL050C YDR123C 1.007e-26 4.15121e-12 1
YNL050C YDR253C 4.33304e-24 1.04415e-17 1
YNL050C YML076C 1.32615e-18 6.41549e-05 0.999936
YNL050C YOL089C 0.999968 3.20428e-05 1.42179e-23
YNL050C YGL096W 1 3.88431e-17 6.77555e-91
YNL050C YHL027W 1 8.71899e-09 1.99301e-25
YNL057W YIR017C 2.32389e-22 0.00263691 0.997363
YNL057W YKL185W 3.51281e-22 2.31395e-05 0.999977
YNL057W YBR083W 1.2247e-17 0.0110607 0.988939
YNL057W YGL013C 2.42433e-10 0.0954845 0.904516
YNL057W YNL103W 0.951465 0.0485346 7.31531e-09
YNL057W YDR423C 0.993409 0.0065909 2.53508e-12
YNL058C YDR259C 1.9168e-43 2.28666e-11 1
YNL058C YKL185W 3.93884e-36 4.06182e-09 1
YNL058C YBR083W 1.60447e-34 9.82183e-07 0.999999
YNL058C YNL068C 1.84041e-22 5.24889e-06 0.999995
YNL058C YOL089C 0.960766 0.0392337 1.70285e-12
YNL058C YKL032C 0.964813 0.0351873 4.89918e-13
YNL058C YBR049C 0.990278 0.00972173 4.26109e-12
YNL058C YDR034C 0.999215 0.000784979 3.20878e-11
YNL058C YBR297W 1 2.82562e-22 1.87291e-43
YNL059C YPL230W 1 1.32516e-29 9.53846e-133
YNL064C YDL020C 1.98251e-27 8.76058e-08 1
YNL064C YPL038W 1.23832e-14 0.0089154 0.991085
YNL064C YNL068C 2.64351e-14 0.00423072 0.995769
YNL064C YBR083W 4.6836e-14 0.0381094 0.961891
YNL064C YGL073W 2.14741e-09 0.0136401 0.98636
YNL064C YLR131C 0.925756 0.0742437 1.12435e-09
YNL064C YGL254W 0.934211 0.0657892 7.54599e-11
YNL064C YML051W 0.994028 0.0059716 7.20628e-12
YNL064C YPL177C 0.994196 0.00580394 2.03939e-15
YNL064C YDR034C 0.999071 0.000928587 5.79386e-14
YNL064C YKL062W 1 1.23559e-07 9.79511e-39
YNL065W YGL209W 2.1713e-12 0.00408534 0.995915
YNL065W YHR084W 2.49631e-11 0.0120786 0.987921
YNL065W YER169W 2.65245e-09 0.0282613 0.971739
YNL065W YIR017C 0.999877 0.000123109 1.49795e-21
YNL070W YDR123C 0.950776 0.049224 2.04505e-11
YNL070W YDL170W 0.984393 0.0156068 9.06622e-15
YNL071W YLR256W 1.87778e-08 0.0931577 0.906842
YNL071W YKR034W 0.999954 4.58697e-05 2.03712e-38
YNL074C YPL230W 1.46737e-174 1.66166e-12 1
YNL077W YIL101C 7.53157e-96 1.26209e-11 1
YNL077W YGR249W 9.09309e-22 0.0173238 0.982676
YNL077W YLR228C 1.36006e-09 0.0714384 0.928562
YNL078W YKL185W 1.19474e-19 0.00644304 0.993557
YNL078W YGR044C 1.33745e-14 0.000516416 0.999484
YNL078W YPL230W 1 2.40331e-28 4.27648e-123
YNL079C YER045C 4.65052e-12 0.0698725 0.930128
YNL079C YJR147W 0.990793 0.00920664 5.33619e-16
YNL079C YKL109W 1 3.8035e-10 4.77906e-36
YNL085W YIL101C 0.999982 1.77937e-05 3.46277e-61
YNL087W YJR147W 3.0702e-38 8.90575e-14 1
YNL087W YMR016C 4.10305e-17 0.00434933 0.995651
YNL087W YGR044C 1 8.41198e-10 1.07213e-27
YNL087W YIL101C 1 1.49722e-18 4.30904e-111
YNL090W YBR182C 1.94803e-13 0.0114579 0.988542
YNL090W YFL031W 0.938015 0.0619846 2.01519e-12
YNL090W YMR280C 0.989172 0.0108278 5.47667e-12
YNL090W YPL230W 1 3.87654e-27 1.88311e-163
YNL092W YPL230W 1.39866e-65 0.000971624 0.999028
YNL092W YDR123C 9.60747e-13 0.0668387 0.933161
YNL093W YGL096W 1.70987e-24 0.00504668 0.994953
YNL098C YIR017C 1.04952e-24 6.10827e-05 0.999939
YNL098C YDR259C 2.48504e-13 0.0538614 0.946139
YNL098C YIR023W 0.90175 0.0982495 1.1024e-08
YNL098C YJL089W 0.999999 9.38952e-07 1.36926e-43
YNL100W YPL230W 1.47642e-81 1.55271e-05 0.999984
YNL104C YKL109W 7.61577e-50 1.58126e-08 1
YNL104C YFL021W 8.21156e-31 2.55519e-07 1
YNL104C YML051W 4.08936e-09 0.0288041 0.971196
YNL104C YPL202C 4.11721e-09 0.0751703 0.92483
YNL104C YKL015W 6.47963e-09 0.0484386 0.951561
YNL104C YER045C 0.995438 0.0045617 7.47301e-14
YNL104C YKL043W 0.999448 0.00055239 3.51753e-21
YNL108C YMR021C 3.28392e-08 0.0286305 0.971369
YNL108C YPL230W 1 9.44738e-19 1.01208e-122
YNL111C YGL162W 1.21095e-13 0.0094907 0.990509
YNL111C YPL075W 0.983231 0.0167689 1.90929e-09
YNL111C YBR297W 0.995435 0.00456506 3.74217e-42
YNL111C YOR028C 0.998857 0.00114315 4.10001e-43
YNL112W YMR182C 2.8167e-25 0.00186051 0.998139
YNL112W YLR228C 1.22273e-15 0.00528648 0.994714
YNL112W YER045C 2.07965e-13 0.000143347 0.999857
YNL112W YCL066W 0.999686 0.000313663 1.00902e-22
YNL112W YIR017C 0.99984 0.000159744 1.36636e-45
YNL112W YBL005W 1 4.77785e-07 5.61447e-24
YNL112W YPL230W 1 1.39364e-30 8.16257e-193
YNL116W YDR123C 4.55418e-15 0.00843778 0.991562
YNL117W YKR034W 8.50494e-51 0.00834567 0.991654
YNL117W YFL021W 2.27751e-15 0.0303035 0.969697
YNL118C YOR113W 8.34641e-22 6.85236e-06 0.999993
YNL118C YKL015W 4.581e-14 0.020901 0.979099
YNL118C YGL096W 1 2.5604e-10 6.13101e-63
YNL121C YML007W 1.51522e-22 1.04061e-05 0.99999
YNL121C YHR084W 3.2637e-17 0.00298087 0.997019
YNL121C YBR083W 9.80706e-11 0.0348099 0.96519
YNL121C YFL021W 0.999927 7.25607e-05 8.30639e-23
YNL125C YPL230W 8.34384e-112 3.1974e-15 1
YNL125C YMR042W 8.86578e-13 0.00424805 0.995752
YNL125C YDR146C 1.68475e-09 0.0190439 0.980956
YNL126W YCR065W 9.53231e-28 6.28333e-05 0.999937
YNL126W YMR042W 1.02858e-24 0.000940925 0.999059
YNL126W YJR060W 2.29466e-11 0.0452472 0.954753
YNL126W YHL027W 0.997582 0.00241782 2.32311e-21
YNL130C YGL013C 9.17633e-36 1.62906e-09 1
YNL130C YML051W 1.21266e-19 4.11486e-05 0.999959
YNL130C YKL032C 0.99992 7.98329e-05 1.10863e-18
YNL130C YBR297W 1 1.08963e-19 5.5488e-67
YNL130C YER169W 1 3.96937e-07 7.65324e-36
YNL130C YKR099W 1 4.70285e-31 5.08402e-85
YNL135C YDL020C 8.03747e-16 9.55473e-05 0.999904
YNL135C YML051W 6.64505e-13 0.0108791 0.989121
YNL135C YMR043W 1.94702e-09 0.0183468 0.981653
YNL135C YLR451W 0.946096 0.0539042 1.52251e-08
YNL135C YCR040W 0.962304 0.0376962 5.63367e-14
YNL135C YGL096W 1 3.21411e-08 2.74719e-33
YNL139C YMR016C 5.84193e-14 0.0230831 0.976917
YNL139C YML076C 2.28438e-10 0.0613656 0.938634
YNL139C YGL096W 0.999959 4.09818e-05 1.19969e-32
YNL143C YCR040W 5.1739e-16 0.0118449 0.988155
YNL143C YHR206W 1.64166e-14 0.000797052 0.999203
YNL143C YGL166W 3.87806e-11 0.0328064 0.967194
YNL143C YPL202C 0.921791 0.0782088 1.00649e-07
YNL143C YBL005W 0.995128 0.00487152 1.81963e-22
YNL145W YEL009C 9.86048e-18 0.000765934 0.999234
YNL145W YNL068C 0.940206 0.0597942 2.43209e-08
YNL145W YPL230W 1 6.27379e-23 8.51465e-135
YNL149C YML007W 2.99536e-22 0.000116976 0.999883
YNL149C YER045C 8.24505e-20 0.00012299 0.999877
YNL149C YKL062W 0.999809 0.000191374 3.82199e-35
YNL149C YJL089W 1 2.14611e-07 4.33861e-61
YNL150W YJL206C 1.47317e-17 0.00453957 0.99546
YNL150W YPL038W 1.70504e-17 6.92868e-06 0.999993
YNL150W YDR146C 0.95873 0.0412699 8.04464e-17
YNL150W YMR019W 0.976731 0.0232694 4.77055e-12
YNL150W YGR288W 0.990239 0.00976094 9.45955e-17
YNL150W YMR164C 0.994862 0.00513798 4.16186e-09
YNL150W YKL109W 0.999992 7.90173e-06 2.84642e-70
YNL150W YBL005W 1 2.26943e-07 6.98029e-31
YNL154C YCR065W 2.61124e-17 0.035309 0.964691
YNL154C YOR363C 0.940687 0.0593126 2.0642e-09
YNL154C YBR240C 0.960099 0.039901 8.57403e-15
YNL154C YIR017C 0.964074 0.0359258 8.39369e-42
YNL155W YOR028C 4.92921e-48 0.00258997 0.99741
YNL155W YCL067C 1.05977e-23 3.23423e-05 0.999968
YNL155W YGL013C 5.05602e-22 0.000342421 0.999658
YNL155W YHR206W 0.998714 0.00128624 1.18637e-20
YNL155W YBR297W 1 6.17203e-12 7.49413e-40
YNL156C YJR147W 0.998246 0.00175421 5.70887e-29
YNL159C YML007W 4.21149e-27 0.00448238 0.995518
YNL159C YIL036W 1.81236e-10 0.0859123 0.914088
YNL164C YKR099W 3.76325e-28 0.00303796 0.996962
YNL164C YDL170W 4.43694e-17 0.000293698 0.999706
YNL164C YJL206C 1.03383e-09 0.0462255 0.953774
YNL164C YIR017C 0.989441 0.0105593 1.84687e-26
YNL169C YEL009C 1.4209e-14 0.0113256 0.988674
YNL169C YER045C 0.932368 0.0676324 3.12926e-11
YNL169C YCL067C 0.946777 0.0532225 2.40991e-12
YNL169C YKR099W 0.998745 0.00125494 2.5406e-13
YNL169C YJL089W 0.998892 0.00110796 1.91363e-31
YNL173C YPL230W 1.10432e-95 4.9708e-07 1
YNL181W YML007W 2.14532e-32 1.01205e-05 0.99999
YNL181W YPL038W 2.9184e-17 0.00434039 0.99566
YNL181W YMR021C 2.74323e-12 0.00806933 0.991931
YNL181W YOR363C 0.992179 0.0078214 6.23629e-14
YNL189W YHR206W 3.233e-17 0.00261503 0.997385
YNL189W YJL089W 0.999989 1.07918e-05 3.13963e-68
YNL191W YIR018W 4.67852e-29 2.03357e-06 0.999998
YNL191W YOR380W 1.54288e-11 0.022809 0.977191
YNL191W YHR178W 2.13104e-11 0.0109935 0.989006
YNL191W YGL162W 1.30455e-10 0.0524361 0.947564
YNL191W YIL101C 1 1.01977e-36 2.99165e-91
YNL192W YBL005W 7.50212e-22 4.41908e-05 0.999956
YNL192W YHR084W 2.76463e-17 0.00016097 0.999839
YNL192W YDR259C 1.16994e-13 0.0174782 0.982522
YNL192W YEL009C 0.971779 0.0282213 4.52232e-16
YNL192W YIR018W 0.98257 0.0174304 1.20388e-11
YNL193W YKL062W 4.31457e-24 0.000236816 0.999763
YNL193W YML007W 1.22204e-22 9.54487e-05 0.999905
YNL193W YGR044C 8.51081e-18 0.00875277 0.991247
YNL193W YKR099W 0.918198 0.0818017 8.10896e-13
YNL193W YOR140W 0.999128 0.00087183 2.01292e-14
YNL193W YJL089W 1 2.13885e-13 5.1342e-26
YNL202W YPL230W 1.39406e-93 6.6559e-12 1
YNL202W YBR182C 1.67392e-11 0.0658106 0.934189
YNL216W YJR147W 4.48596e-25 0.000875367 0.999125
YNL216W YFL021W 0.958573 0.0414271 1.67535e-16
YNL217W YLR013W 0.996501 0.00349918 7.60638e-18
YNL217W YML007W 0.999836 0.000164092 1.06369e-24
YNL217W YPL230W 1 4.4229e-16 2.20563e-194
YNL220W YBL005W 1.4812e-13 0.0381779 0.961822
YNL220W YDR253C 1.74643e-12 0.0488164 0.951184
YNL220W YIL101C 1 5.06582e-08 2.26578e-55
YNL232W YKR034W 7.74507e-16 0.00147618 0.998524
YNL232W YLR014C 8.96211e-10 0.0289368 0.971063
YNL232W YBL005W 0.978361 0.021639 1.30174e-16
YNL232W YDR043C 0.997528 0.00247245 3.64618e-18
YNL232W YIR017C 0.999882 0.000118027 6.85197e-20
YNL235C YIR017C 4.59322e-17 4.88097e-06 0.999995
YNL235C YHR084W 1.14247e-13 0.0727381 0.927262
YNL235C YIR023W 3.34749e-10 0.0455324 0.954468
YNL235C YDL170W 0.939616 0.0603839 1.91603e-08
YNL235C YMR182C 0.989182 0.0108183 3.01387e-11
YNL235C YBL005W 0.999839 0.000161318 9.43825e-19
YNL239W YDR259C 2.18147e-18 0.0301753 0.969825
YNL239W YCR040W 0.999887 0.000112896 3.89019e-20
YNL243W YDR259C 1.71961e-26 3.60124e-05 0.999964
YNL243W YFR034C 6.74695e-24 0.0153447 0.984655
YNL243W YDR421W 6.02319e-17 0.00219685 0.997803
YNL243W YIR023W 5.98535e-14 0.0011294 0.998871
YNL243W YJR060W 0.929292 0.0707084 1.43923e-08
YNL243W YER169W 0.949619 0.050381 1.06432e-13
YNL251C YDR253C 1.6633e-22 0.00119404 0.998806
YNL251C YCR065W 2.32235e-15 0.00951529 0.990485
YNL251C YDR259C 0.999163 0.000837035 2.32945e-23
YNL254C YHR206W 1.42285e-12 0.023584 0.976416
YNL254C YMR182C 4.86154e-12 0.0674234 0.932577
YNL254C YKL038W 0.993466 0.00653431 7.4355e-13
YNL257C YIL131C 3.6398e-18 0.00534805 0.994652
YNL257C YNL167C 1.39321e-10 0.0205551 0.979445
YNL258C YIL131C 7.6228e-31 3.8114e-08 1
YNL258C YOR113W 1.19531e-25 2.96573e-10 1
YNL258C YCR106W 1.45848e-17 0.000394448 0.999606
YNL258C YBL103C 1.96281e-13 0.00193657 0.998063
YNL258C YBR240C 1 6.29378e-08 5.44276e-25
YNL258C YBR297W 1 1.03776e-15 2.72443e-51
YNL259C YEL009C 5.25984e-21 0.000582885 0.999417
YNL259C YDR253C 4.88217e-15 0.0829031 0.917097
YNL259C YMR280C 0.998931 0.00106946 7.69196e-21
YNL259C YMR182C 0.999638 0.000362316 1.27404e-17
YNL259C YDR043C 1 2.79506e-08 5.09816e-27
YNL259C YJR147W 1 2.20727e-09 2.43232e-37
YNL260C YGL096W 6.36115e-41 4.13094e-11 1
YNL260C YDL170W 8.83144e-17 0.0117755 0.988225
YNL260C YIL036W 1.25242e-14 0.0385743 0.961426
YNL260C YDR253C 6.44458e-13 0.00816235 0.991838
YNL260C YER169W 0.966293 0.0337072 1.37222e-12
YNL260C YOR344C 0.994581 0.0054193 3.74554e-19
YNL260C YBR297W 1 3.10891e-07 2.89718e-42
YNL260C YKL109W 1 4.34055e-20 4.47725e-48
YNL261W YJL089W 1 2.87281e-07 2.23232e-53
YNL269W YBR297W 6.01397e-41 5.04504e-11 1
YNL269W YJR147W 2.02437e-20 5.02401e-06 0.999995
YNL269W YGR249W 8.38324e-19 0.0591885 0.940811
YNL269W YCL066W 9.89935e-16 0.0248306 0.975169
YNL269W YIR018W 1.46053e-11 0.0489499 0.95105
YNL269W YFL031W 0.966657 0.0333429 4.73173e-14
YNL269W YDL020C 0.999963 3.68302e-05 1.12498e-21
YNL277W YIR017C 6.86103e-45 1.0827e-05 0.999989
YNL279W YGL166W 5.04205e-10 0.0590688 0.940931
YNL281W YGR044C 6.97511e-34 8.93019e-06 0.999991
YNL281W YDR421W 2.45917e-16 0.00147989 0.99852
YNL281W YGL073W 3.67828e-10 0.0344117 0.965588
YNL281W YCR065W 0.925747 0.0742528 2.96248e-12
YNL281W YBR297W 0.985231 0.0147686 1.19347e-21
YNL281W YJL089W 1 4.28072e-07 1.18013e-42
YNL282W YKR099W 5.93832e-33 0.00201848 0.997982
YNL282W YML007W 0.981228 0.0187716 2.49802e-21
YNL283C YBR182C 5.49866e-17 0.000247486 0.999753
YNL283C YHL027W 7.16787e-17 0.00106857 0.998931
YNL283C YPL202C 0.999706 0.000293641 2.84589e-19
YNL283C YOR113W 0.999982 1.80229e-05 2.92218e-26
YNL283C YJL089W 1 1.77659e-10 5.23459e-91
YNL285W YDR253C 5.3235e-14 0.0126649 0.987335
YNL287W YGL209W 1.2941e-15 0.0379193 0.962081
YNL287W YCR106W 2.5223e-13 0.00565168 0.994348
YNL287W YOL108C 0.993939 0.00606062 2.87917e-18
YNL293W YIL101C 4.38002e-66 0.0448113 0.955189
YNL296W YCR040W 4.78329e-22 0.000576791 0.999423
YNL296W YCR106W 1.506e-10 0.064857 0.935143
YNL296W YOL108C 0.991412 0.008588 1.13569e-18
YNL296W YEL009C 0.999675 0.000325093 9.06548e-23
YNL297C YCR106W 1.35295e-35 1.93006e-05 0.999981
YNL297C YER111C 6.57071e-25 0.000258491 0.999742
YNL297C YGL073W 2.43676e-17 0.00508393 0.994916
YNL297C YPL038W 0.999823 0.000176601 1.98121e-28
YNL297C YIR018W 0.999986 1.35518e-05 5.34964e-34
YNL297C YJL206C 0.999999 1.31755e-06 1.85914e-41
YNL300W YIR017C 3.7459e-12 0.00146312 0.998537
YNL300W YPL248C 2.34228e-08 0.0368685 0.963132
YNL300W YBL103C 0.940907 0.0590926 2.68806e-08
YNL300W YPL230W 1 4.60876e-28 1.09087e-142
YNL307C YPL230W 1 6.06478e-19 1.0387e-117
YNL312W YCR065W 7.27095e-18 0.00195594 0.998044
YNL312W YGL181W 3.84614e-09 0.0899967 0.910003
YNL312W YGL035C 4.8072e-09 0.0977727 0.902227
YNL312W YBR112C 0.994898 0.0051017 2.51966e-11
YNL312W YOR032C 1 2.19823e-07 8.14662e-34
YNL321W YKL062W 4.08893e-41 0.00127122 0.998729
YNL321W YGL162W 1.39554e-21 0.0330899 0.96691
YNL321W YKL038W 4.31527e-16 0.00148343 0.998517
YNL322C YIL101C 6.10816e-70 1.32059e-05 0.999987
YNL327W YKL185W 7.17025e-24 0.00665558 0.993344
YNL327W YGR044C 1.30685e-19 7.1901e-06 0.999993
YNL327W YLR182W 2.05381e-11 0.0401677 0.959832
YNL327W YPL248C 4.6491e-09 0.0876423 0.912358
YNL327W YCL067C 0.992764 0.00723569 2.0539e-17
YNL327W YGL096W 1 1.04838e-10 1.21459e-60
YNL328C YJR147W 1.80695e-29 0.000498421 0.999502
YNL328C YBR240C 9.79255e-24 0.00110639 0.998894
YNL333W YGL166W 1.4093e-13 0.0267102 0.97329
YNL333W YHR084W 0.947049 0.0529505 1.47696e-12
YNL335W YIL101C 8.88152e-57 1.81758e-09 1
YNL338W YBR297W 2.38639e-38 1.97926e-06 0.999998
YNL338W YCR040W 1.11389e-20 0.00364047 0.99636
YNL338W YGL254W 7.37041e-10 0.0563841 0.943616
YNL338W YMR037C 2.88149e-09 0.0983565 0.901643
YNL338W YPR065W 0.992354 0.00764604 7.89771e-10
YNL339C YKR034W 3.79344e-28 0.000121325 0.999879
YNR007C YIR018W 6.0166e-13 0.0301512 0.969849
YNR007C YJR147W 0.999784 0.000215674 2.53704e-27
YNR012W YEL009C 3.94415e-42 2.28019e-10 1
YNR012W YPL038W 1.8561e-39 1.0931e-08 1
YNR012W YHR206W 5.9081e-30 5.27435e-05 0.999947
YNR012W YDR310C 1.73427e-17 0.0025342 0.997466
YNR012W YDR216W 0.999535 0.000465118 9.61236e-32
YNR013C YHR084W 2.01897e-17 0.0183196 0.98168
YNR014W YIL101C 8.18096e-76 3.51864e-15 1
YNR014W YGR249W 3.06789e-20 0.000116071 0.999884
YNR014W YMR182C 3.018e-11 0.00747445 0.992526
YNR014W YGL162W 7.22183e-11 0.0425227 0.957477
YNR014W YKR034W 0.999713 0.000287352 2.43191e-27
YNR014W YJL089W 0.999988 1.1756e-05 2.92941e-17
YNR016C YPR065W 1.97479e-07 0.0946214 0.905378
YNR016C YGR044C 0.943789 0.0562107 2.44322e-13
YNR016C YJL089W 0.999535 0.000464564 2.57027e-30
YNR017W YKL185W 3.58867e-15 0.071433 0.928567
YNR017W YOL067C 2.83609e-12 0.025164 0.974836
YNR017W YDR043C 0.950178 0.0498216 5.24186e-21
YNR018W YGL166W 2.72542e-12 0.0333046 0.966695
YNR018W YDR146C 9.60184e-12 0.094649 0.905351
YNR018W YOR113W 0.963416 0.0365838 4.58987e-14
YNR018W YKR034W 0.994794 0.00520588 1.92126e-25
YNR030W YBR083W 3.23887e-11 0.0556667 0.944333
YNR030W YBR297W 0.998879 0.00112086 1.95384e-22
YNR032W YML051W 1.71316e-12 0.00989282 0.990107
YNR032W YGL181W 2.16546e-10 0.0164733 0.983527
YNR036C YIR017C 1.25082e-26 0.00536526 0.994635
YNR036C YGL166W 3.24191e-15 0.00282507 0.997175
YNR036C YBL103C 0.975539 0.0244609 2.19536e-12
YNR036C YKR034W 0.999999 1.08791e-06 1.87744e-21
YNR037C YLR228C 0.957248 0.0427521 9.0176e-12
YNR038W YHR206W 8.90425e-10 0.0762437 0.923756
YNR038W YPL230W 1 5.44898e-14 1.27841e-141
YNR044W YHR084W 3.54757e-20 8.71464e-05 0.999913
YNR044W YBR182C 1.5913e-16 0.00344869 0.996551
YNR044W YOR344C 2.54816e-16 0.00337695 0.996623
YNR044W YHL027W 7.31628e-10 0.0255023 0.974498
YNR044W YBR083W 8.61932e-09 0.0597281 0.940272
YNR044W YNL068C 0.913144 0.0868558 6.88256e-08
YNR044W YDR423C 0.997141 0.00285892 1.49377e-13
YNR044W YPL230W 1 4.11511e-32 3.2605e-131
YNR046W YLR014C 2.1974e-27 0.000127611 0.999872
YNR046W YOL116W 0.998282 0.00171802 6.16123e-28
YNR049C YBR182C 5.0794e-16 1.49697e-05 0.999985
YNR049C YPL038W 1.85901e-11 0.00448125 0.995519
YNR049C YML007W 3.85123e-11 0.0104393 0.989561
YNR049C YKL185W 0.996224 0.00377559 7.03232e-11
YNR050C YDR253C 3.03413e-30 0.000312696 0.999687
YNR050C YPL177C 6.0792e-17 1.47424e-06 0.999999
YNR050C YGL209W 3.78932e-16 0.00423847 0.995762
YNR050C YCR106W 1.57857e-12 0.00780732 0.992193
YNR050C YER184C 7.62406e-11 0.0143905 0.98561
YNR050C YLR182W 1.47459e-10 0.0385546 0.961445
YNR050C YMR164C 0.934364 0.0656356 1.43488e-08
YNR050C YBR083W 0.993852 0.00614824 7.64123e-14
YNR050C YDR123C 0.997562 0.00243817 2.21678e-12
YNR050C YGR044C 0.999832 0.000167604 4.61262e-24
YNR051C YMR016C 4.21939e-14 0.00836149 0.991639
YNR051C YER040W 0.923885 0.0761145 8.64225e-09
YNR051C YIL131C 0.998424 0.00157631 2.30335e-13
YNR051C YPL230W 1 5.00999e-42 6.29305e-206
YNR055C YGR249W 1.16755e-12 0.0427922 0.957208
YNR055C YGL096W 0.996538 0.00346169 2.09944e-20
YNR058W YOR032C 1.96122e-27 0.00115468 0.998845
YNR058W YIR017C 1.83059e-25 0.00161768 0.998382
YNR058W YDL106C 6.24669e-13 0.0219176 0.978082
YNR058W YKL109W 0.999356 0.00064358 5.06849e-26
YNR059W YKR034W 9.68436e-25 0.000123724 0.999876
YNR059W YML007W 1.19357e-14 0.021922 0.978078
YNR059W YDR216W 4.82781e-13 0.0219345 0.978065
YNR059W YHR084W 1.36213e-10 0.0196071 0.980393
YNR059W YNL167C 1.19335e-07 0.0906834 0.909316
YNR059W YNL068C 0.902387 0.0976134 3.26755e-09
YNR059W YPR104C 0.939029 0.0609712 3.41842e-08
YNR060W YDL170W 5.64571e-15 0.0258419 0.974158
YNR060W YGL162W 1.82296e-14 0.0544627 0.945537
YNR061C YOR028C 2.88281e-17 9.1144e-05 0.999909
YNR061C YDR216W 0.928259 0.0717405 3.47511e-12
YNR061C YPL230W 1 7.33757e-28 1.39117e-138
YNR068C YOR028C 2.02489e-34 2.25665e-05 0.999977
YNR068C YFL021W 3.98376e-15 0.0593627 0.940637
YNR068C YCR040W 5.47132e-12 0.0730562 0.926944
YNR068C YDR253C 2.08036e-11 0.0746638 0.925336
YNR068C YML051W 0.934984 0.0650164 6.15765e-09
YNR068C YKL043W 0.965553 0.0344472 3.35675e-14
YNR069C YJR147W 8.22675e-14 0.0018553 0.998145
YNR069C YOR113W 7.90539e-13 0.0706146 0.929385
YNR069C YLR014C 0.979027 0.0209733 1.592e-11
YNR070W YGR288W 9.03742e-14 0.0498624 0.950138
YNR072W YMR037C 4.39967e-10 0.0213182 0.978682
YNR076W YGL166W 1.16953e-17 0.00352776 0.996472
YNR076W YML051W 4.51353e-09 0.0198109 0.980189
YNR076W YBR112C 9.59609e-09 0.071067 0.928933
YOL002C YBR297W 1.19986e-09 0.0130779 0.986922
YOL002C YPL230W 1 6.61314e-17 6.31921e-99
YOL005C YML007W 7.54508e-25 1.93916e-07 1
YOL005C YDR146C 4.55907e-16 0.00105273 0.998947
YOL005C YML051W 2.96671e-10 0.0891805 0.910819
YOL005C YBL103C 0.993092 0.0069085 5.17651e-13
YOL005C YMR019W 0.999926 7.35494e-05 3.63498e-13
YOL005C YBR297W 1 2.06435e-07 1.99028e-49
YOL006C YAL051W 5.18189e-14 0.039663 0.960337
YOL006C YML007W 0.990503 0.00949651 1.00314e-15
YOL007C YOR344C 9.00872e-14 0.000259973 0.99974
YOL007C YIR017C 1.53861e-12 9.69883e-06 0.99999
YOL007C YKR034W 0.999981 1.94754e-05 7.07016e-28
YOL007C YPL230W 1 2.20901e-29 7.08942e-126
YOL011W YMR043W 1.0854e-09 0.0485956 0.951404
YOL011W YER040W 0.990308 0.00969166 1.23627e-13
YOL011W YPL038W 0.999995 4.67334e-06 2.42645e-23
YOL012C YHR206W 4.62995e-12 0.00971184 0.990288
YOL012C YDL056W 1.91498e-09 0.087238 0.912762
YOL012C YLR014C 0.908244 0.0917564 2.09774e-08
YOL012C YCL067C 0.974515 0.0254848 5.96034e-14
YOL012C YML007W 0.999834 0.00016615 3.93739e-17
YOL017W YOR028C 5.19896e-19 9.34211e-05 0.999907
YOL017W YKR099W 1.5935e-13 0.000701977 0.999298
YOL017W YKL043W 0.958619 0.0413811 2.90271e-12
YOL018C YKR099W 2.22015e-20 5.17262e-06 0.999995
YOL018C YDR423C 8.52889e-16 0.00324869 0.996751
YOL018C YDR259C 2.4096e-13 0.0475861 0.952414
YOL018C YGL035C 1.38785e-10 0.0758467 0.924153
YOL018C YGR249W 0.999999 1.09666e-06 6.10963e-26
YOL018C YIR017C 1 5.13935e-13 4.56823e-49
YOL030W YBR182C 1.44551e-12 0.0326817 0.967318
YOL030W YER169W 0.966552 0.0334481 8.17694e-12
YOL031C YKR099W 0.998078 0.00192207 4.94263e-16
YOL031C YKL109W 0.9999 9.95516e-05 6.42207e-28
YOL032W YIL036W 7.10477e-16 0.0234517 0.976548
YOL032W YDR423C 1.94292e-14 0.0425944 0.957406
YOL036W YDL020C 3.45043e-18 7.91135e-05 0.999921
YOL036W YOR113W 4.88754e-14 0.00432001 0.99568
YOL036W YOR032C 0.994104 0.0058956 3.24752e-14
YOL038W YDR259C 3.96583e-16 0.00438459 0.995615
YOL038W YGL254W 0.931367 0.0686329 8.63016e-09
YOL038W YOR113W 0.974607 0.0253928 3.66955e-11
YOL038W YGL209W 0.97619 0.0238096 3.55435e-14
YOL038W YEL009C 0.998018 0.0019815 2.38241e-16
YOL049W YML007W 5.02627e-20 0.00318436 0.996816
YOL049W YJL089W 1 5.72803e-11 2.88949e-49
YOL050C YCL066W 2.11778e-36 1.22524e-06 0.999999
YOL050C YIL036W 2.24444e-16 0.00166332 0.998337
YOL050C YNL068C 2.32162e-15 0.00346161 0.996538
YOL050C YGL181W 6.69151e-09 0.0890026 0.910997
YOL050C YDR216W 0.999999 1.43027e-06 1.64226e-17
YOL050C YHR084W 1 1.79963e-09 7.31851e-31
YOL057W YHR084W 2.19007e-22 2.6166e-05 0.999974
YOL057W YCR065W 3.98306e-13 0.012572 0.987428
YOL057W YGL162W 0.999586 0.000413825 2.09651e-17
YOL058W YIR017C 1.06376e-49 1.15534e-06 0.999999
YOL058W YOR028C 1.94987e-22 6.05697e-05 0.999939
YOL058W YDR451C 3.91372e-11 0.00979897 0.990201
YOL058W YHR206W 5.83171e-09 0.0255873 0.974413
YOL058W YPL202C 2.74612e-08 0.0527396 0.94726
YOL058W YDR259C 0.998519 0.00148135 5.96536e-12
YOL059W YOR344C 2.53276e-35 2.71827e-12 1
YOL059W YBL005W 2.96468e-29 8.99835e-05 0.99991
YOL059W YDL170W 4.63338e-22 3.45143e-06 0.999997
YOL059W YIL036W 3.67365e-11 0.0475372 0.952463
YOL059W YLR228C 7.75936e-11 0.031479 0.968521
YOL059W YMR043W 1.11779e-10 0.00464133 0.995359
YOL059W YMR164C 2.51432e-09 0.012302 0.987698
YOL059W YNL068C 0.991107 0.0088928 5.72196e-12
YOL059W YCR106W 0.997585 0.00241541 1.40472e-12
YOL059W YEL009C 0.999987 1.28693e-05 1.21755e-18
YOL059W YGL096W 1 2.76913e-17 1.66386e-55
YOL060C YKR099W 0.988752 0.0112482 2.66137e-22
YOL064C YHR084W 1.21513e-25 4.42798e-05 0.999956
YOL064C YNL068C 0.998426 0.0015741 1.13955e-16
YOL072W YKR099W 7.8242e-11 0.00794616 0.992054
YOL072W YIL131C 0.981088 0.0189117 1.53745e-12
YOL073C YOR032C 2.02659e-26 0.000948942 0.999051
YOL073C YGL166W 7.43285e-15 0.0212457 0.978754
YOL073C YKL038W 1.63909e-11 0.0280162 0.971984
YOL073C YDR216W 1.73863e-11 0.0289276 0.971072
YOL073C YOL108C 0.991544 0.00845594 2.39081e-13
YOL073C YLR228C 0.998673 0.00132718 2.79773e-14
YOL076W YIR017C 3.14475e-24 0.000185893 0.999814
YOL076W YPL230W 1 3.00705e-14 3.32882e-103
YOL078W YDL056W 2.41029e-27 0.006651 0.993349
YOL078W YMR182C 8.58549e-21 0.00155999 0.99844
YOL078W YOL067C 1.64441e-19 0.000469768 0.99953
YOL078W YDR310C 2.88613e-15 0.0104211 0.989579
YOL078W YBR112C 7.66984e-11 0.0297781 0.970222
YOL078W YCR065W 0.999998 2.06715e-06 2.34261e-18
YOL078W YGL096W 1 2.91463e-13 3.26054e-46
YOL079W YCR040W 1.53083e-23 1.27079e-05 0.999987
YOL079W YGL096W 0.999967 3.33578e-05 2.39803e-42
YOL080C YPL230W 1 2.63619e-14 4.8655e-145
YOL081W YOR032C 2.30439e-18 0.0171801 0.98282
YOL081W YLR182W 0.917414 0.0825856 1.279e-07
YOL081W YFL021W 0.987511 0.0124885 1.80959e-11
YOL086C YGR044C 6.24544e-20 0.000386953 0.999613
YOL086C YOR344C 4.26088e-14 0.0053786 0.994621
YOL086C YDR146C 2.54683e-10 0.0646036 0.935396
YOL086C YOL089C 0.94296 0.0570395 3.35736e-08
YOL086C YGL035C 0.955265 0.0447354 4.84672e-09
YOL086C YOL116W 0.969834 0.0301658 4.18898e-09
YOL086C YIL036W 0.981122 0.0188777 8.4121e-10
YOL086C YLR013W 0.999594 0.000406441 1.21598e-20
YOL086C YKR099W 0.999981 1.88452e-05 6.66406e-28
YOL092W YBR297W 9.03517e-39 2.60638e-23 1
YOL092W YKL185W 1.81386e-29 3.55627e-06 0.999996
YOL092W YML051W 1.00628e-16 0.000779129 0.999221
YOL092W YDR451C 0.982415 0.0175851 6.03517e-14
YOL092W YIL036W 0.985484 0.0145157 8.41462e-17
YOL092W YPL202C 0.999963 3.67334e-05 1.5052e-15
YOL092W YPL230W 1 1.86679e-49 1.09779e-246
YOL095C YJL110C 1.62463e-11 0.0101437 0.989856
YOL095C YCR065W 2.42525e-09 0.0887444 0.911256
YOL095C YML076C 7.87306e-08 0.0421218 0.957878
YOL095C YEL009C 0.990441 0.00955874 6.96072e-13
YOL095C YBL005W 0.998677 0.00132277 1.62708e-17
YOL099C YDR043C 3.39638e-58 4.69953e-06 0.999995
YOL099C YOR113W 2.76688e-23 0.0248387 0.975161
YOL099C YOL028C 1.65956e-14 2.99104e-06 0.999997
YOL099C YCL067C 2.15393e-14 0.0320247 0.967975
YOL100W YPL230W 3.99883e-181 1.90935e-17 1
YOL100W YBL005W 1.24386e-20 0.00889248 0.991108
YOL104C YBL005W 2.18662e-19 0.000623251 0.999377
YOL104C YGR249W 1.02764e-14 0.00234768 0.997652
YOL104C YGL166W 6.22477e-11 0.0466377 0.953362
YOL104C YOL067C 7.44283e-10 0.0184134 0.981587
YOL104C YOR028C 0.999996 3.62416e-06 1.5077e-21
YOL108C YJR147W 0.989901 0.010099 4.56113e-18
YOL117W YOR028C 3.47679e-55 7.53574e-07 0.999999
YOL117W YOR113W 4.73404e-29 0.000935292 0.999065
YOL117W YDR451C 8.85275e-13 0.0151496 0.98485
YOL117W YMR016C 0.99992 7.98692e-05 1.22257e-20
YOL118C YJL089W 9.52029e-21 0.0682796 0.93172
YOL119C YGL096W 4.48224e-27 0.000169845 0.99983
YOL119C YKL043W 0.999405 0.000595348 1.05003e-17
YOL122C YGR288W 2.64782e-13 0.00686742 0.993133
YOL122C YKR034W 0.999689 0.000310924 1.56428e-35
YOL123W YOL028C 1.48149e-09 0.0250217 0.974978
YOL123W YGR044C 0.999977 2.25642e-05 6.9178e-22
YOL125W YPL230W 1 5.22164e-09 2.3339e-93
YOL126C YKL043W 9.0252e-50 1.81469e-08 1
YOL126C YDL020C 5.16706e-42 2.99993e-09 1
YOL126C YCR040W 1.3207e-32 2.62045e-07 1
YOL126C YCR065W 4.11474e-32 1.06059e-10 1
YOL126C YMR280C 5.22952e-25 9.90319e-05 0.999901
YOL126C YPL177C 2.0257e-20 3.91534e-05 0.999961
YOL126C YMR164C 0.999552 0.000448254 2.18519e-16
YOL126C YIR018W 0.999964 3.58807e-05 1.34547e-19
YOL126C YIL131C 0.999973 2.72511e-05 1.08426e-32
YOL126C YDR253C 1 9.50729e-11 5.41514e-55
YOL128C YDL056W 6.34142e-14 0.000168609 0.999831
YOL128C YOL116W 2.9049e-12 0.0103989 0.989601
YOL128C YGL162W 2.87755e-10 0.0320218 0.967978
YOL128C YBR182C 3.84901e-10 0.0682201 0.93178
YOL128C YMR021C 3.20184e-08 0.0926696 0.90733
YOL128C YDR216W 0.960175 0.0398245 7.18605e-13
YOL128C YIR017C 1 1.10812e-08 1.32654e-35
YOL132W YGL096W 1.03678e-23 0.000585668 0.999414
YOL132W YCL066W 1.48056e-10 0.0435871 0.956413
YOL132W YBR083W 0.929927 0.0700729 1.17193e-09
YOL133W YGL035C 1.31543e-10 0.0429793 0.957021
YOL133W YOL116W 7.5497e-09 0.0639782 0.936022
YOL133W YLR228C 0.933619 0.0663808 2.76356e-09
YOL133W YKL109W 0.99988 0.000120419 1.96905e-24
YOL136C YGL209W 3.15576e-24 0.000140111 0.99986
YOL136C YLR182W 2.85146e-14 0.00753802 0.992462
YOL136C YMR037C 6.38256e-12 0.0921817 0.907818
YOL136C YPR199C 1.06303e-10 0.0273157 0.972684
YOL136C YGL013C 3.40889e-10 0.00689003 0.99311
YOL136C YMR043W 0.994607 0.00539309 1.58963e-11
YOL137W YKL062W 1.52479e-16 0.00648632 0.993514
YOL137W YCR106W 8.72617e-09 0.0829247 0.917075
YOL137W YBL005W 0.997045 0.00295546 5.5796e-16
YOL137W YPL230W 1 2.34141e-10 5.60264e-62
YOL138C YNL167C 4.95375e-08 0.0207297 0.97927
YOL138C YML051W 0.917455 0.082545 4.06638e-09
YOL139C YEL009C 7.06042e-15 0.00429849 0.995702
YOL139C YPL230W 1 6.72815e-17 7.63789e-162
YOL140W YKR099W 9.71339e-32 3.53933e-06 0.999996
YOL140W YPL177C 2.82155e-15 0.00139045 0.99861
YOL140W YOR140W 1.4262e-11 0.0423336 0.957666
YOL144W YKL185W 7.51018e-38 2.17397e-06 0.999998
YOL144W YGL162W 3.77993e-22 5.90573e-05 0.999941
YOL144W YLR228C 4.92328e-21 0.0235265 0.976474
YOL144W YDR216W 0.999528 0.00047182 5.09954e-34
YOL144W YBR083W 0.999984 1.63822e-05 2.99354e-26
YOL144W YFL031W 0.999992 7.72339e-06 1.7768e-23
YOL144W YPL177C 1 2.23928e-11 2.01426e-42
YOL145C YPR104C 8.88209e-12 0.0543137 0.945686
YOL145C YML076C 2.09554e-11 0.0718264 0.928174
YOL145C YGL096W 1 1.96885e-07 6.39926e-73
YOL147C YEL009C 2.41706e-34 1.45057e-08 1
YOL147C YGL254W 7.08824e-17 0.00339801 0.996602
YOL147C YGL162W 2.17642e-16 0.00477953 0.99522
YOL147C YDR253C 1.03341e-13 0.00366852 0.996331
YOL147C YNL167C 0.968387 0.0316132 1.24207e-10
YOL147C YKL015W 0.992922 0.00707819 1.05334e-14
YOL147C YLR228C 0.999097 0.000903262 8.66566e-15
YOL147C YBR083W 0.999989 1.09262e-05 1.26598e-21
YOL152W YGL096W 8.51808e-32 3.60869e-06 0.999996
YOL152W YML007W 2.96234e-25 2.28145e-05 0.999977
YOL152W YDR043C 6.21811e-20 0.000249731 0.99975
YOL152W YCL066W 1.21056e-11 0.028565 0.971435
YOL152W YOR344C 0.945316 0.0546839 3.53725e-14
YOL152W YOR028C 0.999703 0.000297304 2.28063e-14
YOL155C YPL230W 1.6763e-76 6.04699e-12 1
YOL155C YKL062W 2.43843e-21 0.0114142 0.988586
YOL155C YBL005W 2.33365e-19 0.00373577 0.996264
YOL155C YDR043C 0.957211 0.0427893 1.87935e-09
YOL157C YGL096W 2.77585e-25 0.000340234 0.99966
YOL158C YMR016C 1.16455e-19 7.57169e-05 0.999924
YOL158C YIR018W 4.72177e-17 0.000604712 0.999395
YOL158C YDR423C 4.92679e-16 0.00153869 0.998461
YOL158C YLR228C 8.6377e-16 0.00633736 0.993663
YOL158C YPR065W 8.69127e-15 0.000816844 0.999183
YOL158C YER184C 4.87377e-12 0.00637399 0.993626
YOL158C YDR034C 9.93874e-07 0.0544455 0.945554
YOL158C YHL009C 0.922649 0.0773505 5.15876e-07
YOL158C YOL089C 0.93425 0.0657496 2.81514e-08
YOL158C YJL056C 0.961039 0.0389614 5.1115e-14
YOL158C YER040W 0.987558 0.0124415 1.25663e-10
YOL158C YBR033W 0.997646 0.00235435 2.76293e-10
YOL158C YOR113W 0.998166 0.001834 1.06363e-17
YOL158C YDL020C 1 7.05863e-11 1.08673e-43
YOL158C YHR084W 1 2.85989e-07 1.19697e-25
YOL159C YDR043C 4.21402e-20 0.012787 0.987213
YOL159C YJL110C 0.928616 0.0713844 7.14727e-09
YOL161C YKR034W 3.53928e-26 0.00697097 0.993029
YOL161C YDR146C 0.959998 0.040002 5.25816e-15
YOL164W YKR099W 8.07258e-16 0.000513091 0.999487
YOL164W YCL067C 2.78617e-10 0.033379 0.966621
YOL164W YMR070W 0.997093 0.00290728 2.61024e-08
YOL165C YML007W 1.60128e-27 0.000823623 0.999176
YOL165C YBR240C 2.73722e-17 0.0945597 0.90544
YOL165C YDR253C 2.09623e-11 0.00151432 0.998486
YOL165C YCR106W 6.98968e-11 0.00823321 0.991767
YOL165C YDR146C 0.995502 0.00449799 4.47846e-17
YOL165C YBL005W 0.999918 8.20372e-05 6.54909e-22
YOL166C YCR040W 3.51259e-36 7.47328e-06 0.999993
YOL166C YGL013C 0.972777 0.0272233 6.37694e-14
YOR007C YGR044C 6.58517e-30 0.00043106 0.999569
YOR007C YER045C 5.65624e-28 0.000740491 0.99926
YOR007C YOR113W 1.17635e-24 1.13496e-14 1
YOR007C YIL131C 1.1403e-21 0.00283673 0.997163
YOR007C YGL013C 6.9601e-10 0.0198729 0.980127
YOR007C YDL170W 0.99498 0.00501981 7.47939e-15
YOR007C YCL066W 0.997551 0.0024494 8.62741e-15
YOR007C YHR206W 0.999372 0.000628334 2.34707e-17
YOR007C YKL185W 0.9999 9.98258e-05 1.14776e-22
YOR007C YDR043C 0.999999 1.18719e-06 3.98815e-23
YOR010C YHR084W 6.39021e-13 0.00359229 0.996408
YOR010C YLR228C 2.70869e-12 0.00504689 0.994953
YOR010C YMR280C 4.93662e-12 0.00811504 0.991885
YOR010C YMR037C 2.60547e-11 0.000178059 0.999822
YOR010C YMR182C 1.52631e-09 0.0708631 0.929137
YOR010C YPL177C 0.991603 0.00839657 1.00825e-12
YOR018W YML007W 8.14745e-18 0.011411 0.988589
YOR018W YKR099W 0.902352 0.0976483 7.3725e-12
YOR019W YJL206C 1.56163e-09 0.0731414 0.926859
YOR020C YGR044C 4.50399e-26 1.61862e-07 1
YOR020C YPL202C 3.2305e-15 0.000292718 0.999707
YOR020C YNL167C 1.34113e-14 0.0155203 0.98448
YOR020C YGL073W 6.13787e-14 5.68253e-05 0.999943
YOR020C YOR140W 0.99797 0.00203025 2.89053e-17
YOR020C YMR016C 0.999736 0.000264145 1.8428e-17
YOR020C YBR297W 0.999992 7.89607e-06 8.82167e-29
YOR020C YCR065W 0.999999 9.70993e-07 2.95342e-26
YOR020C YKL185W 1 2.3728e-07 2.15493e-23
YOR020C YKR034W 1 8.32509e-11 7.54412e-37
YOR023C YIL101C 2.99989e-68 2.46452e-06 0.999998
YOR025W YKR034W 4.19303e-34 2.02609e-15 1
YOR025W YJR147W 5.78004e-22 0.0189319 0.981068
YOR025W YKL185W 2.99921e-15 0.0622388 0.937761
YOR025W YOR344C 0.976309 0.0236913 2.21653e-15
YOR025W YJL056C 0.996017 0.00398291 7.35641e-12
YOR025W YGL096W 1 4.09852e-08 1.47317e-53
YOR027W YPL038W 2.1e-11 0.00816376 0.991836
YOR027W YGL073W 7.86378e-10 0.00379387 0.996206
YOR027W YGL013C 1.70478e-08 0.0294428 0.970557
YOR027W YKR099W 0.960034 0.0399662 4.51283e-13
YOR028C YPL230W 2.86527e-130 3.35396e-68 1
YOR028C YOL028C 7.95378e-18 3.38558e-06 0.999997
YOR028C YGL035C 2.08608e-17 0.00467097 0.995329
YOR028C YLR131C 4.12165e-12 0.00569157 0.994308
YOR028C YBR083W 0.924064 0.0759361 1.33847e-12
YOR028C YHL027W 0.970754 0.0292458 6.16503e-11
YOR028C YML099C 0.974518 0.0254817 6.62898e-10
YOR028C YGL073W 0.978071 0.0219292 1.62396e-09
YOR028C YGL013C 0.983403 0.0165971 2.87676e-11
YOR028C YDR451C 0.999957 4.32832e-05 1.96925e-20
YOR028C YLR014C 1 3.93191e-07 3.55979e-27
YOR028C YMR182C 1 1.88458e-07 1.08178e-27
YOR029W YCR040W 1.05535e-14 0.0198999 0.9801
YOR029W YGR288W 3.2518e-11 0.0154431 0.984557
YOR029W YOR140W 1.48203e-10 0.0323052 0.967695
YOR030W YOR032C 2.19693e-29 0.000226777 0.999773
YOR031W YIR017C 5.17376e-34 0.00252825 0.997472
YOR031W YOR113W 9.39381e-13 0.0828259 0.917174
YOR032C YBR297W 1.88648e-21 0.00536826 0.994632
YOR032C YGR044C 1.16981e-16 0.0127061 0.987294
YOR032C YMR042W 1.2708e-10 0.00915018 0.99085
YOR038C YDR146C 6.33532e-47 1.65783e-10 1
YOR038C YEL009C 2.34295e-28 1.64065e-09 1
YOR038C YIR018W 3.9334e-22 5.52989e-09 1
YOR038C YOL028C 3.76921e-15 0.0498344 0.950166
YOR038C YMR043W 3.31117e-13 0.000518312 0.999482
YOR038C YCR106W 0.966224 0.0337762 2.56952e-14
YOR038C YGR044C 1 2.41354e-11 1.00114e-44
YOR047C YMR182C 5.19662e-24 2.11883e-06 0.999998
YOR047C YDR423C 2.49294e-15 0.000245023 0.999755
YOR047C YPL230W 1 6.73453e-26 1.75865e-190
YOR048C YGR249W 9.10297e-10 0.0804119 0.919588
YOR048C YIR017C 0.988622 0.0113777 6.11805e-18
YOR049C YJL089W 1.00274e-46 2.07718e-07 1
YOR049C YIR018W 6.33284e-22 0.000102612 0.999897
YOR049C YMR070W 5.62619e-11 0.0643322 0.935668
YOR050C YCL066W 7.22138e-11 0.0140573 0.985943
YOR050C YGL166W 2.4434e-09 0.0733235 0.926676
YOR050C YGR044C 0.999261 0.000739315 4.45925e-14
YOR053W YIR017C 6.53216e-38 1.44993e-05 0.999986
YOR053W YDR146C 0.992024 0.00797581 7.60206e-15
YOR053W YHR124W 0.995238 0.00476151 1.07896e-10
YOR054C YPL230W 4.56712e-148 3.98881e-11 1
YOR055W YBR297W 3.32319e-20 0.00699665 0.993003
YOR055W YFL021W 1.52019e-16 0.0154595 0.984541
YOR055W YGL035C 1.67441e-09 0.0309094 0.969091
YOR056C YKR099W 4.17988e-15 0.00435164 0.995648
YOR056C YLR228C 1.93325e-08 0.0904157 0.909584
YOR056C YOR028C 0.923209 0.0767906 8.77497e-19
YOR056C YBL005W 0.994215 0.00578518 5.84823e-18
YOR056C YKL062W 0.994668 0.00533166 6.03304e-22
YOR060C YIR018W 5.88438e-09 0.094342 0.905658
YOR060C YJR147W 0.929143 0.0708568 1.72106e-11
YOR064C YJL089W 2.29719e-79 2.29041e-09 1
YOR064C YKR099W 1.41466e-15 0.00988107 0.990119
YOR064C YMR182C 6.32199e-14 0.00418048 0.99582
YOR064C YDR253C 8.3983e-12 0.000329994 0.99967
YOR064C YDR259C 0.979296 0.0207045 2.64651e-13
YOR065W YPL230W 1.87908e-67 7.87465e-09 1
YOR065W YGR249W 2.18115e-15 0.0015997 0.9984
YOR065W YOR162C 0.900292 0.0997076 1.75379e-10
YOR067C YHR084W 1.2194e-12 0.0394601 0.96054
YOR073W YDR146C 4.81078e-11 0.0869401 0.91306
YOR074C YIR018W 1.13041e-09 0.0567061 0.943294
YOR074C YCR065W 1.4788e-08 0.0490394 0.950961
YOR074C YML076C 0.905708 0.0942918 1.28455e-07
YOR075W YCL067C 5.16539e-23 0.00106636 0.998934
YOR075W YFR034C 1.62362e-16 0.00944179 0.990558
YOR075W YGL073W 3.47896e-10 0.0778312 0.922169
YOR075W YJL056C 0.930978 0.0690221 1.04248e-09
YOR075W YDR146C 0.994986 0.0050142 1.75824e-15
YOR076C YOR028C 1.6849e-28 2.42633e-05 0.999976
YOR076C YLR182W 1.9387e-24 8.62707e-05 0.999914
YOR076C YIR018W 1.1067e-18 4.66955e-05 0.999953
YOR076C YJR060W 4.23086e-14 0.000223425 0.999777
YOR076C YGL162W 2.81316e-11 0.00133296 0.998667
YOR076C YKL020C 3.26667e-09 0.0614117 0.938588
YOR076C YOR140W 0.999872 0.000127701 6.10126e-20
YOR076C YJR147W 0.999999 5.60167e-07 3.96032e-26
YOR076C YKL109W 1 1.07251e-19 3.59792e-58
YOR078W YKR099W 8.157e-20 0.0051309 0.994869
YOR082C YLR013W 2.27489e-28 0.00873763 0.991262
YOR082C YHL027W 8.97136e-15 0.000604998 0.999395
YOR082C YLR014C 2.22311e-13 0.0634775 0.936523
YOR082C YOL028C 3.44092e-11 0.0426296 0.95737
YOR082C YEL009C 0.978201 0.0217985 2.28397e-16
YOR084W YBR297W 3.46105e-18 0.0988211 0.901179
YOR084W YCL066W 2.42328e-12 0.00844415 0.991556
YOR084W YLR014C 3.03116e-11 0.0589516 0.941048
YOR084W YHR084W 0.954443 0.0455568 1.03544e-11
YOR084W YML007W 0.990904 0.00909571 1.19215e-16
YOR086C YKL062W 1.66343e-37 3.14562e-08 1
YOR086C YDR259C 2.49308e-15 0.0174096 0.98259
YOR086C YKL038W 1.15518e-10 0.08229 0.91771
YOR086C YJL206C 0.94422 0.0557799 5.28823e-10
YOR086C YIR018W 0.981389 0.0186106 7.38542e-12
YOR087W YHR084W 1.26912e-14 0.00428441 0.995716
YOR087W YER184C 9.7099e-11 0.0776491 0.922351
YOR087W YKR099W 0.999543 0.000457355 3.72144e-24
YOR090C YML007W 6.78253e-19 0.000202038 0.999798
YOR090C YGR044C 3.78212e-16 0.0133733 0.986627
YOR090C YMR016C 0.941956 0.0580444 8.60019e-11
YOR091W YPL230W 0.999997 2.87614e-06 4.58358e-105
YOR092W YKL062W 1.35333e-37 1.24897e-07 1
YOR092W YBR297W 2.88102e-25 0.00212589 0.997874
YOR092W YDR451C 5.38783e-19 9.8551e-06 0.99999
YOR092W YLR256W 6.99309e-17 0.000306857 0.999693
YOR092W YLR014C 3.06345e-11 0.0014621 0.998538
YOR092W YPR199C 4.04163e-09 0.0835456 0.916454
YOR092W YHR206W 0.99758 0.0024197 2.16765e-14
YOR092W YDR421W 0.997843 0.00215703 1.97628e-13
YOR092W YPL038W 0.998507 0.00149349 3.84873e-18
YOR092W YDR216W 0.999003 0.000996663 4.7676e-14
YOR092W YIR018W 1 2.84496e-08 1.29231e-19
YOR093C YLR013W 2.10359e-20 0.000454528 0.999545
YOR093C YPL075W 9.52031e-10 0.0554706 0.944529
YOR093C YER111C 1.39697e-08 0.0849605 0.91504
YOR097C YGR044C 7.83954e-22 0.0043273 0.995673
YOR097C YOL116W 1.62198e-13 0.00814388 0.991856
YOR098C YLR014C 3.99073e-12 0.0919525 0.908047
YOR099W YBR297W 6.06782e-13 0.00184228 0.998158
YOR099W YNL068C 0.906833 0.0931665 5.84596e-10
YOR099W YPL230W 1 4.14007e-28 2.58582e-83
YOR100C YPL230W 2.4106e-128 7.94297e-12 1
YOR100C YCL066W 9.0347e-17 0.000327158 0.999673
YOR101W YHR084W 4.53423e-18 0.000614059 0.999386
YOR101W YKR099W 3.9025e-12 0.0913966 0.908603
YOR102W YHR084W 3.09764e-41 4.0546e-06 0.999996
YOR102W YBR240C 1.67265e-26 1.14521e-10 1
YOR102W YNL167C 2.45571e-11 0.0317967 0.968203
YOR102W YKL032C 1.09776e-10 0.0430752 0.956925
YOR102W YKR064W 0.962277 0.0377232 3.11681e-09
YOR102W YBR033W 0.987636 0.0123643 3.46302e-12
YOR102W YMR019W 0.9984 0.00159966 2.50223e-15
YOR102W YPL075W 0.998543 0.00145748 4.19787e-14
YOR102W YGL035C 0.999466 0.000534098 2.22651e-25
YOR107W YKR099W 9.49245e-23 3.12871e-05 0.999969
YOR107W YKL062W 2.20826e-21 9.04316e-05 0.99991
YOR107W YCR040W 8.87798e-14 0.007838 0.992162
YOR107W YIR018W 2.65088e-09 0.0837386 0.916261
YOR107W YCR065W 0.993905 0.00609538 5.15086e-12
YOR107W YIR017C 1 2.28161e-07 2.96678e-29
YOR108W YFL021W 1.54106e-18 4.19567e-05 0.999958
YOR108W YOL116W 3.93796e-11 0.00175931 0.998241
YOR108W YPL230W 1 2.11899e-26 2.99459e-147
YOR112W YOR113W 8.01429e-24 0.044474 0.955526
YOR112W YGL209W 5.3468e-17 1.81639e-05 0.999982
YOR112W YBR083W 8.26503e-14 0.0244315 0.975569
YOR112W YKR099W 0.998626 0.00137421 1.65497e-17
YOR112W YGL096W 1 9.57798e-10 1.61847e-50
YOR115C YKL109W 1 4.13088e-09 3.30019e-51
YOR116C YKL062W 1.25178e-22 6.51877e-06 0.999993
YOR116C YOR140W 7.3446e-15 0.0572487 0.942751
YOR116C YMR019W 1.90177e-14 0.0242097 0.97579
YOR116C YJL056C 3.71516e-14 0.0331448 0.966855
YOR116C YEL009C 0.993196 0.00680384 4.41557e-19
YOR116C YPL230W 1 1.93508e-33 6.9112e-169
YOR117W YLR013W 0.902266 0.0977339 1.16142e-11
YOR117W YMR042W 0.985935 0.0140647 6.63761e-10
YOR117W YBL005W 0.999833 0.000166913 1.36619e-16
YOR117W YKL109W 1 3.0608e-07 2.4208e-31
YOR119C YHR124W 5.46127e-09 0.0277975 0.972202
YOR119C YGL096W 0.998583 0.00141698 4.76851e-27
YOR120W YPL230W 2.07757e-110 2.09467e-11 1
YOR122C YKL062W 7.34255e-26 1.65705e-05 0.999983
YOR122C YJR147W 0.995814 0.00418561 1.78398e-15
YOR122C YLR014C 0.997163 0.00283676 9.67392e-15
YOR122C YKL109W 0.999992 8.12701e-06 3.25646e-24
YOR124C YKL062W 7.77969e-30 1.25318e-07 1
YOR124C YDR253C 0.95277 0.0472296 4.57865e-11
YOR124C YHR206W 0.970075 0.0299248 2.66604e-12
YOR124C YEL009C 0.976312 0.023688 1.19725e-15
YOR124C YGL209W 0.978296 0.0217042 1.57799e-14
YOR124C YMR182C 0.983297 0.0167033 1.36142e-15
YOR124C YCR040W 0.99332 0.00667969 9.64248e-15
YOR128C YKL062W 8.29275e-61 2.36197e-14 1
YOR128C YBL005W 4.77866e-32 0.000680546 0.999319
YOR128C YDR146C 3.84188e-19 0.00289659 0.997103
YOR128C YKL038W 0.965781 0.0342189 1.51179e-13
YOR128C YGL181W 0.974274 0.0257262 1.56381e-12
YOR128C YJL206C 0.999051 0.000948587 2.7646e-17
YOR128C YHR178W 0.999694 0.000306051 8.42425e-13
YOR128C YLR228C 0.999991 8.69085e-06 4.31696e-25
YOR128C YDR213W 0.999995 5.12216e-06 1.39425e-18
YOR129C YJR147W 1.72293e-20 0.00144656 0.998553
YOR129C YDR423C 0.908144 0.0918564 1.24075e-10
YOR130C YIR017C 7.66965e-31 2.99449e-05 0.99997
YOR130C YOR028C 5.07446e-25 0.00795639 0.992044
YOR130C YPL038W 3.03861e-08 0.0889936 0.911006
YOR130C YDR216W 0.983805 0.0161952 9.51254e-10
YOR136W YDR259C 4.09145e-17 0.00662418 0.993376
YOR136W YOR113W 4.60281e-16 0.000500189 0.9995
YOR136W YPL177C 1.88726e-14 0.0194342 0.980566
YOR136W YBR083W 1.90505e-13 0.0368425 0.963157
YOR136W YGL166W 0.904197 0.0958027 2.48878e-11
YOR136W YCR065W 0.940649 0.0593506 2.9e-11
YOR136W YMR070W 0.981723 0.0182765 2.73374e-07
YOR136W YCR040W 0.99316 0.00684045 3.61105e-14
YOR136W YER045C 0.999413 0.000587392 4.58104e-15
YOR138C YIL101C 6.21164e-47 0.00132608 0.998674
YOR143C YCL067C 2.12995e-16 0.000413191 0.999587
YOR143C YGL035C 1.70201e-10 0.030188 0.969812
YOR143C YPL230W 1 1.09283e-36 3.45499e-169
YOR151C YIR017C 0.999986 1.44748e-05 1.10688e-37
YOR153W YDR259C 1.22862e-13 0.0154706 0.984529
YOR153W YMR043W 0.946185 0.0538146 9.29666e-09
YOR153W YCL067C 0.955615 0.0443851 1.01127e-10
YOR153W YPL038W 0.995416 0.00458395 5.30604e-13
YOR153W YKL109W 0.999988 1.22185e-05 1.30922e-36
YOR153W YKR034W 0.99999 1.00971e-05 1.27999e-43
YOR157C YPL038W 8.45946e-12 0.0115857 0.988414
YOR157C YBL005W 0.905185 0.0948146 4.47279e-15
YOR157C YMR280C 0.95279 0.0472095 9.96249e-15
YOR157C YKR099W 0.979336 0.0206644 3.23177e-18
YOR162C YIL036W 3.72333e-17 0.0353914 0.964609
YOR164C YMR016C 0.908304 0.0916958 6.54393e-10
YOR164C YPR104C 0.921973 0.0780268 9.02241e-11
YOR164C YPL230W 1 3.53655e-25 1.43177e-110
YOR165W YMR021C 1.79787e-11 0.00208662 0.997913
YOR165W YPL230W 1 5.53714e-10 1.12576e-149
YOR178C YPL230W 5.91652e-96 7.20226e-17 1
YOR178C YLR228C 1.7551e-09 0.038083 0.961917
YOR178C YML007W 0.937118 0.0628816 1.05067e-10
YOR180C YBR297W 2.83634e-37 0.00109949 0.998901
YOR180C YML007W 0.998668 0.00133186 3.40342e-17
YOR181W YOL067C 3.61645e-14 0.000883461 0.999117
YOR181W YKL038W 1.2207e-10 0.0182112 0.981789
YOR181W YER169W 0.947164 0.0528356 2.74064e-11
YOR181W YJL206C 0.998636 0.00136386 3.66623e-13
YOR181W YKR099W 0.999671 0.000329187 7.88078e-24
YOR184W YBL005W 1.17156e-20 0.00451383 0.995486
YOR184W YOR140W 0.904861 0.0951385 4.96207e-10
YOR184W YIR018W 0.980241 0.0197592 2.41254e-13
YOR187W YKL109W 2.90356e-49 1.39204e-05 0.999986
YOR187W YDR213W 0.999399 0.000601106 3.74528e-14
YOR187W YKR034W 0.999883 0.000116557 3.18484e-43
YOR192C YKR099W 6.97056e-27 7.66805e-07 0.999999
YOR192C YER045C 2.18097e-20 0.00415774 0.995842
YOR192C YPL038W 0.976424 0.0235755 1.00952e-11
YOR198C YNL103W 3.12899e-09 0.0451243 0.954876
YOR198C YGL209W 0.926717 0.0732828 3.97641e-10
YOR198C YPL230W 1 2.44912e-39 4.91369e-197
YOR202W YIR017C 1.88753e-67 4.48979e-16 1
YOR202W YJR147W 5.90161e-22 7.39881e-06 0.999993
YOR202W YLR013W 0.999128 0.000872174 1.43383e-21
YOR202W YIL101C 1 5.8937e-23 1.34489e-68
YOR204W YOR113W 0.99523 0.00476963 8.84258e-14
YOR204W YPL230W 1 1.14236e-07 1.7452e-109
YOR208W YML007W 9.42939e-25 0.00596794 0.994032
YOR208W YPL038W 0.931588 0.0684116 4.87801e-15
YOR212W YDR146C 3.28886e-14 0.0954772 0.904523
YOR212W YPL230W 1 7.38607e-12 1.35685e-171
YOR213C YKR034W 1.82146e-22 0.00565487 0.994345
YOR213C YGR044C 0.972954 0.0270463 4.69268e-16
YOR222W YDL170W 3.61872e-19 0.000292526 0.999707
YOR222W YML051W 5.04274e-12 0.00209411 0.997906
YOR222W YMR042W 0.932285 0.067715 1.90921e-10
YOR222W YPL230W 1 2.31352e-22 4.30954e-163
YOR226C YOR028C 1.59833e-61 1.24076e-11 1
YOR226C YBR240C 1.68092e-29 0.000112106 0.999888
YOR226C YBL005W 7.43907e-24 5.84583e-06 0.999994
YOR226C YEL009C 3.34099e-21 3.01427e-07 1
YOR226C YDR253C 5.09127e-17 8.3322e-06 0.999992
YOR226C YPL089C 0.990678 0.00932214 6.23843e-15
YOR226C YKL038W 0.997463 0.00253724 1.22644e-15
YOR226C YMR182C 0.998812 0.001188 3.82588e-18
YOR226C YGR249W 1 1.90313e-10 3.28367e-29
YOR227W YPL230W 4.1074e-139 5.1426e-15 1
YOR227W YCL067C 0.999093 0.000906998 2.24488e-16
YOR228C YKL062W 2.09571e-30 0.000115189 0.999885
YOR230W YGR044C 1.60076e-47 7.45247e-07 0.999999
YOR230W YPL177C 6.2606e-32 0.000273007 0.999727
YOR230W YDR259C 4.96374e-31 0.0465517 0.953448
YOR230W YFL031W 2.10972e-18 0.000396791 0.999603
YOR230W YER040W 1.46267e-14 0.00994402 0.990056
YOR230W YCR065W 0.996938 0.00306191 1.55016e-26
YOR230W YDR423C 0.999397 0.000603245 2.20239e-13
YOR236W YOR344C 6.14102e-49 2.83165e-14 1
YOR236W YGL166W 2.15198e-36 3.70754e-11 1
YOR236W YOL116W 4.17177e-23 2.00818e-08 1
YOR236W YDR259C 0.999999 7.17521e-07 7.51493e-21
YOR236W YPL230W 1 2.17503e-140 1.715e-159
YOR239W YIR018W 0.956232 0.0437682 4.53874e-18
YOR239W YPL230W 1 3.46628e-13 1.59639e-166
YOR240W YJL089W 0.999028 0.000971558 7.48633e-37
YOR246C YML051W 2.82886e-15 0.000144074 0.999856
YOR246C YOR380W 1.60851e-13 0.0383609 0.961639
YOR246C YPL230W 1 2.78899e-27 3.90584e-153
YOR247W YFL021W 7.35562e-15 0.00740428 0.992596
YOR247W YJL110C 0.987921 0.0120794 4.00736e-16
YOR247W YPL230W 1 2.38868e-78 2.91779e-227
YOR248W YMR037C 1.34714e-14 0.0202323 0.979768
YOR248W YPL230W 1 8.02121e-43 3.14065e-267
YOR254C YBR240C 0.99634 0.00365991 1.23062e-17
YOR254C YIL101C 1 9.35301e-08 1.5435e-85
YOR257W YBR083W 1.05623e-16 0.0416634 0.958337
YOR257W YJL206C 8.87965e-16 0.015766 0.984234
YOR261C YCL067C 3.36032e-19 0.000247209 0.999753
YOR261C YIL036W 3.28534e-12 0.0111242 0.988876
YOR261C YPL038W 8.45149e-12 0.0923862 0.907614
YOR261C YHR206W 0.939578 0.0604217 1.96893e-16
YOR261C YOR032C 0.999877 0.000122619 5.1745e-29
YOR262W YPR104C 1.61762e-17 4.76255e-05 0.999952
YOR262W YOL116W 1.90078e-13 0.0102545 0.989746
YOR262W YER045C 2.75852e-13 0.000268991 0.999731
YOR262W YPL075W 0.925004 0.0749956 9.40232e-12
YOR262W YIR017C 1 4.11205e-09 1.38696e-40
YOR263C YGR044C 6.90765e-23 4.09345e-06 0.999996
YOR263C YKL185W 2.94482e-19 0.000232631 0.999767
YOR263C YDR146C 4.38517e-15 0.0271477 0.972852
YOR263C YOR032C 0.997609 0.00239112 5.95633e-25
YOR265W YHR178W 3.57649e-10 0.0576225 0.942377
YOR265W YJL056C 0.996321 0.00367881 1.21163e-12
YOR265W YBR297W 0.999999 1.15534e-06 5.75081e-41
YOR265W YJR147W 1 2.626e-07 5.04285e-32
YOR267C YKL109W 5.72953e-25 0.0568446 0.943155
YOR267C YBL005W 1.84797e-14 0.00372618 0.996274
YOR267C YDR043C 5.52068e-12 0.0536503 0.94635
YOR267C YER184C 2.05239e-07 0.0874102 0.91259
YOR267C YKR034W 0.999697 0.000303251 3.53621e-26
YOR269W YHR206W 4.37448e-14 0.0686708 0.931329
YOR269W YHR124W 7.76714e-12 0.000342438 0.999658
YOR269W YPL230W 0.999999 8.32936e-07 2.35128e-154
YOR270C YIL101C 1 2.59855e-10 5.65231e-79
YOR273C YIL101C 1.28379e-148 6.32868e-17 1
YOR273C YKL062W 1.29288e-53 4.33825e-10 1
YOR273C YGR249W 1.36337e-28 0.000849336 0.999151
YOR273C YJL206C 0.984718 0.0152824 9.77357e-12
YOR273C YDR253C 0.999985 1.54995e-05 3.92991e-41
YOR282W YCL067C 1.99363e-10 0.0371806 0.962819
YOR282W YEL009C 0.946827 0.0531732 9.31671e-12
YOR282W YFL031W 0.992468 0.00753211 9.77958e-13
YOR282W YIL101C 0.999998 2.41649e-06 7.70239e-64
YOR291W YKL062W 3.25301e-46 1.18817e-11 1
YOR291W YKL020C 1.34334e-13 0.037574 0.962426
YOR291W YCL067C 0.998914 0.00108567 2.48201e-13
YOR291W YEL009C 0.999843 0.000157106 1.36964e-19
YOR291W YGL096W 1 1.36017e-08 8.26197e-59
YOR292C YKL062W 4.71671e-39 0.000356674 0.999643
YOR292C YDR421W 2.51274e-14 0.0414561 0.958544
YOR298W YKL043W 4.80584e-21 0.00158161 0.998418
YOR298W YOR032C 1.95395e-17 0.0031862 0.996814
YOR298W YHR084W 4.73849e-17 0.00450065 0.995499
YOR298W YMR037C 5.09275e-16 0.00478443 0.995216
YOR298W YMR019W 0.996235 0.00376538 9.26309e-12
YOR298W YBL005W 0.998909 0.00109085 1.4204e-19
YOR298W YKL109W 1 7.3669e-11 2.53033e-48
YOR302W YKL043W 7.09423e-39 5.60021e-07 0.999999
YOR302W YGL209W 2.23871e-25 3.26683e-07 1
YOR302W YDR034C 1.81882e-21 2.70713e-05 0.999973
YOR302W YDR310C 3.78537e-14 0.000193855 0.999806
YOR302W YLR131C 1.44403e-13 0.00858529 0.991415
YOR302W YHL027W 3.88085e-13 0.000611967 0.999388
YOR302W YMR019W 1.58201e-08 0.0348873 0.965113
YOR302W YCR106W 0.996735 0.00326518 2.05778e-15
YOR302W YGR044C 0.999296 0.000703953 7.47926e-32
YOR302W YLR182W 0.999973 2.66965e-05 7.18578e-19
YOR302W YJR147W 0.999999 6.50336e-07 3.10975e-34
YOR303W YPL230W 8.26562e-86 2.92176e-17 1
YOR303W YKL043W 3.60568e-22 0.00207276 0.997927
YOR303W YOL028C 2.58558e-10 0.0114074 0.988593
YOR303W YPR065W 2.88906e-08 0.0963747 0.903625
YOR303W YPL038W 0.956652 0.0433478 3.78e-10
YOR303W YDR146C 0.978858 0.0211421 3.37287e-11
YOR303W YDR216W 0.979462 0.0205383 2.35064e-12
YOR303W YIL036W 0.999239 0.000761111 1.29522e-14
YOR303W YKL062W 0.999998 1.9492e-06 1.37786e-26
YOR313C YBR297W 6.96438e-17 0.0246184 0.975382
YOR313C YOR032C 5.73971e-15 0.00862542 0.991375
YOR313C YDR146C 2.36132e-11 0.0417389 0.958261
YOR313C YLR131C 5.6558e-09 0.0850767 0.914923
YOR313C YJR060W 8.76891e-09 0.0502243 0.949776
YOR313C YER169W 0.986028 0.0139722 1.72019e-12
YOR313C YML007W 0.99895 0.00105009 8.71398e-18
YOR313C YDL020C 0.999856 0.000143599 1.17303e-21
YOR314W YBR297W 3.31191e-38 6.4256e-09 1
YOR314W YDR253C 6.01061e-23 0.000126047 0.999874
YOR314W YKL185W 2.92874e-22 3.88863e-05 0.999961
YOR314W YDR146C 8.38925e-19 0.000223783 0.999776
YOR314W YCR040W 3.99514e-18 0.00113836 0.998862
YOR314W YGL166W 6.51412e-16 6.87496e-06 0.999993
YOR314W YPR104C 2.21567e-11 0.00654329 0.993457
YOR314W YER045C 0.998077 0.00192294 5.01158e-23
YOR314W YDL020C 0.999994 5.65049e-06 7.9424e-35
YOR315W YKL109W 5.82909e-19 1.35517e-05 0.999986
YOR315W YCR065W 1.62081e-16 0.00137392 0.998626
YOR315W YDR253C 5.87212e-16 0.00548138 0.994519
YOR315W YPL230W 1 2.71077e-49 3.19601e-285
YOR318C YCR040W 1.89122e-32 1.75359e-05 0.999982
YOR318C YBR297W 5.04461e-31 0.000337572 0.999662
YOR318C YJR147W 6.50858e-31 3.37528e-06 0.999997
YOR318C YGL166W 2.20437e-22 0.0139646 0.986035
YOR327C YOL108C 1.81068e-27 0.000651893 0.999348
YOR327C YIR018W 3.90534e-22 0.000154233 0.999846
YOR327C YGL073W 2.37235e-10 0.0820638 0.917936
YOR327C YLR228C 0.919384 0.0806158 2.37801e-11
YOR327C YGR288W 0.997013 0.00298671 2.63477e-14
YOR327C YPR199C 0.997434 0.00256633 5.43901e-12
YOR327C YBR240C 0.999998 1.54027e-06 2.33176e-19
YOR328W YPL230W 4.46126e-102 3.60685e-18 1
YOR328W YIR023W 2.40452e-10 0.00803831 0.991962
YOR328W YCL067C 0.912027 0.0879727 2.41901e-09
YOR332W YOL108C 2.47802e-53 1.36836e-19 1
YOR332W YGR044C 9.07269e-47 1.23659e-13 1
YOR332W YPL038W 1.0155e-22 8.124e-07 0.999999
YOR332W YKL032C 0.994312 0.00568784 6.85486e-10
YOR332W YBR240C 1 4.62559e-07 3.14867e-30
YOR332W YJL089W 1 2.60532e-20 5.39074e-90
YOR335C YAL051W 5.52359e-11 0.0180146 0.981985
YOR335C YPL230W 0.999999 6.34292e-07 1.01459e-106
YOR337W YKR099W 1.54265e-31 9.79019e-06 0.99999
YOR337W YML076C 3.65858e-09 0.0760888 0.923911
YOR337W YDR034C 0.965279 0.0347213 1.63107e-08
YOR339C YDR216W 6.97105e-10 0.0478053 0.952195
YOR339C YOR162C 0.975436 0.0245641 4.28311e-10
YOR342C YGL096W 0.998651 0.00134947 9.96632e-21
YOR344C YKR099W 2.36651e-21 4.67026e-05 0.999953
YOR344C YFL021W 5.86738e-15 0.00212664 0.997873
YOR344C YGR249W 3.51849e-14 0.0104313 0.989569
YOR344C YEL009C 3.77417e-12 0.00455021 0.99545
YOR344C YDR213W 2.05549e-08 0.0496843 0.950316
YOR344C YKL062W 0.998003 0.00199689 2.8086e-20
YOR344C YJR147W 0.999997 2.83942e-06 1.40157e-22
YOR352W YDR043C 9.56281e-29 0.0535277 0.946472
YOR354C YAL051W 3.81407e-15 0.00108393 0.998916
YOR354C YGL166W 0.998778 0.00122224 1.72676e-15
YOR354C YCR065W 0.999563 0.000437429 1.85783e-14
YOR354C YKR034W 0.999929 7.11502e-05 4.31942e-24
YOR355W YBR033W 3.07925e-20 4.87829e-05 0.999951
YOR355W YML099C 1.50519e-14 0.0232068 0.976793
YOR355W YGL096W 1 2.19377e-33 3.1499e-134
YOR356W YBR083W 4.36965e-21 7.02803e-05 0.99993
YOR356W YDL056W 2.75928e-16 0.0269213 0.973079
YOR356W YAL051W 1.01505e-12 0.00422779 0.995772
YOR356W YER111C 3.32331e-10 0.00948815 0.990512
YOR356W YIR023W 1.24021e-09 0.0300079 0.969992
YOR356W YMR021C 0.983475 0.0165251 5.23825e-12
YOR356W YHR084W 0.999999 9.37281e-07 2.21105e-28
YOR357C YPL038W 7.99046e-14 0.00125026 0.99875
YOR357C YGL073W 5.12836e-13 0.0013404 0.99866
YOR357C YJL206C 7.43659e-13 0.0331713 0.966829
YOR357C YLR228C 0.950422 0.0495778 8.62545e-12
YOR357C YKL038W 0.952358 0.0476422 1.11345e-12
YOR357C YKR099W 0.999989 1.05403e-05 4.15954e-29
YOR357C YKL109W 1 2.53316e-10 5.01576e-59
YOR359W YMR016C 6.28823e-10 0.0784574 0.921543
YOR373W YJL089W 2.57617e-15 0.00664156 0.993358
YOR375C YIR017C 4.38722e-35 4.47253e-06 0.999996
YOR375C YKL043W 2.383e-24 3.89684e-06 0.999996
YOR375C YCR065W 4.1553e-15 0.0173695 0.982631
YOR375C YDR310C 0.963604 0.0363955 3.99444e-10
YOR375C YDR259C 0.998326 0.00167425 5.57794e-17
YOR375C YGL096W 1 6.15098e-08 1.29457e-40
YOR377W YPL038W 1.92305e-16 0.000176832 0.999823
YOR377W YKL062W 1.20077e-15 0.0170053 0.982995
YOR377W YMR019W 1.16411e-14 0.00107654 0.998923
YOR377W YDL056W 0.997646 0.00235436 2.01169e-11
YOR377W YDR259C 0.999147 0.000853487 9.70091e-20
YOR377W YGR044C 0.999308 0.000692168 7.99462e-20
YOR378W YPL230W 9.25389e-103 2.69265e-23 1
YOR378W YJR147W 6.83091e-15 0.0161911 0.983809
YOR378W YOR380W 3.18312e-14 0.000317731 0.999682
YOR378W YNL068C 1.1091e-08 0.0456721 0.954328
YOR378W YGL209W 5.00308e-07 0.0388543 0.961145
YOR381W YJL056C 1.27314e-08 0.0832323 0.916768
YOR382W YPL230W 6.3901e-97 1.23267e-10 1
YOR382W YPR065W 8.85658e-09 0.0355545 0.964445
YOR383C YPL230W 9.52544e-170 1.14312e-23 1
YOR383C YMR016C 1.55341e-08 0.0465906 0.953409
YOR383C YKL032C 2.55004e-08 0.0255511 0.974449
YOR384W YPL230W 4.12615e-78 1.53938e-17 1
YOR384W YKR099W 1.09135e-08 0.047778 0.952222
YOR386W YKL062W 2.53401e-28 0.00505708 0.994943
YOR386W YML007W 6.0769e-18 0.00159523 0.998405
YOR386W YHR206W 0.90968 0.0903202 1.30917e-09
YOR388C YGR288W 1.9984e-13 0.0261182 0.973882
YOR388C YPR065W 8.58098e-08 0.0950785 0.904921
YOR388C YDR259C 0.948721 0.0512793 2.98179e-10
YPL012W YGL096W 0.996931 0.00306897 4.1124e-19
YPL015C YOR032C 2.04235e-36 1.64864e-08 1
YPL015C YJL206C 2.64547e-19 0.000319757 0.99968
YPL015C YCR065W 1.6895e-16 2.68614e-05 0.999973
YPL015C YML051W 4.91779e-16 0.000371986 0.999628
YPL015C YDR451C 0.921383 0.0786168 2.62957e-12
YPL015C YMR043W 0.930895 0.0691053 1.8381e-13
YPL015C YFR034C 0.999998 2.24957e-06 8.66979e-27
YPL016W YFR034C 3.59472e-11 0.0262579 0.973742
YPL016W YCR040W 3.67695e-10 0.0587472 0.941253
YPL016W YLR228C 2.95636e-07 0.0749924 0.925007
YPL018W YDR259C 7.41491e-18 0.00517342 0.994827
YPL018W YDR216W 5.36972e-16 0.0230439 0.976956
YPL018W YPL089C 1.49799e-13 0.0282915 0.971708
YPL018W YJL110C 2.91902e-13 0.0153331 0.984667
YPL019C YDL020C 0.972352 0.0276475 4.56947e-15
YPL024W YML007W 1.90877e-34 5.21312e-11 1
YPL024W YGL209W 1.21344e-24 3.86863e-12 1
YPL024W YPL038W 2.51919e-21 2.93182e-06 0.999997
YPL024W YPR065W 4.74112e-18 0.0351725 0.964828
YPL024W YDL170W 9.9733e-16 0.00985936 0.990141
YPL024W YIR023W 9.82759e-15 0.000432129 0.999568
YPL024W YNL068C 0.996512 0.00348786 3.58012e-13
YPL024W YHL009C 0.998391 0.00160918 4.05878e-13
YPL024W YML099C 0.999101 0.000899154 3.13439e-14
YPL024W YLR228C 0.999999 5.65104e-07 6.82914e-30
YPL026C YOR032C 5.08201e-39 9.69459e-05 0.999903
YPL026C YGL209W 1.07359e-13 0.000367752 0.999632
YPL026C YPR065W 1.85984e-12 0.00289816 0.997102
YPL026C YGL254W 2.6976e-09 0.0263511 0.973649
YPL026C YJR147W 0.999911 8.90084e-05 1.07982e-24
YPL028W YML007W 1.64714e-16 0.00194693 0.998053
YPL028W YIL131C 3.87925e-16 0.016183 0.983817
YPL028W YOR380W 5.65332e-08 0.0967587 0.903241
YPL028W YPR104C 0.98984 0.0101597 3.06016e-12
YPL028W YJL089W 0.999456 0.000543599 9.13954e-47
YPL028W YGL096W 0.999977 2.30795e-05 3.17705e-34
YPL032C YPL230W 0.999999 1.35334e-06 4.53073e-68
YPL036W YCL066W 1.8903e-11 0.0170746 0.982925
YPL036W YDR423C 0.991077 0.00892309 5.35069e-13
YPL048W YKR034W 0.997789 0.0022114 8.67466e-38
YPL048W YJL089W 0.999897 0.000103406 1.56927e-48
YPL048W YKR099W 0.999999 5.50442e-07 2.85941e-17
YPL050C YPL230W 0.999997 3.46606e-06 9.89032e-125
YPL051W YDL170W 5.00055e-17 0.00114294 0.998857
YPL051W YCL067C 4.4027e-12 0.036597 0.963403
YPL051W YBL005W 0.946682 0.0533177 2.36486e-15
YPL051W YMR037C 0.988187 0.0118127 2.12924e-12
YPL051W YKL109W 1 2.26166e-07 6.77288e-70
YPL059W YGR044C 4.24281e-15 0.0200884 0.979912
YPL059W YKR034W 1 2.03075e-08 8.62203e-30
YPL061W YGR044C 1.60501e-16 0.000534147 0.999466
YPL061W YKL185W 6.79777e-15 0.000722724 0.999277
YPL061W YFL021W 1.62498e-14 0.00122677 0.998773
YPL061W YLR228C 1.47309e-08 0.0322566 0.967743
YPL061W YBR240C 0.943946 0.0560537 9.07733e-12
YPL061W YKL062W 0.999255 0.000745175 4.53114e-18
YPL061W YKR034W 0.999826 0.000173548 3.82121e-22
YPL061W YKL109W 0.999998 1.64106e-06 1.77936e-26
YPL061W YKR099W 0.999998 2.13841e-06 3.08516e-26
YPL067C YIR017C 1.25408e-21 0.00010934 0.999891
YPL068C YPL038W 2.88213e-20 0.000943334 0.999057
YPL068C YLR014C 2.63379e-18 0.0644059 0.935594
YPL068C YPL177C 8.05969e-14 0.00103536 0.998965
YPL068C YJL206C 0.916876 0.0831243 1.45097e-09
YPL068C YBR112C 0.986171 0.0138288 5.27503e-09
YPL071C YGR044C 1.82481e-25 3.90334e-05 0.999961
YPL071C YCL067C 2.33282e-24 2.29646e-05 0.999977
YPL071C YKL185W 0.983028 0.0169716 3.34917e-15
YPL071C YOR032C 0.999986 1.38142e-05 1.13303e-16
YPL078C YKL109W 5.11709e-58 0.0256745 0.974325
YPL078C YGR044C 2.43937e-15 0.00748917 0.992511
YPL078C YEL009C 1.42311e-11 0.0220031 0.977997
YPL078C YOR140W 0.911667 0.0883334 1.56149e-10
YPL080C YKR034W 1.85219e-39 6.93089e-11 1
YPL080C YGR249W 8.02097e-20 2.42791e-07 1
YPL080C YMR164C 5.67139e-07 0.0370335 0.962966
YPL080C YNL103W 0.91851 0.0814901 3.62015e-09
YPL080C YIR018W 0.996343 0.00365734 5.05866e-13
YPL080C YKL062W 0.99999 9.86466e-06 4.81732e-27
YPL080C YOR028C 0.999991 9.36134e-06 2.73665e-32
YPL082C YMR019W 3.38697e-12 0.0337792 0.966221
YPL091W YHR206W 0.993643 0.00635721 2.44005e-18
YPL092W YPL230W 3.47725e-92 6.67612e-18 1
YPL092W YMR019W 9.19986e-16 0.000149427 0.999851
YPL092W YMR042W 3.40017e-10 0.00807301 0.991927
YPL092W YGL166W 0.973345 0.0266546 8.67752e-11
YPL092W YDR043C 0.991695 0.00830491 1.34408e-12
YPL092W YCR065W 0.994789 0.00521092 5.49838e-12
YPL093W YCL066W 4.04225e-13 0.0579906 0.942009
YPL093W YGL096W 0.997244 0.00275617 1.76955e-25
YPL093W YGR044C 0.99815 0.00185007 4.0058e-20
YPL094C YPL230W 1 5.20606e-12 3.42367e-135
YPL106C YDL020C 4.95023e-36 3.34027e-05 0.999967
YPL106C YPL089C 1.62714e-14 0.0350415 0.964958
YPL106C YPL038W 1.93427e-14 0.00579066 0.994209
YPL106C YLR256W 4.84288e-09 0.0838104 0.91619
YPL106C YCL067C 0.988153 0.0118468 6.9124e-16
YPL106C YKR034W 0.999944 5.63062e-05 3.9279e-54
YPL106C YKL062W 1 3.57728e-08 1.48415e-31
YPL106C YKR099W 1 1.45899e-10 7.23472e-58
YPL108W YKR099W 5.29345e-36 2.01613e-06 0.999998
YPL108W YPL038W 6.61132e-16 0.000746177 0.999254
YPL108W YGL166W 4.36279e-12 0.00366479 0.996335
YPL109C YIL101C 1.47308e-71 7.05921e-05 0.999929
YPL109C YDR253C 1.36973e-12 0.0718577 0.928142
YPL109C YAL051W 1.41736e-10 0.00997499 0.990025
YPL111W YGR249W 5.4854e-36 4.90549e-06 0.999995
YPL111W YGL209W 6.94073e-26 9.55316e-05 0.999904
YPL111W YDR259C 3.38691e-23 1.08616e-05 0.999989
YPL111W YGL073W 2.20476e-15 0.00181073 0.998189
YPL111W YGL071W 4.83253e-15 0.000559192 0.999441
YPL111W YLR228C 2.21381e-13 0.00315665 0.996843
YPL111W YBL103C 0.980063 0.0199372 6.05366e-10
YPL111W YPL075W 0.985835 0.0141653 3.46922e-10
YPL111W YCR040W 0.999997 2.70875e-06 1.14044e-24
YPL113C YIL101C 5.80634e-91 1.43922e-10 1
YPL113C YIR018W 2.15485e-19 0.0116606 0.988339
YPL113C YML076C 3.43283e-12 0.0434758 0.956524
YPL113C YCL066W 2.62047e-11 0.0167385 0.983261
YPL113C YOR344C 0.997512 0.0024876 3.86482e-17
YPL115C YML076C 4.67258e-18 0.0581127 0.941887
YPL115C YIR023W 3.47073e-12 0.00797543 0.992025
YPL115C YPR104C 2.91786e-11 0.0832093 0.916791
YPL115C YDL170W 0.994282 0.00571793 2.82586e-14
YPL117C YIL131C 4.25313e-20 0.00139828 0.998602
YPL117C YPL038W 1.44438e-16 0.000299072 0.999701
YPL117C YEL009C 8.08165e-16 0.00442888 0.995571
YPL117C YER169W 2.33663e-12 0.0112565 0.988743
YPL117C YOR140W 0.907266 0.0927341 1.96904e-11
YPL120W YDL020C 5.05951e-28 0.000293639 0.999706
YPL120W YEL009C 0.91911 0.0808899 6.50076e-16
YPL124W YIR018W 3.64097e-22 0.000271557 0.999728
YPL124W YDR253C 8.53154e-22 0.000349513 0.99965
YPL124W YNL027W 9.81238e-10 0.0266883 0.973312
YPL124W YEL009C 0.948875 0.0511253 2.34607e-18
YPL124W YBL005W 0.999918 8.16385e-05 2.83233e-28
YPL126W YGL096W 0.999845 0.000155453 8.06405e-33
YPL129W YGL181W 1.06e-14 0.00232246 0.997678
YPL129W YGL073W 2.73266e-13 0.00192981 0.99807
YPL129W YML051W 1.65269e-10 0.0558827 0.944117
YPL129W YHR206W 0.999953 4.71425e-05 8.76639e-15
YPL129W YPL230W 1 2.96006e-46 1.16074e-151
YPL133C YKL109W 5.10432e-58 0.00564619 0.994354
YPL133C YCL066W 1.27719e-22 4.90083e-05 0.999951
YPL133C YOL116W 4.54415e-14 0.00326261 0.996737
YPL135W YPL230W 1.21657e-87 8.91424e-05 0.999911
YPL135W YKL043W 2.62675e-20 0.0133849 0.986615
YPL137C YKL020C 3.61576e-14 0.00160234 0.998398
YPL137C YLR228C 0.921612 0.0783879 4.04657e-13
YPL137C YPL177C 0.999938 6.16935e-05 2.62877e-16
YPL141C YDR146C 2.44147e-16 0.0201163 0.979884
YPL141C YLR131C 8.19559e-12 0.089205 0.910795
YPL144W YGL096W 0.993221 0.0067792 1.64002e-18
YPL145C YHR084W 6.41325e-12 0.0508117 0.949188
YPL145C YBR297W 1.70412e-11 0.0359595 0.964041
YPL145C YPL230W 1 5.35064e-11 3.65237e-100
YPL147W YIL101C 2.51464e-115 3.01253e-07 1
YPL147W YAL051W 1.72201e-25 3.87762e-05 0.999961
YPL156C YKL043W 8.48151e-36 4.36154e-08 1
YPL156C YBR297W 5.71154e-24 0.0232014 0.976799
YPL156C YER184C 2.02795e-08 0.0151318 0.984868
YPL156C YGL035C 0.966161 0.0338391 4.89957e-14
YPL156C YDR259C 0.987585 0.0124153 2.25174e-14
YPL157W YPL230W 1 6.40927e-11 1.6603e-140
YPL158C YDR146C 2.57724e-17 0.0961254 0.903875
YPL158C YER169W 4.00443e-16 0.000983405 0.999017
YPL158C YGL162W 1.94368e-12 0.0201457 0.979854
YPL158C YBR297W 0.999953 4.67594e-05 1.48966e-30
YPL159C YPL230W 4.90371e-81 2.23106e-06 0.999998
YPL163C YBR297W 4.45729e-15 0.000878438 0.999122
YPL163C YOR344C 3.31902e-13 0.0162694 0.983731
YPL163C YMR021C 1.8333e-10 0.0078755 0.992124
YPL163C YPL038W 0.938551 0.0614492 6.09247e-11
YPL163C YMR016C 0.997638 0.0023624 2.62321e-11
YPL163C YJL089W 1 1.925e-15 9.17307e-70
YPL163C YPL230W 1 2.87314e-38 1.88172e-214
YPL171C YML007W 1.89195e-15 0.00104534 0.998955
YPL171C YIR017C 2.53695e-14 0.0101415 0.989859
YPL171C YIL131C 1.81258e-08 0.0946154 0.905385
YPL171C YDR253C 0.954035 0.0459645 1.49479e-07
YPL177C YIR017C 9.45731e-37 1.18913e-08 1
YPL177C YKL062W 3.31725e-33 2.35695e-05 0.999976
YPL177C YIR018W 0.904849 0.0951507 1.78469e-08
YPL177C YDR216W 0.993377 0.00662275 6.08891e-10
YPL178W YGR044C 1.72931e-15 0.0197648 0.980235
YPL178W YPL038W 5.59814e-14 0.0826992 0.917301
YPL178W YMR019W 0.959702 0.0402975 2.38653e-11
YPL178W YJL089W 1 2.00642e-07 3.28797e-49
YPL180W YCR040W 1.23194e-13 0.0493653 0.950635
YPL180W YHR178W 0.90913 0.0908701 6.19428e-08
YPL182C YIR017C 1.38501e-45 1.5465e-12 1
YPL182C YKR099W 2.28026e-31 6.16457e-09 1
YPL182C YGR249W 1.62528e-22 0.000515838 0.999484
YPL197C YJR147W 6.5553e-34 0.00660213 0.993398
YPL197C YGR044C 0.999497 0.000503407 3.22774e-19
YPL197C YML007W 1 2.69418e-11 3.09766e-45
YPL200W YBR297W 3.13948e-25 7.47536e-05 0.999925
YPL200W YGR249W 3.75311e-16 0.00434245 0.995658
YPL200W YCR040W 4.74644e-13 0.020875 0.979125
YPL200W YGR044C 0.997757 0.00224279 2.12845e-17
YPL202C YML007W 9.93407e-26 5.22107e-05 0.999948
YPL206C YIL101C 4.25703e-79 6.60064e-05 0.999934
YPL213W YKL043W 2.15726e-13 0.0486817 0.951318
YPL213W YGL166W 3.15447e-12 0.0983342 0.901666
YPL213W YBR297W 0.991912 0.00808761 2.79172e-17
YPL221W YIL101C 2.57144e-85 3.44512e-22 1
YPL221W YBL005W 1.43299e-32 0.000494125 0.999506
YPL221W YDR034C 0.984799 0.0152013 4.28421e-13
YPL221W YMR280C 0.999686 0.00031352 7.69498e-17
YPL221W YGL096W 1 1.47283e-11 2.00192e-40
YPL227C YOR028C 4.20835e-09 0.0265485 0.973451
YPL227C YGL096W 0.999419 0.000580959 2.39235e-18
YPL227C YPL230W 1 3.63863e-11 3.19541e-86
YPL231W YLR228C 1.36297e-14 0.0704674 0.929533
YPL231W YOR162C 0.913175 0.0868246 2.47193e-15
YPL231W YCL067C 0.995241 0.00475924 1.98206e-21
YPL239W YGR249W 2.12391e-13 0.0460139 0.953986
YPL239W YPL038W 7.23832e-12 0.044567 0.955433
YPL239W YMR182C 1.85465e-11 0.00195512 0.998045
YPL239W YKL038W 0.990349 0.00965099 6.7626e-11
YPL240C YGR044C 1.14512e-22 0.000144528 0.999855
YPL240C YML007W 2.10616e-22 7.34147e-06 0.999993
YPL240C YGL073W 5.73448e-10 0.0408308 0.959169
YPL240C YML051W 0.910112 0.0898884 1.05604e-09
YPL240C YPR104C 0.926074 0.0739255 2.42637e-08
YPL240C YDL170W 0.97576 0.02424 1.81751e-13
YPL240C YBR182C 0.984855 0.0151452 1.58146e-11
YPL240C YBR297W 0.999846 0.000153828 1.90021e-17
YPL241C YJR147W 8.08401e-45 4.15096e-06 0.999996
YPL241C YKL038W 0.967094 0.0329064 2.51771e-11
YPL243W YGL166W 0.930539 0.0694606 1.21433e-13
YPL243W YGR044C 0.990339 0.00966118 1.10221e-20
YPL244C YGL096W 2.30655e-20 1.7281e-05 0.999983
YPL244C YHR206W 7.21613e-18 0.00461006 0.99539
YPL244C YKR034W 0.999551 0.00044944 6.15828e-54
YPL244C YPL230W 1 6.36412e-34 8.34487e-151
YPL250C YKL043W 3.81478e-25 0.000490223 0.99951
YPL250C YPR104C 0.914302 0.0856984 3.90525e-08
YPL250C YDR146C 0.923475 0.0765253 6.2764e-10
YPL251W YFR034C 1.00278e-16 0.00409575 0.995904
YPL251W YIL101C 0.999983 1.67691e-05 4.3892e-92
YPL252C YGL162W 2.24963e-19 0.00300747 0.996993
YPL252C YOL067C 1.87748e-07 0.093206 0.906794
YPL252C YIL101C 1 2.28876e-10 8.73267e-126
YPL255W YGL035C 8.82007e-24 2.4876e-05 0.999975
YPL255W YHL009C 4.36195e-12 0.0216672 0.978333
YPL255W YPL230W 1 1.84076e-24 1.46917e-144
YPL256C YCR065W 4.78072e-12 0.0273199 0.97268
YPL256C YJL089W 0.997534 0.00246562 1.53665e-40
YPL262W YIR017C 3.47183e-19 0.000833271 0.999167
YPL262W YKR034W 0.998018 0.0019824 3.34494e-17
YPL264C YPL230W 1.4482e-172 0.000196514 0.999803
YPL264C YFL021W 4.52209e-28 0.000314929 0.999685
YPL264C YCL066W 9.15805e-22 1.12501e-05 0.999989
YPL265W YGR249W 3.37723e-25 0.0160532 0.983947
YPL265W YER169W 2.85452e-13 0.00577472 0.994225
YPL265W YBR083W 1.04215e-12 0.0058553 0.994145
YPL265W YKL185W 2.1847e-10 0.07972 0.92028
YPL265W YPR104C 0.97264 0.0273604 1.36063e-09
YPL267W YKR099W 6.44624e-27 4.78442e-05 0.999952
YPL267W YDR123C 5.19468e-10 0.0716772 0.928323
YPL267W YMR016C 0.983777 0.0162225 7.87636e-13
YPL268W YER169W 3.01594e-22 3.72996e-05 0.999963
YPL268W YCL067C 1.53926e-18 5.75624e-06 0.999994
YPL268W YLR014C 7.54397e-16 0.0660394 0.933961
YPL268W YDR123C 1.23762e-10 0.0794917 0.920508
YPL268W YBR240C 0.999898 0.000102419 1.79432e-18
YPL272C YBR297W 4.33134e-75 6.38549e-14 1
YPL272C YIR017C 2.88687e-45 1.05564e-08 1
YPL272C YHR084W 8.13021e-17 6.03258e-07 0.999999
YPL272C YFR034C 8.59261e-14 0.0921123 0.907888
YPL272C YCR106W 1.36452e-13 4.15288e-05 0.999958
YPL272C YML051W 0.942799 0.0572014 1.09621e-09
YPL272C YBR083W 0.999999 7.30692e-07 3.82342e-21
YPL274W YKL185W 2.69875e-16 0.00562181 0.994378
YPL274W YDR253C 6.79629e-15 0.00761003 0.99239
YPL274W YIR018W 7.56531e-13 0.0123093 0.987691
YPL274W YMR070W 0.969931 0.0300693 3.35028e-08
YPL274W YDR259C 0.991253 0.00874656 5.82535e-14
YPL274W YKL062W 1 1.43275e-08 1.6322e-27
YPL275W YLR013W 9.49927e-31 0.00632056 0.993679
YPL275W YGR249W 1.57662e-20 0.000953744 0.999046
YPL275W YKR099W 3.24825e-20 0.000329396 0.999671
YPL275W YCR040W 1.96435e-17 0.029021 0.970979
YPL275W YGR288W 1.20377e-15 0.000318029 0.999682
YPL275W YMR037C 1.08237e-09 0.0369647 0.963035
YPL276W YCR040W 7.23743e-27 5.56508e-06 0.999994
YPL276W YGR288W 1.31561e-21 0.00444879 0.995551
YPL276W YPR104C 4.18283e-12 0.0124381 0.987562
YPL276W YIL131C 0.997736 0.00226359 3.11026e-22
YPL277C YIL101C 4.71902e-85 4.36428e-12 1
YPL277C YHR206W 1.37898e-10 0.0189471 0.981053
YPL278C YIL101C 2.51323e-50 4.98884e-07 1
YPL279C YCR065W 8.38242e-21 0.000129355 0.999871
YPL279C YDR259C 0.930185 0.0698145 5.27503e-19
YPL279C YML007W 0.98404 0.0159601 9.28567e-28
YPL280W YPL230W 1.42633e-85 2.85249e-09 1
YPL281C YCR040W 1.75446e-24 0.000195334 0.999805
YPL281C YMR182C 3.93409e-21 0.000419656 0.99958
YPL283C YDR421W 1.07567e-25 7.90528e-07 0.999999
YPL283C YPL177C 3.5593e-22 1.29961e-05 0.999987
YPL283C YHR206W 8.29934e-19 3.19039e-05 0.999968
YPL283C YDR253C 1.75545e-14 2.10483e-05 0.999979
YPL283C YPL248C 3.57701e-14 0.0014183 0.998582
YPL283C YCR106W 0.979779 0.0202213 1.27141e-11
YPL283C YKR064W 0.992252 0.00774826 3.48723e-11
YPL283C YDR451C 0.999975 2.49463e-05 8.27969e-16
YPL283C YDL020C 1 4.76023e-08 4.9603e-29
YPR001W YJL089W 7.99805e-44 0.00637362 0.993626
YPR001W YGR249W 7.60714e-20 0.0411899 0.95881
YPR003C YKL062W 1.00852e-29 1.04645e-05 0.99999
YPR003C YGR044C 2.66071e-15 0.0194319 0.980568
YPR003C YCR106W 6.78911e-10 0.00939292 0.990607
YPR005C YGL096W 5.03466e-17 0.0247812 0.975219
YPR009W YPL230W 0.999982 1.80497e-05 7.19545e-137
YPR013C YIR017C 4.38753e-30 5.53782e-05 0.999945
YPR013C YLR228C 2.12304e-12 0.00526114 0.994739
YPR013C YMR042W 2.64223e-12 0.0309526 0.969047
YPR018W YOR113W 2.58148e-30 9.50137e-09 1
YPR018W YPL038W 2.09918e-22 3.7076e-05 0.999963
YPR018W YLR182W 9.08669e-13 0.075256 0.924744
YPR018W YGR044C 1 4.55848e-07 1.37314e-50
YPR019W YER111C 2.22711e-12 0.0522793 0.947721
YPR019W YCL067C 0.999571 0.00042896 4.02279e-20
YPR020W YKL043W 1.22114e-32 0.00405615 0.995944
YPR020W YPL177C 5.42955e-19 0.0164309 0.983569
YPR020W YGL013C 0.918982 0.0810177 3.00174e-11
YPR021C YKL062W 1.24339e-34 0.000605788 0.999394
YPR022C YIR023W 4.15885e-08 0.0637133 0.936287
YPR022C YDL020C 0.999743 0.000256524 1.52965e-23
YPR025C YOL108C 7.11209e-33 0.000564426 0.999436
YPR025C YMR043W 1.40387e-10 0.00779872 0.992201
YPR025C YDR451C 0.905592 0.0944083 1.26236e-11
YPR027C YKL109W 2.41454e-108 3.35825e-30 1
YPR027C YOR028C 5.30723e-39 1.75098e-07 1
YPR027C YMR042W 2.30112e-13 0.0488227 0.951177
YPR027C YCR065W 1.13612e-11 0.0892377 0.910762
YPR027C YML007W 1 4.58758e-07 6.23039e-25
YPR028W YKR099W 0.914853 0.0851471 1.74677e-23
YPR028W YPR104C 0.989726 0.0102741 2.63903e-13
YPR028W YMR016C 0.992375 0.00762481 1.20001e-13
YPR028W YBR297W 0.996501 0.00349893 2.38419e-20
YPR029C YNL167C 2.3368e-10 0.083956 0.916044
YPR030W YPL230W 2.69853e-144 9.24876e-21 1
YPR030W YFR034C 1.28735e-16 0.0235031 0.976497
YPR030W YOR344C 0.963019 0.0369812 1.37852e-13
YPR032W YGL096W 0.999999 1.12142e-06 3.56959e-40
YPR035W YGR044C 8.62756e-14 0.00119292 0.998807
YPR035W YOR344C 5.41966e-11 0.0107302 0.98927
YPR035W YPL075W 1.55294e-07 0.0264862 0.973514
YPR035W YIL131C 0.969194 0.0308057 1.8725e-08
YPR036W YGR044C 3.38293e-16 0.00367388 0.996326
YPR036W YDR216W 4.76809e-16 0.0200688 0.979931
YPR036W YPL038W 4.64995e-11 0.0926802 0.90732
YPR036W YGL073W 4.47644e-10 0.0184886 0.981511
YPR036W YCL067C 0.955766 0.0442339 8.82017e-11
YPR036W YGR249W 0.996519 0.00348133 1.33991e-13
YPR036W YBR297W 0.997202 0.00279779 7.0905e-24
YPR040W YIL101C 1.60158e-39 7.53613e-07 0.999999
YPR040W YBL005W 0.994887 0.00511326 1.15875e-14
YPR042C YDR216W 9.22011e-11 0.0398885 0.960112
YPR042C YJL056C 4.46318e-09 0.0854635 0.914537
YPR042C YGL073W 0.922665 0.0773346 2.87015e-08
YPR047W YPL230W 5.55151e-125 4.8079e-14 1
YPR047W YIR017C 1.44997e-25 0.00450663 0.995493
YPR047W YKL062W 0.998355 0.0016453 7.49018e-16
YPR048W YIL131C 3.05253e-18 0.00733566 0.992664
YPR048W YPL202C 5.11288e-11 0.00685609 0.993144
YPR048W YDR421W 0.902013 0.097987 3.48687e-12
YPR051W YKL043W 5.06807e-22 0.00248652 0.997513
YPR051W YPL038W 9.09733e-19 0.00110782 0.998892
YPR051W YDR253C 3.36201e-15 0.0119226 0.988077
YPR051W YDR043C 0.967344 0.0326558 5.92707e-23
YPR053C YBR297W 2.07091e-14 0.00488396 0.995116
YPR053C YJL089W 0.997169 0.0028312 4.08549e-35
YPR053C YPL230W 1 9.54183e-18 8.48849e-110
YPR054W YCR065W 3.67251e-15 0.000516141 0.999484
YPR054W YDR123C 5.14041e-09 0.0495669 0.950433
YPR054W YKR099W 0.999349 0.000651234 6.22721e-23
YPR058W YMR182C 3.78306e-21 0.00178053 0.998219
YPR058W YEL009C 2.17026e-19 0.0127161 0.987284
YPR058W YDR253C 8.78416e-19 0.00368798 0.996312
YPR058W YPL038W 7.16378e-14 0.0181296 0.98187
YPR058W YPL230W 1 2.99856e-26 3.93616e-188
YPR059C YEL009C 1.04834e-26 0.00742453 0.992575
YPR059C YDL170W 3.17642e-25 5.74527e-14 1
YPR059C YER040W 3.37434e-18 0.000918011 0.999082
YPR059C YPL230W 1 3.12449e-39 2.85578e-100
YPR061C YBR297W 1.46988e-16 0.0204981 0.979502
YPR068C YOR028C 1.08481e-33 3.61561e-10 1
YPR068C YER045C 3.22041e-15 0.00346485 0.996535
YPR068C YOR363C 4.92429e-15 0.00237102 0.997629
YPR068C YCL067C 4.04241e-12 0.0110266 0.988973
YPR068C YHR084W 5.22287e-12 0.0058269 0.994173
YPR068C YER169W 5.21027e-10 0.0135148 0.986485
YPR068C YHR178W 0.92423 0.0757698 2.393e-08
YPR068C YDL020C 0.991987 0.00801304 2.66008e-14
YPR072W YJR060W 9.70059e-10 0.0661397 0.93386
YPR072W YJL056C 0.954681 0.0453185 2.07464e-11
YPR072W YPL177C 0.978818 0.0211817 2.85726e-15
YPR075C YPL230W 6.67385e-121 2.74005e-11 1
YPR075C YIR018W 7.80272e-13 0.0775193 0.922481
YPR075C YDR213W 1.16897e-12 0.00157567 0.998424
YPR086W YMR016C 9.55471e-12 0.0577604 0.94224
YPR086W YKL185W 0.925739 0.0742608 6.96542e-13
YPR093C YIL101C 8.64378e-93 2.67101e-20 1
YPR093C YKR099W 2.52988e-10 0.0327039 0.967296
YPR103W YOR028C 3.63693e-48 4.38278e-13 1
YPR103W YOR344C 2.33711e-20 0.00219062 0.997809
YPR103W YPR104C 0.99127 0.0087298 1.02428e-13
YPR103W YKL109W 1 2.68928e-12 7.49061e-57
YPR103W YLR013W 1 8.93952e-08 8.16686e-24
YPR108W YHR206W 0.987405 0.0125954 1.9289e-12
YPR108W YKL109W 1 9.60659e-12 2.23704e-59
YPR113W YKL062W 3.57517e-24 7.24475e-07 0.999999
YPR113W YIL131C 8.20263e-22 0.00951227 0.990488
YPR113W YEL009C 2.38449e-17 0.00041468 0.999585
YPR113W YGL162W 1.32902e-14 0.00322451 0.996775
YPR113W YBR049C 0.992785 0.00721507 5.77626e-11
YPR113W YJL089W 1 4.80104e-28 5.88209e-82
YPR113W YKR034W 1 1.51078e-07 1.90735e-58
YPR119W YDR146C 9.67681e-20 7.50046e-06 0.999992
YPR119W YHR084W 7.37143e-12 0.0404118 0.959588
YPR119W YBR297W 1.49128e-11 0.0592771 0.940723
YPR119W YPL230W 1 1.18425e-16 4.50797e-153
YPR120C YIR018W 2.019e-11 0.0494361 0.950564
YPR120C YML076C 1.88398e-09 0.021721 0.978279
YPR120C YPL230W 1 1.09401e-14 6.02372e-138
YPR122W YOR113W 7.50234e-17 0.00778996 0.99221
YPR122W YDR216W 3.48115e-16 0.000303596 0.999696
YPR122W YIL131C 8.95434e-12 0.0434683 0.956532
YPR122W YJL056C 2.57408e-11 0.0256914 0.974309
YPR122W YOL067C 1.74856e-09 0.0786833 0.921317
YPR122W YDL020C 0.997235 0.00276503 9.21381e-17
YPR124W YIR018W 2.42302e-24 1.17164e-05 0.999988
YPR124W YOR113W 3.99996e-21 0.00283054 0.997169
YPR124W YKL185W 2.2062e-18 0.000229117 0.999771
YPR124W YPL177C 1.58011e-14 0.00293982 0.99706
YPR124W YGL073W 2.39836e-13 0.0702855 0.929714
YPR124W YHR178W 7.60573e-12 0.0220674 0.977933
YPR124W YBL103C 0.946666 0.0533344 1.2305e-09
YPR124W YPR199C 0.986588 0.013412 1.33999e-12
YPR124W YHR206W 0.999998 1.58068e-06 7.26965e-27
YPR124W YFL031W 1 1.00829e-07 1.28257e-24
YPR124W YKL062W 1 2.55186e-12 3.59196e-48
YPR124W YKR034W 1 9.08144e-18 4.4446e-49
YPR125W YML007W 7.48899e-33 3.04802e-08 1
YPR125W YKL032C 1.6075e-11 0.0399482 0.960052
YPR125W YPL177C 0.984393 0.0156068 1.00379e-14
YPR125W YBL005W 1 2.41749e-08 1.2167e-19
YPR125W YKL109W 1 4.0488e-12 3.69869e-100
YPR126C YPL089C 6.93101e-20 2.93795e-06 0.999997
YPR126C YGL073W 6.24283e-10 0.0331728 0.966827
YPR126C YDR423C 0.993344 0.00665573 7.4571e-15
YPR126C YBL005W 1 4.6739e-09 9.68824e-33
YPR126C YKL109W 1 5.53181e-12 3.72446e-101
YPR127W YPL230W 1.14317e-84 0.0177641 0.982236
YPR128C YJR147W 9.68918e-21 4.94015e-05 0.999951
YPR128C YCR065W 6.74165e-12 0.0366237 0.963376
YPR129W YDR259C 4.20022e-17 0.000228991 0.999771
YPR129W YMR016C 1.34153e-15 0.00312078 0.996879
YPR129W YHR124W 0.922687 0.0773126 4.79744e-09
YPR129W YCR106W 0.922962 0.0770377 8.84683e-12
YPR129W YPL230W 1 3.81584e-27 1.54013e-170
YPR130C YGL096W 0.943973 0.0560275 7.43121e-18
YPR130C YBL005W 0.990772 0.00922762 1.97191e-14
YPR131C YPL038W 2.13795e-67 2.9748e-20 1
YPR131C YNL027W 1.82357e-34 6.51377e-13 1
YPR131C YKL032C 1 3.10572e-07 3.21037e-29
YPR135W YCL066W 5.50386e-11 0.0603992 0.939601
YPR154W YGL096W 1.28706e-22 5.21018e-05 0.999948
YPR154W YDR043C 1.52827e-18 0.00530784 0.994692
YPR154W YKR034W 0.995051 0.00494946 1.44077e-15
YPR155C YPL230W 1.75587e-109 4.34588e-08 1
YPR156C YKL109W 2.64214e-78 1.24164e-12 1
YPR156C YBR240C 2.5e-19 0.00083543 0.999165
YPR156C YML051W 9.4325e-11 0.00373939 0.996261
YPR156C YGL013C 2.22101e-09 0.0164904 0.98351
YPR156C YGL162W 0.95766 0.0423396 6.22713e-11
YPR156C YER111C 0.967774 0.0322264 1.62065e-08
YPR156C YDL020C 1 1.59975e-08 1.36674e-34
YPR156C YIR017C 1 1.76047e-07 7.84457e-42
YPR158W YDR043C 6.96653e-20 0.0135546 0.986445
YPR158W YLR014C 0.965716 0.0342838 5.2764e-11
YPR159W YOR162C 5.24583e-14 0.00737436 0.992626
YPR159W YDR451C 4.92082e-13 0.00570666 0.994293
YPR159W YBR182C 6.73541e-13 0.00214371 0.997856
YPR159W YFL031W 1.29224e-11 0.0303956 0.969604
YPR159W YHR124W 4.77671e-09 0.0984932 0.901507
YPR159W YDR253C 0.97995 0.0200504 1.97388e-16
YPR159W YPL038W 0.997989 0.00201086 4.90907e-14
YPR159W YIR018W 0.999824 0.000176445 2.80196e-19
YPR159W YJL089W 1 1.9224e-12 1.32531e-55
YPR160W YPL230W 8.75719e-117 1.57474e-11 1
YPR164W YLR013W 9.02697e-22 0.00607089 0.993929
YPR164W YPL089C 2.45726e-08 0.085622 0.914378
YPR164W YGR044C 0.99972 0.000280349 5.97812e-20
YPR167C YDR253C 4.2584e-26 0.00010102 0.999899
YPR167C YKL015W 3.72162e-08 0.0680055 0.931995
YPR167C YNL027W 1.74496e-07 0.0979583 0.902042
YPR167C YKL185W 0.975604 0.0243961 1.38575e-16
YPR167C YPL075W 0.983131 0.0168685 1.43442e-12
YPR167C YIL036W 0.992813 0.00718699 4.33176e-11
YPR181C YDR043C 4.36568e-12 0.0436428 0.956357
YPR181C YCL067C 0.990894 0.00910584 7.02636e-15
YPR181C YJL089W 0.999997 2.60544e-06 1.34741e-48
YPR182W YJR147W 9.80294e-24 0.000363405 0.999637
YPR182W YOR032C 3.65568e-11 0.00270655 0.997293
YPR183W YFL021W 2.38445e-13 0.0414576 0.958542
YPR183W YOL116W 0.910022 0.0899781 3.8288e-09
YPR183W YIR018W 0.985764 0.0142361 4.24399e-11
YPR183W YKR099W 0.992425 0.007575 1.12409e-12
YPR183W YJL089W 0.999987 1.29652e-05 5.82544e-34
YPR189W YER111C 1.86554e-08 0.0777722 0.922228
YPR189W YGR044C 0.998607 0.00139268 8.43264e-20
YPR191W YKL109W 5.27053e-32 0.00026024 0.99974
YPR191W YGR249W 1.25391e-20 6.31429e-05 0.999937
YPR191W YGR044C 8.66386e-18 0.000384703 0.999615
YPR191W YPL177C 2.59046e-10 0.0522693 0.947731
YPR191W YOR032C 0.99958 0.000420279 1.02949e-15
YPR194C YFL021W 5.21734e-27 9.31886e-05 0.999907
YPR194C YIL131C 0.940042 0.0599577 2.52069e-13
YPR194C YML007W 0.9996 0.00039987 9.29005e-22
YPR195C YIR017C 7.47864e-23 0.00157239 0.998428
YPR195C YER169W 2.00216e-10 0.035 0.965
YPR200C YOR028C 1.35363e-43 0.000220629 0.999779
YPR200C YIR018W 3.28713e-30 1.74203e-06 0.999998
YPR200C YCL067C 2.3351e-23 0.000119176 0.999881
YPR200C YJL206C 3.64747e-19 0.00079052 0.999209
YPR200C YHR084W 1.49483e-18 0.000291592 0.999708
YPR200C YCR065W 1.84905e-12 0.0292018 0.970798
YPR200C YHR206W 1.43045e-11 0.0127798 0.98722
YPR200C YBR112C 0.952521 0.047479 1.28643e-11
YPR201W YCL067C 3.15788e-14 0.0568189 0.943181
YPR202W YKR099W 9.81317e-27 0.000447099 0.999553
YPR202W YBR297W 3.81945e-25 0.00629949 0.993701
YPR202W YIR018W 1.43478e-17 0.00238725 0.997613
YPR202W YCR065W 1.98942e-14 0.0175997 0.9824
YPR202W YOL089C 6.07557e-10 0.0772265 0.922774
YPR203W YKR099W 1.52974e-56 1.18517e-12 1
YPR203W YBR297W 6.19424e-44 8.59759e-16 1
YPR203W YIR018W 2.20325e-31 1.62461e-07 1
YPR203W YLR228C 6.60682e-25 4.23198e-09 1
YPR203W YML099C 3.18443e-12 0.0148747 0.985125
YPR203W YOL089C 1.05872e-11 0.0384695 0.96153
YPR203W YMR037C 1.32531e-10 0.0555499 0.94445
YPR203W YGL073W 0.978974 0.0210255 3.63982e-13
YPR203W YBR083W 0.994444 0.00555606 1.23278e-18
YPR203W YEL009C 0.999983 1.74982e-05 3.83871e-16
