# Supplementary material for: Inference of sparse combinatorial-control networks from gene-expression data: a message passing approach
Source: BMC Bioinformatics. 2010 Jun 29;11:355. doi: 10.1186/1471-2105-11-355 (PMC2909222; doi:10.1186/1471-2105-11-355)
Supplement: Additional file 1 — All files are in additional file 1. [file 1471-2105-11-355-S1.ZIP › SUPP/network.tang.txt]

Target TFs (- = repressors)
Cln3 -Cln3
SBF Cln3 -Clb12
MBF Cln3 -Clb12
Cln12 SBF -Cln12
Clb56 MBF -Sic1 -Cdc2014
Sic1 -Cln12 -Clb56 -Clb12 Swi5 Cdc2014
Cdh1 -Cln12 -Clb12 -Clb56 Cdc2014
Clb12 -Cdh1 -Sic1 Clb56 Mcm1SFF -Cdc2014
Mcm1SFF Clb56 Clb12 -Mcm1SFF
Cdc2014 Mcm1SFF Clb12 -Cdc2014
Swi5 Cdc2014 -Clb12 Mcm1SFF -Swi5
