# Supplementary material for: Inference of sparse combinatorial-control networks from gene-expression data: a message passing approach
Source: BMC Bioinformatics. 2010 Jun 29;11:355. doi: 10.1186/1471-2105-11-355 (PMC2909222; doi:10.1186/1471-2105-11-355)
Supplement: Additional file 1 — All files are in additional file 1. [file 1471-2105-11-355-S1.ZIP › SUPP/pdr_aracne_orf_0.10.txt]

YER045C YER040W
YER045C YBR215W
YER045C YGL073W
YER045C YIL154C
YER045C YGL035C
YER045C YMR182C
YER045C YIL101C
YDR423C YDR421W
YDR423C YIL036W
YDR423C YHR187W
YDR423C YGR288W
YOR028C YDR096W
YOR028C YIR017C
YOR028C YPR065W
YOR028C YDL020C
YOR028C YOR162C
YIL036W YPR199C
YIL036W YOR113W
YIL036W YKL005C
YIL036W YDR423C
YIL036W YKR067W
YIL036W YDR096W
YIL036W YNL255C
YIL036W YJL103C
YIL036W YGL181W
YIL036W YPR008W
YIL036W YGL073W
YIL036W YKL032C
YIL036W YMR021C
YIL036W YGR288W
YIL036W YGL035C
YIL036W YDR277C
YIL036W YKL038W
YIL036W YHL027W
YIL036W YGR044C
YIL036W YDL020C
YIL036W YOL067C
YIL036W YBL103C
YIL036W YLR403W
YIL036W YHR178W
YIL036W YDR463W
YIL036W YGL096W
YIL036W YPL139C
YIL036W YDR207C
YIL036W YML007W
YIL036W YDR259C
YIL036W YOR162C
YLR228C YKL005C
YLR228C YER109C
YLR228C YKL032C
YLR228C YIR033W
YLR228C YLR176C
YLR228C YBL103C
YLR228C YHR206W
YLR228C YLR182W
YOL089C YLR131C
YOL089C YDR421W
YOL089C YOR113W
YOL089C YLR013W
YOL089C YMR172W
YOL089C YOR140W
YOL089C YNL204C
YOL089C YDR207C
YOL089C YOR162C
YGL073W YER045C
YGL073W YGL071W
YGL073W YIL036W
YGL073W YPR008W
YGL073W YGL013C
YGL073W YHR056C
YMR021C YML099C
YMR021C YPR199C
YMR021C YIL036W
YMR021C YPL177C
YMR021C YNL199C
YMR021C YNL103W
YMR021C YPL133C
YMR021C YGR044C
YMR021C YBL103C
YOL116W YMR280C
YOL116W YER040W
YOL116W YOR358W
YOL116W YBR215W
YOL116W YDR253C
YOL116W YMR275C
YOL116W YPL133C
YOL116W YHR178W
YOL116W YDL170W
YOL116W YLR120C
YOL116W YOR162C
YMR037C YLR131C
YMR037C YPL202C
YMR037C YPR199C
YMR037C YGL181W
YMR037C YGL035C
YMR037C YHL027W
YMR037C YER161C
YMR037C YMR125W
YKL062W YER088C
YKL062W YDR096W
YKL062W YJL103C
YKL062W YPR008W
YKL062W YKL109W
YKL062W YDR277C
YKL062W YJR127C
YGL013C YOR113W
YGL013C YER040W
YGL013C YGL073W
YGL013C YDL056W
YGL013C YIR033W
YGL013C YBL005W
YGL013C YKL015W
YGL013C YBL103C
YGL013C YDR207C
YGL013C YML007W
YBL005W YEL009C
YBL005W YGL013C
YLR266C YBR066C
YLR266C YLR120C
YLR266C YOR162C
YOR380W YMR042W
YOR380W YPL248C
YOR380W YHR187W
YOR380W YOR358W
YOR380W YOR032C
YOR380W YJR094C
YOR380W YGL192W
YOR380W YIL154C
YOR380W YGR288W
YOR380W YPL270W
YOR380W YOL067C
YOR380W YHR178W
YOR380W YIL101C
YOR380W YPR015C
YOR380W YOR162C
YMR275C YMR280C
YMR275C YIR033W
YMR275C YOL116W
YMR275C YOL028C
YMR275C YOR162C
YPL133C YJR060W
YPL133C YPL248C
YPL133C YNL199C
YPL133C YHR187W
YPL133C YMR312W
YPL133C YGL192W
YPL133C YMR021C
YPL133C YGL035C
YPL133C YOL116W
YPL133C YFR034C
YPL133C YMR182C
YPL133C YNL204C
YPL133C YPL139C
YPL133C YIR018W
YPL133C YOL028C
YPL133C YDR451C
YPR094W YPL202C
YPR094W YIL154C
YPR094W YOL108C
YPR094W YPL038W
YDL020C YOR028C
YDL020C YIL036W
YDL020C YDR096W
YDL020C YGL192W
YDL020C YDL106C
YDL020C YOR344C
YOL067C YIL036W
YOL067C YNL314W
YOL067C YPR008W
YOL067C YMR172W
YOL067C YKL032C
YOL067C YOR380W
YOL067C YMR182C
YOL067C YKL038W
YOL067C YOR140W
YOL067C YOL028C
YBL103C YGL071W
YBL103C YIL036W
YBL103C YLR228C
YBL103C YPL075W
YBL103C YGL192W
YBL103C YDR034C
YBL103C YMR021C
YBL103C YNL103W
YBL103C YHL020C
YBL103C YGL013C
YBL103C YNL167C
YBL103C YDR463W
YBL103C YBR083W
YBL103C YDL170W
YBL103C YPL139C
YHR206W YGL071W
YHR206W YLR098C
YHR206W YLR228C
YHR206W YNL068C
YHR206W YNL199C
YHR206W YLR451W
YHR206W YNL103W
YHR206W YBR049C
YHR206W YOR140W
YHR206W YNL167C
YHR206W YDR172W
YHR206W YJL056C
YHR178W YGL071W
YHR178W YIL036W
YHR178W YKR067W
YHR178W YPL075W
YHR178W YGL181W
YHR178W YMR312W
YHR178W YOR032C
YHR178W YGL192W
YHR178W YOL116W
YHR178W YOR380W
YHR178W YBR182C
YHR178W YDL170W
YHR178W YOR162C
YDR213W YER109C
YDR213W YBL008W
YDR213W YKL038W
YDR213W YDR207C
YDR213W YOL028C
YML007W YPL202C
YML007W YIL036W
YML007W YGL013C
YML007W YPR065W
YDR259C YOR113W
YDR259C YIL036W
YDR259C YJL103C
YDR259C YDR253C
YOR162C YDR421W
YOR162C YMR280C
YOR162C YLR098C
YOR162C YOR028C
YOR162C YIL036W
YOR162C YDR096W
YOR162C YJL103C
YOR162C YOL089C
YOR162C YOL116W
YOR162C YLR266C
YOR162C YOR363C
YOR162C YOR380W
YOR162C YMR275C
YOR162C YLR176C
YOR162C YHR056C
YOR162C YJL089W
YOR162C YHR178W
YOR162C YGL096W
