# Supplementary material for: Inference of sparse combinatorial-control networks from gene-expression data: a message passing approach
Source: BMC Bioinformatics. 2010 Jun 29;11:355. doi: 10.1186/1471-2105-11-355 (PMC2909222; doi:10.1186/1471-2105-11-355)
Supplement: Additional file 1 — All files are in additional file 1. [file 1471-2105-11-355-S1.ZIP › SUPP/pdr_bp_orf_0.05.txt]

#target   TF
YBL005W YOR344C
YBL005W YDL020C
YBL005W YGL013C
YBL005W YBR182C
YBL005W YMR275C
YBL103C YGL192W
YBL103C YBR083W
YBL103C YIL036W
YBL103C YDR034C
YBL103C YMR021C
YBL103C YHR206W
YBL103C YKL038W
YMR275C YGL035C
YMR275C YIR033W
YMR275C YOL028C
YMR275C YBR240C
YMR275C YOL108C
YMR275C YMR280C
YDL020C YKR034W
YDL020C YKR099W
YDL020C YBL005W
YDL020C YIL036W
YDL020C YML007W
YDL020C YER109C
YDL020C YBR215W
YDL020C YGL035C
YDL020C YBL103C
YDL020C YEL009C
YDL020C YOL108C
YDL020C YDR463W
YDL020C YFR034C
YDL020C YOR028C
YDL020C YLR223C
YDL020C YPL248C
YDL020C YHR187W
YDL020C YLR098C
YDR176W YHR056C
YDR176W YNL199C
YDR176W YML007W
YDR176W YDR146C
YDR213W YER169W
YDR213W YOL028C
YDR213W YLR228C
YDR213W YKL062W
YDR213W YOR113W
YDR213W YER088C
YDR213W YDL020C
YDR259C YDR253C
YDR259C YGL192W
YDR259C YJR147W
YDR259C YNL255C
YDR259C YOR028C
YDR259C YIL101C
YDR259C YLR182W
YDR259C YMR172W
YDR392W YMR312W
YDR392W YDR423C
YDR392W YLR375W
YDR392W YGL181W
YDR392W YDR034C
YDR423C YDR421W
YDR423C YGR288W
YDR423C YGR044C
YDR443C YDR259C
YDR443C YMR164C
YDR443C YGL192W
YDR443C YLR228C
YDR443C YIL131C
YDR443C YJR060W
YDR443C YDR310C
YER045C YIL101C
YER045C YGR249W
YER045C YER040W
YER045C YGL035C
YER045C YPR094W
YGL013C YBL005W
YGL013C YML007W
YGL013C YKL015W
YGL013C YDL056W
YGL013C YER088C
YGL073W YHL027W
YGL073W YKR099W
YGL073W YGL071W
YGL073W YBL005W
YGL073W YJL089W
YGL073W YGL166W
YGL073W YKR034W
YGL073W YBR182C
YGL073W YDL056W
YHR178W YDR096W
YHR206W YJR147W
YHR206W YHL027W
YHR206W YIR017C
YHR206W YNL199C
YHR206W YKR099W
YHR206W YNL167C
YHR206W YDR216W
YIL036W YML007W
YIL036W YIL154C
YIL036W YDR277C
YIL130W YOR028C
YIL130W YPR065W
YIL130W YJR094C
YIL130W YMR037C
YIL130W YDR081C
YIL130W YGL166W
YKL062W YDR277C
YKL062W YIL131C
YKL062W YPL177C
YKL062W YDR096W
YKL062W YKL109W
YKL062W YJR127C
YKL062W YPR008W
YKL062W YKL043W
YKL062W YFR034C
YKL125W YNL255C
YKL125W YBL005W
YKL125W YDR253C
YKL125W YMR016C
YKL125W YFR034C
YKL125W YPL177C
YKL125W YLR223C
YKL125W YLR451W
YKL125W YGR044C
YKL125W YHL020C
YKL125W YGL209W
YKL125W YMR037C
YKL125W YKR099W
YKL222C YMR275C
YKL222C YOL108C
YKL222C YLR375W
YKL222C YOR028C
YKL222C YER161C
YKL222C YJL089W
YKL222C YKL015W
YKL222C YPR015C
YLR228C YBR297W
YLR228C YLR182W
YLR228C YIL101C
YLR228C YLR176C
YLR228C YKL005C
YLR228C YKL043W
YLR266C YJL089W
YLR266C YOR162C
YLR452C YBR083W
YLR452C YIL101C
YLR452C YCL055W
YLR452C YJR147W
YLR452C YKL062W
YLR452C YDR172W
YLR452C YHR206W
YLR452C YPR015C
YLR452C YMR275C
YLR452C YOL116W
YLR452C YMR280C
YLR452C YGL209W
YLR452C YKR067W
YLR452C YDR146C
YML007W YNL103W
YML007W YHR084W
YML007W YHL027W
YML007W YDL020C
YML007W YIL036W
YML007W YGL013C
YML007W YER088C
YML067C YPR199C
YML067C YGR044C
YML067C YDR277C
YML067C YIL131C
YML067C YHL027W
YML067C YKR034W
YML067C YLR176C
YML067C YPL139C
YMR019W YPL075W
YMR019W YMR280C
YMR019W YOL089C
YMR021C YBL103C
YMR021C YPR199C
YMR021C YHR084W
YMR021C YDR451C
YMR021C YDR096W
YMR021C YPL133C
YMR021C YML099C
YMR037C YPR199C
YMR037C YIR017C
YMR037C YGL181W
YMR037C YHL027W
YMR037C YLR182W
YMR037C YHR124W
YMR037C YGL035C
YNL027W YLR228C
YNL027W YNL199C
YNL027W YMR037C
YNL027W YHL027W
YNL027W YML007W
YNL027W YMR164C
YNL027W YOL108C
YOL067C YOR380W
YOL067C YOL028C
YOL067C YIL036W
YOL089C YKL043W
YOL089C YLR182W
YOL089C YNL204C
YOL089C YOR113W
YOL089C YOL067C
YOL089C YOR162C
YOL116W YLR266C
YOL116W YLR120C
YOL116W YOR162C
YOL116W YDR216W
YOL116W YNL167C
YOL116W YOL067C
YOL116W YPL133C
YOL148C YOL116W
YOL148C YNL199C
YOL148C YJL110C
YOL148C YKR034W
YOL148C YIR023W
YOL148C YOR358W
YOR028C YML007W
YOR028C YDR172W
YOR028C YPR015C
YOR028C YPL202C
YOR028C YPR065W
YOR028C YGL073W
YOR101W YNL255C
YOR101W YGL209W
YOR101W YDR451C
YOR101W YDR146C
YOR101W YJL089W
YOR101W YHL027W
YOR101W YLR223C
YOR101W YPL202C
YOR101W YOR140W
YOR101W YDL020C
YOR101W YGL013C
YOR162C YOL116W
YOR162C YGL096W
YOR162C YLR266C
YOR172W YDR096W
YOR172W YLR014C
YOR172W YOL089C
YOR380W YOR358W
YOR380W YGL192W
YOR380W YMR042W
YPL133C YJL103C
YPL133C YPL139C
YPL133C YMR182C
YPL133C YDR451C
YPR094W YDL020C
YPR094W YLR223C
YPR094W YMR312W
YPR094W YPL038W
YPR094W YGL192W
YPR094W YHL027W
YPR094W YDR423C
YPR094W YOR363C
YPR094W YMR043W
YPR094W YOL116W
YPR094W YER045C
YPR094W YIR033W
YPR094W YPL202C
YPR094W YPL270W
YPR094W YJR127C
YPR094W YPL248C
