# Supplementary material for: Inference of sparse combinatorial-control networks from gene-expression data: a message passing approach
Source: BMC Bioinformatics. 2010 Jun 29;11:355. doi: 10.1186/1471-2105-11-355 (PMC2909222; doi:10.1186/1471-2105-11-355)
Supplement: Additional file 1 — All files are in additional file 1. [file 1471-2105-11-355-S1.ZIP › SUPP/smd_157tf_2614tg.txt]

# TG	  TF       P(-1)      P(0)     P(1)
YPR161C YNL103W 6.23903e-22 0.0102526 0.989747
YPR161C YJL110C 1.26665e-24 0.00107283 0.998927
YER087CA YEL009C 1.36051e-23 0.000879684 0.99912
YER087CA YFL031W 9.82259e-16 0.00425949 0.995741
YER087CA YMR280C 0.90683 0.0931696 2.23612e-08
YER087CA YIR018W 0.933491 0.0665094 1.56654e-11
YER087CA YBR297W 0.992856 0.00714389 1.79478e-14
YER087CA YBR033W 1.05063e-08 0.0490156 0.950984
YER087CA YLR183C 1.44371e-15 0.000623026 0.999377
YER087CA YPL038W 2.80498e-16 0.00667435 0.993326
YER087CA YJL206C 6.14712e-23 1.0026e-08 1
YPR165W YEL009C 8.55502e-29 1.9326e-07 1
YPR165W YDR520C 0.634694 0.365306 5.41133e-07
YPR165W YMR037C 9.6444e-17 0.000151283 0.999849
YPR165W YJR147W 0.999997 3.25518e-06 4.25875e-18
YPR165W YDR259C 0.999821 0.000178862 1.7172e-15
YPR165W YMR043W 3.4982e-13 0.0662691 0.933731
YPR165W YJL089W 0.997569 0.0024315 9.42189e-13
YPR165W YMR016C 5.14841e-19 0.00202889 0.997971
YPR165W YGL166W 2.65903e-14 0.161565 0.838435
YPR165W YBL054W 0.99972 0.000279628 7.26547e-20
YPR165W YPR199C 8.6267e-19 9.46089e-05 0.999905
YPR165W YDR253C 5.73496e-12 0.123834 0.876166
YCL050C YOR140W 0.849712 0.150288 4.25238e-12
YCL050C YKL112W 2.36952e-16 0.00518603 0.994814
YCL050C YDL020C 4.4075e-30 8.78156e-08 1
YCL050C YIR017C 0.997573 0.0024269 1.27516e-14
YCL050C YKL109W 0.999996 3.76833e-06 3.63853e-20
YCL050C YBR112C 4.8506e-21 0.000112895 0.999887
YCL050C YBR033W 0.992524 0.00747644 2.69644e-13
YCL050C YMR043W 9.74053e-14 0.00124881 0.998751
YCL050C YGL166W 0.99216 0.00783972 7.30124e-15
YCL050C YFL044C 3.27363e-22 4.56207e-06 0.999995
YMR193W YGR044C 6.10248e-35 1.68558e-08 1
YMR193W YLR013W 0.972137 0.0278627 3.96486e-10
YMR193W YFL031W 0.999992 7.55506e-06 1.5663e-14
YMR193W YCL067C 1.51054e-29 8.33866e-09 1
YMR193W YML007W 2.31881e-19 0.0345323 0.965468
YMR193W YLR131C 6.50304e-19 0.0250942 0.974906
YMR193W YPR199C 3.82591e-32 7.64764e-06 0.999992
YOR280C YOL108C 2.73673e-21 0.0255163 0.974484
YOR280C YJR147W 0.748611 0.251389 2.31501e-15
YOR280C YPL177C 3.40936e-20 0.000663753 0.999336
YOR280C YKL043W 0.904231 0.0957695 8.49426e-17
YOR280C YDR034C 2.99765e-15 0.00610273 0.993897
YOR280C YPR199C 1.05986e-24 5.31715e-05 0.999947
YKL025C YKL062W 2.35173e-23 0.00136949 0.998631
YKL025C YIL036W 2.3078e-22 0.00225988 0.99774
YKL025C YNL027W 7.58851e-14 0.274993 0.725007
YKL025C YMR280C 0.981712 0.0182879 6.08995e-11
YEL004W YER040W 6.2706e-15 0.00952144 0.990479
YEL004W YDL020C 5.03195e-23 0.000427879 0.999572
YEL004W YPR196W 9.22036e-25 1.84377e-05 0.999982
YEL004W YJL089W 5.54355e-31 2.64263e-05 0.999974
YKR011C YGL181W 7.62154e-22 0.00107499 0.998925
YKR011C YJR147W 0.895332 0.104668 8.42049e-19
YKR011C YCL067C 9.14113e-18 0.00719096 0.992809
YKR011C YML007W 4.3067e-25 0.0113279 0.988672
YJL200C YEL009C 5.58949e-26 7.77678e-06 0.999992
YJL200C YDR310C 0.653691 0.346309 1.7509e-09
YJL200C YBL103C 6.50112e-17 0.0195704 0.98043
YJL200C YBR049C 5.6491e-15 0.00322335 0.996777
YJL200C YDR259C 0.983522 0.016478 5.19556e-13
YJL200C YPL230W 0.999996 4.33476e-06 1.6488e-44
YJL200C YLR183C 1.06143e-17 0.125804 0.874196
YJL200C YMR016C 6.32511e-15 0.377309 0.622691
YJL200C YDR266C 1.18687e-15 0.00355013 0.99645
YLL027W YOL108C 4.91723e-21 9.48429e-05 0.999905
YLL027W YMR182C 6.78534e-16 0.239674 0.760326
YLL027W YHR006W 1.14661e-12 0.0380719 0.961928
YLL027W YPL177C 1.91349e-19 0.000643262 0.999357
YLL027W YPR199C 4.42564e-18 0.00092289 0.999077
YBL095W YCR065W 2.64973e-20 0.000412743 0.999587
YBL095W YCL067C 4.21592e-18 0.00889576 0.991104
YBL095W YOL116W 4.53914e-16 0.0118852 0.988115
YBL095W YIR017C 6.63314e-22 0.0299319 0.970068
YBL095W YGL166W 1.09041e-20 1.26687e-05 0.999987
YEL009C YCR097W 5.95743e-27 0.00206543 0.997935
YEL009C YGR288W 0.998793 0.00120703 1.05287e-16
YEL009C YFL031W 4.80788e-29 4.16503e-09 1
YEL009C YOR344C 3.74961e-34 9.78474e-09 1
YEL009C YML051W 8.17713e-24 1.86332e-08 1
YEL009C YBR112C 7.70537e-28 1.29388e-05 0.999987
YEL009C YBR083W 4.15338e-28 1.51234e-08 1
YEL009C YHR124W 0.983446 0.0165538 5.05494e-10
YEL009C YOL089C 0.998052 0.00194779 9.28872e-13
YEL009C YOR113W 0.999995 4.92817e-06 1.90842e-18
YEL015W YEL009C 6.61146e-23 0.00379569 0.996204
YEL015W YJR060W 3.06648e-27 0.00561484 0.994385
YEL015W YLR182W 6.45532e-13 0.0203394 0.979661
YEL015W YDR266C 2.38503e-22 0.00135417 0.998646
YDR329C YGR288W 4.37297e-16 0.0918008 0.908199
YDR329C YGR044C 3.37827e-23 0.00410992 0.99589
YDR329C YML007W 5.31618e-17 0.0787107 0.921289
YDR329C YDR423C 5.43531e-20 0.00306824 0.996932
YMR197C YOL108C 1.39489e-16 0.00127913 0.998721
YMR197C YOR140W 0.872669 0.127331 9.65091e-09
YMR197C YGL181W 1.52356e-18 0.0023495 0.99765
YMR197C YIL036W 9.07242e-17 0.00139479 0.998605
YMR197C YML081W 0.667096 0.332904 9.57197e-10
YMR197C YML007W 1.20599e-21 4.31928e-05 0.999957
YMR197C YGL166W 1.41239e-16 0.000815845 0.999184
YDR134C YOL108C 4.92664e-20 6.08495e-07 0.999999
YDR134C YKR034W 0.971291 0.0287093 9.6722e-13
YDR134C YCR096C 3.87074e-20 0.00240059 0.997599
YDR134C YEL009C 4.02193e-19 5.31715e-05 0.999947
YDR134C YFL031W 8.24614e-21 3.57506e-06 0.999996
YDR134C YBL103C 0.998737 0.00126294 4.47619e-16
YDR134C YER130C 0.999993 7.3575e-06 1.52973e-18
YDR134C YIR017C 2.10854e-15 0.00561423 0.994386
YDR134C YIR018W 0.994016 0.00598437 9.93833e-14
YDR134C YKL109W 6.24101e-23 8.13797e-06 0.999992
YDR134C YBR112C 2.07873e-12 0.0065049 0.993495
YDR134C YCR106W 0.999877 0.000122714 4.51853e-17
YDR134C YER184C 0.997321 0.00267891 1.85045e-18
YDR134C YDR451C 6.74474e-17 0.000535006 0.999465
YDR134C YJL089W 0.996783 0.00321729 7.92876e-18
YDR134C YMR042W 1.66139e-14 0.00107003 0.99893
YBR206W YKL062W 0.933295 0.0667052 8.61996e-12
YBR206W YGL181W 2.05361e-22 0.0010628 0.998937
YBR206W YFL031W 4.12745e-18 0.000820639 0.999179
YBR206W YIL101C 0.990483 0.00951708 2.80443e-20
YBR206W YLR183C 2.4438e-24 1.17669e-05 0.999988
YBR206W YDR266C 1.42569e-18 0.000433363 0.999567
YBR206W YDR253C 4.7106e-13 0.220187 0.779813
YCR061W YCR065W 1.2733e-20 0.0189076 0.981092
YCR061W YKL038W 8.03524e-16 0.0342595 0.965741
YCR061W YPL230W 7.49214e-51 0.000722257 0.999278
YCR061W YFL044C 4.23929e-18 0.00682827 0.993172
YHR051W YEL009C 5.6687e-27 2.06743e-07 1
YHR051W YLR228C 0.997971 0.00202932 4.04173e-16
YHR051W YDR463W 0.979982 0.0200176 6.28405e-12
YHR051W YNL027W 8.56312e-15 0.00484886 0.995151
YHR051W YCL067C 3.46965e-23 3.11792e-06 0.999997
YHR051W YKL109W 1.19411e-34 4.57205e-05 0.999954
YHR051W YDR451C 1.43178e-22 0.000179537 0.99982
YHR051W YFL021W 1.45362e-20 3.97545e-06 0.999996
YHR051W YHR206W 0.977208 0.0227921 1.53727e-13
YHR051W YPR199C 9.70225e-25 5.40284e-05 0.999946
YHR051W YOL067C 0.983587 0.0164134 4.56095e-14
YPR124W YFR034C 9.67439e-14 0.0102468 0.989753
YPR124W YER045C 2.49486e-13 0.0297553 0.970245
YPR124W YHR084W 0.999879 0.000121202 1.66181e-16
YPR124W YGL071W 3.57936e-11 0.0812707 0.918729
YPR124W YDR043C 1 6.29178e-11 4.00556e-37
YPR124W YDR049W 1.04858e-12 0.0027374 0.997263
YPR124W YJL110C 0.999829 0.000170919 2.83243e-18
YPR124W YER130C 2.581e-15 0.00615038 0.99385
YPR124W YPL202C 3.23691e-10 0.183269 0.816731
YPR124W YBR112C 1.42763e-15 0.0905653 0.909435
YPR124W YPL177C 8.6466e-21 9.70143e-07 0.999999
YPR124W YHL027W 0.999129 0.000871234 1.55243e-18
YPR124W YDL048C 1.8631e-63 2.54934e-11 1
YPR124W YOR363C 6.55896e-09 0.0233285 0.976672
YGL167C YNL216W 7.60515e-13 0.0363203 0.96368
YGL167C YBL005W 1.83089e-20 0.0165369 0.983463
YGL167C YER184C 7.8838e-16 0.0310091 0.968991
YOR094W YOL108C 5.17717e-25 0.00350796 0.996492
YOR094W YLR403W 0.998609 0.00139085 4.00684e-13
YOR094W YPL230W 0.999999 6.83155e-07 8.53181e-24
YOR094W YOL116W 1.93069e-18 0.00036624 0.999634
YOR094W YJL089W 0.996849 0.0031506 4.1175e-12
YOR094W YCR040W 1.06419e-25 1.24431e-05 0.999988
YOR094W YDR034C 9.24599e-15 0.0855752 0.914425
YOR094W YGL162W 1.95707e-17 0.000412415 0.999588
YDR167W YCR096C 4.48726e-25 0.000105217 0.999895
YDR167W YGL096W 0.994592 0.00540757 1.30451e-13
YDR167W YML076C 0.905894 0.0941056 7.67907e-09
YDR167W YGL035C 2.37213e-23 0.000116879 0.999883
YDR167W YPL038W 1.85562e-27 1.07815e-05 0.999989
YDR167W YDR253C 6.74674e-21 0.000274394 0.999726
YGR178C YCR096C 0.66601 0.33399 1.11227e-14
YGR178C YGL073W 2.35266e-23 6.62288e-05 0.999934
YGR178C YGL035C 1.19884e-24 0.000156544 0.999843
YGR178C YDR266C 1.32736e-27 2.74149e-06 0.999997
YPL118W YMR037C 7.54347e-17 0.112515 0.887485
YPL118W YML007W 4.13062e-18 0.00564266 0.994357
YPL118W YMR043W 8.14151e-14 0.211855 0.788145
YPL118W YBR182C 0.617092 0.382908 2.8612e-13
YPL118W YJL056C 0.863282 0.136718 3.24813e-12
YPL118W YPR199C 1.16775e-17 0.0140276 0.985972
YPL118W YKR064W 5.5326e-12 0.0225667 0.977433
YPR187W YMR019W 0.99754 0.00245985 3.56985e-13
YPR187W YOL108C 1.8562e-37 4.65632e-06 0.999995
YPR187W YOR140W 3.51151e-24 2.92154e-08 1
YPR187W YLR403W 0.990046 0.00995367 8.75503e-12
YPR187W YGL071W 1.59707e-25 1.22292e-07 1
YPR187W YDR259C 0.994311 0.00568937 1.71692e-12
YPR187W YPL230W 1 2.70423e-07 1.54914e-32
YPR187W YML051W 5.08535e-19 8.55067e-06 0.999991
YPR187W YDR451C 6.80492e-31 3.43082e-06 0.999997
YPR187W YFL021W 0.998673 0.00132716 2.74222e-12
YPR187W YJL089W 0.944304 0.0556958 2.93431e-20
YPR187W YHR178W 0.99817 0.00183007 9.74056e-15
YPR187W YBL054W 9.33611e-27 8.15665e-07 0.999999
YPR187W YPL038W 1.10436e-29 3.50848e-05 0.999965
YPR187W YDR266C 3.81941e-26 1.02769e-07 1
YPR086W YGL181W 1.92955e-19 0.000809813 0.99919
YPR086W YMR164C 1.03941e-09 0.193923 0.806077
YPR086W YDR026C 1.10775e-12 0.0214209 0.978579
YPR086W YPL202C 3.21608e-15 0.0552365 0.944764
YPR086W YMR016C 6.63416e-14 0.00182793 0.998172
YPR086W YML113W 1.67673e-15 0.00892703 0.991073
YBR279W YOL108C 6.86918e-17 0.00955405 0.990446
YBR279W YGL181W 4.37706e-13 0.0731319 0.926868
YBR279W YKL112W 3.50003e-16 0.000519123 0.999481
YBR279W YDR026C 3.50112e-12 0.118374 0.881626
YBR279W YBR083W 8.8583e-21 0.0780237 0.921976
YMR221C YEL009C 3.92484e-22 4.8379e-05 0.999952
YMR221C YJR147W 2.41382e-15 0.0779257 0.922074
YMR221C YBL005W 0.999981 1.8516e-05 3.76269e-21
YMR221C YLR183C 2.50904e-20 0.0185812 0.981419
YMR221C YDR034C 4.73687e-12 0.22318 0.77682
YMR221C YLR014C 7.31421e-14 0.0311945 0.968806
YER130C YIL036W 1.36115e-16 0.00904636 0.990954
YER130C YIR017C 0.97592 0.0240797 8.75074e-15
YER130C YPL202C 1.84887e-10 0.200017 0.799983
YER130C YBR182C 2.77008e-21 0.000365936 0.999634
YGR266W YGL181W 1.97568e-13 0.387106 0.612894
YGR266W YIL036W 1.41769e-24 0.000417235 0.999583
YGR266W YNL027W 3.6394e-21 0.00206694 0.997933
YGR266W YBR083W 1.63367e-22 0.00171432 0.998286
YGR266W YDL048C 0.999482 0.000518316 3.62171e-18
YBR067C YEL009C 3.82762e-22 3.17372e-06 0.999997
YBR067C YDR216W 3.65289e-12 0.00372263 0.996277
YBR067C YOR140W 0.94302 0.0569802 5.99841e-09
YBR067C YKL062W 2.88025e-17 0.000500366 0.9995
YBR067C YOR162C 0.998183 0.00181724 5.61742e-14
YBR067C YOR032C 0.991605 0.00839466 4.19677e-10
YBR067C YNL103W 0.832042 0.167957 1.34508e-07
YBR067C YBR049C 0.997322 0.00267819 7.45848e-12
YBR067C YNL027W 0.999956 4.38506e-05 2.0473e-14
YBR067C YCL066W 1.12292e-09 0.238292 0.761708
YBR067C YKL185W 1.42797e-22 0.000196669 0.999803
YBR067C YGL209W 0.969587 0.0304132 1.45576e-10
YBR067C YDL020C 1.92809e-14 0.0228108 0.977189
YBR067C YBR112C 3.03824e-15 0.000798138 0.999202
YBR067C YBR083W 6.50387e-22 3.25041e-05 0.999967
YBR067C YKL043W 1.97509e-24 1.63928e-05 0.999984
YBR067C YGL166W 3.70472e-17 0.00116118 0.998839
YBR067C YMR042W 0.959396 0.0406039 1.80575e-09
YBR067C YPL038W 3.71209e-15 0.000585172 0.999415
YBR067C YOL089C 0.996165 0.00383534 9.3827e-13
YBR067C YML113W 7.09498e-14 0.00219779 0.997802
YBR067C YKR064W 0.679885 0.320115 5.69349e-08
YAL034C YPL230W 1.39934e-73 9.15746e-09 1
YAL034C YDL106C 1.38417e-21 0.00294373 0.997056
YAL034C YLR098C 1.24267e-11 0.184913 0.815087
YCR095C YCR096C 2.25825e-35 1.20591e-11 1
YCR095C YIL101C 0.999679 0.000321178 1.48904e-17
YCR095C YDL020C 2.76365e-29 2.80036e-05 0.999972
YCR095C YHR178W 8.43473e-23 6.92914e-05 0.999931
YCR095C YPR199C 7.80485e-18 0.00301323 0.996987
YPR084W YPR104C 2.57567e-20 0.179658 0.820342
YPR084W YOR380W 2.36214e-26 0.00141357 0.998586
YPR084W YOR113W 5.9873e-20 0.310354 0.689646
YEL065W YEL009C 2.99624e-15 0.00234855 0.997651
YEL065W YGL181W 7.30309e-15 0.000566081 0.999434
YEL065W YKL038W 0.704759 0.29524 8.00827e-08
YEL065W YGL071W 1.22539e-17 1.20767e-05 0.999988
YEL065W YMR070W 0.82242 0.17758 2.5006e-08
YEL065W YDL020C 1.14828e-16 0.00276159 0.997238
YEL065W YGL096W 0.999998 2.04593e-06 1.16232e-22
YEL065W YML007W 2.37826e-15 0.0006295 0.999371
YEL065W YKL109W 1.44389e-15 0.00146644 0.998534
YEL065W YBL054W 4.69605e-24 3.07136e-05 0.999969
YEL065W YDL048C 8.86704e-22 0.00485688 0.995143
YEL065W YPR199C 0.950493 0.0495066 1.6782e-09
YEL065W YDR081C 1.44738e-09 0.106886 0.893114
YEL065W YKR064W 0.993786 0.00621424 2.22791e-10
YMR296C YER045C 0.675849 0.324151 6.49864e-11
YMR296C YJR147W 6.03384e-20 0.0618871 0.938113
YMR296C YMR043W 8.09033e-17 0.0124892 0.987511
YMR296C YLR183C 5.82651e-26 3.19301e-05 0.999968
YMR296C YHL027W 5.93911e-19 0.00280049 0.9972
YDR232W YEL009C 2.22819e-30 2.5136e-07 1
YDR232W YOR140W 3.10168e-17 0.0733817 0.926618
YDR232W YJR147W 1.35089e-20 0.0163302 0.98367
YDR232W YMR182C 5.72804e-17 0.211868 0.788132
YDR232W YMR016C 1.65936e-21 0.113755 0.886245
YIL048W YKL020C 2.79437e-15 0.00368692 0.996313
YIL048W YER184C 2.01102e-21 0.0058792 0.994121
YIL048W YDR034C 1.85967e-17 0.045991 0.954009
YKL007W YJR147W 0.975728 0.024272 7.22515e-16
YKL007W YGR044C 3.30429e-27 0.000106159 0.999894
YKL007W YML007W 1.12456e-21 0.000154048 0.999846
YKL007W YBR240C 0.99959 0.000409797 3.10671e-15
YKL007W YPR199C 8.44304e-21 0.00329709 0.996703
YKL007W YKR064W 5.74247e-10 0.18348 0.81652
YKL100C YNL167C 1.36519e-19 0.00140237 0.998598
YKL100C YDR520C 4.208e-10 0.201924 0.798076
YKL100C YKL062W 4.55499e-25 0.0133345 0.986665
YKL100C YOR162C 3.62817e-21 0.0117535 0.988246
YKL100C YML007W 1.09197e-27 6.78827e-06 0.999993
YKL100C YNL068C 0.998344 0.00165581 1.13195e-13
YNL134C YLR256W 1.34775e-14 0.00450655 0.995493
YNL134C YGL181W 2.84854e-16 0.0193718 0.980628
YNL134C YIL036W 2.39768e-10 0.171633 0.828367
YNL134C YBL005W 0.99053 0.00947004 2.25771e-16
YNL134C YGR044C 3.34016e-20 0.00371321 0.996287
YNL134C YLR228C 0.999862 0.000138312 3.73634e-16
YNL134C YDR259C 0.827334 0.172666 5.06152e-09
YNL134C YDL020C 4.82301e-25 0.00923163 0.990768
YNL134C YML007W 3.22229e-23 0.000125112 0.999875
YNL134C YBL054W 0.999596 0.000404021 1.81903e-22
YIL121W YEL009C 1.22508e-15 0.0307665 0.969233
YIL121W YIL036W 2.38475e-11 0.397117 0.602883
YIL121W YJR147W 2.03112e-19 0.00330155 0.996698
YIL121W YKL109W 1.00509e-11 0.0336346 0.966365
YIL121W YBR083W 2.22651e-20 0.00267725 0.997323
YIL121W YJL089W 1.25883e-14 0.0195025 0.980498
YIL121W YPL089C 0.649137 0.350863 6.11692e-08
YIL121W YMR042W 3.63203e-13 0.0679362 0.932064
YIL121W YMR021C 6.66048e-09 0.265839 0.734161
YPL214C YPL230W 7.09689e-38 0.00287604 0.997124
YPL214C YFL044C 2.57245e-15 0.225846 0.774154
YEL063C YPL075W 1.67013e-14 0.376389 0.623611
YEL063C YKR064W 7.57945e-17 0.0118304 0.98817
YGR222W YJR147W 0.99994 5.99785e-05 1.75843e-22
YGR222W YGR044C 2.36086e-39 8.93523e-10 1
YGR222W YOR162C 2.08899e-26 0.000370012 0.99963
YGR222W YCL067C 4.07411e-20 0.372868 0.627132
YGR222W YLR183C 7.1604e-21 0.000925708 0.999074
YBR012WB YLR256W 2.03127e-121 3.1009e-26 1
YBR012WB YBL005W 5.32211e-182 1.10061e-38 1
YDL095W YOL108C 0.999995 5.06094e-06 2.02883e-14
YDL095W YCR097W 0.999674 0.000325948 3.39863e-14
YDL095W YEL009C 3.13986e-17 0.0128891 0.987111
YDL095W YNL216W 2.02871e-11 0.00425626 0.995744
YDL095W YFL031W 5.055e-19 0.00344779 0.996552
YDL095W YDR207C 1.38093e-18 1.52093e-06 0.999998
YDL095W YDR259C 0.999427 0.000572719 2.3553e-14
YDL095W YJL110C 0.999973 2.69067e-05 2.44262e-15
YDL095W YLR183C 3.15388e-22 1.2428e-05 0.999988
YDL095W YHR178W 6.2626e-19 0.00109946 0.998901
YDL095W YLR098C 5.36527e-14 0.000469723 0.99953
YDL095W YDR266C 1.16212e-17 3.98041e-07 1
YBR222C YGL181W 6.68878e-18 0.00657822 0.993422
YBR222C YDR423C 1.11571e-18 0.00148844 0.998512
YBR222C YDL048C 4.33865e-35 1.99039e-06 0.999998
YDL003W YCR065W 1.06282e-19 0.0145247 0.985475
YDL003W YOR162C 0.999721 0.000278849 4.33465e-16
YDL003W YKL038W 0.99799 0.0020095 1.19906e-13
YDL003W YER111C 1.63212e-14 0.010806 0.989194
YDL003W YLR183C 9.74738e-32 0.000616576 0.999383
YDL003W YDR501W 1.57875e-19 0.00204201 0.997958
YDL003W YER108C 4.94897e-15 0.106161 0.893839
YDL003W YDR081C 7.96984e-11 0.372803 0.627197
YMR183C YEL009C 7.8307e-27 1.03335e-05 0.99999
YMR183C YGL181W 1.78349e-22 0.000366468 0.999634
YMR183C YBR049C 1.52897e-15 0.0151317 0.984868
YMR183C YJL089W 0.991028 0.00897242 3.60978e-19
YMR183C YPL038W 6.84486e-19 0.00352979 0.99647
YOR274W YOL108C 1.28843e-33 1.38751e-06 0.999999
YOR274W YDL106C 0.893864 0.106136 2.62521e-12
YOR274W YBR297W 1.03752e-21 0.0388987 0.961101
YOR274W YBL054W 1.47477e-20 0.00761214 0.992388
YOR274W YMR021C 1.00079e-16 0.365537 0.634463
YER146W YMR164C 2.21495e-10 0.0841138 0.915886
YER146W YMR037C 0.975155 0.0248446 1.27896e-13
YER146W YBL005W 1 4.43116e-07 1.11705e-25
YER146W YGR044C 2.77149e-20 2.39218e-05 0.999976
YER146W YFL031W 1.13723e-16 0.000185348 0.999815
YER146W YMR280C 0.972136 0.027864 1.66943e-10
YER146W YPL230W 0.999964 3.63081e-05 1.09979e-28
YER146W YLR131C 2.32384e-11 0.0111182 0.988882
YER146W YGL013C 1.0675e-13 0.00444351 0.995556
YER146W YFL021W 0.95475 0.0452497 1.98977e-10
YER146W YLR183C 4.95941e-20 0.000874864 0.999125
YER146W YCR040W 2.09231e-16 0.00499664 0.995003
YER146W YJL056C 0.937741 0.0622593 1.85086e-10
YER146W YLR098C 0.964893 0.0351069 2.43417e-10
YER146W YPL038W 1.7956e-20 0.010343 0.989657
YER146W YDR266C 1.36012e-16 0.000317121 0.999683
YER146W YJL206C 1.03017e-27 1.09776e-08 1
YML075C YGL096W 0.96765 0.0323499 1.7734e-15
YML075C YBR112C 1.03248e-17 0.00330556 0.996694
YML075C YDR423C 0.96771 0.0322901 8.52946e-15
YML075C YAL051W 2.79931e-12 0.0397284 0.960272
YML075C YLR098C 1.32859e-21 0.000546614 0.999453
YML075C YHR206W 2.21642e-19 0.0058656 0.994134
YDR457W YDR520C 1.10424e-11 0.0675649 0.932435
YDR457W YDR310C 2.00594e-19 0.00851481 0.991485
YDR457W YMR164C 3.45116e-12 0.344561 0.655439
YDR457W YCR018C 9.61507e-19 0.00177284 0.998227
YDR181C YDR026C 3.10606e-21 0.000348629 0.999651
YDR181C YLR451W 1.64837e-17 0.0171666 0.982833
YDR181C YHL009C 8.47944e-17 0.026367 0.973633
YDR181C YKR064W 2.40463e-15 0.0104642 0.989536
YGL097W YGL181W 4.05628e-20 0.111458 0.888542
YGL097W YJR147W 2.03387e-22 0.00446966 0.99553
YGL097W YBR033W 5.53929e-15 0.0088049 0.991195
YGL097W YLR183C 4.85629e-26 2.44409e-06 0.999998
YGL097W YJL089W 0.999994 6.46136e-06 2.84354e-31
YGL097W YMR016C 3.47048e-17 0.387111 0.612889
YCL056C YER045C 4.41576e-21 0.000776799 0.999223
YCL056C YLR403W 0.995803 0.00419709 2.87795e-13
YCL056C YER111C 2.48894e-16 0.0183109 0.981689
YCL056C YJL206C 1.36684e-14 0.0668676 0.933132
YPL140C YOL116W 9.49557e-28 0.000150527 0.999849
YPL140C YML051W 1.00495e-17 0.333027 0.666973
YPL140C YPL202C 6.17825e-20 0.0246499 0.97535
YNR016C YER045C 0.99999 1.00536e-05 9.40704e-21
YNR016C YNL216W 2.38604e-24 0.000949392 0.999051
YNR016C YDR207C 1.4112e-22 0.000158958 0.999841
YNR016C YCR106W 1.81832e-13 0.0323669 0.967633
YNR016C YPR065W 1.28891e-17 0.105755 0.894245
YER123W YOR162C 2.26099e-23 0.000800948 0.999199
YER123W YDR463W 8.09148e-18 0.000916976 0.999083
YER123W YML081W 2.07273e-17 0.000294394 0.999706
YER123W YER028C 1.68429e-14 0.181495 0.818505
YGR055W YER040W 4.20766e-09 0.140635 0.859365
YGR055W YOR344C 0.999746 0.000253728 3.12764e-24
YGR055W YMR280C 0.899682 0.100318 1.68563e-10
YGR055W YGL254W 1.13289e-08 0.187326 0.812674
YGR055W YPL202C 4.98279e-14 0.000271879 0.999728
YGR055W YBR112C 2.80324e-11 0.0124852 0.987515
YGR055W YGL013C 3.3587e-10 0.165932 0.834068
YGR055W YBR083W 7.18285e-22 0.00151896 0.998481
YGR055W YJL089W 0.998226 0.00177421 2.28632e-18
YGR055W YDR034C 0.963629 0.0363706 1.32542e-12
YGR055W YMR016C 8.98044e-15 0.0136933 0.986307
YGR055W YDR421W 9.3384e-11 0.0475722 0.952428
YGR055W YKR064W 0.994235 0.00576454 6.43253e-13
YKR054C YCR018C 2.96498e-17 0.0200172 0.979983
YKR054C YPL248C 1.06221e-19 0.0266063 0.973394
YKR054C YIL131C 6.80289e-21 0.000974609 0.999025
YMR315W YOR140W 0.992509 0.00749113 3.97262e-13
YMR315W YGR044C 5.87033e-22 0.000217022 0.999783
YMR315W YLR013W 0.987633 0.0123666 1.78269e-12
YMR315W YOR344C 1.12358e-14 0.0236285 0.976371
YMR315W YPL230W 2.85913e-27 0.00738768 0.992612
YMR315W YKL185W 0.99957 0.000429863 1.54589e-17
YMR315W YDL020C 2.40895e-21 9.74606e-05 0.999903
YMR315W YML007W 2.33769e-13 0.207054 0.792946
YMR315W YKR099W 0.993586 0.00641426 1.21063e-13
YMR315W YLR182W 0.96944 0.0305597 1.73883e-10
YMR315W YPL177C 1.46052e-15 0.00530977 0.99469
YMR315W YMR021C 2.95039e-10 0.345592 0.654408
YAL024C YPL248C 6.65608e-16 0.0511781 0.948822
YAL024C YER111C 2.01639e-21 9.31313e-05 0.999907
YAL024C YLR131C 1.31291e-13 0.0712744 0.928726
YAL024C YDR034C 3.41824e-15 0.021584 0.978416
YKL202W YPL230W 9.77733e-64 1.09997e-15 1
YKL202W YJL110C 8.97415e-22 0.00033189 0.999668
YKL202W YGL096W 6.0098e-36 5.74089e-08 1
YKL202W YML051W 1 3.07804e-07 1.27058e-19
YKL202W YDR146C 2.87519e-19 0.000907165 0.999093
YKL202W YDL056W 3.71909e-28 8.68844e-08 1
YDR396W YOL108C 4.99294e-28 0.00020813 0.999792
YDR396W YCR096C 3.428e-25 5.01225e-06 0.999995
YDR396W YEL009C 8.00591e-22 0.00071348 0.999287
YDR396W YIL036W 0.999998 2.38942e-06 1.45755e-20
YDR396W YDR463W 2.71144e-17 0.00168927 0.998311
YDR396W YIL101C 0.999945 5.49514e-05 1.49536e-22
YDR396W YGL209W 2.90242e-21 0.000747951 0.999252
YDR035W YEL009C 3.11302e-21 4.57645e-05 0.999954
YDR035W YER040W 0.999641 0.000358817 5.29954e-14
YDR035W YGL181W 5.44466e-21 2.00399e-06 0.999998
YDR035W YHR084W 6.7631e-14 0.00171318 0.998287
YDR035W YOR032C 0.614026 0.385974 9.6602e-14
YDR035W YHL009C 4.77855e-13 0.00273472 0.997265
YDR035W YNL068C 0.998341 0.00165873 1.24959e-15
YDR035W YDR034C 1.66435e-15 0.00252545 0.997475
YDR035W YDR423C 2.88943e-21 0.000173326 0.999827
YDR035W YMR016C 5.58139e-24 1.96373e-05 0.99998
YGR047C YKL038W 0.998679 0.00132075 1.74261e-15
YGR047C YHR178W 1.0019e-15 0.00402669 0.995973
YGR047C YOL089C 1.00051e-14 0.0424291 0.957571
YGR047C YDR081C 1.60641e-17 0.00265098 0.997349
YBR208C YLR013W 3.83611e-13 0.0864413 0.913559
YBR208C YMR280C 3.30625e-19 0.0885413 0.911459
YBR208C YAL051W 4.3105e-26 5.40892e-05 0.999946
YPR019W YCL067C 0.981345 0.0186546 4.72166e-18
YPR019W YKL185W 1.35357e-24 0.0131461 0.986854
YPR019W YMR043W 4.15644e-19 0.00215982 0.99784
YPR019W YDR081C 2.60232e-19 0.00820776 0.991792
YPL228W YDL106C 7.17034e-19 0.37723 0.62277
YPL228W YOL116W 7.04609e-28 0.0071708 0.992829
YPL228W YPL202C 3.07937e-20 0.0354055 0.964594
YPR190C YDR146C 1.4919e-21 0.0332021 0.966798
YPR190C YBL054W 3.31908e-61 1.22016e-11 1
YPR190C YHR206W 6.02618e-20 0.0503831 0.949617
YGR041W YOR140W 1.59358e-26 0.00578826 0.994212
YGR041W YPR104C 3.31441e-16 0.00237441 0.997626
YGR041W YGR044C 7.34081e-41 3.93976e-09 1
YGR041W YHR178W 6.35351e-16 0.00255953 0.99744
YGR041W YHR206W 6.58224e-21 0.000410281 0.99959
YDR353W YDR216W 1.09412e-17 0.0550163 0.944984
YDR353W YOR032C 0.998463 0.00153666 3.97109e-16
YDR353W YLR228C 0.999782 0.00021778 5.50009e-12
YDR353W YFL031W 9.05461e-26 2.92449e-06 0.999997
YDR353W YMR280C 0.999997 3.04379e-06 2.8706e-16
YDR353W YGL209W 1.5091e-19 1.53892e-05 0.999985
YDR353W YJL110C 0.969777 0.0302229 3.35884e-12
YDR353W YML007W 2.11164e-36 2.75274e-14 1
YDR353W YPR196W 0.81784 0.18216 4.03755e-09
YDR353W YDR451C 6.3164e-22 3.33173e-05 0.999967
YDR353W YGL013C 7.49443e-20 3.96422e-06 0.999996
YDR353W YHR178W 0.92538 0.0746201 5.98275e-12
YDR353W YDR034C 8.79013e-16 0.00065657 0.999343
YDR353W YER108C 4.9471e-19 0.000151123 0.999849
YDR353W YJL056C 0.994382 0.00561788 9.54553e-17
YDR353W YMR042W 1.78883e-34 1.54389e-12 1
YML116W YER040W 5.25211e-16 0.000502767 0.999497
YML116W YMR164C 0.997914 0.00208575 4.36922e-10
YML116W YJR147W 1.35087e-22 4.55056e-08 1
YML116W YBR049C 0.998922 0.00107794 2.86743e-15
YML116W YJL110C 2.37506e-20 7.10487e-05 0.999929
YML116W YGR249W 0.999951 4.93496e-05 3.8967e-20
YML116W YML007W 3.34522e-21 0.000396654 0.999603
YML116W YBR033W 0.999898 0.000102426 1.39684e-17
YML116W YHL027W 1.97913e-16 0.0160774 0.983923
YML116W YPR199C 6.26717e-23 0.00205439 0.997946
YML116W YJL206C 2.74797e-12 0.0119711 0.988029
YOL137W YOL028C 1.21315e-17 0.133696 0.866304
YOL137W YPL177C 8.45211e-20 0.117452 0.882548
YOL137W YBL054W 6.07287e-27 0.000800586 0.999199
YFL043C YIL036W 4.7424e-25 0.000745126 0.999255
YFL043C YDR043C 2.33451e-32 1.66366e-05 0.999983
YFL043C YFL044C 1.65556e-26 0.00012707 0.999873
YER061C YGR044C 1.55495e-32 2.13667e-06 0.999998
YER061C YDR463W 2.39885e-18 0.00170334 0.998297
YER061C YNL103W 0.998607 0.00139262 6.6749e-16
YER061C YPL177C 2.67035e-20 0.00286996 0.99713
YDL125C YCR097W 8.84941e-23 0.000990673 0.999009
YDL125C YEL009C 1.74415e-30 2.01218e-05 0.99998
YDL125C YCL067C 5.82041e-16 0.0317505 0.968249
YDL125C YGL166W 7.61843e-20 0.00818424 0.991816
YDL125C YBL054W 0.99998 1.96468e-05 3.9937e-23
YKL011C YKL015W 7.67571e-15 0.0480042 0.951996
YKL011C YJL110C 5.13716e-25 6.94751e-05 0.999931
YKL011C YHL009C 2.21017e-14 0.079072 0.920928
YKL011C YPR199C 8.36896e-20 0.117983 0.882017
YLL019C YKL062W 1.16188e-27 0.000355612 0.999644
YLL019C YMR037C 3.85173e-13 0.395419 0.604581
YLL019C YIL101C 2.04918e-55 1.42026e-08 1
YLL019C YGL013C 3.73544e-17 0.00751071 0.992489
YLL019C YER169W 1.26207e-16 0.00527269 0.994727
YBR291C YGL071W 4.99706e-16 0.0141281 0.985872
YBR291C YIL101C 0.999105 0.000895013 8.7516e-18
YBR291C YPL230W 0.996657 0.00334253 4.60899e-25
YBR291C YGL209W 7.47627e-14 0.0172218 0.982778
YBR291C YDR451C 1.44543e-19 0.00406575 0.995934
YBR291C YDR034C 1.22716e-12 0.0653245 0.934675
YBR291C YDR423C 0.999963 3.66646e-05 3.58095e-20
YBR291C YPR199C 6.61872e-16 0.00698188 0.993018
YDR072C YEL009C 6.9316e-18 0.00619531 0.993805
YDR072C YFL031W 1.00822e-12 0.165145 0.834855
YDR072C YMR016C 5.6687e-19 0.00134425 0.998656
YDR072C YDL048C 3.40636e-33 4.86272e-05 0.999951
YDR179C YCR097W 2.1605e-45 2.00518e-05 0.99998
YDR179C YCR018C 3.96728e-17 0.318613 0.681387
YDR179C YDR253C 1.20756e-30 2.97879e-05 0.99997
YIL053W YOL108C 2.13566e-20 4.85103e-05 0.999951
YIL053W YEL009C 6.15646e-35 1.81005e-10 1
YIL053W YKL062W 0.963539 0.0364613 3.5669e-12
YIL053W YOR344C 4.08192e-17 0.000388364 0.999612
YIL053W YIL101C 1 2.7641e-07 1.02191e-24
YIL053W YMR070W 5.75632e-13 0.334736 0.665264
YIL053W YER130C 1.03301e-14 0.00166103 0.998339
YIL053W YML007W 0.998403 0.00159691 4.12426e-13
YIL053W YBR112C 5.20772e-15 0.0138419 0.986158
YIL053W YER184C 0.992503 0.00749669 1.25615e-10
YIL053W YPR065W 0.712119 0.287881 1.28237e-08
YIL053W YOR028C 6.54599e-23 1.37787e-06 0.999999
YIL053W YGL162W 2.77078e-13 0.00309876 0.996901
YIL053W YGL166W 1.86118e-21 0.000260131 0.99974
YIL053W YDL048C 0.995894 0.00410558 1.10385e-20
YIL053W YDR266C 6.15884e-16 0.00205811 0.997942
YGR220C YGR044C 3.82742e-30 1.18895e-09 1
YGR220C YHR006W 0.981917 0.0180834 5.02108e-10
YGR220C YCL067C 1.58672e-28 1.26044e-06 0.999999
YGR220C YML007W 3.77757e-22 0.000478204 0.999522
YGR220C YGL013C 1.34057e-25 1.4187e-05 0.999986
YGR220C YLR183C 1.83e-22 6.39567e-09 1
YGR220C YGL166W 2.45564e-27 6.70313e-09 1
YGR220C YJL056C 0.892766 0.107234 3.63189e-10
YGR220C YHR206W 0.93965 0.0603495 9.31163e-14
YER011W YKL062W 0.998975 0.00102453 1.8234e-13
YER011W YPR104C 3.05153e-17 0.000771132 0.999229
YER011W YNL103W 0.970764 0.0292357 4.48108e-10
YER011W YBL103C 0.969537 0.0304632 1.27088e-10
YER011W YGR249W 9.04622e-19 6.88311e-05 0.999931
YER011W YLR183C 9.29155e-18 0.000619772 0.99938
YER011W YKL043W 1.84459e-21 3.25284e-08 1
YER011W YGL035C 0.999995 4.5263e-06 7.73627e-18
YER011W YER169W 1.41467e-09 0.363284 0.636716
YER011W YDR213W 8.91479e-15 4.7695e-06 0.999995
YER011W YDL048C 9.11691e-26 2.05698e-09 1
YER011W YDR081C 5.19402e-13 0.00562124 0.994379
YDR258C YLR256W 3.75974e-19 1.55494e-05 0.999984
YDR258C YCR065W 0.999529 0.000471199 5.42392e-17
YDR258C YJR060W 0.99782 0.00218011 1.4884e-12
YDR258C YLR403W 2.82851e-08 0.235315 0.764685
YDR258C YPL230W 7.05968e-23 0.0177741 0.982226
YDR258C YDL106C 1.33551e-15 0.0130434 0.986957
YDR258C YDL020C 6.67764e-27 2.96233e-05 0.99997
YDR258C YML007W 3.19622e-20 0.000113948 0.999886
YDR258C YBL054W 0.999477 0.000523304 5.54081e-20
YDR258C YPL038W 0.998812 0.00118807 1.37917e-13
YNL243W YNL216W 9.87069e-25 0.000334953 0.999665
YNL243W YMR070W 2.74501e-24 0.0229673 0.977033
YNL243W YML076C 4.41768e-12 0.354729 0.645271
YNL243W YDR423C 1.15609e-20 0.0805449 0.919455
YBR234C YJR147W 0.984928 0.0150719 7.16711e-18
YBR234C YFL031W 6.81626e-29 2.72258e-08 1
YBR234C YDL020C 9.31395e-29 0.000181081 0.999819
YBR234C YML051W 1.21424e-22 1.60323e-05 0.999984
YBR234C YNL068C 0.994906 0.00509408 8.07093e-20
YBR234C YDR034C 2.95948e-14 0.00285934 0.997141
YNL047C YOR140W 1.40006e-28 0.226009 0.773991
YNL047C YNL103W 5.36724e-45 5.78641e-08 1
YNL047C YLR182W 3.35872e-22 0.0077814 0.992219
YKR060W YLR228C 0.930014 0.069986 9.36617e-11
YKR060W YPL230W 1 7.37656e-10 1.26413e-50
YKR060W YKR099W 2.04826e-21 0.0608925 0.939107
YKR060W YHL009C 9.33396e-20 0.0179843 0.982016
YKR060W YBL054W 3.86292e-33 7.13988e-05 0.999929
YKR060W YDR266C 5.39658e-21 0.0101501 0.98985
YMR039C YOL108C 7.64506e-21 0.000111977 0.999888
YMR039C YNL103W 3.22653e-16 0.00741434 0.992586
YMR039C YGL073W 0.978838 0.0211624 3.22575e-13
YMR039C YDR259C 1.43205e-12 0.266919 0.733081
YMR039C YGL162W 1.3849e-13 0.00337516 0.996625
YMR039C YMR021C 2.08563e-13 0.0878938 0.912106
YKL195W YGL181W 1.31087e-22 0.017599 0.982401
YKL195W YIL036W 1.30995e-26 3.61061e-05 0.999964
YGL147C YKR034W 0.999082 0.000918415 9.54511e-20
YGL147C YCR097W 3.22424e-13 0.0495418 0.950458
YGL147C YEL009C 5.63424e-22 0.000121518 0.999878
YGL147C YGR288W 0.994501 0.00549918 3.52796e-12
YGL147C YFL031W 5.34192e-09 0.293258 0.706742
YGL147C YGL071W 5.6555e-12 0.0026741 0.997326
YGL147C YBL103C 0.999274 0.000726387 2.62372e-19
YGL147C YIL101C 0.999795 0.000205004 5.12895e-26
YGL147C YPL230W 0.999852 0.000148425 5.62775e-34
YGL147C YGL096W 0.999618 0.000382402 1.73578e-18
YGL147C YIR017C 0.999514 0.000485997 1.10596e-14
YGL147C YKL109W 5.18933e-12 0.00323995 0.99676
YGL147C YCR106W 0.997924 0.00207552 1.20856e-16
YGL147C YDR451C 5.21792e-09 0.314963 0.685037
YGL147C YLR182W 0.971844 0.028156 5.18336e-10
YGL147C YBR083W 4.01252e-13 0.00213564 0.997864
YGL147C YGL162W 5.16658e-08 0.0685633 0.931437
YGL147C YGL166W 1.47756e-16 3.74895e-05 0.999963
YGL147C YDL048C 1 2.59651e-09 7.84097e-29
YGL147C YPL038W 2.31007e-12 0.0646657 0.935334
YGL147C YDR266C 5.98777e-12 0.00149784 0.998502
YGL147C YJL206C 4.74948e-14 0.00314666 0.996853
YPR127W YGR044C 8.5514e-34 0.00123663 0.998763
YPR127W YKL185W 0.999976 2.3984e-05 2.17019e-24
YPR127W YML007W 2.87211e-14 0.0827425 0.917258
YPR127W YPL177C 1.34586e-30 3.33139e-05 0.999967
YPR127W YOR380W 6.5456e-20 0.109252 0.890748
YPR127W YPR199C 1.51597e-19 0.00742764 0.992572
YPL188W YEL009C 6.20734e-18 0.0583778 0.941622
YPL188W YOR162C 3.45105e-17 0.0197701 0.98023
YPL188W YMR042W 3.23202e-17 0.00555778 0.994442
YPL188W YMR021C 1.52981e-14 0.135539 0.864461
YHR073W YIL036W 4.73354e-29 0.000126492 0.999874
YHR073W YKL020C 2.04271e-18 0.0249384 0.975062
YHR073W YDR266C 1.91116e-16 0.238856 0.761144
YDL227C YCR018C 9.11184e-18 0.0175727 0.982427
YDL227C YIL131C 4.49247e-20 0.0112581 0.988742
YDL227C YDL020C 0.999129 0.000871466 5.9304e-22
YDL227C YAL051W 9.8098e-14 0.0670987 0.932901
YDL227C YDL056W 7.06493e-17 0.0212817 0.978718
YGL047W YCR096C 8.61187e-24 6.32197e-05 0.999937
YGL047W YGL181W 3.91967e-26 6.51785e-05 0.999935
YGL047W YDR259C 1.15581e-20 0.0029059 0.997094
YGL047W YGL254W 2.71205e-15 0.00165322 0.998347
YGL047W YHR206W 0.997974 0.00202644 4.30661e-18
YPR171W YNL027W 8.65691e-14 0.0388344 0.961166
YPR171W YBR083W 5.27787e-30 0.00682042 0.99318
YPR171W YPL038W 2.47312e-23 0.000635239 0.999365
YHL029C YGL071W 6.31056e-13 0.297425 0.702575
YHL029C YHL027W 4.29035e-28 4.55918e-08 1
YHL029C YBL054W 8.13411e-29 0.000193898 0.999806
YHL029C YHR206W 1.43155e-16 0.297041 0.702959
YJL090C YER111C 1.64852e-22 0.064469 0.935531
YJL090C YMR280C 3.44348e-22 0.179242 0.820758
YJL090C YJL110C 8.93333e-22 0.237896 0.762104
YBR008C YBL103C 2.50717e-38 8.42638e-09 1
YBR008C YDL020C 1.04295e-61 1.56839e-14 1
YBR008C YCR106W 8.73541e-28 0.000865758 0.999134
YDR372C YNL167C 2.82639e-16 0.0960248 0.903975
YDR372C YBL005W 7.46144e-22 0.0085323 0.991468
YDR372C YMR182C 0.952378 0.0476223 9.40633e-11
YDR372C YDR463W 4.65311e-19 0.0016113 0.998389
YDR372C YMR070W 0.985385 0.0146145 9.24414e-11
YDR372C YDR451C 4.36879e-24 0.00156211 0.998438
YDR372C YGL013C 1.72031e-18 0.00352352 0.996476
YDR372C YLR183C 4.49762e-19 0.318943 0.681057
YDR372C YKL032C 0.999388 0.000611888 8.9313e-15
YOR184W YEL009C 1.15556e-21 0.175783 0.824217
YOR184W YLR256W 3.72452e-17 0.000619511 0.99938
YOR184W YGL181W 4.75043e-22 0.000893759 0.999106
YOR184W YMR182C 0.998941 0.00105922 1.07692e-13
YOR184W YIL101C 0.988179 0.0118212 1.76235e-21
YOR184W YLR183C 9.30508e-19 0.00468968 0.99531
YOR184W YHL027W 3.75708e-16 0.00105864 0.998941
YHR218W YMR019W 7.73884e-11 0.0868091 0.913191
YHR218W YCR065W 2.79456e-21 0.0111276 0.988872
YHR218W YJR147W 1.22742e-20 0.00272443 0.997276
YHR218W YOR162C 2.01886e-21 0.00014363 0.999856
YHR218W YPR196W 1.20253e-11 0.035081 0.964919
YHR218W YFL044C 1.75035e-16 0.049635 0.950365
YDR043C YCR097W 3.81617e-17 0.210879 0.789121
YDR043C YGL073W 7.75374e-15 0.223154 0.776846
YDR043C YGL096W 1.50264e-15 0.072891 0.927109
YDR043C YER184C 1.23973e-17 0.00107704 0.998923
YDR043C YBL054W 0.976611 0.0233889 4.21176e-23
YDR043C YDL048C 5.08095e-27 4.60719e-07 1
YDR043C YDR253C 6.33965e-18 0.0175131 0.982487
YHR028C YCR097W 2.05741e-16 0.171139 0.828861
YHR028C YKL062W 1.8807e-19 0.057666 0.942334
YHR028C YMR164C 6.39891e-15 0.00295817 0.997042
YHR028C YGL073W 1.03431e-15 0.0496636 0.950336
YHR028C YGL013C 2.71599e-15 0.0145202 0.98548
YCL044C YDR463W 2.10217e-11 0.388113 0.611887
YCL044C YIL101C 2.8521e-31 0.0423493 0.957651
YCL044C YML051W 9.03299e-15 0.131818 0.868182
YCL044C YGL166W 2.02779e-15 0.282514 0.717486
YCL044C YFL044C 5.60826e-16 0.338348 0.661652
YCL044C YKR064W 0.87492 0.12508 3.12046e-10
YEL072W YDL106C 6.45192e-23 9.46695e-06 0.999991
YEL072W YJL110C 1.79515e-17 0.00272309 0.997277
YEL072W YIR017C 4.88054e-21 0.00060348 0.999397
YEL072W YFL021W 1.25216e-12 0.22365 0.77635
YEL072W YKR064W 1.68429e-09 0.150609 0.849391
YBL008W YKL015W 4.96836e-16 0.0236285 0.976372
YBL008W YIL131C 1.61404e-23 2.10929e-05 0.999979
YBL008W YER111C 2.49077e-18 0.332963 0.667037
YBL008W YCL066W 4.65769e-11 0.350233 0.649767
YBL008W YHR124W 8.81936e-14 0.0736667 0.926333
YMR178W YOR140W 0.999472 0.000527755 2.89718e-15
YMR178W YGL181W 1.42126e-24 0.0183151 0.981685
YMR178W YMR021C 4.08477e-20 0.0198086 0.980191
YMR178W YPR199C 2.71854e-32 7.45488e-06 0.999993
YNL219C YEL009C 3.53628e-12 0.0398492 0.960151
YNL219C YNL216W 1.9729e-11 0.164887 0.835113
YNL219C YNL027W 1.6919e-17 0.0022732 0.997727
YNL219C YDR259C 0.918055 0.0819452 2.1396e-12
YNL219C YPL230W 0.999931 6.916e-05 1.50994e-20
YNL219C YDR049W 3.67414e-14 0.0482639 0.951736
YNL219C YML051W 1.65149e-18 2.05387e-05 0.999979
YNL219C YBR297W 7.43169e-26 3.04876e-07 1
YNL219C YJL089W 0.867538 0.132462 1.56209e-11
YNL219C YBR182C 8.29684e-17 0.0017566 0.998243
YOR342C YOR344C 1.28064e-23 0.0030412 0.996959
YOR342C YKR099W 2.25059e-18 0.00582377 0.994176
YOR342C YLR183C 1.50901e-27 0.000104501 0.999895
YOR342C YJL089W 0.999252 0.000747567 1.46922e-23
YOR342C YBL054W 4.89124e-27 0.0115796 0.98842
YIL043C YEL009C 1.36403e-24 0.00307092 0.996929
YIL043C YOR140W 0.906345 0.0936549 2.81636e-10
YIL043C YIL131C 3.68276e-19 0.0118626 0.988137
YIL043C YDR259C 0.999533 0.000466804 9.47416e-17
YIL043C YML051W 1.14915e-16 8.60289e-05 0.999914
YIL043C YBR112C 8.22741e-18 0.000789676 0.99921
YIL043C YPR196W 0.793287 0.206713 7.35762e-11
YIL043C YJL089W 0.995649 0.00435117 2.83925e-17
YIL043C YNL068C 0.963395 0.0366054 5.80393e-11
YIL043C YGL166W 1.11915e-18 0.0889363 0.911064
YIL043C YDR266C 4.16637e-21 1.83774e-05 0.999982
YDL160C YOL108C 0.978006 0.0219942 3.25563e-13
YDL160C YIL036W 1.0511e-19 0.000330864 0.999669
YDL160C YCR018C 3.56003e-13 0.00920338 0.990797
YDL160C YJR060W 0.995753 0.00424672 6.97584e-13
YDL160C YDR463W 2.45019e-15 0.013436 0.986564
YDL160C YBR049C 5.82825e-19 0.00451026 0.99549
YDL160C YKR099W 0.999935 6.50232e-05 5.51246e-16
YDL160C YDR146C 3.10272e-15 0.0105953 0.989405
YDL160C YPR196W 8.18559e-15 0.00561708 0.994383
YDL160C YLR183C 0.999685 0.000315092 3.74217e-13
YDL160C YPL177C 0.996396 0.00360411 5.93571e-13
YDL160C YMR016C 1.51519e-16 0.175837 0.824163
YDL160C YHR206W 4.83325e-17 0.019471 0.980529
YGR231C YGR044C 5.62937e-25 0.0109585 0.989042
YGR231C YLR403W 0.971455 0.0285452 5.66525e-11
YGR231C YML051W 8.62359e-12 0.168172 0.831828
YGR231C YGL013C 9.07256e-17 0.0040852 0.995915
YGR231C YOR028C 3.04663e-21 0.099067 0.900933
YGR231C YFL044C 2.76567e-20 0.00122726 0.998773
YPR202W YMR019W 2.52899e-19 0.00216983 0.99783
YPR202W YLR403W 6.54129e-23 0.000538074 0.999462
YPR202W YPR196W 2.78601e-23 7.06215e-05 0.999929
YPR202W YNL068C 6.55753e-34 1.21539e-06 0.999999
YGR034W YEL009C 1.49127e-36 1.36925e-07 1
YGR034W YGR288W 0.998289 0.00171105 1.44186e-16
YGR034W YFL031W 1.16897e-16 0.0219494 0.978051
YGR034W YNL103W 0.993616 0.00638431 2.68034e-16
YGR034W YIL101C 1 9.6422e-08 2.01049e-34
YGR034W YGL209W 1.59124e-12 0.070903 0.929097
YGR034W YCR106W 0.999433 0.000567053 1.28251e-18
YGR034W YDR451C 1.87731e-16 0.0295687 0.970431
YGR034W YBL054W 3.07005e-22 2.00207e-05 0.99998
YGR034W YDL048C 1 2.90376e-08 5.8972e-30
YGR034W YDR266C 1.8515e-18 0.00100983 0.99899
YGR034W YJL206C 1.31465e-19 0.000200557 0.999799
YMR266W YML081W 9.61486e-22 0.00473005 0.99527
YMR266W YIR018W 0.954746 0.0452545 4.27531e-13
YMR266W YMR043W 2.30579e-27 0.00277925 0.997221
YMR266W YBL054W 1.01885e-39 6.04868e-05 0.99994
YCR063W YOL028C 9.70166e-20 0.0128684 0.987132
YCR063W YCR065W 2.17648e-37 1.34544e-07 1
YCR063W YMR182C 8.82601e-17 0.00887865 0.991121
YCR063W YBR240C 7.64891e-23 0.000121336 0.999879
YML092C YNL103W 0.841725 0.158275 4.1875e-10
YML092C YHR006W 0.996404 0.00359596 4.58461e-11
YML092C YJL110C 0.838688 0.161312 1.62104e-08
YML092C YML007W 4.48328e-27 9.42962e-07 0.999999
YML092C YKL109W 0.99681 0.00318978 2.45045e-13
YML092C YGL013C 1.84662e-21 0.000440923 0.999559
YML092C YPL177C 1.43364e-27 2.51256e-05 0.999975
YML092C YGL166W 3.58083e-29 4.91812e-11 1
YML092C YKL032C 7.48684e-30 4.0894e-07 1
YML092C YDR266C 4.69021e-24 1.14901e-05 0.999989
YNL056W YOL108C 1.04273e-22 0.00102859 0.998971
YNL056W YGL181W 2.46959e-19 0.0002175 0.999782
YNL056W YML099C 3.41825e-18 0.00129226 0.998708
YNL056W YMR182C 2.13622e-11 0.157306 0.842694
YNL056W YCL067C 7.78034e-17 0.214795 0.785205
YNL056W YJL056C 0.984924 0.015076 4.84493e-13
YNL056W YOL067C 0.999523 0.000477235 1.46994e-16
YFL017C YCR096C 2.26447e-20 0.00031523 0.999685
YFL017C YJR060W 3.15994e-20 0.000580487 0.99942
YFL017C YOR162C 0.992806 0.00719374 2.79697e-11
YFL017C YDR451C 5.91503e-20 0.016549 0.983451
YFL017C YBR297W 0.999976 2.40543e-05 2.40719e-22
YFL017C YFL021W 4.39567e-18 0.00108298 0.998917
YFL017C YPL038W 1.41686e-14 0.276389 0.723611
YDL243C YGL096W 2.2927e-26 0.151229 0.848771
YDL243C YCR106W 1.03746e-18 0.193529 0.806471
YDL243C YDR501W 8.7696e-20 0.0362921 0.963708
YHR092C YOR140W 0.969377 0.0306233 5.23098e-09
YHR092C YKL015W 7.96662e-08 0.380547 0.619453
YHR092C YKL062W 2.6958e-20 4.23806e-06 0.999996
YHR092C YCR018C 3.68782e-10 0.0706695 0.929331
YHR092C YPL248C 0.975359 0.0246407 2.27839e-09
YHR092C YKL112W 0.929353 0.0706469 1.9666e-09
YHR092C YMR182C 7.04523e-09 0.24789 0.75211
YHR092C YDR463W 2.10978e-14 0.00261134 0.997389
YHR092C YNL103W 0.979982 0.0200182 3.61922e-09
YHR092C YNL027W 8.42127e-09 0.0539998 0.946
YHR092C YER130C 0.991584 0.00841647 1.63221e-10
YHR092C YKL109W 2.1797e-21 0.000638028 0.999362
YHR092C YBR297W 8.82562e-24 4.58233e-05 0.999954
YHR092C YJL089W 0.999999 5.99896e-07 1.69921e-20
YHR092C YMR016C 1.70909e-23 1.56769e-05 0.999984
YHR092C YDL048C 5.70217e-59 1.13631e-11 1
YHR092C YDR266C 1.49448e-12 0.00381424 0.996186
YLR189C YMR019W 1.97172e-14 0.20443 0.79557
YLR189C YLR256W 9.14413e-19 0.00213033 0.99787
YLR189C YIL036W 1.14345e-25 0.030758 0.969242
YLR189C YML076C 1.65479e-16 0.137305 0.862695
YFL028C YEL009C 4.05555e-18 0.000164535 0.999835
YFL028C YGL181W 8.05034e-21 0.000333788 0.999666
YFL028C YKL038W 0.99583 0.00417006 2.93131e-12
YFL028C YCL067C 1.53068e-17 0.0109715 0.989028
YFL028C YKR064W 9.7366e-14 0.0927646 0.907235
YBR256C YOL108C 5.51175e-24 0.0278772 0.972123
YBR256C YCR096C 7.73388e-31 2.41304e-05 0.999976
YBR256C YOR140W 0.838008 0.161992 3.78149e-09
YBR256C YGL181W 9.33008e-24 0.00155128 0.998449
YBR256C YNL216W 0.991649 0.00835095 2.06932e-13
YBR256C YGL071W 2.24704e-19 0.000389121 0.999611
YBR256C YML081W 0.935211 0.0647889 7.20786e-12
YBR256C YDL020C 6.11808e-20 0.0761644 0.923836
YBR256C YIR018W 0.913328 0.086672 2.01226e-09
YBR256C YDR501W 7.41848e-12 0.395334 0.604666
YBR256C YMR042W 4.55959e-18 0.00326348 0.996737
YDL080C YDR026C 2.20905e-17 0.00119571 0.998804
YDL080C YGR249W 1.03699e-22 0.0016584 0.998342
YDL080C YBR297W 2.41741e-20 0.00083512 0.999165
YDL080C YDL056W 1.21532e-19 0.0161931 0.983807
YEL001C YEL009C 1.92149e-32 2.15314e-09 1
YEL001C YOR140W 0.997006 0.00299416 3.48977e-13
YEL001C YLR403W 0.982358 0.0176424 2.9471e-12
YEL001C YIR018W 0.999998 2.46224e-06 1.19597e-20
YEL001C YKL109W 0.775688 0.224312 4.50472e-14
YEL001C YBR112C 1.69696e-15 0.000367948 0.999632
YEL001C YDR451C 1.42451e-16 0.00248181 0.997518
YEL001C YDR501W 1.91874e-12 0.226346 0.773654
YEL001C YNL068C 0.782118 0.217882 5.73308e-11
YEL001C YCR040W 8.67693e-27 9.64847e-09 1
YEL001C YDR266C 1.13994e-14 0.000192841 0.999807
YEL001C YJL206C 1.15639e-16 0.0164288 0.983571
YJL060W YEL009C 2.65861e-12 0.0139589 0.986041
YJL060W YMR037C 1.78054e-17 0.0060119 0.993988
YJL060W YPR104C 0.601097 0.398902 4.73401e-08
YJL060W YNL027W 5.01049e-14 0.0148077 0.985192
YJL060W YMR280C 0.993325 0.00667514 1.88396e-10
YJL060W YIR017C 6.9532e-27 0.00015277 0.999847
YJL060W YML007W 1.35561e-14 0.0171056 0.982894
YJL060W YPL038W 0.999944 5.56082e-05 1.38344e-16
YJL060W YPR199C 1.31053e-13 0.0453534 0.954647
YJL060W YDR253C 3.61497e-21 0.000174014 0.999826
YPL061W YEL009C 1.75083e-18 0.00148491 0.998515
YPL061W YDR216W 7.1012e-19 0.00035348 0.999647
YPL061W YER045C 0.989846 0.0101539 7.29435e-13
YPL061W YMR037C 7.12141e-16 0.00167152 0.998328
YPL061W YPR104C 0.985093 0.0149072 2.84157e-10
YPL061W YGR044C 1.03358e-19 4.01141e-05 0.99996
YPL061W YOR344C 2.0698e-13 0.131157 0.868843
YPL061W YBR049C 8.54855e-17 0.000231624 0.999768
YPL061W YHR006W 0.99974 0.000260079 9.64473e-17
YPL061W YDR259C 0.999633 0.000367024 3.36398e-13
YPL061W YGL096W 0.949613 0.0503874 2.9579e-18
YPL061W YKR099W 0.886645 0.113355 1.52937e-18
YPL061W YOR028C 1.60257e-30 2.4212e-07 1
YPL061W YBR083W 1.02595e-29 6.80575e-08 1
YPL061W YHR124W 3.12287e-10 0.251644 0.748356
YPL061W YCR040W 0.982137 0.0178635 4.68539e-15
YPL061W YMR016C 6.05499e-15 0.0541404 0.94586
YPL061W YDL048C 1 2.37998e-07 1.86483e-27
YPR062W YKL015W 0.977732 0.0222679 1.04223e-11
YPR062W YJR147W 1.84547e-15 0.00305447 0.996946
YPR062W YPR104C 2.35764e-13 0.00361603 0.996384
YPR062W YIL131C 9.87881e-13 0.115588 0.884412
YPR062W YGL073W 1.42369e-16 0.000307948 0.999692
YPR062W YCR106W 0.999902 9.76463e-05 1.2292e-12
YPR062W YBR297W 0.997916 0.00208363 3.64086e-18
YPR062W YGL013C 0.998157 0.00184344 3.21607e-15
YPR062W YHR124W 0.96913 0.0308704 2.89894e-08
YPR062W YKL043W 6.67499e-17 0.00100647 0.998994
YPR062W YPL038W 7.26248e-24 8.91621e-06 0.999991
YPR062W YKR064W 9.08994e-15 0.00705471 0.992945
YPR062W YJL206C 5.61321e-14 0.000636001 0.999364
YDR223W YCR097W 7.89873e-16 0.171401 0.828599
YDR223W YGR288W 1.7766e-18 0.00603359 0.993966
YDR223W YPL230W 6.44173e-40 0.000421444 0.999579
YDR223W YDR253C 2.14343e-17 2.8433e-05 0.999972
YLR037C YCL067C 1.84081e-19 0.0602669 0.939733
YLR037C YFL021W 3.85176e-18 0.0516733 0.948327
YLR037C YHR124W 1.70854e-12 0.170014 0.829986
YLR037C YDR501W 1.07459e-11 0.117633 0.882367
YLR037C YBR240C 6.79255e-26 1.7978e-05 0.999982
YMR146C YEL009C 1.07152e-32 4.78866e-05 0.999952
YMR146C YGL181W 2.66909e-24 0.00145363 0.998546
YMR146C YIL131C 1.44458e-21 0.00138831 0.998612
YMR146C YOR032C 0.991053 0.00894677 5.17149e-12
YMR146C YDR259C 0.983676 0.0163244 4.62282e-15
YMR146C YHR124W 0.908546 0.0914544 8.17438e-11
YMR146C YBL054W 8.3484e-30 4.02975e-07 1
YMR146C YPL038W 7.23514e-22 0.00382817 0.996172
YMR146C YDR266C 1.9158e-19 0.000746917 0.999253
YGL062W YBL005W 3.02645e-21 0.0298058 0.970194
YGL062W YOR162C 1.34936e-15 0.00564592 0.994354
YGL062W YIL101C 3.63232e-32 0.193424 0.806576
YGL062W YNL027W 6.51776e-15 0.0112309 0.988769
YGL062W YFL044C 8.50415e-19 0.00675036 0.99325
YPR057W YJR060W 2.38771e-29 0.294764 0.705236
YPR057W YPL202C 4.41528e-34 4.26675e-05 0.999957
YDR156W YMR019W 0.921491 0.0785089 1.94293e-09
YDR156W YOL108C 5.12887e-21 0.00116286 0.998837
YDR156W YFR034C 4.62272e-19 0.00765739 0.992343
YDR156W YER045C 0.971753 0.0282468 7.09724e-12
YDR156W YJR147W 1.75606e-19 0.000596691 0.999403
YDR156W YKL109W 0.966671 0.0333288 6.46094e-17
YDR156W YBR112C 2.82641e-13 0.00243469 0.997565
YDR156W YGL035C 0.985307 0.0146933 4.43248e-12
YDR156W YBL054W 3.31357e-23 5.19487e-05 0.999948
YDR156W YJL206C 1.13406e-13 0.00237711 0.997623
YPR131C YCR096C 2.01418e-25 0.00031308 0.999687
YPR131C YKL112W 2.11979e-15 0.312059 0.687941
YPR131C YIL101C 0.999689 0.00031113 1.64623e-16
YPR131C YBR033W 0.995545 0.00445541 2.15669e-12
YPR131C YPL177C 6.83599e-21 0.0172587 0.982741
YPR131C YGL166W 7.06759e-23 0.000122103 0.999878
YPR131C YPR199C 1.3625e-17 0.132294 0.867706
YPR131C YDR266C 1.00511e-14 0.296794 0.703206
YNL180C YOL108C 1.06595e-16 0.106247 0.893753
YNL180C YNL167C 7.78637e-16 0.00402246 0.995978
YNL180C YGL181W 2.04518e-20 0.102943 0.897057
YNL180C YPL177C 2.60624e-15 0.252393 0.747607
YNL180C YKL043W 1.48086e-28 1.93921e-05 0.999981
YDR272W YJR147W 0.998973 0.00102676 5.36738e-26
YDR272W YCL067C 3.64577e-33 6.16178e-05 0.999938
YDR272W YML007W 5.62298e-24 0.0103456 0.989654
YDR272W YGL035C 1.07741e-22 0.0202028 0.979797
YDR272W YFL044C 1.28453e-22 0.0231407 0.976859
YDR272W YLR098C 0.618138 0.381862 1.03871e-08
YDR272W YDR253C 3.39891e-18 0.066927 0.933073
YOR238W YMR037C 5.56898e-15 0.158246 0.841754
YOR238W YLR403W 0.99927 0.000729665 2.74518e-14
YOR238W YPL202C 1.53115e-17 0.00187403 0.998126
YOR238W YHL009C 1.23234e-14 0.0198205 0.980179
YOR238W YPR199C 4.48778e-14 0.0242461 0.975754
YKL142W YOR140W 0.996304 0.00369625 2.75359e-11
YKL142W YGR044C 3.9415e-22 1.99199e-05 0.99998
YKL142W YLR403W 0.999119 0.000880827 4.32707e-10
YKL142W YNL027W 2.00509e-15 0.006937 0.993063
YKL142W YCL067C 2.4779e-19 0.000486036 0.999514
YKL142W YDL020C 8.93328e-23 0.000575822 0.999424
YKL142W YML007W 1.15117e-19 0.0029576 0.997042
YKL142W YGL166W 5.52799e-16 0.00450526 0.995495
YKL142W YER108C 0.928422 0.0715775 7.38549e-10
YKL142W YFL044C 2.37594e-11 0.268888 0.731112
YKL142W YBL054W 0.999898 0.00010152 1.03062e-17
YPR009W YBL005W 0.999999 1.27744e-06 1.24916e-24
YPR009W YIL101C 0.999994 6.08935e-06 1.04762e-27
YPR009W YPL230W 0.999971 2.88682e-05 1.1481e-33
YPR009W YGL209W 5.89024e-20 0.000251714 0.999748
YPR009W YPL177C 1.50931e-17 0.119662 0.880338
YPR009W YGL166W 6.19025e-20 6.75939e-05 0.999932
YPR009W YPL089C 2.32611e-19 0.000164659 0.999835
YPR009W YPR199C 3.24871e-25 7.2875e-07 0.999999
YHR032W YFR034C 7.862e-27 0.00118104 0.998819
YHR032W YCR065W 3.88721e-29 0.000390433 0.99961
YHR032W YLR403W 1.12422e-13 0.347882 0.652118
YHR032W YMR016C 3.2821e-20 0.0382374 0.961763
YGL079W YGL073W 3.07788e-20 0.000865489 0.999135
YGL079W YPL230W 1 1.26344e-07 2.92524e-19
YGL079W YGL166W 1.84804e-22 0.000165533 0.999834
YGL079W YPR199C 1.891e-17 0.0248168 0.975183
YNL104C YEL009C 1.71794e-19 0.00816027 0.99184
YNL104C YIL036W 3.15767e-25 2.01213e-06 0.999998
YNL104C YNL103W 3.30555e-13 0.00125248 0.998748
YNL104C YBR297W 2.36946e-19 0.00011286 0.999887
YNL104C YMR016C 2.20965e-20 0.0146429 0.985357
YNL104C YMR042W 2.63336e-17 0.293402 0.706598
YNR030W YEL009C 5.18906e-16 0.00266825 0.997332
YNR030W YKL038W 0.988485 0.0115151 7.0587e-12
YNR030W YCL067C 0.980594 0.0194061 3.08315e-14
YNR030W YDL106C 9.17489e-13 0.00343925 0.996561
YNR030W YML051W 8.74333e-14 0.0025544 0.997446
YNR030W YCR106W 8.34956e-18 0.00139905 0.998601
YNR030W YGL013C 5.79749e-14 0.0163695 0.98363
YNR030W YMR016C 4.87211e-18 3.96965e-06 0.999996
YNR030W YGL035C 0.992452 0.00754806 9.89577e-15
YNR030W YJL206C 7.8407e-09 0.0988668 0.901133
YNR040W YDR310C 1.9533e-13 0.00286766 0.997132
YNR040W YPL248C 2.76047e-13 0.0415475 0.958453
YNR040W YKL112W 5.74735e-13 0.129585 0.870415
YNR040W YCR040W 1.78929e-14 0.0877749 0.912225
YNR040W YGL166W 2.47716e-11 0.292859 0.707141
YNR040W YOR380W 1.97212e-10 0.240652 0.759348
YNR040W YKL032C 0.998088 0.00191207 1.12343e-14
YHR033W YMR182C 6.58848e-11 0.264038 0.735962
YHR033W YGL073W 1.90846e-14 0.00711794 0.992882
YHR033W YPL230W 5.33247e-58 1.12357e-10 1
YHR033W YJL089W 3.8193e-14 0.117306 0.882694
YHR033W YJL056C 5.82949e-11 0.330349 0.669651
YHR033W YDL048C 2.33733e-27 7.67351e-07 0.999999
YEL076C YOR140W 5.81464e-17 0.00720262 0.992797
YEL076C YER111C 6.38655e-13 0.0139783 0.986022
YEL076C YBR112C 1.92584e-13 0.0719933 0.928007
YOR173W YOL108C 6.8316e-15 0.266891 0.733109
YOR173W YPL230W 2.02444e-66 1.81895e-08 1
YOR173W YJL089W 6.6326e-19 0.251976 0.748024
YOR173W YPL177C 4.95956e-14 0.323716 0.676284
YOR337W YCR065W 7.49866e-21 0.0994961 0.900504
YOR337W YLR451W 1.77558e-16 0.347522 0.652478
YOR337W YML081W 3.68539e-13 0.216083 0.783917
YOR337W YKR099W 6.47124e-29 0.000474891 0.999525
YGL104C YGR288W 1.55855e-16 0.0476287 0.952371
YGL104C YGL073W 6.88785e-12 0.0369623 0.963038
YGL104C YPL230W 3.62189e-53 4.64601e-07 1
YGL104C YML051W 4.26302e-12 0.137569 0.862431
YNL181W YNL167C 1.27454e-19 0.00175691 0.998243
YNL181W YKL038W 0.935719 0.0642808 1.53616e-11
YNL181W YLR403W 0.999923 7.71725e-05 2.31062e-14
YNL181W YML007W 2.02376e-17 0.0736342 0.926366
YNL181W YLR183C 2.29761e-18 0.0158929 0.984107
YNL181W YHL009C 4.86086e-16 0.00531302 0.994687
YDR164C YKL112W 5.97174e-23 0.000626649 0.999373
YDR164C YHL009C 6.28454e-22 0.00185119 0.998149
YDR164C YLR098C 5.17365e-15 0.0706543 0.929346
YGR210C YGL181W 1.04811e-29 9.73341e-07 0.999999
YGR210C YJR147W 1.18295e-25 0.000239098 0.999761
YGR210C YIL131C 7.67908e-21 0.00488492 0.995115
YGR210C YLR451W 0.725078 0.274922 3.34653e-09
YGR210C YPL038W 4.32855e-23 0.000562794 0.999437
YGR210C YML113W 9.03313e-15 0.0820975 0.917903
YNL002C YOL108C 3.30955e-16 0.00309618 0.996904
YNL002C YEL009C 9.7455e-18 0.132568 0.867432
YNL002C YOR162C 0.987209 0.0127913 4.94907e-13
YNL002C YDR463W 6.13392e-13 0.0142651 0.985735
YNL002C YBR049C 7.01363e-13 0.0345804 0.96542
YNL002C YIL101C 0.924515 0.0754847 3.67665e-16
YNL002C YHR006W 0.983399 0.0166014 3.6013e-10
YNL002C YPL230W 0.999788 0.000211931 2.33086e-33
YNL002C YHL009C 4.31175e-13 0.0242891 0.975711
YNL002C YPL177C 2.55597e-17 0.000476167 0.999524
YNL002C YFL044C 0.982144 0.0178562 1.28563e-11
YNL002C YBL054W 2.85576e-26 9.79656e-05 0.999902
YNL002C YLR014C 3.48045e-10 0.110963 0.889037
YNL294C YGR044C 8.39125e-25 0.0114951 0.988505
YNL294C YNL103W 2.23317e-21 0.0109101 0.98909
YNL294C YMR042W 6.44633e-18 0.0639008 0.936099
YHR193C YCR096C 2.12038e-25 5.61137e-06 0.999994
YHR193C YEL009C 4.41721e-19 0.000139581 0.99986
YHR193C YDR216W 1.54809e-09 0.240444 0.759556
YHR193C YNL167C 0.999987 1.34539e-05 4.41324e-19
YHR193C YGR288W 0.99997 3.04164e-05 7.86122e-19
YHR193C YGL181W 7.92741e-18 0.00414204 0.995858
YHR193C YKL038W 6.5072e-13 0.00470128 0.995299
YHR193C YLR403W 1 2.10185e-08 1.05215e-18
YHR193C YNL103W 0.999942 5.77735e-05 6.86046e-18
YHR193C YMR280C 0.938692 0.0613085 1.68508e-10
YHR193C YPL230W 1 2.80436e-15 5.67385e-44
YHR193C YMR070W 3.52979e-18 4.32132e-05 0.999957
YHR193C YER130C 0.999417 0.000582968 1.35826e-17
YHR193C YBR112C 2.87051e-14 0.000204472 0.999796
YHR193C YCR106W 0.969583 0.030417 3.51051e-11
YHR193C YMR043W 3.54901e-13 0.0102155 0.989784
YHR193C YJL089W 0.999997 3.31056e-06 7.43958e-25
YHR193C YER169W 1.73531e-09 0.0388049 0.961195
YHR193C YOL089C 0.988535 0.0114651 5.05292e-13
YHR193C YDR266C 1.10579e-14 0.000448799 0.999551
YHR193C YJL206C 1.9631e-21 1.20366e-06 0.999999
YBR092C YCR096C 3.73923e-11 0.0683435 0.931657
YBR092C YEL009C 6.48954e-22 5.85506e-05 0.999941
YBR092C YJR060W 3.99734e-15 0.0301558 0.969844
YBR092C YJR147W 3.65725e-34 8.50091e-07 0.999999
YBR092C YLR451W 1.6242e-13 0.000879425 0.999121
YBR092C YMR280C 0.949628 0.0503718 1.05843e-11
YBR092C YCL067C 0.999998 2.46325e-06 3.08244e-21
YBR092C YIR017C 1 1.38241e-11 3.58414e-41
YBR092C YDR146C 1.48758e-23 4.05014e-05 0.999959
YBR092C YLR182W 0.99903 0.000970034 9.67736e-16
YBR092C YAL051W 2.41426e-08 0.0698795 0.930121
YLR077W YJR060W 3.03118e-25 0.0207046 0.979295
YLR077W YML007W 2.08676e-14 0.245579 0.754421
YLR077W YML076C 3.3168e-13 0.118214 0.881786
YJL176C YBR049C 7.01605e-41 5.31031e-05 0.999947
YJL176C YLR182W 9.24918e-26 0.00304525 0.996955
YHR128W YEL009C 3.47909e-20 0.00652739 0.993473
YHR128W YGL181W 7.07355e-16 0.000109848 0.99989
YHR128W YOR162C 0.976865 0.0231347 2.00653e-10
YHR128W YNL103W 0.999897 0.000103237 1.53624e-16
YHR128W YBL103C 0.978489 0.0215114 7.47996e-10
YHR128W YIL101C 0.998063 0.00193678 2.5885e-18
YHR128W YCL066W 4.90326e-15 0.365977 0.634023
YHR128W YPL230W 0.999996 4.06984e-06 4.10971e-29
YHR128W YGL209W 4.334e-18 3.51973e-05 0.999965
YHR128W YCR040W 5.99071e-20 9.84254e-05 0.999902
YHR128W YBL054W 7.35875e-25 8.50164e-06 0.999991
YHR128W YPL038W 2.98882e-20 0.000103295 0.999897
YHR128W YDR266C 1.13365e-15 0.000453921 0.999546
YDR225W YCR096C 2.68863e-39 1.39582e-10 1
YDR225W YEL009C 3.89149e-34 6.26291e-09 1
YDR225W YDR216W 4.10534e-18 0.00022019 0.99978
YDR225W YBL005W 0.999999 1.03775e-06 3.49934e-22
YDR225W YIL131C 3.78463e-15 0.00182128 0.998179
YDR225W YGL073W 3.11096e-19 6.57557e-05 0.999934
YDR225W YER111C 0.998992 0.00100782 5.06215e-10
YDR225W YMR280C 0.955482 0.0445179 2.35545e-12
YDR225W YDR259C 0.999957 4.26403e-05 5.35567e-16
YDR225W YPL230W 0.999944 5.57208e-05 3.18149e-30
YDR225W YDR146C 2.07657e-15 0.000248593 0.999751
YDR225W YDR451C 1.64116e-31 8.42748e-11 1
YDR225W YBR297W 0.996696 0.00330443 9.37301e-17
YDR225W YML027W 4.46083e-24 1.21809e-07 1
YDR225W YML076C 0.908943 0.0910575 2.15318e-11
YDR225W YOR380W 0.999062 0.000938112 2.01201e-13
YDR225W YDR266C 1.1306e-14 0.000149316 0.999851
YDR225W YJL206C 4.89961e-27 6.41195e-08 1
YOR297C YOL108C 5.32302e-22 0.000274729 0.999725
YOR297C YGL073W 2.9654e-12 0.257472 0.742528
YOR297C YIL101C 0.998197 0.00180335 2.33655e-18
YOR297C YPL230W 0.999945 5.49306e-05 3.12323e-22
YOR297C YDR451C 1.06197e-18 0.00050008 0.9995
YOR297C YPR199C 1.973e-19 5.68366e-05 0.999943
YPR020W YOL108C 3.12001e-24 7.19771e-05 0.999928
YPR020W YCR096C 2.32474e-30 9.80004e-05 0.999902
YPR020W YEL009C 7.39649e-17 1.11981e-06 0.999999
YPR020W YCR065W 0.999987 1.28263e-05 1.32322e-20
YPR020W YJR147W 0.606096 0.393904 1.54208e-12
YPR020W YBL005W 1 2.2781e-08 1.26861e-26
YPR020W YLR451W 2.04568e-20 3.21384e-05 0.999968
YPR020W YDR207C 0.997681 0.00231854 7.8695e-14
YPR020W YDL020C 0.999976 2.38416e-05 1.05871e-20
YPR020W YOL116W 0.98231 0.0176898 5.85577e-13
YPR020W YML051W 1.21357e-13 0.0067774 0.993223
YPR020W YKL109W 5.9333e-34 4.93558e-10 1
YPR020W YPR196W 2.51519e-19 0.000190362 0.99981
YPR020W YDR266C 6.83486e-15 0.000561799 0.999438
YPR020W YJL206C 3.93054e-14 0.000548718 0.999451
YJR003C YKL038W 0.998584 0.00141579 1.41783e-14
YJR003C YPL230W 0.999949 5.13016e-05 1.66595e-43
YJR003C YDR049W 1.42313e-16 0.0777078 0.922292
YJR003C YDR451C 2.58047e-19 0.0357198 0.96428
YJR003C YBL054W 2.8223e-29 2.69898e-05 0.999973
YJR003C YDR266C 3.73846e-23 4.56342e-05 0.999954
YDR482C YOL108C 4.9644e-24 1.46641e-05 0.999985
YDR482C YIL101C 5.88965e-22 0.000201583 0.999798
YDR482C YDL020C 0.991076 0.00892359 1.22459e-11
YDR482C YPL202C 0.794942 0.205058 2.10403e-09
YDR482C YLR183C 0.747928 0.252072 7.85591e-11
YDR482C YGL166W 6.74751e-20 0.000381112 0.999619
YDR482C YPL038W 1.1352e-27 4.19277e-06 0.999996
YBL058W YGL181W 4.80922e-29 1.37664e-05 0.999986
YBL058W YGR044C 3.78056e-26 0.0067738 0.993226
YBL058W YKL038W 1.1575e-16 0.00485055 0.995149
YBL058W YDL020C 7.35146e-26 0.00238469 0.997615
YBL058W YJL056C 0.993442 0.0065578 4.70773e-10
YBL058W YFL044C 9.69873e-14 0.369686 0.630314
YLL039C YER040W 0.905078 0.0949217 1.07961e-12
YLL039C YFR034C 0.997745 0.00225545 7.25158e-19
YLL039C YLR256W 2.09217e-16 0.00484529 0.995155
YLL039C YBL005W 0.95745 0.0425496 7.50847e-16
YLL039C YPL230W 1.1135e-31 1.75601e-05 0.999982
YLL039C YDL020C 6.84121e-30 0.000102738 0.999897
YLL039C YML007W 2.52539e-26 8.11955e-06 0.999992
YLL039C YBR112C 1.30716e-22 0.000107193 0.999893
YLL039C YCR106W 0.993841 0.00615939 3.53252e-15
YLL039C YPL177C 4.54918e-22 0.000144288 0.999856
YLL039C YNL068C 0.996984 0.00301565 7.04003e-17
YLL039C YFL044C 7.98114e-18 0.00179777 0.998202
YLL039C YBL054W 0.999818 0.000182131 1.97632e-25
YCL017C YEL009C 3.53961e-18 0.0204198 0.97958
YCL017C YIL036W 4.27356e-14 0.00997187 0.990028
YCL017C YCR065W 1.56673e-15 0.00399978 0.996
YCR065W YPL248C 0.624199 0.375801 2.48256e-09
YCR065W YMR182C 1.9922e-19 0.0348318 0.965168
YCR065W YBR049C 4.25403e-28 1.39937e-06 0.999999
YCR065W YPL202C 0.746787 0.253213 6.62247e-11
YCR065W YDR501W 5.42813e-12 0.16716 0.83284
YCR065W YML027W 1.13579e-19 0.0222141 0.977786
YCR065W YDR266C 1.18083e-26 1.5075e-05 0.999985
YFL045C YEL009C 1.15111e-28 1.83253e-08 1
YFL045C YDR216W 1.7998e-14 0.00123733 0.998763
YFL045C YCR065W 1.58375e-24 1.88891e-05 0.999981
YFL045C YLR228C 0.999852 0.000148281 6.32988e-17
YFL045C YFL031W 1.61496e-17 0.000249184 0.999751
YFL045C YNL103W 0.86839 0.13161 1.40193e-12
YFL045C YMR280C 0.912398 0.0876023 3.55451e-16
YFL045C YPL230W 1 1.82647e-09 4.86342e-40
YFL045C YLR183C 1.36346e-19 6.45527e-05 0.999935
YFL045C YJL089W 0.999983 1.65858e-05 6.78701e-25
YFL045C YDR034C 6.69726e-13 0.0762441 0.923756
YFL045C YAL051W 7.33643e-12 0.00263907 0.997361
YFL045C YPR199C 5.19617e-21 5.90438e-05 0.999941
YKR038C YJR147W 1.50916e-20 0.0265203 0.97348
YKR038C YKL109W 0.884727 0.115273 1.38713e-18
YKR038C YLR183C 1.32313e-23 2.9977e-05 0.99997
YKR038C YPL177C 5.86834e-21 0.0248383 0.975162
YDL215C YIL101C 1.7401e-36 0.0021114 0.997889
YDL215C YBR297W 2.85569e-28 0.00330335 0.996697
YDL215C YGL013C 2.61681e-20 0.00634975 0.99365
YDL215C YJL056C 1.07692e-17 0.0908809 0.909119
YLR354C YEL009C 9.93052e-25 2.86836e-05 0.999971
YLR354C YGL181W 2.20656e-18 1.20769e-05 0.999988
YLR354C YCR018C 6.81319e-09 0.195007 0.804993
YLR354C YCR065W 0.999787 0.000213411 1.27118e-18
YLR354C YIR023W 1.62362e-10 0.0750164 0.924984
YLR354C YBL005W 0.999716 0.000284011 3.5343e-16
YLR354C YOR032C 0.999989 1.14946e-05 1.18327e-21
YLR354C YDR049W 0.999915 8.52482e-05 2.68506e-22
YLR354C YML007W 3.45176e-16 0.000337708 0.999662
YLR354C YKR099W 0.999213 0.000786614 2.83382e-17
YLR354C YLR183C 7.2487e-14 0.0085181 0.991482
YLR354C YJL089W 0.999864 0.000135663 4.29722e-20
YLR354C YER108C 0.999928 7.16898e-05 6.03853e-20
YLR354C YFL044C 1.67061e-12 0.00622144 0.993779
YLR354C YPR199C 4.13282e-17 0.00189449 0.998106
YLR354C YDR266C 2.85007e-12 0.00792874 0.992071
YFR008W YIL036W 2.15236e-27 0.000535363 0.999465
YFR008W YNL027W 5.49427e-20 0.00590707 0.994093
YFR008W YFL044C 4.17109e-17 0.392004 0.607996
YDR284C YGR044C 1.30658e-28 0.00884173 0.991158
YDR284C YFL031W 5.95329e-15 0.151745 0.848255
YDR284C YDR043C 6.30975e-27 0.00238742 0.997613
YDR284C YML007W 2.18923e-21 0.000816552 0.999183
YDR284C YNL068C 0.985486 0.0145138 2.63977e-13
YFL013C YMR164C 2.44499e-17 0.345184 0.654816
YFL013C YCL067C 5.9396e-20 0.345058 0.654942
YFL013C YMR070W 4.19129e-27 0.0235819 0.976418
YFL013C YOL089C 2.36981e-16 0.0902661 0.909734
YKL051W YPR104C 0.999046 0.00095356 5.69746e-14
YKL051W YBL103C 1.98629e-29 7.22141e-08 1
YKL051W YPL230W 1.88149e-42 3.99198e-10 1
YKL051W YDL106C 0.999712 0.000288053 5.6623e-12
YKL051W YER130C 2.97765e-18 3.33721e-05 0.999967
YKL051W YPL202C 1.05377e-14 0.008564 0.991436
YKL051W YBR083W 6.82153e-35 2.15907e-09 1
YKL051W YJL089W 0.999947 5.32447e-05 7.06327e-15
YKL051W YDL048C 1.09311e-32 4.73507e-12 1
YGL157W YGL181W 4.54528e-23 4.28199e-06 0.999996
YGL157W YJR147W 0.999994 5.88128e-06 4.49624e-27
YGL157W YIR023W 0.964802 0.0351977 2.43466e-12
YGL157W YOR032C 0.980284 0.0197163 3.55169e-15
YGL157W YBL103C 4.9766e-12 0.0351822 0.964818
YGL157W YNL027W 4.26508e-09 0.176641 0.823359
YGL157W YDL020C 9.13257e-24 0.000287728 0.999712
YGL157W YKL109W 0.900884 0.0991158 1.85484e-23
YGL157W YBR297W 0.999982 1.83347e-05 2.77014e-28
YGL157W YOR028C 1.42123e-25 9.57969e-05 0.999904
YGL157W YJL089W 1 1.74739e-10 1.20932e-32
YGL157W YHL027W 2.3031e-14 0.00465908 0.995341
YGL157W YMR021C 3.44327e-12 0.0716536 0.928346
YGR019W YIL036W 1.50836e-21 0.115366 0.884634
YGR019W YGR044C 4.46205e-38 7.13815e-05 0.999929
YGR019W YPL230W 1.02042e-77 6.19679e-07 0.999999
YGR019W YKL185W 0.999494 0.000505901 5.62674e-23
YGR019W YFL044C 6.11074e-22 0.097966 0.902034
YBL097W YER111C 1.30487e-18 0.207884 0.792116
YBL097W YDR207C 1.75559e-22 0.0172368 0.982763
YBL097W YCR106W 5.38129e-20 0.342015 0.657985
YBL097W YLR182W 2.13237e-18 0.136659 0.863341
YDR286C YOL108C 5.88384e-18 0.0106445 0.989356
YDR286C YER045C 9.59305e-17 0.00175359 0.998246
YDR286C YPL230W 3.27312e-28 0.294468 0.705532
YDR286C YDL106C 3.8927e-15 0.00267 0.99733
YDR286C YBR112C 0.952779 0.0472207 4.1311e-10
YDR286C YHR206W 0.932874 0.0671259 2.42828e-11
YDR286C YDR253C 5.85871e-12 0.273191 0.726809
YDR286C YJL206C 6.59167e-20 2.02669e-05 0.99998
YOR251C YGL181W 1.13319e-16 0.0974545 0.902545
YOR251C YPL230W 1 4.25087e-09 1.42344e-25
YOR251C YPR065W 0.92463 0.0753699 4.92625e-10
YOR251C YLR183C 2.1459e-19 0.00357322 0.996427
YOR251C YPL177C 1.61264e-21 0.000217853 0.999782
YOR251C YGL166W 5.47997e-19 0.0052693 0.994731
YOR251C YPR199C 1.93721e-18 0.159063 0.840937
YOR267C YMR164C 1.25971e-11 0.055582 0.944418
YOR267C YIL036W 5.87748e-26 0.000315266 0.999685
YOR267C YDR451C 0.778919 0.221081 2.63894e-13
YOR267C YGL013C 1.64699e-17 0.00125227 0.998748
YOR267C YPL089C 1.71747e-19 0.000443705 0.999556
YBR205W YGR044C 4.6103e-38 5.26544e-07 0.999999
YBR205W YFL031W 6.61594e-25 5.0547e-05 0.999949
YBR205W YNL103W 1 9.04482e-08 1.88762e-21
YBR205W YIL101C 1 2.68187e-07 2.77929e-26
YBR205W YDR259C 0.999627 0.00037272 1.4715e-17
YBR205W YGL209W 5.53983e-16 0.020603 0.979397
YBR205W YPL075W 0.986621 0.0133786 5.47176e-12
YBR205W YLR183C 6.72582e-25 3.81457e-05 0.999962
YBR205W YHR178W 4.21007e-27 1.35671e-05 0.999986
YBR205W YLR098C 2.46706e-15 0.00482255 0.995177
YBR205W YDR266C 1.05269e-24 3.46885e-06 0.999997
YLR216C YFR034C 1 2.40006e-07 2.80847e-25
YLR216C YLR256W 3.42966e-18 3.54911e-05 0.999965
YLR216C YGR044C 9.95665e-25 2.85105e-06 0.999997
YLR216C YBL103C 1 1.34009e-07 5.61027e-21
YLR216C YCL066W 0.938325 0.061675 1.51963e-13
YLR216C YDL106C 1.01076e-13 0.0290326 0.970967
YLR216C YDL020C 3.75703e-31 1.10404e-06 0.999999
YLR216C YML007W 1.60391e-18 8.28607e-07 0.999999
YLR216C YFL021W 0.999915 8.47454e-05 8.89243e-19
YLR216C YMR043W 1.16892e-16 0.000162655 0.999837
YLR216C YHR124W 0.870975 0.129025 3.51282e-12
YLR216C YDR034C 0.997654 0.00234595 8.09265e-13
YLR216C YFL044C 2.22227e-19 0.000185127 0.999815
YLR216C YBL054W 0.99999 1.04093e-05 2.20826e-22
YLR216C YDR253C 6.02483e-14 0.001873 0.998127
YDR046C YEL009C 1.70926e-26 0.000451252 0.999549
YDR046C YJR147W 8.77314e-29 2.69175e-06 0.999997
YDR046C YHR006W 0.997716 0.00228432 9.29234e-15
YDR046C YDR146C 6.0704e-14 0.00106737 0.998933
YDR046C YGL013C 8.27383e-18 0.01163 0.98837
YDR046C YMR016C 2.29762e-23 0.00954133 0.990459
YDR046C YDL048C 2.14768e-23 0.000241126 0.999759
YJL092W YKL112W 1.60675e-24 0.000179784 0.99982
YJL092W YER130C 0.947735 0.0522649 6.78615e-13
YJL092W YLR183C 2.90897e-22 0.000530481 0.99947
YJL092W YHL009C 3.42287e-22 0.000462803 0.999537
YJL092W YLR098C 1.1631e-15 0.0202946 0.979705
YML018C YIL036W 0.997481 0.00251942 3.84372e-14
YML018C YNL216W 2.35671e-15 0.182066 0.817934
YML018C YPL230W 1 7.18301e-08 5.55083e-40
YML018C YBL054W 8.54893e-26 0.000305859 0.999694
YML018C YDL048C 4.54334e-20 4.01931e-05 0.99996
YML018C YMR021C 5.3163e-20 0.000627547 0.999372
YML018C YDR266C 6.46908e-18 0.00139442 0.998606
YML018C YDR253C 1.75488e-21 0.000494541 0.999505
YOR369C YEL009C 3.70444e-39 3.84915e-12 1
YOR369C YGR288W 0.999957 4.30667e-05 1.40378e-30
YOR369C YNL216W 4.78172e-14 0.123811 0.876189
YOR369C YCR018C 1.13152e-13 0.036906 0.963094
YOR369C YCR065W 3.63721e-15 0.000256722 0.999743
YOR369C YPR104C 5.30485e-14 0.00401281 0.995987
YOR369C YBL005W 1 1.34721e-07 7.16415e-31
YOR369C YBL103C 1 1.33657e-08 1.86841e-33
YOR369C YGL096W 0.906435 0.0935652 3.64008e-21
YOR369C YIR017C 0.999967 3.26866e-05 1.13405e-26
YOR369C YCR106W 1 7.507e-09 1.78734e-29
YOR369C YBR297W 1 5.36256e-09 3.64652e-32
YOR369C YJL089W 0.999995 5.46927e-06 8.30036e-38
YOR369C YOR380W 5.36915e-14 0.000236262 0.999764
YOR369C YPL038W 4.81137e-27 4.7468e-08 1
YOR369C YDR266C 2.8117e-17 6.12371e-06 0.999994
YOR138C YOR140W 5.90259e-23 6.93434e-05 0.999931
YOR138C YPL177C 1.83503e-22 0.0151571 0.984843
YOR138C YFL044C 3.91131e-24 0.00218486 0.997815
YJR138W YMR019W 4.07459e-16 0.0369859 0.963014
YJR138W YIR023W 1.06453e-13 0.331464 0.668536
YJR138W YER111C 1.33992e-19 0.0380178 0.961982
YHR059W YCR096C 9.38552e-20 0.079168 0.920832
YHR059W YLR403W 0.999999 7.19248e-07 4.04322e-27
YHR059W YDR451C 6.35486e-20 0.0893943 0.910606
YHR059W YGL013C 8.78226e-16 0.00434693 0.995653
YHR059W YJL206C 2.77382e-28 0.000178592 0.999821
YNL156C YGL181W 9.93464e-24 0.000169555 0.99983
YNL156C YJR147W 0.945315 0.0546853 1.40766e-16
YNL156C YDL020C 1.31558e-21 0.00845681 0.991543
YNL156C YPR199C 4.702e-18 0.00822316 0.991777
YNL106C YEL009C 0.999915 8.47833e-05 5.73485e-21
YNL106C YGL181W 1.67044e-20 0.000910911 0.999089
YNL106C YPR104C 8.06618e-18 0.00141274 0.998587
YNL106C YGL035C 2.07184e-14 0.28437 0.71563
YNL106C YLR098C 1.81503e-15 0.0605143 0.939486
YIL040W YOL108C 5.23309e-19 0.00189178 0.998108
YIL040W YCR096C 5.26354e-16 0.0180648 0.981935
YIL040W YBL005W 0.999615 0.000385364 1.21825e-18
YIL040W YOR162C 0.928083 0.0719166 9.23923e-10
YIL040W YFL031W 1.62438e-15 0.00105629 0.998944
YIL040W YPL230W 0.999905 9.46169e-05 2.54722e-21
YIL040W YIR018W 0.998239 0.00176112 1.15747e-10
YIL040W YMR021C 1.80448e-10 0.0460304 0.95397
YIL040W YDR266C 1.70883e-11 0.0209693 0.979031
YIL040W YKR064W 2.67859e-15 0.000237887 0.999762
YIL040W YJL206C 4.29733e-12 0.000845773 0.999154
YKL104C YCR097W 0.999995 4.94584e-06 5.21716e-17
YKL104C YIR023W 0.877208 0.122792 2.66863e-09
YKL104C YFL031W 1.00384e-12 0.00909918 0.990901
YKL104C YNL027W 6.29019e-17 0.000181069 0.999819
YKL104C YML007W 1.8138e-25 1.97621e-06 0.999998
YKL104C YBR112C 4.9991e-19 0.000914229 0.999086
YKL104C YGL162W 0.999999 1.00659e-06 2.8059e-16
YKL104C YDR266C 8.46267e-15 0.00792491 0.992075
YDR448W YPR104C 2.54566e-26 1.27114e-05 0.999987
YDR448W YDR463W 8.43848e-13 0.0357393 0.964261
YDR448W YDR451C 4.63614e-39 1.81386e-10 1
YDR448W YDR266C 4.13189e-19 0.000185392 0.999815
YDR097C YER111C 2.19727e-18 0.0686544 0.931346
YDR097C YLR183C 3.2121e-43 0.000278518 0.999721
YDR097C YDR081C 3.02394e-27 7.95247e-06 0.999992
YLR368W YBL103C 2.92775e-21 0.0685099 0.93149
YLR368W YER130C 1.90117e-16 0.350099 0.649901
YLR368W YPR199C 1.9962e-22 0.045989 0.954011
YGR060W YEL009C 1.8403e-19 3.58474e-05 0.999964
YGR060W YDR520C 5.46201e-11 0.110835 0.889165
YGR060W YIL036W 0.998361 0.00163896 5.21018e-17
YGR060W YPL075W 4.01942e-15 0.0130504 0.98695
YGR060W YFL021W 9.67111e-22 6.76658e-06 0.999993
YHR041C YJR147W 9.25211e-25 0.00013996 0.99986
YHR041C YOR344C 0.991536 0.00846442 8.56419e-15
YHR041C YGL166W 1.46363e-20 0.000293237 0.999707
YHR041C YBL054W 9.27224e-25 1.20451e-05 0.999988
YHR041C YPL038W 8.51439e-22 0.00553933 0.994461
YHR041C YJL206C 1.6433e-15 0.00575532 0.994245
YCR097W YCR096C 1.03714e-39 3.01901e-09 1
YCR097W YBL005W 0.747709 0.252291 2.71994e-15
YCR097W YDR043C 2.83876e-25 0.0586144 0.941386
YCR097W YMR070W 0.963997 0.0360028 1.05408e-11
YCR097W YML051W 0.988557 0.011443 2.83099e-13
YCR097W YBR033W 8.60773e-17 0.00234137 0.997659
YCR097W YJL089W 1.28144e-27 4.01999e-05 0.99996
YHR086W YHR084W 1.69348e-14 0.0560063 0.943994
YHR086W YLR403W 6.76996e-18 0.101402 0.898598
YHR086W YIL101C 2.94852e-21 0.0296847 0.970315
YHR086W YBR297W 1.83392e-20 0.00284685 0.997153
YOL120C YOL108C 2.33456e-22 1.09738e-07 1
YOL120C YCR097W 6.0857e-18 0.00174601 0.998254
YOL120C YEL009C 2.1714e-24 1.06484e-05 0.999989
YOL120C YCR018C 5.4942e-10 0.0719592 0.928041
YOL120C YBL103C 0.998876 0.00112392 1.33772e-15
YOL120C YIL101C 0.999996 3.72572e-06 3.74246e-28
YOL120C YHR006W 0.998804 0.00119608 2.60132e-14
YOL120C YDR259C 0.999754 0.000246123 8.48324e-19
YOL120C YPL230W 0.999785 0.000215226 3.75969e-31
YOL120C YBR112C 2.6495e-12 0.0212195 0.97878
YOL120C YDR451C 6.47031e-18 0.000124574 0.999875
YOL120C YJL089W 0.999796 0.00020396 1.98458e-22
YOL120C YMR016C 8.57693e-18 0.0704135 0.929587
YOL120C YDR213W 0.998076 0.00192369 3.46792e-14
YOL120C YDR266C 2.92678e-11 0.00604474 0.993955
YOL120C YJL206C 7.41411e-15 7.69772e-05 0.999923
YLR065C YOL108C 1.42631e-27 0.00183479 0.998165
YLR065C YCR096C 1.86082e-25 0.000310772 0.999689
YLR065C YOR162C 0.997165 0.00283487 2.13794e-11
YLR065C YKL038W 0.850886 0.149114 7.75599e-11
YLR065C YPL230W 0.700229 0.299771 4.51269e-23
YLR065C YLR183C 2.69106e-24 7.45191e-05 0.999925
YLR065C YDR266C 4.88186e-19 0.00140305 0.998597
YLR065C YKR064W 7.34087e-13 0.0112742 0.988726
YGL225W YEL009C 2.84344e-34 1.40148e-07 1
YGL225W YGL181W 3.77498e-24 3.79557e-05 0.999962
YGL225W YIL036W 0.990018 0.00998156 7.58861e-13
YGL225W YJR060W 0.999686 0.000314263 1.69229e-12
YGL225W YFL031W 1.49127e-25 6.19527e-05 0.999938
YGL225W YDR259C 0.999708 0.000292377 8.08967e-18
YGL225W YMR070W 6.91713e-22 8.6006e-06 0.999991
YGL225W YDL020C 0.921248 0.078752 2.85619e-14
YGL225W YJL110C 0.90314 0.0968598 5.75203e-08
YGL225W YDR451C 5.06239e-30 6.54307e-07 0.999999
YGL225W YLR183C 2.16023e-22 1.14603e-05 0.999989
YGL225W YBL054W 3.87977e-24 0.00046912 0.999531
YGL225W YOL089C 0.870589 0.129411 4.17999e-08
YGL225W YDR266C 9.27865e-21 7.47857e-05 0.999925
YCL067C YOL108C 3.23538e-19 0.010233 0.989767
YCL067C YCR096C 5.36187e-45 1.67379e-09 1
YCL067C YIL036W 4.96168e-25 7.9481e-06 0.999992
YCL067C YCL066W 2.66188e-28 0.00254243 0.997458
YCL067C YGL096W 1.15666e-22 0.097626 0.902374
YCL067C YPR196W 0.952555 0.0474451 1.07973e-12
YCL067C YOR113W 0.829277 0.170723 4.61694e-10
YNL217W YOL108C 1.58901e-20 0.000280274 0.99972
YNL217W YJR147W 2.76166e-18 0.0481418 0.951858
YNL217W YKL038W 0.978474 0.0215255 2.47824e-11
YNL217W YFL031W 1.82557e-23 5.83344e-05 0.999942
YNL217W YOR344C 2.55753e-21 1.8777e-05 0.999981
YNL217W YNL027W 3.96678e-22 1.24714e-05 0.999988
YNL217W YDR259C 0.966885 0.0331151 1.66073e-13
YNL217W YPL230W 0.99865 0.00134987 1.92799e-23
YNL217W YGL209W 7.70994e-17 0.000196226 0.999804
YNL217W YDL106C 0.974996 0.0250043 2.81923e-12
YNL217W YOR028C 0.936402 0.0635977 9.58489e-14
YNL217W YPL177C 9.02779e-21 0.000643063 0.999357
YAL039C YFR034C 2.21241e-25 2.682e-05 0.999973
YAL039C YBL103C 0.984937 0.0150632 9.21519e-12
YAL039C YLR131C 2.25194e-11 0.0911172 0.908883
YAL039C YBR297W 1.50568e-19 0.000597821 0.999402
YAL039C YBR182C 5.49136e-19 0.000415521 0.999584
YAL039C YMR016C 0.987724 0.0122764 6.70809e-12
YAL039C YGL166W 7.30999e-19 0.000327257 0.999673
YAL039C YJL056C 0.988053 0.0119472 6.66309e-11
YAL039C YER169W 2.08948e-11 0.000814467 0.999186
YOR261C YEL009C 1.11861e-31 2.17759e-05 0.999978
YOR261C YGL181W 1.99404e-39 2.40551e-07 1
YOR261C YGR044C 2.47116e-31 4.10683e-06 0.999996
YOR261C YDR123C 0.977534 0.0224663 2.80906e-14
YOR261C YNL027W 4.67303e-22 8.15375e-05 0.999918
YOR261C YCL067C 5.16625e-23 0.000110762 0.999889
YOR261C YNL068C 0.998279 0.00172104 6.04256e-23
YOR261C YCR040W 0.999786 0.000214425 5.07934e-19
YOR261C YDL048C 0.999996 3.74253e-06 1.62051e-31
YCR027C YBL103C 1.83469e-25 0.00197435 0.998026
YCR027C YBR297W 1.0554e-15 0.22494 0.77506
YER125W YKL112W 5.45337e-18 2.35566e-05 0.999976
YER125W YFL031W 5.01065e-19 0.000421054 0.999579
YER125W YLR403W 1.79829e-22 0.00306141 0.996939
YER125W YML007W 5.11665e-17 0.0459245 0.954076
YAL001C YER111C 4.04548e-21 0.0242533 0.975747
YAL001C YMR280C 3.23876e-26 0.151434 0.848566
YAL001C YDR423C 1.56397e-29 0.102284 0.897716
YDR517W YGR044C 4.68186e-28 1.1493e-05 0.999989
YDR517W YMR182C 8.27221e-20 0.0174378 0.982562
YDR517W YDR423C 2.65706e-17 0.00271773 0.997282
YDR192C YML051W 4.40465e-19 0.0457336 0.954266
YDR192C YHL009C 4.56249e-19 0.0251005 0.974899
YDR192C YFL044C 1.68662e-15 0.161154 0.838846
YDR192C YDL056W 4.98141e-15 0.288001 0.711999
YJR132W YOL028C 6.26405e-17 0.120023 0.879977
YJR132W YPL230W 1 2.23711e-07 1.2639e-47
YJR132W YLR098C 7.03949e-20 0.0415738 0.958426
YJR132W YDR266C 1.47264e-21 0.000579818 0.99942
YER021W YMR182C 0.999993 6.6451e-06 2.22263e-17
YER021W YDL020C 3.83616e-34 0.000448252 0.999552
YER021W YER130C 2.23142e-31 9.58672e-07 0.999999
YER021W YML007W 1.04431e-23 0.0258394 0.974161
YER021W YKR099W 0.997965 0.0020351 3.90985e-15
YER021W YGL035C 1.9953e-26 0.000685917 0.999314
YKL014C YLR451W 3.20588e-20 0.0285555 0.971445
YKL014C YML081W 2.53389e-20 0.0865419 0.913458
YKL014C YGL096W 1 1.21714e-07 8.9638e-32
YKL014C YLR014C 1.17703e-22 0.00953495 0.990465
YKL014C YDL056W 3.81001e-21 0.00164206 0.998358
YDL106C YDR026C 1.0135e-16 0.254209 0.745791
YDL106C YMR070W 5.73847e-24 0.00849718 0.991503
YDL106C YDL020C 1.6503e-28 3.05614e-05 0.999969
YDL106C YDL056W 2.88434e-16 0.238191 0.761809
YNL280C YEL009C 5.28944e-25 1.29278e-06 0.999999
YNL280C YNL027W 6.62453e-13 0.205098 0.794902
YNL280C YDL106C 0.998692 0.00130752 3.08325e-14
YNL280C YML051W 1.17924e-15 0.00307045 0.99693
YNL280C YJL089W 0.999991 9.16639e-06 2.53121e-22
YNL280C YGL162W 7.28469e-12 0.230934 0.769066
YNL280C YPL089C 7.32131e-13 0.0560426 0.943957
YNL280C YDR266C 2.32004e-13 0.0422594 0.957741
YDR505C YKL062W 5.63981e-25 0.364367 0.635633
YDR505C YGL013C 1.22338e-20 0.110605 0.889395
YDR505C YFL021W 6.66638e-27 0.0285615 0.971439
YDR505C YDR501W 3.79027e-22 0.00847558 0.991524
YCR030C YIL036W 1.05902e-26 8.99745e-06 0.999991
YCR030C YBR112C 2.23645e-21 0.00147155 0.998528
YCR030C YMR043W 2.20301e-15 0.18761 0.81239
YCR030C YJL056C 2.39499e-22 2.63789e-06 0.999997
YCR030C YBL054W 0.999482 0.000517555 2.7206e-29
YIL176C YCR097W 3.46539e-24 1.06038e-06 0.999999
YIL176C YCR018C 0.998878 0.00112196 6.94327e-15
YIL176C YLR228C 5.23991e-14 0.326571 0.673429
YIL176C YIL101C 1.41519e-30 3.77333e-05 0.999962
YIL176C YJL056C 9.07054e-12 0.218667 0.781333
YIL176C YPR199C 1.52182e-15 0.0559906 0.944009
YGL202W YOL108C 0.999998 1.57017e-06 2.43327e-23
YGL202W YEL009C 3.80716e-31 1.94858e-08 1
YGL202W YGL181W 4.72808e-31 3.32664e-09 1
YGL202W YHR084W 1.73704e-14 3.68629e-05 0.999963
YGL202W YLR228C 0.999999 1.2501e-06 1.32557e-24
YGL202W YGL254W 3.84239e-19 0.0111353 0.988865
YGL202W YDR043C 1 5.44594e-11 1.7571e-27
YGL202W YGL013C 1.41746e-20 5.48696e-08 1
YGL202W YFL021W 1 5.69631e-08 1.03722e-24
YGL202W YDR034C 1.55041e-18 4.49562e-05 0.999955
YGL202W YMR016C 1.7487e-35 7.24991e-09 1
YGL202W YHL027W 2.82938e-23 2.50828e-07 1
YGL202W YER108C 1 1.24197e-08 2.82715e-24
YGL202W YOL089C 0.999866 0.000134226 4.87554e-21
YBL036C YKR034W 0.995409 0.00459085 1.68287e-16
YBL036C YCR096C 2.01425e-29 2.20382e-05 0.999978
YBL036C YLR183C 1.57577e-22 1.53733e-05 0.999985
YBL036C YPR199C 4.11325e-19 0.0046378 0.995362
YBL036C YDR266C 2.89223e-25 7.45356e-05 0.999925
YOL147C YOL108C 7.10731e-31 6.03628e-10 1
YOL147C YKL015W 0.999854 0.000146439 3.06831e-18
YOL147C YPR104C 2.63853e-15 0.0395225 0.960477
YOL147C YLR228C 0.999799 0.000200757 7.64514e-16
YOL147C YMR182C 1.15195e-20 5.22272e-06 0.999995
YOL147C YLR451W 6.32847e-11 0.0267288 0.973271
YOL147C YGL254W 4.79613e-20 2.38692e-05 0.999976
YOL147C YGR249W 1 8.36575e-08 5.4676e-20
YOL147C YBR083W 1 2.48196e-12 3.98313e-32
YOL147C YPL177C 4.22514e-25 0.000500944 0.999499
YOL147C YCR040W 3.62436e-17 4.58418e-05 0.999954
YFR007W YMR070W 0.998363 0.00163686 9.53275e-16
YFR007W YFL021W 1.44008e-22 0.00592127 0.994079
YFR007W YHL009C 3.29966e-16 0.298384 0.701616
YFR007W YOR113W 1.77397e-26 0.000569276 0.999431
YGR072W YCR096C 2.98976e-24 0.00171439 0.998286
YGR072W YDR423C 9.31584e-21 0.0119266 0.988073
YGR072W YFL044C 0.999086 0.000913943 6.25568e-17
YGR072W YBL054W 7.3136e-20 0.0664116 0.933588
YNL069C YOL108C 3.04517e-17 0.000117952 0.999882
YNL069C YCR097W 1.16087e-13 0.0211867 0.978813
YNL069C YEL009C 2.15845e-21 8.6715e-07 0.999999
YNL069C YGR288W 0.987975 0.0120254 1.97134e-14
YNL069C YFR034C 0.951759 0.0482406 1.10833e-13
YNL069C YCR018C 1.63098e-09 0.0204391 0.979561
YNL069C YIL101C 0.998714 0.00128621 1.74687e-19
YNL069C YDR259C 0.884004 0.115996 1.41097e-11
YNL069C YPL230W 0.999999 8.29719e-07 3.46438e-29
YNL069C YKL109W 1.45103e-11 0.0529741 0.947026
YNL069C YBR112C 1.33799e-09 0.0169536 0.983046
YNL069C YDR451C 3.64962e-17 5.76691e-05 0.999942
YNL069C YJL089W 0.998439 0.00156134 2.58671e-16
YNL069C YMR016C 1.48773e-16 0.225681 0.774319
YNL069C YGL035C 0.991724 0.00827634 2.38881e-17
YNL069C YJL056C 0.824802 0.175198 2.3805e-09
YNL069C YDR213W 0.878067 0.121933 5.23487e-10
YNL069C YDR266C 5.06782e-13 0.00423322 0.995767
YER022W YDL106C 3.7489e-25 0.00588758 0.994112
YER022W YHL009C 2.99925e-22 0.000921615 0.999078
YIL118W YOL108C 9.55034e-26 2.98459e-07 1
YIL118W YEL009C 5.25493e-25 0.000383086 0.999617
YIL118W YLR403W 0.995488 0.0045122 2.11055e-10
YIL118W YPL230W 0.999993 6.57636e-06 1.46805e-26
YIL118W YDR451C 3.38741e-22 0.000145173 0.999855
YIL118W YDR266C 9.01713e-20 0.000140671 0.999859
YJR008W YGR044C 1.07858e-46 2.5762e-05 0.999974
YJR008W YBR049C 0.998203 0.00179687 1.76995e-18
YJR008W YPL230W 7.53115e-96 9.22797e-12 1
YJR008W YGL096W 7.49334e-34 0.313089 0.686911
YCL010C YFR034C 3.48862e-21 0.240885 0.759115
YCL010C YCR065W 1.6134e-21 0.241984 0.758016
YCL010C YKL038W 2.90085e-22 0.00562739 0.994373
YCL010C YDR423C 1.59497e-20 0.365465 0.634535
YPL036W YEL009C 6.3095e-26 0.000104226 0.999896
YPL036W YER045C 0.996457 0.00354317 4.55129e-14
YPL036W YIL036W 0.99424 0.00576006 2.94536e-15
YPL036W YCR018C 2.78815e-14 0.00466776 0.995332
YPL036W YJR060W 0.903752 0.0962475 5.82125e-10
YPL036W YJR147W 6.73465e-29 1.67745e-06 0.999998
YPL036W YCL067C 0.999678 0.000321828 9.62983e-16
YPL036W YKL020C 3.79831e-10 0.145221 0.854779
YPL036W YBR112C 2.22439e-20 6.53283e-06 0.999993
YPL036W YDR146C 1.23176e-20 0.000182557 0.999817
YPL036W YDL048C 1.47771e-31 2.86964e-05 0.999971
YFR011C YCR096C 7.36535e-29 7.96763e-08 1
YFR011C YIL131C 2.82509e-11 0.322029 0.677971
YFR011C YGL073W 1.48048e-19 0.051119 0.948881
YFR011C YGL162W 0.844328 0.155672 2.18677e-10
YFR011C YFL044C 1.32166e-16 0.0251693 0.974831
YFR011C YHR206W 0.997511 0.00248894 5.42248e-14
YFR011C YJL206C 7.91248e-13 0.183883 0.816117
YBR042C YIL036W 0.999272 0.00072772 4.92152e-16
YBR042C YGR044C 2.12204e-22 0.000542208 0.999458
YBR042C YIL101C 0.999888 0.000111541 1.44941e-21
YBR042C YGL254W 4.82151e-16 0.0679976 0.932002
YBR042C YBR112C 9.1568e-21 0.000108695 0.999891
YBR042C YLR183C 2.39191e-18 0.00548843 0.994512
YBR042C YCR040W 6.25207e-13 0.197112 0.802888
YBR042C YHL027W 1.0587e-16 0.0177576 0.982242
YFL010WA YDR026C 3.13528e-20 0.0616029 0.938397
YFL010WA YLR403W 0.998695 0.00130492 4.53686e-14
YFL010WA YIR017C 3.15327e-25 0.00455309 0.995447
YFL010WA YPL075W 3.37513e-18 0.0106434 0.989357
YFL010WA YHR124W 0.792875 0.207125 1.87704e-10
YFL010WA YGL166W 5.10035e-26 7.39467e-05 0.999926
YFL010WA YKR064W 5.58507e-13 0.286077 0.713923
YFL065C YCR065W 4.81605e-25 0.0028389 0.997161
YFL065C YKL038W 2.39415e-18 0.162344 0.837656
YFL065C YER184C 1.24714e-16 0.0230548 0.976945
YNL287W YKR034W 0.999555 0.000444855 5.84841e-17
YNL287W YNL167C 2.53112e-20 0.000530024 0.99947
YNL287W YLR256W 8.48061e-21 7.21528e-05 0.999928
YNL287W YJR060W 0.999996 3.54666e-06 4.50536e-16
YNL287W YLR403W 6.30683e-14 0.00430025 0.9957
YNL287W YBR049C 5.92925e-16 0.00182066 0.998179
YNL287W YGL096W 0.999997 3.49018e-06 1.36127e-19
YNL287W YBR112C 3.24772e-18 0.0265253 0.973475
YAL065C YKR034W 1.05659e-14 0.116748 0.883252
YAL065C YIL101C 4.28537e-27 0.0086441 0.991356
YAL065C YBR297W 1.16848e-26 0.024673 0.975327
YAL065C YAL051W 4.75161e-18 0.000208456 0.999792
YGR103W YOL108C 3.13201e-16 0.0010322 0.998968
YGR103W YPR104C 9.25194e-18 0.000536146 0.999464
YGR103W YPL230W 0.999701 0.000299105 4.84782e-32
YGR103W YDR049W 2.80903e-16 0.026826 0.973174
YGR103W YIR017C 0.98322 0.0167798 1.54547e-15
YGR103W YLR182W 6.11146e-15 0.00319111 0.996809
YGR103W YJL089W 0.991779 0.00822084 7.31971e-21
YGR103W YBL054W 1.21694e-27 2.93318e-05 0.999971
YGR103W YDR266C 6.93807e-16 0.000937529 0.999062
YGR103W YKR064W 0.921021 0.0789786 1.60765e-09
YGR103W YOR113W 0.995114 0.00488622 1.4849e-12
YLR061W YEL009C 3.47796e-16 0.000221776 0.999778
YLR061W YCR018C 2.06731e-06 0.305361 0.694637
YLR061W YDR026C 5.06202e-07 0.187781 0.812218
YLR061W YBL103C 0.89028 0.10972 8.02321e-09
YLR061W YGL073W 2.62984e-08 0.127689 0.872311
YLR061W YIL101C 0.99929 0.000710074 3.31612e-17
YLR061W YDR259C 0.896868 0.103132 7.74631e-10
YLR061W YPL230W 0.997268 0.00273173 4.06265e-21
YLR061W YCR106W 0.879341 0.120659 5.73657e-08
YLR061W YLR131C 2.87714e-08 0.0806727 0.919327
YLR061W YGL166W 4.52279e-09 0.246598 0.753402
YLR061W YGL035C 0.974528 0.0254725 4.62261e-15
YLR061W YJL056C 0.941938 0.058062 1.17219e-08
YLR061W YKL032C 3.83429e-12 0.0019508 0.998049
YLR061W YDR266C 3.34234e-12 0.00106434 0.998936
YLR061W YJL206C 2.94442e-13 0.000215437 0.999785
YLR171W YCR065W 0.997926 0.00207375 3.17844e-14
YLR171W YJR060W 8.51454e-25 0.00297111 0.997029
YLR171W YCL067C 3.78283e-26 1.16063e-05 0.999988
YLR171W YLR131C 1.92175e-18 0.0238982 0.976102
YLR171W YMR021C 2.53318e-16 0.00289725 0.997103
YBR162C YCR096C 0.999939 6.12106e-05 2.20568e-23
YBR162C YEL009C 3.27982e-44 4.60642e-08 1
YBR162C YML099C 0.997831 0.00216873 1.49678e-13
YBR162C YCR018C 2.20974e-16 0.000721521 0.999278
YBR162C YJR147W 3.1906e-17 0.179982 0.820018
YBR162C YMR280C 0.998048 0.00195223 4.92636e-16
YBR162C YGR249W 1.25443e-13 0.12015 0.87985
YBR162C YPL075W 0.992155 0.00784548 2.57648e-11
YBR162C YBR112C 2.98157e-16 0.0382659 0.961734
YBR162C YDR451C 9.18026e-19 0.0013371 0.998663
YBR162C YBR033W 3.87795e-15 0.00251062 0.997489
YBR162C YMR016C 5.34524e-36 4.40826e-06 0.999996
YBR162C YOR113W 0.999937 6.30291e-05 3.18661e-18
YJL152W YOL108C 7.81723e-19 0.00085969 0.99914
YJL152W YER040W 0.999995 5.18225e-06 7.75478e-17
YJL152W YMR164C 1.54064e-11 0.000376198 0.999624
YJL152W YIL036W 0.998525 0.00147451 2.83569e-15
YJL152W YMR182C 3.31777e-17 0.000610359 0.99939
YJL152W YLR403W 0.999964 3.62598e-05 2.18836e-18
YJL152W YGL096W 1.14385e-19 0.00712065 0.992879
YJL152W YML051W 3.97268e-08 0.364482 0.635518
YJL152W YGL166W 1.16056e-26 1.3578e-07 1
YJL152W YFL044C 7.46601e-16 0.00053208 0.999468
YJL152W YBL054W 0.997768 0.00223173 3.3187e-19
YJL152W YPR199C 5.47261e-17 0.00320712 0.996793
YJL152W YJL206C 1.68189e-15 5.4367e-07 0.999999
YJL067W YGL181W 2.53368e-18 0.00240731 0.997593
YJL067W YPL230W 4.11511e-44 0.00097803 0.999022
YJL067W YFL044C 4.38335e-12 0.378275 0.621725
YBR094W YKL112W 4.51771e-21 0.000744467 0.999256
YBR094W YBR049C 3.8417e-18 0.0012849 0.998715
YBR094W YIR017C 0.999497 0.000502612 1.34998e-19
YBR094W YBR297W 8.75544e-22 0.00125368 0.998746
YBR094W YER169W 1.59445e-13 0.0638783 0.936122
YOR260W YIL101C 0.998992 0.00100828 5.0862e-23
YOR260W YPL202C 6.5414e-15 0.00715252 0.992847
YOR260W YLR183C 1.10019e-19 0.073719 0.926281
YOR260W YBL054W 1.54821e-26 0.000652424 0.999348
YOR260W YDR266C 1.28516e-20 0.00169007 0.99831
YKR028W YLR451W 5.14595e-31 0.0123783 0.987622
YKR028W YBR049C 2.47541e-34 0.000106139 0.999894
YKR028W YML076C 6.13796e-16 0.0788399 0.92116
YCR028C YMR019W 1.22898e-21 0.181832 0.818168
YCR028C YCR018C 1.41312e-28 2.19709e-05 0.999978
YCR028C YJR147W 1.01563e-29 0.228386 0.771614
YCR016W YER040W 0.991874 0.00812583 3.76603e-10
YCR016W YKL062W 0.999807 0.000193056 2.9224e-18
YCR016W YBR049C 8.43764e-14 0.021958 0.978042
YCR016W YPL230W 1 4.70127e-07 1.60237e-43
YCR016W YKL109W 1.99644e-15 0.00113248 0.998868
YCR016W YKR099W 6.44519e-23 4.20214e-05 0.999958
YCR016W YLR131C 2.15085e-16 0.00166782 0.998332
YCR016W YLR183C 3.05524e-16 0.160618 0.839382
YER149C YFL031W 1.04678e-16 0.00411232 0.995888
YER149C YER130C 1.0557e-16 0.0280856 0.971914
YER149C YLR183C 3.45117e-26 4.8152e-07 1
YER149C YLR014C 7.21162e-16 0.000137104 0.999863
YER149C YDR266C 2.28932e-11 0.168368 0.831632
YDR533C YGL181W 5.25451e-21 0.00143799 0.998562
YDR533C YGR044C 2.14579e-24 0.00070008 0.9993
YDR533C YLR403W 0.946792 0.0532083 2.65749e-10
YDR533C YML081W 0.995419 0.00458096 1.54976e-11
YDR533C YDR043C 1.58013e-24 0.00027517 0.999725
YDR533C YHR124W 0.990826 0.00917435 1.95295e-09
YDR533C YPL177C 1.04522e-17 0.00142047 0.99858
YDR533C YFL044C 1.07002e-23 8.90657e-06 0.999991
YGL222C YCR096C 7.25819e-25 2.50031e-06 0.999997
YGL222C YGR249W 1.37384e-18 0.0436967 0.956303
YGL222C YCR040W 1.11018e-14 0.0394871 0.960513
YGL222C YOL067C 5.93014e-17 0.000891681 0.999108
YDL035C YHR006W 1.19239e-15 0.301248 0.698752
YDL035C YML007W 4.80258e-29 1.61305e-06 0.999998
YDL035C YDR213W 1.12474e-14 0.151468 0.848532
YDL035C YAL051W 2.3263e-21 3.76724e-05 0.999962
YBR177C YEL009C 2.82699e-26 7.64426e-05 0.999924
YBR177C YGL181W 1.82841e-18 0.0267248 0.973275
YBR177C YGR044C 9.44376e-25 2.24576e-06 0.999998
YBR177C YGL096W 4.74314e-14 0.180587 0.819413
YBR177C YML007W 7.47233e-15 0.00869258 0.991307
YBR177C YBL054W 0.995635 0.00436503 7.23013e-23
YLR066W YOL108C 1.3488e-41 3.33963e-09 1
YLR066W YCR096C 9.89248e-25 0.00390554 0.996094
YLR066W YKL038W 0.999342 0.000657945 4.84705e-16
YLR066W YFL031W 2.9982e-15 0.00502267 0.994977
YLR066W YPR065W 0.983971 0.0160293 3.39215e-11
YLR066W YFL021W 0.999662 0.000337525 6.30494e-15
YLR066W YLR183C 1.86905e-23 1.17459e-06 0.999999
YLR066W YAL051W 6.2536e-15 0.000495697 0.999504
YLR066W YDR266C 3.46246e-25 1.18053e-05 0.999988
YLR066W YOL067C 0.985923 0.0140773 8.15658e-14
YJR124C YJR147W 3.36727e-20 0.000179401 0.999821
YJR124C YER111C 0.994376 0.00562419 2.71332e-13
YJR124C YDR451C 1.23273e-24 1.63402e-05 0.999984
YJR124C YLR183C 1.2172e-22 0.0186557 0.981344
YJR124C YBL054W 2.44158e-22 0.131055 0.868945
YJR124C YHR206W 1.57704e-18 0.00886054 0.991139
YJR124C YOR113W 0.901793 0.0982073 9.75608e-10
YHR107C YGL013C 3.44993e-18 8.45775e-05 0.999915
YHR107C YLR183C 2.37843e-17 0.00345851 0.996541
YHR107C YJL089W 0.978067 0.0219327 6.14939e-18
YHR107C YKL043W 2.04448e-24 0.00127862 0.998721
YLL066C YKL038W 3.10425e-20 0.0287195 0.97128
YLL066C YNL068C 1.92761e-20 0.0166171 0.983383
YER112W YCR097W 2.08137e-19 0.111047 0.888953
YER112W YEL009C 9.15379e-23 1.11401e-05 0.999989
YER112W YKL038W 0.761653 0.238347 6.95204e-13
YER112W YDR501W 9.19111e-20 0.00200126 0.997999
YER112W YCR040W 1.74196e-26 1.17215e-05 0.999988
YER112W YJL056C 0.999333 0.000667458 3.83202e-16
YER112W YLR098C 0.699227 0.300773 5.18112e-08
YER112W YPL038W 2.60476e-26 0.00257557 0.997424
YER112W YDR081C 2.27655e-19 0.00125406 0.998746
YGR108W YKL062W 3.55973e-18 4.95778e-06 0.999995
YGR108W YJR060W 3.01245e-16 0.000836497 0.999164
YGR108W YKL112W 0.997671 0.00232932 8.43634e-12
YGR108W YIL131C 7.16104e-17 0.00238562 0.997614
YGR108W YOR162C 0.729551 0.270449 5.33791e-12
YGR108W YOR344C 3.9536e-21 5.59338e-07 0.999999
YGR108W YKL185W 7.10609e-23 0.000213049 0.999787
YGR108W YDL020C 0.99999 9.78985e-06 3.76111e-25
YGR108W YDR146C 1.31739e-16 0.000135776 0.999864
YGR108W YDR451C 5.44004e-28 2.17251e-08 1
YGR108W YFL021W 0.999848 0.000152198 1.31713e-15
YGR108W YML076C 0.964264 0.0357358 8.00025e-09
YGR108W YDR034C 3.05876e-13 1.25217e-05 0.999987
YGR108W YMR016C 3.12027e-22 0.000275039 0.999725
YGR108W YGL035C 2.3464e-18 0.0671605 0.932839
YDR091C YEL009C 1.89484e-28 6.56772e-07 0.999999
YDR091C YNL167C 0.914072 0.085928 4.52911e-08
YDR091C YPL230W 0.98037 0.0196299 3.41983e-37
YDR091C YDR146C 2.41151e-16 0.216415 0.783585
YDR091C YDR423C 0.999979 2.14999e-05 3.48072e-16
YDR091C YBL054W 4.61664e-29 0.000100984 0.999899
YDR091C YHR206W 1.26502e-22 0.000362952 0.999637
YDR091C YDR266C 2.04274e-17 0.0202772 0.979723
YDR091C YDR081C 7.21116e-21 0.000250606 0.999749
YKR092C YFR034C 3.54466e-18 0.00712842 0.992872
YKR092C YJR147W 3.92017e-19 0.247245 0.752755
YKR092C YIL131C 4.71557e-14 0.169385 0.830615
YKR092C YML081W 4.65525e-10 0.264087 0.735913
YKR092C YJL089W 0.997523 0.0024771 4.37041e-29
YKR092C YBL054W 2.69125e-32 1.48741e-05 0.999985
YKR092C YOL067C 1.74722e-11 0.146154 0.853846
YDR143C YGL209W 5.29598e-30 0.0720701 0.92793
YDR143C YER108C 1.68103e-30 0.0111765 0.988824
YDR143C YDR081C 7.09245e-18 0.137649 0.862351
YAL031C YLR098C 8.1001e-23 0.0916168 0.908383
YAL031C YDL056W 7.8469e-39 5.91175e-06 0.999994
YLR089C YEL009C 5.48899e-21 0.000149643 0.99985
YLR089C YKL062W 4.80558e-14 0.0388863 0.961114
YLR089C YIL036W 4.96438e-16 0.0021047 0.997895
YLR089C YLR403W 8.6108e-12 0.155104 0.844896
YLR089C YNL103W 8.90719e-10 0.181831 0.818169
YLR089C YBR297W 5.66391e-20 0.000361272 0.999639
YLR089C YDR266C 8.917e-11 0.270673 0.729327
YKL155C YKL015W 3.71795e-21 5.2825e-06 0.999995
YKL155C YJR060W 2.90062e-24 0.0457295 0.95427
YKL155C YJL110C 1.52386e-16 0.114449 0.885551
YKL155C YML076C 1.59271e-22 1.55425e-06 0.999998
YDR493W YCR097W 1.48446e-38 4.67625e-09 1
YDR493W YGL013C 6.15126e-24 0.00498631 0.995014
YDR493W YMR043W 0.958106 0.0418935 2.30755e-14
YDR493W YLR098C 0.999812 0.000188336 3.0987e-17
YDR493W YJL206C 1.30398e-35 2.64661e-09 1
YDR493W YOL067C 2.36924e-23 0.000162932 0.999837
YLR192C YEL009C 2.78519e-23 0.00716566 0.992834
YLR192C YKL062W 0.988243 0.0117568 1.97704e-13
YLR192C YMR037C 1.36703e-15 0.011534 0.988466
YLR192C YOR032C 0.963606 0.0363941 1.31721e-16
YLR192C YML007W 5.93205e-12 0.0165327 0.983467
YLR192C YBR297W 0.998901 0.001099 2.41342e-27
YLR192C YMR043W 1.32571e-14 0.00370346 0.996297
YLR192C YPL038W 4.41075e-15 0.113168 0.886832
YOR265W YOL108C 8.78646e-30 0.0473597 0.95264
YOR265W YGL181W 2.43682e-19 0.0568532 0.943147
YOR265W YJR147W 0.99987 0.00012999 6.66596e-25
YOR265W YDR123C 0.99963 0.000369746 1.09821e-12
YOR265W YLR131C 1.36146e-17 0.0650988 0.934901
YOR265W YDR501W 1.70051e-19 0.00387107 0.996129
YOR265W YHR178W 0.998256 0.00174442 2.66352e-13
YOR265W YKL043W 1 4.87772e-07 6.96723e-25
YOR265W YDR421W 0.999984 1.58952e-05 1.86959e-16
YOR265W YPL038W 1.53797e-29 0.000713154 0.999287
YOR265W YDR266C 4.62103e-18 0.00443587 0.995564
YOR265W YKR064W 5.21808e-16 0.000783747 0.999216
YDR031W YCR096C 5.6006e-22 0.000150392 0.99985
YDR031W YDR216W 2.25928e-16 0.0215162 0.978484
YDR031W YJR147W 0.993054 0.00694595 5.01722e-15
YDR031W YCL067C 1.0104e-14 0.0260514 0.973949
YDR031W YDL048C 2.52751e-30 5.0642e-05 0.999949
YDR031W YML113W 0.997825 0.00217501 4.99391e-10
YDR453C YOL108C 6.23779e-19 0.00348052 0.996519
YDR453C YCR096C 6.52438e-19 0.0256636 0.974336
YDR453C YPR104C 0.995226 0.00477406 1.50155e-12
YDR453C YNL103W 0.993672 0.00632786 1.14478e-12
YDR453C YPL230W 6.8006e-44 2.10853e-05 0.999979
YDR453C YMR070W 2.54316e-16 0.000269651 0.99973
YDR453C YJL089W 9.26237e-18 0.0597123 0.940288
YDR453C YFL044C 3.08211e-19 0.0502275 0.949773
YDR191W YDR043C 1.50932e-24 0.0445911 0.955409
YDR191W YBR182C 6.96212e-22 0.00842643 0.991574
YDR191W YBR240C 1.69124e-18 0.0514613 0.948539
YDR191W YDR253C 6.25057e-18 0.0109967 0.989003
YER056CA YOL108C 3.4173e-27 4.65809e-05 0.999953
YER056CA YEL009C 3.67299e-24 5.79021e-05 0.999942
YER056CA YOR140W 0.988962 0.0110378 2.22005e-16
YER056CA YFR034C 0.964021 0.0359789 1.76811e-13
YER056CA YLR403W 0.999829 0.00017137 3.38222e-13
YER056CA YIL101C 0.999999 9.72073e-07 5.29499e-33
YER056CA YNL027W 6.02505e-17 0.0060633 0.993937
YER056CA YPL230W 0.999997 2.95726e-06 1.37783e-43
YER056CA YMR070W 5.26532e-19 4.59913e-05 0.999954
YER056CA YLR131C 6.6692e-16 0.00321898 0.996781
YER056CA YML027W 4.525e-20 4.724e-05 0.999953
YER056CA YGL162W 6.50811e-13 0.0108483 0.989152
YER056CA YMR042W 0.999539 0.000460955 3.59744e-17
YER056CA YDR266C 4.05319e-17 4.31305e-05 0.999957
YER056CA YDR253C 0.999992 8.27702e-06 7.76967e-16
YER056CA YJL206C 4.03498e-22 2.56029e-06 0.999997
YER056CA YOR113W 0.999924 7.59386e-05 4.18864e-20
YDR490C YDR520C 8.86885e-15 0.00754228 0.992458
YDR490C YER040W 1.7787e-16 0.0668109 0.933189
YDR490C YBR297W 5.98918e-35 0.000600898 0.999399
YLR459W YEL009C 5.99899e-19 0.00427033 0.99573
YLR459W YCR065W 2.18049e-19 0.000324092 0.999676
YLR459W YML051W 3.20055e-19 0.000554207 0.999446
YLR459W YIR018W 0.998609 0.00139056 9.01636e-15
YLR459W YBR182C 3.96036e-15 0.0144987 0.985501
YLR459W YER169W 0.974016 0.0259837 2.12242e-08
YLR459W YMR042W 7.84458e-13 0.394466 0.605534
YLR459W YMR021C 1.34708e-16 0.0453747 0.954625
YHR099W YCR018C 3.09737e-26 0.000113849 0.999886
YHR099W YMR280C 4.72258e-24 0.00900379 0.990996
YHR099W YDL056W 8.83755e-36 1.06745e-06 0.999999
YLR360W YDL106C 4.27925e-27 0.0532855 0.946714
YLR360W YDL020C 2.0194e-30 0.11261 0.88739
YLR360W YHL009C 4.42983e-28 0.000302338 0.999698
YLR430W YDR310C 4.99579e-13 0.0353681 0.964632
YLR430W YLR451W 6.56231e-25 4.87695e-07 1
YLR430W YER111C 3.70899e-14 0.0281363 0.971864
YLR430W YDL020C 0.999116 0.000884338 3.97021e-21
YHL023C YIL036W 9.10681e-27 1.72343e-05 0.999983
YHL023C YML081W 1.13827e-15 0.00216675 0.997833
YHL023C YDL056W 8.27538e-21 0.00262189 0.997378
YJR054W YCR065W 4.25799e-24 2.01221e-06 0.999998
YJR054W YJR060W 1.33488e-25 6.50751e-05 0.999935
YJR054W YPL230W 0.999999 8.64587e-07 4.66558e-31
YJR054W YPL202C 4.24031e-18 0.00296287 0.997037
YJR054W YMR016C 0.988815 0.0111848 9.36932e-13
YOR053W YOL108C 1.10096e-26 0.0136698 0.98633
YOR053W YIL036W 2.46153e-22 0.361159 0.638841
YOR053W YMR280C 4.04901e-20 0.0433337 0.956666
YOR053W YMR070W 2.65983e-23 0.213549 0.786451
YMR255W YOL108C 2.67057e-30 0.000154872 0.999845
YMR255W YCR096C 4.79941e-24 0.0242067 0.975793
YMR255W YIL131C 0.914802 0.0851978 7.68904e-11
YMR255W YIL101C 1.40727e-30 4.72699e-05 0.999953
YDR033W YEL009C 1.89692e-19 0.000612391 0.999388
YDR033W YOR162C 0.99641 0.00358961 2.76794e-10
YDR033W YDR463W 8.22144e-15 0.000517774 0.999482
YDR033W YFL031W 4.23371e-10 0.142409 0.857591
YDR033W YDR259C 0.994303 0.00569679 2.62184e-11
YDR033W YKL185W 2.06495e-20 0.00200119 0.997999
YDR033W YGL209W 1.05567e-14 0.000394208 0.999606
YDR033W YIR018W 0.995224 0.00477618 2.17432e-11
YDR033W YDR146C 2.31376e-13 0.0122371 0.987763
YDR033W YBR033W 4.14953e-17 0.000643145 0.999357
YDR033W YGL166W 0.997422 0.00257767 5.99861e-14
YDR033W YHL027W 0.999905 9.47186e-05 1.67401e-15
YDR033W YGL035C 5.24283e-37 8.71226e-10 1
YDR033W YER108C 0.992345 0.0076549 5.65243e-13
YDR033W YPL089C 0.999721 0.000278803 4.89685e-12
YDR033W YDL048C 1.43635e-36 2.05395e-08 1
YDR033W YDR266C 1.65977e-15 0.00123138 0.998769
YNL043C YOL108C 6.10014e-22 0.000135491 0.999865
YNL043C YEL009C 2.39184e-22 1.33221e-07 1
YNL043C YIL036W 0.999998 2.41322e-06 8.22339e-19
YNL043C YBL005W 0.968541 0.0314594 8.57814e-19
YNL043C YIL131C 5.63857e-16 0.00308232 0.996918
YNL043C YNL027W 6.71656e-15 0.0102984 0.989702
YNL043C YKL020C 0.987378 0.0126216 1.03895e-09
YNL043C YJL089W 0.999993 6.87696e-06 2.22586e-20
YNL043C YGL166W 1.82205e-24 0.00141407 0.998586
YNL043C YAL051W 8.24272e-10 0.100602 0.899398
YNL241C YEL009C 3.23697e-20 0.000504649 0.999495
YNL241C YGL181W 4.12063e-26 0.000100489 0.9999
YNL241C YIL036W 1.13141e-17 0.0027898 0.99721
YNL241C YML007W 3.28556e-24 0.00219119 0.997809
YNL241C YLR182W 0.881982 0.118018 2.7748e-12
YNL241C YDR423C 1.03037e-13 0.270601 0.729399
YNL241C YMR042W 8.78341e-25 0.0452696 0.95473
YNL241C YDR081C 0.999005 0.000995208 4.86693e-12
YEL011W YKL062W 4.27171e-14 0.242527 0.757473
YEL011W YIL036W 2.16109e-21 0.000262809 0.999737
YEL011W YPL230W 2.76192e-39 5.13547e-05 0.999949
YEL011W YGR249W 4.37517e-19 0.00296448 0.997036
YEL011W YFL044C 1.937e-12 0.103169 0.896831
YEL011W YBL054W 0.991285 0.00871458 1.44086e-17
YEL011W YDL048C 6.10308e-26 0.00267309 0.997327
YDL140C YCR096C 0.99404 0.00596049 2.55625e-17
YDL140C YPL248C 1.03631e-17 0.00113359 0.998866
YDL140C YER111C 1.03575e-22 0.000162398 0.999838
YDL140C YPL177C 0.999257 0.000742771 1.08342e-15
YDL140C YKL032C 8.60416e-25 1.14409e-05 0.999989
YDL140C YHR206W 2.25913e-18 0.0048342 0.995166
YDL140C YPR199C 0.998389 0.00161146 4.11888e-13
YLR079W YGR044C 7.1792e-33 0.000154623 0.999845
YLR079W YKL185W 4.22542e-20 0.108847 0.891153
YLR079W YMR070W 6.77692e-17 0.0929532 0.907047
YLR079W YDR253C 1.37189e-17 0.00299718 0.997003
YOR097C YJR147W 0.999993 7.07631e-06 2.81277e-28
YOR097C YCL067C 6.21083e-34 9.10726e-08 1
YOR097C YJL089W 9.8499e-30 0.00121873 0.998781
YOR097C YDR501W 1.12038e-20 0.00910441 0.990896
YOR097C YGL035C 1.90876e-25 0.0165446 0.983455
YHR103W YDR310C 1.9187e-18 0.00209106 0.997909
YHR103W YLR182W 3.141e-11 0.24506 0.75494
YHR103W YER169W 7.48552e-12 0.248139 0.751861
YHR103W YDR266C 1.78511e-29 3.41328e-05 0.999966
YOL126C YOL108C 8.0611e-24 2.7708e-06 0.999997
YOL126C YGL181W 1.12545e-19 0.0147483 0.985252
YOL126C YMR037C 9.46998e-18 0.00474707 0.995253
YOL126C YGL073W 0.918311 0.0816885 6.5822e-11
YOL126C YML081W 0.739201 0.260799 1.25508e-08
YOL126C YGR249W 5.91722e-30 1.72516e-06 0.999998
YOL126C YML051W 4.03706e-20 4.62479e-06 0.999995
YOL126C YBR297W 1.29e-22 0.000152881 0.999847
YOL126C YBR033W 1.5099e-14 0.000559277 0.999441
YOL126C YFL021W 0.998274 0.0017256 4.1803e-14
YOL126C YPL177C 1.13339e-20 1.90161e-05 0.999981
YOL126C YML027W 1.59171e-21 0.0135947 0.986405
YOL126C YDR034C 0.999407 0.000592698 6.93238e-15
YOL126C YER169W 2.34739e-18 8.47134e-05 0.999915
YHR026W YEL009C 8.94671e-25 0.000127215 0.999873
YHR026W YOR140W 0.993021 0.00697947 9.19973e-11
YHR026W YCR065W 9.02117e-19 0.00447641 0.995524
YHR026W YFL031W 3.99398e-16 0.00846484 0.991535
YHR026W YBR049C 3.73511e-13 0.0249849 0.975015
YHR026W YDR259C 0.984893 0.0151066 5.65497e-15
YHR026W YPR065W 0.736433 0.263567 6.21122e-09
YHR026W YCR040W 4.35211e-19 0.000239492 0.999761
YHR026W YER028C 0.604957 0.395043 1.0802e-10
YHR026W YAL051W 1.3288e-08 0.03228 0.96772
YHR026W YPL038W 1.1144e-21 0.000119886 0.99988
YHR026W YOL089C 0.967414 0.0325864 1.18157e-09
YHR026W YDR266C 5.95056e-15 0.00314535 0.996855
YGR028W YCR096C 3.40067e-22 0.00147053 0.998529
YGR028W YJR147W 0.961483 0.0385166 2.64567e-16
YGR028W YGR044C 1.77921e-23 0.000225679 0.999774
YGR028W YGL073W 1.51663e-17 0.00390848 0.996092
YGR028W YER111C 0.925252 0.0747478 2.96937e-10
YGR028W YER130C 1.27814e-16 0.0388334 0.961167
YGR123C YEL009C 8.86121e-23 0.00130104 0.998699
YGR123C YMR037C 1.02122e-10 0.332988 0.667012
YGR123C YIL101C 0.999455 0.000544563 7.1579e-30
YGR123C YLR183C 4.30158e-24 0.00345712 0.996543
YGR123C YBL054W 4.41742e-24 0.00056089 0.999439
YGR123C YHR206W 3.92447e-13 0.231041 0.768959
YGR123C YDR266C 1.51406e-13 0.00350229 0.996498
YGR123C YDR253C 0.986832 0.013168 1.83403e-13
YMR220W YOL028C 2.69121e-13 0.176222 0.823778
YMR220W YGR044C 3.22727e-24 5.59826e-05 0.999944
YMR220W YJL089W 0.999985 1.54674e-05 4.34632e-20
YMR220W YML027W 3.71394e-14 0.161141 0.838859
YMR220W YKR064W 2.91234e-13 0.0412384 0.958762
YLR290C YGR044C 6.61156e-29 0.000605922 0.999394
YLR290C YKL038W 0.895885 0.104115 6.60409e-13
YLR290C YCL067C 3.22543e-17 0.0718114 0.928189
YLR290C YJL089W 1.03814e-24 2.33455e-05 0.999977
YLR290C YHL027W 2.06274e-13 0.369241 0.630759
YLR290C YBL054W 0.999875 0.000124986 3.12154e-24
YLR290C YPR199C 2.14092e-19 0.00801708 0.991983
YMR188C YMR019W 3.0683e-09 0.0886504 0.91135
YMR188C YOL108C 2.51258e-22 0.000104279 0.999896
YMR188C YCR096C 1.00207e-27 3.8053e-09 1
YMR188C YOL116W 2.82868e-19 2.03566e-06 0.999998
YMR188C YPL202C 3.08109e-16 0.0571322 0.942868
YMR188C YLR183C 8.33246e-21 3.03992e-06 0.999997
YMR188C YER028C 0.998098 0.00190189 6.92771e-16
YMR188C YJL056C 0.999953 4.74145e-05 2.7809e-16
YNL258C YNL167C 6.82096e-19 0.00501836 0.994982
YNL258C YHR084W 9.26575e-20 0.0053698 0.99463
YNL258C YOL089C 3.23037e-15 0.0190616 0.980938
YPR159W YCR096C 1 5.66119e-08 5.53031e-34
YPR159W YEL009C 1.07297e-31 2.43363e-13 1
YPR159W YKL062W 2.28185e-20 1.19243e-05 0.999988
YPR159W YCR065W 5.86904e-34 1.3255e-10 1
YPR159W YMR037C 2.37681e-24 0.00193815 0.998062
YPR159W YBL103C 7.05852e-29 6.20665e-08 1
YPR159W YOL116W 0.999998 1.52453e-06 1.57553e-20
YPR159W YBR182C 2.88553e-25 6.33967e-07 0.999999
YPR159W YGL035C 1 2.19941e-12 5.80538e-28
YPR159W YPL089C 2.30471e-19 0.000208698 0.999791
YHR089C YEL009C 1.43081e-16 0.0340422 0.965958
YHR089C YER040W 8.46961e-12 0.139379 0.860621
YHR089C YJR147W 9.15772e-16 0.0548815 0.945119
YHR089C YOR162C 0.98597 0.01403 3.50522e-13
YHR089C YPL230W 0.991207 0.00879278 7.1988e-30
YHR089C YGL209W 5.91037e-14 0.00328478 0.996715
YHR089C YIR017C 0.999671 0.000329141 8.0039e-21
YHR089C YJL089W 0.69347 0.30653 9.95721e-17
YHR089C YGL166W 2.19098e-17 0.00131555 0.998684
YHR089C YLR098C 0.889871 0.110129 4.16159e-10
YHR089C YPL038W 3.95394e-19 0.00222621 0.997774
YHR089C YDR266C 4.61774e-16 0.00354156 0.996458
YNR018W YEL009C 4.69247e-22 0.000105485 0.999895
YNR018W YFR034C 5.85671e-21 3.57535e-05 0.999964
YNR018W YDR463W 0.946344 0.0536556 6.54388e-08
YNR018W YGL209W 1.86729e-14 0.0130169 0.986983
YNR018W YBR112C 3.65737e-13 0.00768519 0.992315
YNR018W YGL166W 2.43467e-22 0.000498669 0.999501
YNR018W YPL038W 4.52057e-16 0.0030256 0.996974
YNR018W YDR253C 0.992089 0.0079112 4.33886e-15
YNR018W YJL206C 2.75834e-10 0.177946 0.822054
YNR018W YOR113W 0.977845 0.0221551 6.28817e-12
YAL044C YOL108C 1.00784e-17 0.000283613 0.999716
YAL044C YCR096C 4.84777e-25 5.487e-05 0.999945
YAL044C YEL009C 4.49896e-27 7.58921e-06 0.999992
YAL044C YNL167C 0.991219 0.00878103 1.20315e-17
YAL044C YOR140W 0.997326 0.00267386 1.31753e-15
YAL044C YKL112W 1.8477e-10 0.0186257 0.981374
YAL044C YGR044C 3.48291e-26 6.6024e-07 0.999999
YAL044C YGL254W 5.90334e-16 0.00197793 0.998022
YAL044C YMR070W 1.74363e-19 2.11996e-07 1
YAL044C YOR028C 0.999998 1.82583e-06 4.94802e-19
YAL044C YHR178W 2.38252e-20 0.0171933 0.982807
YAL044C YDR421W 2.69748e-18 0.0119921 0.988008
YAL044C YLR098C 0.99914 0.000859534 5.34824e-18
YAL044C YDL048C 1 4.7631e-12 1.52378e-32
YAL044C YOL089C 0.999986 1.37712e-05 7.77283e-18
YAL044C YJL206C 4.76832e-27 2.55036e-06 0.999997
YGR138C YGR288W 0.790543 0.209457 4.25644e-12
YGR138C YER040W 0.993032 0.00696754 1.481e-10
YGR138C YKL062W 1.18011e-40 9.5591e-10 1
YGR138C YGL254W 2.07343e-10 0.0980426 0.901957
YGR138C YGL209W 1.72727e-15 0.00013805 0.999862
YGR138C YER130C 2.65792e-17 0.000690621 0.999309
YGR138C YGR249W 3.59663e-24 7.90828e-07 0.999999
YGR138C YGL096W 5.56964e-21 3.36718e-05 0.999966
YGR138C YIR018W 0.99551 0.00449044 2.2428e-11
YGR138C YOR028C 0.999989 1.1026e-05 2.13253e-17
YGR138C YMR042W 1.79829e-12 0.015854 0.984146
YGR138C YDL048C 3.90888e-48 3.57251e-11 1
YGR138C YHR206W 6.91221e-13 0.000248989 0.999751
YOR253W YOL108C 5.20221e-31 6.59162e-10 1
YOR253W YCR096C 2.70848e-27 4.34302e-12 1
YOR253W YIR023W 0.999999 1.38749e-06 2.96557e-15
YOR253W YFL031W 1.21262e-26 2.53178e-08 1
YOR253W YIL101C 1 4.32284e-07 2.71848e-23
YOR253W YPL230W 0.999999 5.01906e-07 1.19789e-30
YOR253W YIR018W 0.999638 0.000362229 3.62414e-11
YOR253W YLR183C 1.42092e-28 2.32873e-09 1
YOR253W YHR124W 0.999857 0.000143312 2.05783e-13
YOR253W YPL038W 3.91557e-26 1.59098e-05 0.999984
YOR253W YDR266C 6.6312e-23 9.39723e-11 1
YOR253W YDR081C 1.27779e-19 1.0223e-08 1
YOR253W YJL206C 3.21229e-15 0.00039118 0.999609
YOR253W YOL067C 0.999642 0.000357589 1.4652e-18
YNL268W YEL009C 7.73632e-26 6.43643e-07 0.999999
YNL268W YOR162C 0.628302 0.371698 4.57928e-11
YNL268W YMR182C 6.91942e-17 0.00564817 0.994352
YNL268W YLR451W 9.71001e-22 0.000173138 0.999827
YNL268W YNL027W 2.91873e-20 9.71196e-06 0.99999
YNL268W YJL089W 0.986191 0.0138095 1.01885e-16
YNL268W YKR064W 6.23668e-16 0.00167738 0.998323
YIL105C YMR164C 9.29302e-24 3.98841e-05 0.99996
YIL105C YIL036W 4.85955e-29 4.31712e-05 0.999957
YIL105C YDL106C 1.77329e-19 0.0562475 0.943752
YIL105C YDR451C 0.994972 0.00502778 6.54592e-16
YIL105C YPL177C 3.60257e-27 0.0109728 0.989027
YPL255W YPR104C 1.12402e-16 0.0175797 0.98242
YPL255W YDR049W 3.31612e-17 0.0414083 0.958592
YPL255W YLR183C 5.35202e-40 8.74779e-06 0.999991
YGL229C YIL036W 7.2116e-19 0.344572 0.655428
YGL229C YPR196W 9.03738e-14 0.0482677 0.951732
YGL229C YGL013C 1.25989e-20 0.153252 0.846748
YGL229C YDR501W 2.29206e-14 0.0682062 0.931794
YGL229C YDR423C 1.51975e-21 0.0338928 0.966107
YGL229C YBL054W 0.999854 0.000146163 7.83638e-30
YOL005C YMR019W 0.942855 0.0571448 4.75816e-11
YOL005C YOL108C 5.19688e-22 1.57575e-05 0.999984
YOL005C YGL181W 2.24024e-16 0.0475789 0.952421
YOL005C YLR403W 0.999983 1.65885e-05 6.0432e-14
YOL005C YBL103C 0.999965 3.51944e-05 1.34961e-14
YOL005C YDR043C 1 4.26689e-10 1.15221e-30
YOL005C YML007W 3.69811e-16 0.00223986 0.99776
YOL005C YMR043W 6.8199e-21 0.00438874 0.995611
YOL005C YLR183C 3.26395e-27 6.78701e-08 1
YOL005C YPL038W 1.04175e-26 8.66553e-07 0.999999
YOL005C YJL206C 1.49813e-15 0.00040691 0.999593
YML052W YER045C 0.997333 0.00266683 1.64414e-15
YML052W YMR037C 5.36501e-17 0.000408265 0.999592
YML052W YIL131C 4.08155e-19 0.000567004 0.999433
YML052W YMR182C 1.53131e-17 0.00926325 0.990737
YML052W YDR259C 0.976583 0.023417 6.67986e-13
YML052W YDR146C 6.86668e-17 0.0266314 0.973369
YML052W YDR451C 9.91486e-22 0.00578539 0.994215
YML052W YKL032C 4.58509e-15 0.0939196 0.90608
YML052W YPL038W 2.37472e-14 0.325507 0.674493
YBR167C YER045C 1.64654e-25 2.62475e-06 0.999997
YBR167C YNL216W 0.999989 1.11566e-05 3.51903e-23
YBR167C YLR403W 0.999968 3.24658e-05 2.2912e-15
YBR167C YKL020C 0.999866 0.000134463 1.60546e-13
YBR167C YHL009C 1.13008e-36 2.72002e-09 1
YBR167C YAL051W 6.97325e-25 0.00014047 0.99986
YBR167C YPL038W 9.10051e-29 0.0303314 0.969669
YBR167C YKR064W 1.15812e-24 4.12974e-05 0.999959
YHL046C YCR096C 1.245e-29 4.09905e-06 0.999996
YHL046C YLR228C 1.68312e-14 0.00972069 0.990279
YHL046C YDR146C 0.728192 0.271808 4.43741e-11
YHL046C YBR182C 1.07852e-18 0.0246812 0.975319
YHL046C YBR240C 2.17482e-19 0.0175788 0.982421
YPR176C YGR249W 0.982165 0.0178346 2.66298e-13
YPR176C YKR099W 0.999258 0.000742204 1.16082e-14
YPR176C YBR033W 6.04543e-16 0.0105969 0.989403
YPR176C YPL177C 4.0697e-29 3.20965e-05 0.999968
YPR176C YMR042W 3.21235e-17 0.00131536 0.998685
YPR176C YPR199C 2.65369e-25 0.000112288 0.999888
YFL016C YML007W 2.84938e-18 0.0218146 0.978185
YFL016C YFL021W 3.29387e-17 0.00910611 0.990894
YFL016C YFL044C 8.22787e-23 0.00014865 0.999851
YJL062W YKL062W 5.01866e-16 0.0112808 0.988719
YJL062W YER045C 5.95358e-17 0.000589266 0.999411
YJL062W YGL209W 3.2006e-19 0.000183327 0.999817
YJL062W YIR018W 0.929743 0.0702571 1.82863e-10
YEL033W YKR034W 0.999972 2.82701e-05 7.73431e-26
YEL033W YCR096C 3.49671e-33 8.9098e-12 1
YEL033W YEL009C 1.37105e-39 1.31695e-12 1
YEL033W YDR216W 3.65734e-25 2.55777e-06 0.999997
YEL033W YIL036W 0.999755 0.000244861 1.80308e-20
YEL033W YBL103C 1 2.97066e-08 4.58848e-28
YEL033W YBR049C 8.43955e-23 9.07542e-08 1
YEL033W YDR123C 8.94988e-23 6.89932e-08 1
YEL033W YOL116W 1 5.95837e-14 7.40258e-27
YEL033W YIR018W 0.997936 0.00206407 3.14718e-15
YEL033W YDR451C 4.57319e-27 1.15622e-11 1
YEL033W YBR297W 1 3.51738e-10 1.40406e-34
YEL033W YBR083W 4.48888e-44 6.60105e-17 1
YEL033W YJL056C 0.999674 0.000325796 1.2414e-15
YEL033W YDR421W 1.47319e-19 1.02126e-05 0.99999
YEL033W YOL089C 0.999988 1.18261e-05 4.04285e-22
YEL033W YJL206C 1.59012e-28 6.32691e-08 1
YGR282C YEL009C 7.5545e-28 2.21247e-07 1
YGR282C YKL062W 5.14449e-19 0.000932895 0.999067
YGR282C YJR147W 0.921813 0.0781873 1.61757e-11
YGR282C YBL005W 0.999999 6.32968e-07 5.36217e-23
YGR282C YFL031W 1.03139e-19 0.00278706 0.997213
YGR282C YDR259C 0.984955 0.0150455 4.18137e-15
YGR282C YDL020C 2.18818e-19 3.00208e-05 0.99997
YGR282C YBR112C 2.61604e-12 0.0086642 0.991336
YGR282C YCR106W 0.995724 0.0042763 3.33057e-15
YGR282C YBR083W 0.992968 0.00703231 8.27608e-21
YBR188C YCR096C 2.4055e-17 0.00163502 0.998365
YBR188C YER111C 5.2686e-13 0.00976712 0.990233
YBR188C YPL230W 0.999994 5.63176e-06 7.24975e-18
YBR188C YBR240C 1.05109e-20 0.000405042 0.999595
YBR188C YDR253C 1.69127e-21 4.2483e-06 0.999996
YER114C YIL131C 8.65164e-24 0.00481484 0.995185
YER114C YKL020C 2.4974e-17 0.00771511 0.992285
YER114C YER108C 9.47823e-21 0.00337561 0.996624
YER114C YAL051W 9.75913e-11 0.391382 0.608618
YER114C YHR206W 1.51815e-23 0.000177523 0.999822
YJL191W YEL009C 4.5514e-15 0.166546 0.833454
YJL191W YDR216W 2.11734e-12 0.0125691 0.987431
YJL191W YGR288W 0.976219 0.0237809 1.42871e-11
YJL191W YBL005W 0.998756 0.00124427 8.02387e-27
YJL191W YFL031W 1.47201e-10 0.0303501 0.96965
YJL191W YDR207C 0.997971 0.00202934 1.05025e-16
YJL191W YPL230W 1 1.54649e-08 1.38287e-43
YJL191W YGR249W 0.997212 0.00278818 6.99376e-15
YJL191W YGL096W 0.999999 1.29004e-06 2.07457e-23
YJL191W YKL109W 1.72346e-12 0.0259219 0.974078
YJL191W YBR112C 5.3556e-11 0.00834345 0.991657
YJL191W YCR106W 0.991943 0.00805738 8.43442e-16
YJL191W YDR451C 1.82601e-18 0.000343322 0.999657
YJL191W YJL089W 0.999995 4.81267e-06 8.53191e-26
YJL191W YPL038W 2.54679e-19 9.4555e-05 0.999905
YJL191W YKR064W 4.09776e-10 0.0272815 0.972719
YJL191W YJL206C 1.21044e-18 7.10178e-05 0.999929
YDR518W YOL028C 0.955697 0.0443029 1.22108e-10
YDR518W YDR520C 2.70888e-13 0.0470737 0.952926
YDR518W YDR463W 5.2076e-18 0.000398338 0.999602
YDR518W YER111C 4.4084e-21 1.43773e-06 0.999999
YDR518W YDR207C 3.38191e-21 0.00191058 0.998089
YDR518W YJL110C 0.999816 0.000183607 4.99594e-15
YDR518W YER130C 4.67244e-27 1.06852e-05 0.999989
YDR518W YKL109W 0.999999 1.31448e-06 9.33137e-20
YDR518W YLR183C 1.26944e-20 0.000389999 0.99961
YDR518W YNL068C 0.999924 7.60575e-05 2.15158e-16
YDR518W YHR206W 1.31866e-19 0.0028691 0.997131
YDR518W YML113W 0.89586 0.10414 5.15728e-14
YIL002C YGL073W 1.10263e-25 0.00777915 0.992221
YIL002C YPL075W 5.23939e-13 0.178838 0.821162
YIL002C YML076C 3.58053e-16 0.00500955 0.99499
YJR077C YEL009C 2.15105e-26 8.71778e-09 1
YJR077C YER040W 7.01851e-18 1.40341e-05 0.999986
YJR077C YIL036W 0.999891 0.000109495 2.19783e-13
YJR077C YJR147W 1.48411e-22 0.00182437 0.998176
YJR077C YBL005W 0.999338 0.00066174 1.66118e-19
YJR077C YMR182C 9.61e-24 6.22007e-06 0.999994
YJR077C YMR280C 3.15857e-17 7.9158e-05 0.999921
YJR077C YDR259C 0.999998 2.10216e-06 1.03856e-20
YJR077C YML051W 2.43899e-19 0.00016064 0.999839
YJR077C YKL109W 9.45826e-37 1.59991e-07 1
YJR077C YHR124W 0.919278 0.0807218 3.84134e-10
YJR077C YBR182C 0.995681 0.00431864 2.62884e-11
YJR077C YFL044C 3.79735e-21 5.63457e-05 0.999944
YNR013C YCR097W 0.646679 0.353321 2.87646e-16
YNR013C YCR065W 2.35307e-33 9.22982e-07 0.999999
YNR013C YPL089C 1.73457e-18 0.0979984 0.902002
YNR013C YDR266C 1.42972e-25 0.000408644 0.999591
YDR376W YER040W 1.15103e-15 0.0136566 0.986343
YDR376W YDR463W 6.16162e-19 9.22106e-05 0.999908
YDR376W YBL103C 5.38026e-23 0.00413049 0.99587
YDR376W YNL068C 0.999906 9.42459e-05 8.62045e-16
YFL005W YOL108C 6.30662e-21 0.0236742 0.976326
YFL005W YEL009C 1.20668e-25 2.37827e-06 0.999998
YFL005W YFL044C 3.26837e-18 0.000144161 0.999856
YFL005W YPR199C 2.21724e-19 0.0022072 0.997793
YFL005W YOL067C 0.996604 0.00339615 5.99275e-14
YGL058W YOL108C 2.60431e-20 0.00387285 0.996127
YGL058W YGL181W 9.61066e-16 0.00365563 0.996344
YGL058W YPL248C 0.969605 0.030395 5.31239e-10
YGL058W YGL166W 6.64066e-16 0.103256 0.896744
YGL058W YDR266C 6.42446e-16 0.00754635 0.992454
YGL058W YOL067C 0.990326 0.00967356 5.97981e-12
YJL139C YDR259C 6.4531e-18 0.0169123 0.983088
YJL139C YHL027W 5.39375e-18 0.0179543 0.982046
YLR021W YEL009C 0.688747 0.311253 3.72498e-13
YLR021W YIL101C 0.999396 0.000604294 2.28647e-18
YLR021W YHR006W 3.81628e-12 0.0746152 0.925385
YLR021W YER108C 9.18771e-19 0.0153956 0.984604
YLR021W YPL038W 4.77912e-35 8.61644e-07 0.999999
YLR021W YDR253C 3.28713e-15 0.00656677 0.993433
YDL007W YKL015W 6.15558e-14 0.005513 0.994487
YDL007W YGL181W 1.40875e-32 8.36448e-06 0.999992
YDL007W YGR044C 3.09861e-29 9.37149e-05 0.999906
YDL007W YDL020C 7.76243e-26 0.00026422 0.999736
YDL007W YML007W 1.28993e-16 0.327523 0.672477
YDL007W YJL089W 0.998073 0.00192739 4.28727e-13
YDL007W YGL162W 0.994226 0.00577448 3.95378e-12
YDL007W YGL035C 1.89968e-19 0.392569 0.607431
YDL007W YJL056C 0.754406 0.245594 1.66523e-11
YOR287C YPR104C 8.09904e-18 0.000781284 0.999219
YOR287C YDR026C 2.84024e-17 0.00133289 0.998667
YOR287C YDR207C 4.05711e-18 0.00139295 0.998607
YOR287C YPL230W 0.999986 1.43799e-05 1.13566e-39
YOR287C YBL054W 1.06724e-40 6.48782e-09 1
YOR287C YKL032C 0.999635 0.000365073 1.19166e-13
YOR287C YDR421W 0.671498 0.328502 2.6411e-08
YOR287C YPL038W 9.41315e-24 0.000358562 0.999641
YOR287C YPR199C 5.58491e-20 1.27261e-05 0.999987
YOR287C YKR064W 0.821479 0.178521 5.13427e-10
YPL218W YOL108C 9.10874e-21 0.00105971 0.99894
YPL218W YEL009C 7.42603e-23 9.61417e-07 0.999999
YPL218W YPL248C 1.06251e-10 0.0223828 0.977617
YPL218W YMR037C 9.40396e-18 0.000177833 0.999822
YPL218W YJR060W 0.999999 1.00692e-06 3.51122e-20
YPL218W YIL101C 0.999371 0.000628826 3.72141e-23
YPL218W YPL230W 0.999996 3.64373e-06 4.46031e-19
YPL218W YML076C 0.714108 0.285892 4.15287e-08
YPL218W YER028C 0.982895 0.0171053 2.22874e-10
YPL218W YGL166W 3.08344e-17 0.00625473 0.993745
YPL218W YPL038W 3.61535e-18 0.00188778 0.998112
YPL218W YJL206C 5.69528e-14 0.00857699 0.991423
YJL145W YGL181W 2.95343e-15 0.00369158 0.996308
YJL145W YBR049C 1.41483e-11 0.0937584 0.906242
YJL145W YCL067C 4.98189e-15 0.00942575 0.990574
YJL145W YPL230W 0.999977 2.28295e-05 4.28561e-32
YJL145W YKL020C 0.975022 0.0249779 1.44751e-09
YJL145W YLR183C 2.5059e-21 0.000380197 0.99962
YJL145W YDR266C 2.2222e-13 0.0523178 0.947682
YJL145W YDR253C 3.73337e-11 0.395737 0.604263
YJL145W YOL067C 0.862475 0.137525 1.22732e-10
YKL036C YJR060W 4.04987e-26 2.06455e-07 1
YKL036C YKL038W 3.43989e-20 5.85335e-06 0.999994
YKL036C YMR280C 2.9506e-18 0.000257363 0.999743
YKL036C YML081W 0.986858 0.0131422 2.3255e-12
YKL036C YPL230W 2.31948e-64 5.50122e-08 1
YKL036C YML051W 8.40987e-14 0.00226541 0.997735
YKL036C YKR099W 0.999529 0.000470913 2.0225e-20
YKL036C YER169W 2.24644e-11 0.0371091 0.962891
YKL036C YPL038W 0.99955 0.000450366 6.70623e-20
YHR098C YOL108C 0.99996 3.99003e-05 6.69977e-20
YHR098C YCR018C 1.32763e-14 0.0101213 0.989879
YHR098C YGL073W 3.46281e-17 0.00299521 0.997005
YHR098C YHR206W 1.22214e-18 0.00781429 0.992186
YPR198W YDR310C 0.999287 0.000712522 1.02969e-14
YPR198W YPL202C 1.53136e-13 0.114731 0.885269
YPR198W YER184C 3.67993e-24 0.00631191 0.993688
YPR198W YHL027W 4.37477e-18 0.0253209 0.974679
YPR198W YOR113W 1.79138e-15 0.0133882 0.986612
YHR190W YEL009C 3.17315e-27 4.36429e-06 0.999996
YHR190W YOR140W 0.978134 0.0218661 9.91259e-11
YHR190W YGL181W 3.2081e-39 1.54072e-07 1
YHR190W YMR070W 5.00069e-26 4.12592e-05 0.999959
YHR190W YDL106C 8.91634e-22 0.0165275 0.983472
YHR190W YML051W 8.46936e-21 1.22477e-06 0.999999
YHR190W YNL068C 0.999999 8.16896e-07 3.5936e-22
YBR112C YKL112W 5.6689e-19 0.00174369 0.998256
YBR112C YMR070W 3.72654e-35 0.000198563 0.999801
YBR112C YMR043W 5.85711e-18 0.0173847 0.982615
YHR141C YEL009C 1.3012e-23 5.27397e-06 0.999995
YHR141C YBL103C 0.995095 0.00490531 3.24435e-14
YHR141C YIL101C 0.908187 0.0918127 1.00141e-17
YHR141C YPL230W 1 3.69352e-08 2.93084e-39
YHR141C YGL209W 1.84573e-11 0.0643705 0.93563
YHR141C YBR112C 1.16798e-14 0.0040681 0.995932
YHR141C YDR451C 2.09524e-18 0.00152258 0.998477
YHR141C YFL021W 0.99787 0.00213009 1.75079e-14
YHR141C YHL009C 1.20423e-14 0.00112887 0.998871
YHR141C YCR040W 4.66783e-15 0.164766 0.835234
YHR141C YJL056C 0.768476 0.231524 7.36911e-09
YHR141C YBR240C 0.999631 0.000369269 1.82321e-17
YHR141C YAL051W 6.05189e-10 0.0343192 0.965681
YHR141C YDR266C 1.63393e-15 0.000956786 0.999043
YHR141C YJL206C 5.69662e-22 1.2727e-06 0.999999
YHR141C YOR113W 0.996059 0.00394079 4.52951e-15
YLR395C YOL108C 2.51369e-31 5.63362e-09 1
YLR395C YCR096C 1.19503e-25 3.5377e-06 0.999996
YLR395C YNL216W 4.10607e-16 4.64315e-05 0.999954
YLR395C YCR065W 0.999956 4.36247e-05 1.398e-23
YLR395C YBL005W 1 1.63675e-08 5.40527e-28
YLR395C YGR044C 7.70502e-22 2.10346e-06 0.999998
YLR395C YDR049W 0.99958 0.000419679 4.37858e-18
YLR395C YML051W 6.13066e-13 0.000436739 0.999563
YLR395C YKL109W 2.96859e-25 2.72373e-07 1
YLR395C YCR106W 0.999827 0.000172591 3.60104e-15
YLR395C YJL206C 1.78004e-30 4.72736e-08 1
YAL041W YOL108C 0.627576 0.372424 5.31643e-12
YAL041W YKR034W 0.857824 0.142176 1.14491e-10
YAL041W YLR403W 1.085e-22 0.000810765 0.999189
YAL041W YBR083W 1.02463e-29 0.00316316 0.996837
YAL041W YHR178W 1.69197e-24 0.000231506 0.999768
YAL041W YDR266C 3.15617e-15 0.0418789 0.958121
YNL011C YCR097W 1.22435e-18 0.00422166 0.995778
YNL011C YPL230W 3.4939e-25 0.186415 0.813585
YNL011C YDL020C 7.15591e-21 0.000841313 0.999159
YNL011C YGL096W 5.28458e-16 0.0600917 0.939908
YNL011C YBL054W 0.674643 0.325357 4.51047e-16
YDL135C YCR096C 8.87873e-32 2.96001e-05 0.99997
YDL135C YLR403W 0.955172 0.0448283 8.55246e-14
YDL135C YNL103W 0.998877 0.00112262 8.90133e-18
YDL135C YML007W 7.7531e-29 1.18126e-05 0.999988
YDL135C YLR183C 2.01711e-20 0.000978301 0.999022
YDL135C YJL056C 0.999354 0.000646485 7.60074e-14
YDL135C YPR199C 3.51557e-23 0.00218437 0.997816
YDL135C YDR266C 1.73527e-29 2.49629e-07 1
YOR054C YOR162C 1.68908e-16 0.0239411 0.976059
YOR054C YNL103W 5.20282e-26 0.000220334 0.99978
YOR054C YPL230W 5.99969e-63 0.000204106 0.999796
YOR054C YGL096W 2.99525e-20 0.172656 0.827344
YGR214W YKR034W 0.999998 1.86962e-06 3.69649e-23
YGR214W YEL009C 1.07633e-48 5.75852e-09 1
YGR214W YOR140W 1 5.42096e-08 7.99189e-20
YGR214W YGR288W 1 1.34329e-11 1.06141e-22
YGR214W YCR018C 1.74796e-25 2.1938e-10 1
YGR214W YJR147W 3.46672e-23 8.5985e-06 0.999991
YGR214W YHR084W 1.37708e-19 2.88192e-07 1
YGR214W YIL101C 1 2.25222e-11 1.20148e-39
YGR214W YDR259C 1 2.08131e-08 2.12983e-27
YGR214W YMR070W 9.8549e-28 5.86221e-13 1
YGR214W YKL109W 2.20746e-24 3.51025e-12 1
YGR214W YCR106W 0.999988 1.17062e-05 1.20043e-21
YGR214W YLR183C 1.84361e-29 1.13348e-11 1
YGR214W YGL166W 1.70358e-35 7.49186e-15 1
YGR214W YDL048C 1 6.91332e-11 7.38504e-45
YDR308C YCR096C 4.5884e-27 1.42646e-05 0.999986
YDR308C YDR310C 4.6697e-20 0.000381359 0.999619
YDR308C YMR164C 0.993962 0.00603826 2.01135e-10
YDR308C YLR228C 0.991799 0.00820124 1.28362e-12
YDR308C YKL020C 0.619476 0.380524 1.06977e-09
YDR308C YDR034C 1.72249e-19 0.0029467 0.997053
YDR308C YAL051W 3.62022e-17 0.0178781 0.982122
YDR308C YLR098C 0.999699 0.000301083 5.45951e-14
YDR308C YDR266C 6.54665e-25 3.73612e-05 0.999963
YDR308C YDL056W 7.17005e-21 0.00253961 0.99746
YBR035C YOR140W 0.996263 0.00373735 3.15812e-14
YBR035C YDR520C 0.703856 0.296144 1.84865e-08
YBR035C YGL181W 1.91434e-21 0.000437189 0.999563
YBR035C YCL067C 2.10561e-30 9.59624e-08 1
YBR035C YKL185W 0.999953 4.70223e-05 2.68799e-22
YBR035C YDL020C 1.22999e-24 0.0002803 0.99972
YBR035C YBR083W 2.30846e-26 0.0192085 0.980791
YBR035C YKR064W 5.49313e-10 0.215066 0.784934
YBR035C YJL206C 2.7176e-13 0.0153701 0.98463
YCR002C YKR034W 0.999847 0.000153292 2.54489e-18
YCR002C YER045C 0.999756 0.000244023 1.42344e-17
YCR002C YGL181W 4.64361e-26 0.000121042 0.999879
YCR002C YDR463W 8.55494e-18 0.0103805 0.98962
YCR002C YBR297W 1 4.46521e-07 9.01507e-21
YCR002C YDR501W 7.42771e-16 0.0196567 0.980343
YCR002C YPR199C 1.68013e-20 0.000457388 0.999543
YCR002C YKR064W 2.14991e-15 0.00605404 0.993946
YDR244W YIL036W 1.93914e-56 4.45008e-05 0.999955
YDR244W YML007W 5.51336e-40 0.00117799 0.998822
YAL016W YEL009C 5.58289e-21 0.0620004 0.938
YAL016W YIL036W 4.49613e-35 5.31916e-08 1
YAL016W YML007W 5.38432e-31 1.71822e-05 0.999983
YLR163C YGL181W 6.33316e-38 9.05648e-06 0.999991
YLR163C YIL036W 4.73523e-27 0.320145 0.679855
YLR163C YDR259C 6.97376e-28 0.006967 0.993033
YDL072C YCR096C 5.65004e-17 0.258111 0.741889
YDL072C YEL009C 2.79641e-24 1.72922e-06 0.999998
YDL072C YDR216W 1.94063e-14 0.0128542 0.987146
YDL072C YLR256W 1.17748e-13 8.76157e-05 0.999912
YDL072C YBL005W 0.997327 0.00267255 1.92903e-19
YDL072C YHR084W 0.868557 0.131443 5.37039e-09
YDL072C YGL071W 0.620654 0.379346 7.95412e-09
YDL072C YCL067C 8.4011e-17 0.00036743 0.999633
YDL072C YML007W 1.56037e-20 6.76378e-06 0.999993
YDL072C YGL166W 6.69565e-26 9.63536e-06 0.99999
YDL072C YBL054W 0.999991 9.25593e-06 1.06577e-28
YDL072C YDL048C 2.27837e-24 2.34332e-06 0.999998
YBR207W YEL009C 9.98982e-26 0.000321971 0.999678
YBR207W YDR520C 0.890218 0.109782 1.0184e-09
YBR207W YML051W 3.06143e-16 0.259306 0.740694
YBR207W YBR297W 2.06488e-30 4.79861e-05 0.999952
YBR207W YGL013C 5.73204e-22 0.000510941 0.999489
YBR207W YML076C 0.824985 0.175015 9.12212e-11
YBR207W YFL044C 2.94411e-16 0.0322462 0.967754
YBR207W YER169W 7.12844e-14 0.0673825 0.932617
YPL143W YEL009C 2.00456e-40 1.4892e-08 1
YPL143W YGR288W 1 3.29543e-07 8.01661e-16
YPL143W YKL112W 0.970492 0.0295079 7.78629e-12
YPL143W YIL101C 0.999977 2.27445e-05 2.48816e-22
YPL143W YDR123C 2.24261e-15 0.245176 0.754824
YPL143W YPL230W 0.999996 4.47875e-06 3.76907e-43
YPL143W YMR070W 1.99398e-22 3.49149e-06 0.999997
YPL143W YCR106W 0.972884 0.027116 1.21303e-12
YPL143W YLR131C 1.90253e-13 0.0302626 0.969737
YPL143W YML027W 1.8017e-18 0.000156739 0.999843
YPL143W YJL056C 0.994888 0.00511197 2.10775e-12
YPL143W YAL051W 2.28323e-11 0.0038657 0.996134
YPL143W YDL048C 0.99938 0.000620432 5.8366e-25
YPL143W YDR266C 1.94294e-18 0.0005962 0.999404
YPL143W YJL206C 5.42655e-29 3.09697e-10 1
YPL143W YOR113W 0.998698 0.00130184 1.59724e-15
YDR092W YOL108C 1.88674e-18 0.168797 0.831203
YDR092W YCR096C 1.38396e-27 0.000851905 0.999148
YDR092W YJR147W 0.994402 0.00559759 1.4375e-15
YDR092W YML007W 5.41131e-17 0.24679 0.75321
YDR092W YDR423C 3.21892e-25 0.000416603 0.999583
YJL167W YEL009C 3.12375e-26 4.79134e-07 1
YJL167W YLR256W 1.73587e-10 0.0636907 0.936309
YJL167W YGL181W 7.27415e-17 0.0012003 0.9988
YJL167W YGR044C 2.79812e-20 3.37747e-05 0.999966
YJL167W YBR297W 0.999362 0.000637532 4.22242e-20
YJL167W YJL089W 0.999188 0.000811939 4.41709e-18
YJL167W YGL162W 0.991373 0.00862687 8.38206e-10
YJL167W YDL048C 0.994155 0.00584487 8.30505e-19
YML055W YCR096C 1.26958e-29 3.42885e-07 1
YML055W YDR026C 3.65503e-15 0.0253452 0.974655
YML055W YGR249W 0.849871 0.150129 4.61877e-15
YML055W YKL109W 0.995892 0.00410777 3.85933e-14
YML055W YLR183C 6.27218e-18 0.00161034 0.99839
YML055W YJL206C 4.00152e-23 4.59252e-07 1
YLL050C YCR096C 1.65636e-30 2.79351e-06 0.999997
YLL050C YEL009C 2.04482e-28 8.68644e-06 0.999991
YLL050C YDR216W 1.63025e-20 0.00019753 0.999802
YLL050C YOR140W 0.99999 1.03981e-05 1.17527e-27
YLL050C YDR310C 0.991235 0.00876474 3.40465e-16
YLL050C YGL181W 1.02851e-24 1.8406e-06 0.999998
YLL050C YOR032C 0.999781 0.000218702 5.41576e-23
YLL050C YBL103C 0.999987 1.29719e-05 3.71623e-26
YLL050C YIR018W 0.994247 0.0057531 2.2938e-18
YLL050C YDR266C 3.49867e-16 0.00798679 0.992013
YLL050C YKR064W 8.02532e-12 0.00300213 0.996998
YLL050C YJL206C 1.89517e-21 0.347381 0.652619
YGR133W YOL116W 1.52204e-25 0.358429 0.641571
YGR133W YGL166W 2.68715e-48 3.04649e-13 1
YGR133W YFL044C 2.271e-33 0.0005464 0.999454
YDR023W YKR034W 1 1.56232e-07 2.57381e-25
YDR023W YEL009C 3.2537e-46 1.70955e-10 1
YDR023W YIL131C 1.82997e-20 0.00174669 0.998253
YDR023W YKL038W 4.34907e-11 0.0455065 0.954494
YDR023W YMR182C 0.999999 5.95106e-07 4.37987e-21
YDR023W YIR017C 0.999999 6.27672e-07 2.45774e-22
YDR023W YML051W 0.998888 0.00111189 7.50935e-14
YDR023W YHL009C 7.89978e-18 0.00146081 0.998539
YDR023W YJL089W 1 1.95977e-10 5.68524e-36
YDR023W YMR016C 7.68708e-26 6.15974e-07 0.999999
YDR023W YAL051W 4.81701e-12 0.0157974 0.984203
YDR023W YDR266C 1.07891e-18 2.5931e-05 0.999974
YDR006C YER045C 4.31018e-26 0.02954 0.97046
YDR006C YCR018C 4.16242e-18 0.233434 0.766566
YDR006C YDR034C 2.43555e-26 0.000239566 0.99976
YDR006C YJL056C 1.43162e-19 0.00312126 0.996879
YNL256W YNL216W 6.96076e-19 0.00076984 0.99923
YNL256W YKR099W 7.27212e-19 0.00364071 0.996359
YNL256W YLR183C 8.92324e-24 6.35939e-05 0.999936
YNL256W YJL089W 0.99885 0.00115029 3.52654e-24
YNL256W YDR081C 3.2693e-14 0.0181339 0.981866
YNL256W YOR113W 0.988308 0.0116917 3.31134e-12
YHR197W YIL036W 0.996148 0.00385153 6.39663e-16
YHR197W YCR018C 3.33685e-09 0.320808 0.679192
YHR197W YDR207C 4.06847e-20 0.0001219 0.999878
YHR197W YPL230W 0.994646 0.00535445 3.86579e-34
YHR197W YGL096W 0.999994 5.94218e-06 8.16806e-23
YHR197W YDR034C 1.73405e-11 0.0379555 0.962045
YHR197W YBL054W 1.25958e-31 2.26256e-06 0.999998
YHR197W YDL048C 4.20439e-19 0.00906247 0.990938
YHR197W YHR206W 2.67683e-18 0.00272996 0.99727
YHR197W YDR266C 8.44147e-18 0.0046013 0.995399
YER098W YKL062W 3.4504e-22 0.14758 0.85242
YER098W YER045C 1.12004e-18 0.0148269 0.985173
YER098W YER184C 1.27582e-12 0.0921719 0.907828
YER098W YBR297W 1.44278e-21 0.391177 0.608823
YER098W YGL013C 1.74624e-22 0.000178719 0.999821
YPL258C YPL230W 3.5642e-35 1.32075e-07 1
YPL258C YJL056C 6.35802e-16 0.345225 0.654775
YPL258C YLR098C 6.77567e-15 0.0891345 0.910865
YPL258C YHR206W 7.81499e-16 0.0284633 0.971537
YDR540C YCR097W 6.42228e-16 0.237865 0.762135
YDR540C YDR520C 2.16208e-14 0.00889136 0.991109
YDR540C YBR049C 0.958704 0.0412964 2.47521e-16
YDR540C YDL020C 8.48048e-27 0.000235485 0.999765
YDR540C YDR034C 2.26642e-15 0.0299731 0.970027
YDR540C YJL056C 6.27852e-21 0.0461162 0.953884
YDR540C YBR240C 9.9746e-25 0.0215616 0.978438
YIL036W YGL181W 8.66477e-31 0.000173935 0.999826
YIL036W YDR463W 5.22876e-14 0.00972826 0.990272
YIL036W YGL096W 1.22081e-33 8.76086e-06 0.999991
YIL036W YML007W 8.38756e-25 0.00189507 0.998105
YIL036W YOL067C 1.66426e-17 0.00131619 0.998684
YDL082W YEL009C 4.58684e-29 1.5838e-05 0.999984
YDL082W YCR018C 2.77193e-11 0.112593 0.887407
YDL082W YBL005W 0.999997 3.07061e-06 1.07707e-27
YDL082W YGL071W 3.87763e-14 0.00975702 0.990243
YDL082W YBL103C 0.99094 0.00905971 1.06052e-12
YDL082W YIL101C 1 2.96083e-07 4.81687e-38
YDL082W YDR259C 0.999391 0.000608628 1.04905e-18
YDL082W YIR017C 0.99517 0.00483027 3.68079e-16
YDL082W YML051W 1.51155e-09 0.0869988 0.913001
YDL082W YBR112C 4.25264e-13 0.00405587 0.995944
YDL082W YER184C 0.987799 0.0122014 1.5178e-13
YDL082W YBR083W 3.04954e-22 4.80877e-05 0.999952
YDL082W YGL166W 1.33326e-12 0.00323681 0.996763
YDL082W YER108C 0.93495 0.0650504 2.20755e-11
YDL082W YDL048C 1 1.65046e-08 9.82142e-30
YDL082W YPL038W 7.68728e-12 0.099695 0.900305
YDL082W YOL089C 0.974972 0.0250284 6.26679e-11
YDL082W YDR266C 5.19556e-14 0.00158842 0.998412
YDL082W YJL206C 4.60189e-13 0.0124855 0.987514
YML119W YDR146C 8.77409e-15 0.000368808 0.999631
YML119W YPL177C 1.74641e-19 0.000321168 0.999679
YML119W YBR182C 1.28895e-19 0.317046 0.682954
YML119W YGL166W 1.83397e-21 0.000219191 0.999781
YML119W YMR021C 2.98459e-16 0.000877894 0.999122
YML119W YML113W 1.41709e-15 0.204683 0.795317
YPL273W YEL009C 1.53882e-22 0.000127424 0.999873
YPL273W YOR140W 0.860225 0.139775 1.62995e-07
YPL273W YNL216W 8.48153e-12 0.0133108 0.986689
YPL273W YJR147W 1.23531e-25 4.63358e-05 0.999954
YPL273W YKL038W 0.98025 0.0197504 4.82923e-12
YPL273W YIL101C 0.999995 4.59944e-06 1.47635e-34
YPL273W YGL209W 5.09545e-11 0.0318558 0.968144
YPL273W YFL021W 0.999857 0.000143283 5.70316e-19
YPL273W YPL177C 2.92827e-19 0.000357269 0.999643
YPL273W YMR021C 4.38164e-14 0.0214536 0.978546
YPL273W YPR199C 9.44926e-15 0.0054659 0.994534
YPL273W YDR266C 2.31566e-15 0.000364412 0.999636
YJL050W YPR104C 4.23473e-23 0.00692754 0.993072
YJL050W YIL101C 0.999046 0.000954308 2.54455e-30
YJL050W YJL089W 0.998249 0.00175116 1.88102e-25
YJL050W YJL056C 1.21492e-21 0.00884555 0.991154
YJL050W YHR206W 1.75182e-17 0.214424 0.785576
YJL050W YLR014C 5.6303e-18 0.0174216 0.982578
YJL050W YDR266C 4.83505e-18 0.0482878 0.951712
YLR051C YOL108C 2.21181e-23 0.00504232 0.994958
YLR051C YCR096C 6.13886e-19 0.00446702 0.995533
YLR051C YOR162C 0.999957 4.25205e-05 1.37938e-17
YLR051C YBL103C 0.999537 0.000462732 1.64309e-14
YLR051C YPL230W 0.999986 1.35524e-05 1.68991e-49
YLR051C YJL110C 2.36875e-14 0.0054352 0.994565
YLR051C YBL054W 6.64421e-32 6.49324e-07 0.999999
YLR051C YMR021C 3.75387e-16 0.00173692 0.998263
YLR051C YDR266C 3.77736e-13 0.0150532 0.984947
YOR136W YMR019W 0.99572 0.00428025 1.29778e-13
YOR136W YKR034W 0.99986 0.00013965 5.45036e-21
YOR136W YDR216W 1.06414e-17 0.000632349 0.999368
YOR136W YFR034C 0.999857 0.00014298 3.86906e-18
YOR136W YKL062W 4.05591e-21 2.23601e-05 0.999978
YOR136W YER045C 0.998305 0.00169494 6.28606e-15
YOR136W YLR256W 5.01994e-18 0.000613994 0.999386
YOR136W YGL181W 2.9733e-27 7.47011e-06 0.999993
YOR136W YML051W 1.79165e-16 8.778e-05 0.999912
YOR136W YML007W 3.73692e-18 0.00394107 0.996059
YOR136W YKR099W 0.999989 1.13892e-05 3.89548e-19
YOR136W YFL044C 5.65031e-19 0.00133525 0.998665
YOR136W YPL038W 0.999886 0.000113561 6.75974e-18
YOR136W YPR199C 1.67899e-18 4.18466e-05 0.999958
YBL113C YLR256W 3.5701e-16 0.00027685 0.999723
YBL113C YCR065W 6.86407e-22 0.000952614 0.999047
YBL113C YOR162C 4.95941e-13 0.0873907 0.912609
YBL113C YBR112C 8.00873e-10 0.337362 0.662638
YBL113C YFL021W 1.33448e-14 0.00366429 0.996336
YBL113C YMR043W 6.11018e-09 0.23473 0.76527
YOR202W YMR019W 7.49393e-11 0.0370804 0.96292
YOR202W YOL108C 3.54513e-18 4.20817e-05 0.999958
YOR202W YCR097W 1 2.04801e-08 3.00593e-27
YOR202W YEL009C 3.55772e-18 8.4798e-06 0.999992
YOR202W YFR034C 8.72381e-17 0.000702446 0.999298
YOR202W YLR403W 0.999294 0.000705945 1.98172e-16
YOR202W YLR451W 1.14756e-16 0.000249279 0.999751
YOR202W YKL185W 0.999998 2.2781e-06 5.2282e-20
YOR202W YOL116W 0.999941 5.90107e-05 3.6737e-16
YOR202W YGR249W 0.985956 0.0140437 4.37215e-13
YOR202W YIR017C 2.93034e-17 0.00241779 0.997582
YOR202W YKL020C 0.99029 0.0097103 3.93409e-12
YOR202W YBR112C 2.49881e-16 0.000615125 0.999385
YOR202W YFL021W 0.999839 0.000160519 1.56683e-13
YOR202W YDL170W 2.56839e-17 4.51576e-05 0.999955
YOR202W YDR423C 5.83388e-11 0.378936 0.621064
YOR202W YGL162W 2.24556e-15 0.00130842 0.998692
YOR202W YPL089C 6.71756e-15 0.000178451 0.999822
YOR202W YER169W 0.987834 0.0121658 1.96677e-10
YOR202W YDL048C 0.999997 2.6603e-06 1.81854e-20
YOR202W YPL038W 2.38394e-24 1.64321e-06 0.999998
YOR202W YDR266C 5.96244e-11 0.0387347 0.961265
YOR202W YJL206C 4.33809e-18 7.25998e-06 0.999993
YGR137W YEL009C 1.83848e-18 0.00071167 0.999288
YGR137W YGL181W 1.2336e-15 0.166739 0.833261
YGR137W YPL230W 2.84582e-32 0.30732 0.69268
YGR137W YDR043C 2.22477e-20 0.00110661 0.998893
YGR137W YBR297W 0.970936 0.0290638 7.18086e-15
YGR137W YGL166W 4.82423e-15 0.00848623 0.991514
YGR137W YFL044C 7.03437e-18 0.000920239 0.99908
YGR142W YKR034W 0.968685 0.0313154 7.19051e-11
YGR142W YDR216W 1.2065e-10 0.220276 0.779724
YGR142W YGL181W 6.85553e-18 0.0201557 0.979844
YGR142W YCR065W 0.93691 0.0630899 5.8113e-12
YGR142W YDR123C 1.94888e-08 0.355285 0.644715
YGR142W YCL066W 0.994335 0.0056651 1.33896e-15
YGR142W YDL020C 6.04863e-34 8.39805e-09 1
YGR142W YGL096W 2.12204e-16 0.00322914 0.996771
YGR142W YML007W 7.61489e-21 0.00205865 0.997941
YGR142W YKR099W 0.94382 0.0561803 1.70803e-11
YGR142W YLR098C 0.981527 0.0184727 4.18232e-10
YOL165C YOL028C 2.89584e-17 0.0152864 0.984714
YOL165C YML081W 0.903965 0.096035 2.25991e-11
YOL165C YGL096W 2.44478e-28 0.00257605 0.997424
YOL165C YCR106W 2.63038e-19 0.000696893 0.999303
YOL165C YFL044C 4.19744e-16 0.0269576 0.973042
YKL186C YCR096C 2.29848e-33 4.10833e-08 1
YKL186C YLR403W 0.99994 6.01795e-05 1.70654e-15
YKL186C YNL103W 9.25121e-37 6.25753e-05 0.999937
YKL186C YKL032C 3.92219e-31 0.0403354 0.959665
YKL186C YPL038W 2.64109e-44 8.1659e-05 0.999918
YKL186C YOL089C 0.98049 0.0195103 3.53221e-12
YDR221W YDR259C 1.27989e-22 0.0871556 0.912844
YDR221W YHR178W 2.59276e-20 0.146846 0.853154
YDR221W YDR213W 6.95322e-20 0.106935 0.893065
YGR264C YNL216W 9.34494e-19 0.000408144 0.999592
YGR264C YFL031W 2.49956e-19 0.000256788 0.999743
YGR264C YIL101C 0.997974 0.00202643 5.54318e-24
YGR264C YPL230W 0.999974 2.62468e-05 1.26847e-42
YGR264C YPR065W 0.832704 0.167296 2.2737e-09
YGR264C YBR033W 3.25944e-13 0.0171591 0.982841
YGR264C YMR016C 2.13904e-25 0.000229603 0.99977
YGR264C YDR266C 5.71118e-17 0.0011948 0.998805
YDL184C YEL009C 8.25997e-33 0.000134041 0.999866
YDL184C YOR140W 0.998914 0.00108553 2.10895e-25
YDL184C YMR164C 1.22086e-26 6.25543e-06 0.999994
YDL184C YJR147W 0.999705 0.000294956 6.76997e-21
YDL184C YFL031W 8.07406e-28 1.00638e-06 0.999999
YDL184C YBL103C 0.999996 3.89055e-06 3.05063e-28
YDL184C YIL101C 0.75266 0.24734 7.15695e-24
YDL184C YLR183C 2.11634e-21 1.2296e-05 0.999988
YDL184C YJL089W 1 9.96806e-11 4.48835e-45
YDL184C YDR034C 2.42861e-18 1.59348e-05 0.999984
YDL184C YFL044C 0.99999 1.00945e-05 4.96553e-22
YDL184C YPL038W 1.35337e-24 7.52008e-06 0.999992
YDL184C YJL206C 1.29994e-50 5.97432e-13 1
YDL184C YOL067C 0.999239 0.000760852 8.40922e-17
YDR504C YCR097W 9.9644e-21 0.000236907 0.999763
YDR504C YDR216W 6.50571e-14 0.0396077 0.960392
YDR504C YER111C 7.09074e-11 0.138815 0.861185
YDR504C YGL096W 9.23264e-17 0.0636367 0.936363
YDR504C YDL048C 1.19457e-32 3.12805e-06 0.999997
YPR042C YMR280C 2.54914e-22 0.00289656 0.997103
YPR042C YKL020C 3.53034e-16 0.348168 0.651832
YPR042C YLR131C 7.79971e-20 0.00157086 0.998429
YPR042C YPR065W 2.86862e-17 0.0282995 0.971701
YBL083C YER040W 3.40654e-13 0.161483 0.838517
YBL083C YJR147W 3.2581e-28 0.000306948 0.999693
YBL083C YIL131C 1.80124e-17 0.041831 0.958169
YBL083C YMR280C 0.787625 0.212375 1.83144e-11
YBL083C YCL067C 0.999996 3.66697e-06 1.60364e-19
YBL083C YGL209W 6.13183e-17 0.00291415 0.997086
YBL083C YDR451C 2.12475e-31 4.63885e-05 0.999954
YBL083C YJL089W 0.995429 0.00457104 4.68982e-17
YBL083C YGL166W 6.66754e-17 0.00317859 0.996821
YBR085W YEL009C 2.24502e-24 1.47011e-06 0.999999
YBR085W YBL005W 0.999154 0.000845831 6.09721e-18
YBR085W YIL131C 3.33792e-16 0.00456285 0.995437
YBR085W YFL031W 1.68761e-15 0.169841 0.830159
YBR085W YHR178W 5.00963e-19 0.00148381 0.998516
YKL106W YGL181W 0.999347 0.000652542 2.37119e-15
YKL106W YKL112W 4.14924e-32 3.42141e-07 1
YKL106W YNL103W 4.42894e-22 0.0579544 0.942046
YKL106W YIL101C 0.999993 7.0317e-06 8.11372e-34
YKL106W YER130C 3.18363e-27 0.000557806 0.999442
YKL106W YMR021C 2.26852e-20 0.0137889 0.986211
YKL106W YDR266C 4.54724e-23 2.20754e-05 0.999978
YBR281C YNL027W 4.92232e-15 0.0537804 0.94622
YBR281C YDL106C 2.09128e-15 0.0995908 0.900409
YBR281C YDR146C 3.56332e-17 0.0172621 0.982738
YBR281C YJL089W 0.632189 0.367811 4.13814e-16
YBR281C YML076C 1.51332e-15 0.00294906 0.997051
YBL078C YCR096C 2.70197e-20 0.0112535 0.988746
YBL078C YIL036W 5.3598e-18 0.0019563 0.998044
YBL078C YJR147W 0.991082 0.00891763 1.67948e-18
YBL078C YGR044C 4.59249e-24 0.00180615 0.998194
YBL078C YKL185W 0.952478 0.0475223 2.3756e-19
YBL078C YDR043C 1.6877e-18 0.0388819 0.961118
YBL078C YPL177C 2.5354e-15 0.195889 0.804111
YLL001W YKL062W 1.49846e-29 7.42098e-05 0.999926
YLL001W YOR162C 4.27252e-26 0.00223467 0.997765
YLL001W YML007W 4.83865e-21 0.231266 0.768734
YOL136C YKL062W 1.67378e-16 0.0036649 0.996335
YOL136C YGR044C 0.998015 0.00198549 1.22762e-15
YOL136C YKL038W 0.86958 0.13042 5.504e-10
YOL136C YDR463W 3.17311e-09 0.383745 0.616255
YOL136C YMR280C 0.999862 0.000137829 7.24809e-24
YOL136C YGL209W 4.60507e-17 0.00883289 0.991167
YOL136C YPL202C 9.3069e-13 0.0211322 0.978868
YOL136C YDR501W 6.8758e-11 0.0510788 0.948921
YOL136C YDL048C 6.95103e-44 6.96645e-07 0.999999
YOL136C YDR253C 0.951084 0.0489155 1.43981e-12
YOL136C YKR064W 2.38292e-15 0.00128535 0.998715
YGR038W YCR097W 2.79461e-44 5.09249e-11 1
YGR038W YEL009C 1.09112e-22 0.000299156 0.999701
YGR038W YOR140W 0.999998 1.72951e-06 5.38428e-18
YGR038W YER045C 1 1.55633e-07 1.48276e-18
YGR038W YGR044C 1.58651e-46 1.19895e-09 1
YGR038W YHR084W 6.47265e-33 2.97364e-10 1
YGR038W YBR049C 2.52286e-25 5.94763e-09 1
YGR038W YDR501W 5.01768e-27 1.71336e-07 1
YGR038W YML076C 0.99899 0.0010102 6.18651e-15
YPL279C YJR147W 4.85945e-37 3.59899e-07 1
YPL279C YBL054W 7.3759e-43 0.000609168 0.999391
YPL279C YMR021C 1.32399e-18 0.0779619 0.922038
YHR132C YGR288W 3.77031e-15 0.00993423 0.990066
YHR132C YHR084W 6.39532e-15 0.0141404 0.98586
YHR132C YFL031W 1.44396e-14 0.162052 0.837948
YHR132C YJL110C 0.998177 0.00182345 6.07274e-13
YHR132C YML051W 9.84851e-14 0.0134995 0.986501
YHR132C YPR196W 0.998355 0.00164497 2.22456e-13
YHR132C YPL177C 2.3609e-19 0.00248031 0.99752
YHR132C YHL027W 3.81505e-14 0.00903776 0.990962
YDR101C YIL101C 0.999975 2.49018e-05 2.66251e-24
YDR101C YGL209W 1.47877e-21 5.72718e-05 0.999943
YDR101C YDR049W 1.09523e-26 7.07436e-05 0.999929
YDR101C YIR017C 0.999981 1.85711e-05 1.37743e-25
YDR101C YML007W 0.940569 0.0594309 1.22386e-17
YDR101C YMR016C 1.81614e-23 0.0328065 0.967193
YDR101C YBL054W 3.55964e-47 3.66002e-09 1
YDR101C YDR081C 5.08421e-27 1.83582e-06 0.999998
YDR101C YJL206C 5.18213e-20 4.42193e-05 0.999956
YDR101C YOR113W 0.999425 0.000574911 5.44375e-18
YDR441C YCR096C 7.57269e-21 0.000168117 0.999832
YDR441C YJR147W 7.48219e-30 4.63203e-07 1
YDR441C YIR018W 2.88099e-14 0.00284063 0.997159
YDR441C YBR033W 1.7442e-17 6.62348e-05 0.999934
YDR441C YBL054W 5.72909e-34 3.53896e-10 1
YMR121C YEL009C 1.73051e-39 2.96033e-15 1
YMR121C YOR140W 0.985882 0.0141177 2.15972e-17
YMR121C YGR288W 0.998769 0.00123115 1.97194e-14
YMR121C YCR018C 1.50444e-15 3.64135e-05 0.999964
YMR121C YBL103C 0.998787 0.00121345 4.49155e-15
YMR121C YIL101C 0.999999 1.11467e-06 1.58976e-19
YMR121C YNL027W 3.74328e-20 1.71996e-08 1
YMR121C YDR259C 1 5.45723e-08 2.94923e-30
YMR121C YKL109W 6.51265e-23 1.30075e-09 1
YMR121C YBR112C 1.02081e-21 1.86106e-07 1
YMR121C YLR183C 1.5554e-23 0.000118736 0.999881
YMR121C YJL089W 0.999869 0.000130839 8.47724e-35
YMR121C YDR501W 2.19632e-11 0.223059 0.776941
YMR121C YML027W 5.57135e-22 4.74719e-09 1
YMR121C YDL048C 1 3.95821e-12 5.47429e-44
YMR121C YPL038W 1.30123e-44 8.69116e-15 1
YMR121C YOR113W 0.999996 4.31577e-06 2.89715e-21
YOR382W YDR216W 1.21077e-11 0.100153 0.899847
YOR382W YOR140W 0.988699 0.0113013 1.02406e-12
YOR382W YDR520C 0.769369 0.230631 9.06743e-08
YOR382W YER040W 2.41268e-13 0.00064138 0.999359
YOR382W YGL181W 1.29481e-17 0.000761027 0.999239
YOR382W YJR060W 0.999196 0.000803754 3.55306e-20
YOR382W YMR182C 1.13818e-19 0.000102871 0.999897
YOR382W YGL071W 1.58189e-15 0.00445866 0.995541
YOR382W YGL209W 0.944545 0.0554545 1.99094e-10
YOR382W YER130C 2.0805e-18 0.00187899 0.998121
YOR382W YPL075W 0.997704 0.00229604 7.57203e-14
YOR382W YML051W 3.16825e-11 0.254099 0.745901
YOR382W YML007W 8.4189e-17 0.00104163 0.998958
YOR382W YBR112C 1.7298e-17 0.000361082 0.999639
YOR382W YKR099W 0.987005 0.0129948 1.12831e-13
YOR382W YBR297W 1.73399e-25 1.34808e-06 0.999999
YOR382W YPR065W 1.83637e-13 0.00133704 0.998663
YOR382W YBR033W 0.990586 0.00941397 1.32793e-09
YOR382W YLR182W 0.996964 0.0030359 2.34174e-12
YOR382W YJL089W 4.03096e-24 1.43501e-05 0.999986
YOR382W YDR501W 1.40107e-14 0.0120082 0.987992
YOR382W YCR040W 5.99255e-19 0.0405548 0.959445
YOR382W YGL035C 0.999689 0.000310864 6.57074e-16
YOR382W YJL056C 0.999802 0.000198318 6.13255e-12
YOR382W YFL044C 2.64462e-13 0.00545429 0.994546
YOR382W YPL089C 1.03349e-12 0.00433079 0.995669
YOR382W YOL089C 0.997662 0.00233812 1.43275e-11
YOR382W YDR253C 0.999899 0.000101407 5.44829e-23
YOR382W YJL206C 4.00652e-17 3.3352e-06 0.999997
YDR410C YOL108C 6.51771e-29 0.000168199 0.999832
YDR410C YDR216W 3.62493e-19 9.42054e-06 0.999991
YDR410C YIL036W 0.924291 0.0757093 9.20188e-10
YDR410C YCR065W 2.24418e-19 0.000158695 0.999841
YDR410C YLR228C 0.991191 0.0088094 2.7714e-12
YDR410C YMR280C 0.960413 0.0395871 1.87446e-10
YDR410C YCL067C 3.52414e-19 0.000831052 0.999169
YDR410C YKL109W 0.997598 0.00240212 6.80876e-18
YDR410C YCR106W 2.24308e-13 0.00937795 0.990622
YDR410C YHL009C 2.51179e-23 8.19318e-07 0.999999
YDR498C YDR463W 3.26456e-17 0.0761899 0.92381
YDR498C YGL254W 1.23768e-15 0.0941023 0.905898
YDR498C YHL009C 8.2535e-12 0.385862 0.614138
YDR498C YML076C 0.942065 0.0579347 1.92952e-11
YDR498C YER108C 6.52906e-15 0.0622545 0.937745
YDR498C YPR199C 4.69842e-15 0.0510202 0.94898
YOR335C YBR049C 1.68693e-18 0.000115581 0.999884
YOR335C YML081W 1.07875e-11 0.250617 0.749383
YOR335C YDR259C 0.999053 0.000946857 4.23378e-17
YOR335C YDR043C 0.999969 3.06981e-05 3.23321e-27
YOR335C YMR016C 5.32983e-22 0.000425432 0.999575
YOR335C YDR266C 1.30932e-16 0.00213428 0.997866
YGL059W YGR288W 7.66174e-23 0.0095066 0.990493
YGL059W YDL020C 1.7869e-29 0.0138961 0.986104
YGL059W YDR034C 2.93562e-15 0.083297 0.916703
YGL059W YKL032C 0.940283 0.0597168 3.02824e-17
YNL087W YDR310C 7.91465e-21 0.000283873 0.999716
YNL087W YML099C 1.69378e-27 1.17972e-06 0.999999
YNL087W YNL216W 2.02658e-21 0.000160992 0.999839
YNL087W YNL103W 1.70558e-26 9.57968e-07 0.999999
YNL087W YBR049C 6.71063e-25 0.119725 0.880275
YNL087W YNL027W 1.09165e-27 2.14224e-07 1
YNL087W YPL230W 1 2.40078e-08 8.84357e-53
YNL087W YDR146C 6.93167e-31 7.23608e-05 0.999928
YNL087W YDR451C 1 2.60086e-07 1.02383e-18
YNL087W YPL177C 0.999997 2.87426e-06 8.64403e-22
YNL087W YGL035C 1 4.09112e-07 7.85494e-21
YDR502C YEL009C 1.51356e-32 2.36664e-07 1
YDR502C YCR018C 1.18632e-08 0.396691 0.603309
YDR502C YGR044C 8.69069e-23 0.00382077 0.996179
YDR502C YPL230W 0.998296 0.00170353 4.0621e-34
YDR502C YGL096W 1 3.45222e-07 1.13432e-23
YDR502C YML051W 8.38951e-13 0.0397219 0.960278
YDR502C YDR451C 3.44316e-24 0.000893948 0.999106
YDR502C YHR124W 0.996282 0.00371781 1.85141e-11
YGL037C YOR140W 0.999994 6.12083e-06 3.34843e-19
YGL037C YFR034C 1 2.3804e-11 4.80904e-32
YGL037C YCR018C 1.05111e-17 0.00315528 0.996845
YGL037C YOR344C 1.33165e-24 0.000194497 0.999806
YGL037C YPL230W 8.63308e-50 4.27199e-13 1
YGL037C YDL020C 6.76895e-28 0.00137922 0.998621
YGL037C YKR099W 1 2.2256e-08 7.49399e-26
YGL037C YGL013C 4.64392e-17 0.239293 0.760707
YGL037C YGL166W 2.09544e-35 1.32706e-14 1
YGL037C YGL035C 1.65635e-26 2.50163e-05 0.999975
YGL037C YFL044C 8.83625e-29 5.34044e-06 0.999995
YGL037C YBL054W 1 7.78461e-14 8.41701e-36
YGL037C YLR098C 0.998777 0.0012229 9.30657e-18
YGL037C YDL056W 0.999948 5.16124e-05 1.16373e-14
YDR359C YER111C 4.69863e-20 0.000182163 0.999818
YDR359C YFL021W 1.66674e-24 0.0123773 0.987623
YDR359C YDR421W 1.30945e-17 0.0458527 0.954147
YAR018C YEL009C 1.51908e-17 0.00902272 0.990977
YAR018C YJR060W 4.11609e-16 0.0266285 0.973371
YAR018C YDR146C 8.92946e-12 0.361296 0.638704
YAR018C YPL038W 9.23438e-17 0.00928648 0.990714
YJR057W YIL101C 0.998034 0.00196591 1.64074e-16
YJR057W YCL067C 2.17293e-24 0.00209902 0.997901
YJR057W YML007W 1.23623e-27 0.00219101 0.997809
YJR057W YHL009C 7.70431e-35 0.000102458 0.999898
YJR057W YGL166W 2.60683e-33 9.04976e-07 0.999999
YPR074C YOL108C 0.999892 0.000108136 8.75289e-17
YPR074C YEL009C 5.79431e-24 6.85283e-06 0.999993
YPR074C YER045C 0.999535 0.000464608 3.36055e-16
YPR074C YNL216W 5.27806e-10 0.36204 0.63796
YPR074C YCR018C 2.38192e-11 0.0213519 0.978648
YPR074C YKL038W 6.55948e-10 0.0802456 0.919754
YPR074C YGL209W 1.1532e-11 0.00160304 0.998397
YPR074C YIR017C 0.999845 0.000154716 4.66619e-17
YPR074C YJL089W 0.999711 0.000289016 2.94527e-19
YPR074C YMR016C 2.84279e-18 0.000159215 0.999841
YPR074C YHL027W 5.94432e-15 0.0262356 0.973764
YPR074C YPL038W 0.997555 0.00244541 1.212e-14
YPR074C YDR266C 5.56893e-14 0.00212399 0.997876
YPR074C YOR113W 0.999991 8.79707e-06 1.75926e-19
YHR162W YOL108C 5.04603e-19 0.000163279 0.999837
YHR162W YEL009C 1.26074e-28 1.95196e-07 1
YHR162W YGL181W 7.57597e-12 0.0236012 0.976399
YHR162W YMR037C 0.668077 0.331923 2.41388e-10
YHR162W YFL031W 3.45441e-19 1.32085e-05 0.999987
YHR162W YLR403W 0.998716 0.00128449 9.62326e-15
YHR162W YCL067C 9.28748e-17 0.00174219 0.998258
YHR162W YMR070W 2.16455e-14 0.000361499 0.999639
YHR162W YKL109W 0.997662 0.00233772 4.04569e-15
YHR162W YKL032C 3.22393e-14 0.0043345 0.995665
YHR162W YDL048C 0.981473 0.0185268 6.00523e-21
YHR162W YML113W 0.999864 0.000135658 7.69048e-18
YHR162W YKR064W 2.34145e-07 0.291689 0.708311
YHR162W YJL206C 8.13626e-12 0.0370404 0.96296
YHR162W YOR113W 0.982259 0.0177412 1.86666e-11
YFR020W YFL021W 4.20806e-27 0.000287363 0.999713
YFR020W YLR182W 0.758954 0.241046 4.42525e-11
YFR020W YHR124W 1.66598e-14 0.0369111 0.963089
YFR020W YFL044C 1.26796e-20 0.0430775 0.956923
YFR020W YMR042W 2.27969e-18 0.00194651 0.998053
YGR014W YCR018C 3.18432e-13 0.0104385 0.989562
YGR014W YCR065W 1.66725e-28 0.000154916 0.999845
YGR014W YJR147W 6.41736e-19 0.372298 0.627702
YGR014W YDR207C 1.77605e-16 0.0172743 0.982726
YGR014W YLR183C 2.56425e-24 0.00926483 0.990735
YGR014W YGL035C 0.999799 0.000201381 6.72763e-15
YDL127W YKL020C 0.99968 0.000320149 4.41435e-16
YDL127W YHL009C 3.83688e-14 0.210875 0.789125
YDL127W YBR083W 5.77804e-53 1.60108e-14 1
YDL127W YML027W 1.09582e-28 2.15577e-05 0.999978
YDL127W YDR081C 4.50654e-13 0.0219357 0.978064
YDL136W YOL108C 7.59324e-32 3.54369e-08 1
YDL136W YEL009C 5.15121e-40 2.70832e-09 1
YDL136W YGR288W 0.999998 1.91659e-06 1.12738e-23
YDL136W YFR034C 0.955378 0.0446222 1.82624e-13
YDL136W YCR018C 2.2137e-14 0.379145 0.620855
YDL136W YIR023W 5.50847e-08 0.210564 0.789436
YDL136W YLR403W 0.999814 0.000186064 9.31091e-16
YDL136W YPL230W 1 5.7167e-09 1.28185e-49
YDL136W YIR017C 0.988785 0.0112145 7.98223e-19
YDL136W YCR106W 0.849071 0.150929 1.06911e-12
YDL136W YDR451C 9.50299e-26 1.83533e-07 1
YDL136W YLR182W 1.58481e-16 0.000170376 0.99983
YDL136W YBR083W 1.25215e-26 2.89728e-07 1
YDL136W YER108C 0.998591 0.00140873 1.9185e-21
YDL136W YJL056C 0.993937 0.00606316 2.88646e-12
YDL136W YDL048C 0.999598 0.000402022 9.22614e-28
YDL136W YDR266C 6.9324e-21 2.2481e-05 0.999978
YDL136W YJL206C 3.2556e-32 1.56289e-09 1
YFR031CA YEL009C 2.72287e-22 0.000448781 0.999551
YFR031CA YOR140W 0.999951 4.90476e-05 1.47487e-17
YFR031CA YCR018C 1.62855e-09 0.0544482 0.945552
YFR031CA YPR104C 6.36228e-08 0.23298 0.76702
YFR031CA YNL103W 0.999532 0.000468139 2.20072e-17
YFR031CA YBR049C 6.05168e-13 0.00207234 0.997928
YFR031CA YIL101C 0.999999 8.05862e-07 6.53153e-33
YFR031CA YDR259C 0.999994 5.77874e-06 1.92788e-23
YFR031CA YGL096W 0.998222 0.00177818 1.42649e-22
YFR031CA YKL109W 4.60162e-12 0.000821063 0.999179
YFR031CA YBR297W 0.999962 3.81185e-05 3.07547e-24
YFR031CA YJL089W 0.990026 0.00997406 1.25147e-21
YFR031CA YML027W 8.05581e-17 0.00151438 0.998486
YFR031CA YMR016C 3.23029e-26 0.0199586 0.980041
YFR031CA YGL166W 8.3715e-22 3.46824e-05 0.999965
YFR031CA YPR199C 2.22385e-11 0.36439 0.63561
YFR031CA YDR266C 1.73241e-12 0.0123618 0.987638
YBR068C YOL108C 0.998531 0.00146887 5.057e-14
YBR068C YEL009C 2.23024e-18 0.000710324 0.99929
YBR068C YGL181W 7.74145e-12 0.0376909 0.962309
YBR068C YJR147W 2.94396e-17 0.00186371 0.998136
YBR068C YBL103C 1.92286e-13 0.0827012 0.917299
YBR068C YDR043C 9.32475e-22 2.85428e-05 0.999971
YBR068C YML051W 1.66227e-14 0.00940729 0.990593
YBR068C YBR297W 2.42736e-22 0.0019188 0.998081
YBR068C YHL027W 1.74954e-16 0.00625527 0.993745
YBR068C YJL056C 0.667624 0.332376 1.29125e-09
YBR068C YDR253C 0.999995 4.52947e-06 4.70223e-20
YHR008C YEL009C 8.16937e-23 1.74555e-05 0.999983
YHR008C YDR216W 1.15444e-22 0.000461121 0.999539
YHR008C YKL015W 0.975968 0.0240317 1.90906e-12
YHR008C YHR006W 1.31667e-17 6.75506e-05 0.999932
YHR008C YML081W 0.915986 0.0840137 9.23671e-13
YHR008C YPL230W 2.16431e-37 2.61502e-06 0.999997
YHR008C YGL096W 1.91657e-25 2.05559e-07 1
YHR008C YKL020C 2.20468e-11 0.0297644 0.970236
YHR008C YPR196W 0.995822 0.00417823 4.9541e-15
YHR008C YGL166W 4.58443e-18 6.78937e-05 0.999932
YHR008C YBL054W 0.999677 0.000322505 3.11396e-22
YHR008C YDR253C 0.988687 0.0113129 5.58609e-11
YML111W YMR037C 9.38403e-17 0.191929 0.808071
YML111W YER111C 6.31037e-18 0.00372708 0.996273
YMR016C YCR097W 0.999918 8.22709e-05 5.41226e-20
YMR016C YEL009C 4.36409e-22 4.1112e-06 0.999996
YMR016C YLR403W 5.82609e-18 0.000134348 0.999866
YMR016C YNL103W 1.74788e-19 0.00146319 0.998537
YMR016C YDR123C 8.87228e-15 0.00134644 0.998654
YMR016C YDL020C 0.999664 0.000335823 7.27701e-17
YMR016C YLR131C 0.982344 0.017656 1.44231e-12
YMR016C YOR028C 1.69017e-22 2.15518e-08 1
YMR016C YMR043W 2.51192e-29 2.95488e-05 0.99997
YMR016C YPL177C 0.995174 0.00482584 1.42043e-14
YMR016C YKL043W 1.34052e-25 4.86372e-07 1
YMR016C YBL054W 1.79501e-29 0.00444125 0.995559
YMR016C YBR240C 0.999999 1.39559e-06 7.40827e-21
YBL017C YER111C 3.98536e-20 0.0929249 0.907075
YBL017C YAL051W 4.00289e-23 0.000160588 0.999839
YBR133C YNL216W 2.20609e-18 0.0234102 0.97659
YBR133C YJR147W 3.19896e-29 2.49193e-06 0.999998
YBR133C YGL073W 2.63507e-17 0.0750541 0.924946
YGR229C YKL062W 0.9884 0.0116004 1.96375e-14
YGR229C YER045C 9.35394e-15 0.0510497 0.94895
YGR229C YDR463W 8.8121e-14 0.00419071 0.995809
YGR229C YIL101C 0.999859 0.000140661 4.82235e-22
YGR229C YDR146C 6.0026e-19 0.000668168 0.999332
YGR229C YMR043W 1.5569e-17 0.0031348 0.996865
YGR229C YBL054W 2.25204e-26 3.74632e-05 0.999963
YOR092W YKL015W 0.920247 0.0797524 6.89717e-08
YOR092W YGL209W 3.1592e-14 0.0225708 0.977429
YOR092W YML051W 9.19483e-20 6.32086e-07 0.999999
YOR092W YKL109W 1.1262e-22 4.36693e-05 0.999956
YOR092W YMR016C 2.80226e-13 0.0207259 0.979274
YOR092W YHL027W 3.76406e-13 0.000436929 0.999563
YOR092W YGL035C 0.999965 3.50856e-05 3.66331e-19
YOR092W YOL089C 6.77723e-11 0.00238282 0.997617
YOR092W YPR199C 7.12702e-14 0.00632364 0.993676
YDR047W YGL181W 1.27497e-32 2.73521e-07 1
YDR047W YDR049W 5.37392e-25 0.000802914 0.999197
YDR047W YJL089W 0.967167 0.0328331 6.50489e-14
YDR047W YPR199C 3.3516e-23 0.00217846 0.997822
YBR159W YOL028C 0.992609 0.00739063 1.66139e-12
YBR159W YIL131C 6.24201e-14 0.00792926 0.992071
YBR159W YOR162C 0.993063 0.00693666 5.82373e-16
YBR159W YFL031W 3.40849e-17 0.0356044 0.964396
YBR159W YIL101C 0.970041 0.0299594 7.83265e-21
YBR159W YDR123C 0.769162 0.230838 1.12893e-08
YBR159W YDR451C 3.70795e-16 0.0339856 0.966014
YBR159W YPR199C 2.63477e-18 0.000787184 0.999213
YBR159W YDR266C 1.02769e-16 2.56755e-05 0.999974
YBR159W YKR064W 1.02277e-08 0.162054 0.837946
YDR249C YCR018C 5.86676e-16 0.000502296 0.999498
YDR249C YDR043C 6.48258e-26 0.000474476 0.999526
YDR249C YBR182C 8.39102e-25 0.00955048 0.99045
YDR249C YBL054W 2.33329e-19 5.09148e-05 0.999949
YDR249C YKL032C 0.962923 0.0370772 5.05769e-15
YGR158C YIL101C 0.651061 0.348939 3.66225e-14
YGR158C YPL230W 0.988505 0.011495 2.5852e-32
YGR158C YDR451C 1.43728e-19 0.0149796 0.98502
YGR158C YBL054W 2.2889e-27 2.9746e-05 0.99997
YGR158C YLR098C 0.609517 0.390483 7.94859e-08
YGR158C YMR021C 1.61406e-14 0.00829731 0.991703
YGR158C YDR266C 7.30886e-19 0.000386563 0.999613
YGR158C YDR253C 1.94229e-14 0.186533 0.813467
YOR210W YOL108C 1.39353e-15 0.00055471 0.999445
YOR210W YKL062W 0.999739 0.000261274 5.05328e-15
YOR210W YLR403W 0.988942 0.0110578 3.84281e-13
YOR210W YNL027W 5.4578e-12 0.039114 0.960886
YOR210W YPL230W 1 8.47026e-11 1.95465e-51
YOR210W YDR451C 9.18812e-16 9.46295e-05 0.999905
YOR210W YLR182W 4.34601e-09 0.194499 0.805501
YOR210W YBR240C 0.999887 0.000112786 2.8984e-18
YOR210W YPL038W 1.09002e-15 0.00112527 0.998875
YOR210W YDR266C 3.25607e-15 0.000864289 0.999136
YOR210W YJL206C 4.11898e-16 3.91451e-05 0.999961
YLR058C YEL009C 5.97959e-18 0.000454683 0.999545
YLR058C YOL028C 0.989307 0.0106932 8.76257e-10
YLR058C YER040W 1.69055e-12 0.00139805 0.998602
YLR058C YLR256W 2.71342e-11 0.0272176 0.972782
YLR058C YJR060W 1.19096e-14 0.0183694 0.981631
YLR058C YHR006W 0.989132 0.0108676 7.40203e-13
YLR058C YGL209W 4.29941e-13 0.00587074 0.994129
YLR058C YGL096W 0.986391 0.0136088 3.05829e-22
YLR058C YBR083W 3.14541e-22 0.000340989 0.999659
YLR058C YER028C 0.764537 0.235463 2.08155e-10
YLR058C YMR016C 1.77216e-21 0.000937475 0.999063
YLR058C YDR266C 1.55329e-10 0.0329594 0.967041
YLR058C YOL067C 0.758625 0.241374 4.97228e-07
YLR403W YBL103C 5.12084e-25 0.0115466 0.988453
YLR403W YLR451W 9.69671e-31 0.000174978 0.999825
YDL044C YDR026C 8.77819e-16 0.0630548 0.936945
YDL044C YLR131C 1.79527e-13 0.349199 0.650801
YDL044C YHL009C 2.89579e-17 0.270315 0.729685
YDR148C YGL181W 1.51077e-13 0.174228 0.825772
YDR148C YML051W 4.54662e-15 0.0533295 0.94667
YDR148C YFL044C 1.78439e-21 0.000995836 0.999004
YDR148C YDL048C 1.08075e-31 7.17187e-05 0.999928
YEL044W YCR018C 5.42557e-17 0.00130938 0.998691
YEL044W YOR028C 0.999999 8.85905e-07 2.48756e-22
YEL044W YGL166W 1.76264e-29 3.56671e-05 0.999964
YEL044W YPL038W 5.53607e-34 0.000406584 0.999593
YIL130W YDR520C 1.877e-13 0.0698504 0.93015
YIL130W YML081W 4.41673e-16 0.312581 0.687419
YIL130W YNL068C 4.93914e-21 0.0992724 0.900728
YIL130W YDR081C 4.2863e-16 0.0283124 0.971688
YGL108C YCR096C 1.15814e-31 0.000521722 0.999478
YGL108C YER045C 3.28964e-18 0.244035 0.755965
YGL108C YLR403W 0.87992 0.12008 2.13905e-15
YGL108C YDL106C 2.10754e-20 0.0138069 0.986193
YGL108C YGL166W 3.74646e-22 0.234001 0.765999
YBL051C YBL005W 1.23172e-27 0.00031289 0.999687
YBL051C YDL106C 3.88529e-21 0.0544327 0.945567
YBL051C YDR146C 1.07179e-14 0.150086 0.849914
YDL168W YGL181W 6.22011e-29 8.5693e-05 0.999914
YDL168W YDL020C 9.0149e-33 0.000125714 0.999874
YDL168W YFL021W 8.17267e-21 0.00339759 0.996602
YDL168W YBR083W 0.998236 0.0017635 3.83346e-17
YDR484W YBL103C 1.26964e-19 0.0354923 0.964508
YDR484W YNL027W 5.91119e-13 0.15479 0.84521
YDR484W YDR259C 4.07081e-19 0.0168215 0.983179
YDR484W YDL106C 1.34685e-19 0.0057224 0.994278
YEL037C YDR520C 0.99996 3.95335e-05 5.39566e-14
YEL037C YGL181W 3.63496e-41 1.69041e-07 1
YEL037C YGL035C 4.67341e-30 0.0103733 0.989627
YEL037C YDR266C 9.08e-28 0.0501785 0.949822
YBR273C YGL181W 1.34164e-29 4.23791e-06 0.999996
YBR273C YGL096W 2.63898e-20 0.0036912 0.996309
YBR273C YGL166W 1.58532e-17 0.234748 0.765252
YBR273C YFL044C 1.62666e-19 0.00203843 0.997962
YCL027W YGL096W 0.999996 3.54464e-06 9.27663e-24
YCL027W YML051W 2.49675e-19 7.49994e-06 0.999993
YCL027W YER184C 1.71515e-32 4.57872e-10 1
YCL027W YBR083W 2.79789e-49 3.90153e-18 1
YCL027W YDR501W 6.59726e-27 1.09719e-05 0.999989
YCL027W YCR040W 8.07126e-26 4.22018e-05 0.999958
YIL062C YOL108C 3.18527e-22 7.52576e-05 0.999925
YIL062C YOR140W 0.999918 8.21072e-05 1.32278e-12
YIL062C YGR044C 6.44042e-28 1.58447e-05 0.999984
YIL062C YKL185W 0.998958 0.00104186 6.92053e-17
YIL062C YDL020C 3.68871e-24 0.0126222 0.987378
YIL062C YGL166W 4.01786e-18 0.327079 0.672921
YIL062C YKL032C 4.53034e-30 4.15178e-07 1
YIL062C YLR014C 0.745013 0.254987 2.3896e-11
YIL062C YJL206C 2.09391e-15 0.0401838 0.959816
YAL017W YGR288W 3.97155e-16 0.229513 0.770487
YAL017W YOL116W 2.05375e-21 0.0131357 0.986864
YAL017W YML007W 1.77631e-29 3.01e-06 0.999997
YAL017W YBR033W 6.32269e-17 0.0135201 0.98648
YAL017W YDR266C 0.985606 0.014394 1.64905e-11
YOR372C YML081W 1.64374e-14 0.121433 0.878567
YOR372C YOR380W 1.24205e-16 0.00939327 0.990607
YOR372C YKL032C 2.8326e-29 1.37291e-05 0.999986
YGL098W YIL036W 7.24641e-62 1.47742e-10 1
YGL098W YGL096W 1.2319e-77 2.02118e-06 0.999998
YCR093W YCR018C 4.81116e-19 0.00286279 0.997137
YCR093W YBR112C 3.69407e-19 0.00261536 0.997385
YCR093W YGL166W 0.990509 0.00949131 6.70994e-17
YCR093W YAL051W 6.48604e-21 0.000475381 0.999525
YMR300C YEL009C 1.6119e-39 9.26524e-09 1
YMR300C YJR060W 5.14803e-30 7.39596e-08 1
YMR300C YDR463W 2.81452e-16 0.0100113 0.989989
YMR300C YDL106C 0.896391 0.103609 4.57523e-17
YMR300C YLR182W 2.41322e-12 0.0412244 0.958776
YMR300C YLR183C 4.06911e-34 2.58611e-09 1
YMR300C YMR016C 8.39537e-29 1.47369e-06 0.999999
YMR300C YBR240C 0.999868 0.000131522 6.22331e-21
YMR300C YHR206W 1.1215e-13 0.00184337 0.998157
YCR039C YCR096C 1.80355e-117 8.92398e-05 0.999911
YCR039C YCL067C 8.24516e-117 7.55691e-11 1
YIL107C YKL062W 4.64032e-20 0.0114977 0.988502
YIL107C YIL036W 8.28441e-21 0.000855585 0.999144
YIL107C YIL101C 1.44664e-35 0.0125272 0.987473
YIL107C YKL185W 0.99224 0.00775998 3.335e-20
YIL107C YPR196W 9.66064e-14 0.185832 0.814168
YIL107C YGL013C 1.21337e-17 0.104202 0.895798
YGL136C YCR096C 1.27894e-20 0.000710317 0.99929
YGL136C YDR310C 1.46922e-12 0.364616 0.635384
YGL136C YGR044C 2.92301e-20 0.360851 0.639149
YGL136C YGL162W 7.85549e-20 0.0164794 0.983521
YHR024C YGL181W 1.36092e-19 0.00033548 0.999665
YHR024C YDR259C 8.75787e-15 0.0126082 0.987392
YHR024C YGL209W 1.85757e-15 0.00268749 0.997313
YHR024C YGL096W 0.999996 4.30539e-06 3.25425e-19
YHR024C YMR043W 1.26392e-16 0.0819994 0.918001
YLR120C YEL009C 5.62019e-24 0.000205439 0.999795
YLR120C YKL062W 1.63707e-28 7.38318e-07 0.999999
YLR120C YKR099W 0.994994 0.00500642 5.8408e-19
YLR120C YER184C 2.1045e-33 3.03276e-08 1
YLR120C YBR297W 5.6992e-30 0.000529372 0.999471
YLR120C YPL089C 7.25839e-16 0.0092463 0.990754
YGR211W YCR097W 0.999978 2.15909e-05 6.47417e-16
YGR211W YEL009C 7.60504e-22 2.96568e-05 0.99997
YGR211W YOL028C 4.01315e-17 0.161835 0.838165
YGR211W YNL216W 1.09059e-11 0.0352708 0.964729
YGR211W YKL112W 6.16414e-19 5.11801e-05 0.999949
YGR211W YMR070W 1.20402e-15 0.00449932 0.995501
YGR211W YDL020C 6.43912e-22 7.0821e-08 1
YGR211W YGR249W 2.09381e-18 0.000106964 0.999893
YGR211W YIR017C 1 7.13913e-08 1.96559e-21
YGR211W YHR178W 0.999978 2.17594e-05 2.03609e-17
YGR211W YKL043W 5.57199e-16 0.0158277 0.984172
YGR211W YOR363C 0.859539 0.140461 1.6056e-12
YML007W YIL036W 4.01945e-30 2.05791e-05 0.999979
YML007W YHR084W 0.864921 0.135079 5.23626e-13
YML007W YNL103W 4.61106e-26 0.00042855 0.999571
YML007W YGL013C 3.86664e-23 0.0119933 0.988007
YLR237W YKR034W 4.95701e-18 0.0379237 0.962076
YLR237W YKL062W 2.12961e-23 2.07823e-06 0.999998
YLR237W YML099C 2.76793e-13 0.0650047 0.934995
YLR237W YOR162C 0.999968 3.17766e-05 2.72553e-18
YLR237W YBR240C 7.71147e-14 0.0490556 0.950944
YLR237W YHR206W 9.4159e-18 0.000293296 0.999707
YBL007C YHR084W 5.91266e-12 0.0978828 0.902117
YBL007C YMR070W 5.23906e-22 0.0172009 0.982799
YBL007C YBR112C 7.48445e-22 0.00132229 0.998678
YBL007C YFL044C 9.24544e-22 0.00124331 0.998757
YMR194W YKR034W 0.99913 0.000870353 8.83409e-19
YMR194W YGR288W 0.999823 0.000177018 3.37077e-19
YMR194W YKL015W 0.9907 0.00929998 1.06005e-11
YMR194W YPR104C 1.83591e-12 0.0303898 0.96961
YMR194W YPL230W 0.999999 1.14236e-06 7.57493e-63
YMR194W YCR106W 0.996291 0.00370926 4.76641e-15
YMR194W YDR451C 9.99428e-21 0.000505319 0.999495
YMR194W YER169W 1.9846e-09 0.0328811 0.967119
YMR194W YPL038W 9.03989e-23 0.000849363 0.999151
YMR194W YDR266C 3.46452e-20 6.90493e-06 0.999993
YMR194W YJL206C 2.99385e-22 1.93996e-07 1
YPL075W YMR019W 1.14561e-20 0.000299827 0.9997
YPL075W YHR084W 4.41723e-26 0.00970344 0.990297
YPL075W YLR403W 2.56696e-19 0.388769 0.611231
YPL075W YBR049C 8.01442e-21 0.00748587 0.992514
YML004C YGL181W 2.44051e-21 0.0147038 0.985296
YML004C YJR147W 0.997872 0.00212769 3.78542e-22
YML004C YDL020C 6.8881e-28 0.0003278 0.999672
YML004C YML007W 9.5037e-18 0.0289208 0.971079
YML004C YPR196W 0.999832 0.000168314 2.40052e-15
YML004C YPL177C 3.39536e-18 0.00203701 0.997963
YML004C YFL044C 1.4104e-12 0.266936 0.733064
YMR202W YEL009C 6.39588e-26 2.92337e-05 0.999971
YMR202W YDR216W 1.32275e-15 0.00131805 0.998682
YMR202W YOR140W 0.888145 0.111855 3.21376e-11
YMR202W YOR162C 0.987204 0.012796 3.94998e-13
YMR202W YFL031W 1.26408e-15 0.00366515 0.996335
YMR202W YLR451W 3.04734e-15 0.00200483 0.997995
YMR202W YBR049C 1.00572e-15 0.00122117 0.998779
YMR202W YDR207C 0.998721 0.00127917 2.94933e-13
YMR202W YIL101C 0.999941 5.88015e-05 1.61664e-23
YMR202W YKL185W 7.4637e-49 5.65631e-19 1
YMR202W YDL106C 0.99976 0.000239904 2.95469e-14
YMR202W YGL096W 0.999147 0.000853275 2.37613e-18
YMR202W YDR146C 3.13953e-14 0.00396953 0.99603
YMR202W YBR083W 0.999745 0.000254521 9.81799e-19
YMR202W YGL166W 2.19611e-21 0.00166195 0.998338
YMR202W YPL038W 2.51635e-22 0.000570153 0.99943
YMR202W YJL206C 1.18166e-23 7.64766e-06 0.999992
YDR108W YDR520C 1.51803e-15 0.00163097 0.998369
YDR108W YLR182W 5.81398e-13 0.117396 0.882604
YDR108W YDR034C 3.90287e-22 0.0008133 0.999187
YDR108W YER108C 1.61901e-15 0.0367735 0.963227
YGR292W YCR097W 1.75472e-18 0.262825 0.737175
YGR292W YMR280C 3.31428e-19 0.058761 0.941239
YGR292W YPR196W 1.11727e-22 1.20084e-05 0.999988
YGR292W YJL089W 8.57925e-30 0.0010988 0.998901
YGR292W YML027W 5.25576e-21 0.00118078 0.998819
YBR266C YMR164C 0.951073 0.0489274 3.70959e-10
YBR266C YJR147W 1.08613e-20 0.0002875 0.999713
YBR266C YIL131C 1.17087e-19 1.4158e-05 0.999986
YBR266C YBR049C 5.292e-14 0.0514272 0.948573
YBR266C YPL075W 0.928718 0.0712817 1.36542e-09
YBR266C YKR099W 1.95502e-18 0.0111524 0.988848
YBR266C YJL089W 0.928762 0.0712383 1.3109e-16
YBR266C YBL054W 6.11322e-38 1.25101e-07 1
YBR266C YPL038W 2.57347e-21 0.0209274 0.979073
YNL267W YBL103C 7.01443e-24 0.00013159 0.999868
YNL267W YNL027W 2.1168e-24 0.000144329 0.999856
YNL267W YDR043C 0.646262 0.353738 5.69568e-13
YNL267W YDL048C 0.809873 0.190127 4.3848e-26
YNL267W YDR266C 1.00396e-20 0.000459237 0.999541
YLR250W YOL108C 3.98266e-29 0.0190865 0.980913
YLR250W YML007W 1.02483e-27 0.000342512 0.999657
YLR250W YHR206W 0.934642 0.0653582 1.40949e-13
YLR250W YPR199C 8.45456e-25 0.00206663 0.997933
YHR053C YCR096C 4.22864e-23 0.0144401 0.98556
YHR053C YOR140W 0.942323 0.0576768 1.03522e-09
YHR053C YDR310C 0.91249 0.0875097 1.08785e-09
YHR053C YGR044C 1.45882e-22 0.00102379 0.998976
YHR053C YCL067C 6.92866e-19 0.00458007 0.99542
YHR053C YDL106C 0.999462 0.000538031 3.97746e-15
YHR053C YDL020C 2.72528e-24 7.23667e-07 0.999999
YHR053C YGR249W 9.67932e-13 0.0038634 0.996137
YHR053C YLR183C 0.991538 0.0084624 3.31673e-17
YHR053C YBR083W 4.63383e-20 0.0017456 0.998254
YHR053C YBL054W 1.53453e-15 2.83804e-05 0.999972
YHR053C YPL038W 1.2568e-12 0.231639 0.768361
YHR053C YDL056W 1.46873e-10 0.00671979 0.99328
YHR053C YJL206C 3.1758e-13 0.00276829 0.997232
YHR053C YOL067C 0.994664 0.00533558 1.48013e-12
YKR066C YGL181W 3.38551e-19 0.00210452 0.997895
YKR066C YPL230W 5.32204e-61 1.03701e-08 1
YKR066C YGL096W 1.19218e-24 0.000670002 0.99933
YKR066C YML113W 2.81813e-23 0.0213128 0.978687
YNL040W YMR019W 3.82818e-14 0.0346488 0.965351
YNL040W YOR140W 0.979525 0.0204755 1.66426e-10
YNL040W YPL202C 5.1547e-14 0.00958258 0.990417
YNL040W YFL044C 1.79286e-15 0.0298053 0.970195
YNL040W YDR266C 4.74546e-14 0.0847201 0.91528
YNL040W YOR363C 3.71804e-16 4.19479e-05 0.999958
YGL161C YGR288W 2.8618e-16 0.000303159 0.999697
YGL161C YLR256W 1.69647e-19 0.00464782 0.995352
YGL161C YGL181W 4.23519e-34 2.35863e-07 1
YGL161C YGR044C 1.37052e-41 5.23322e-05 0.999948
YPR144C YMR182C 2.77058e-15 0.0326547 0.967345
YPR144C YIR017C 0.751176 0.248824 2.12076e-24
YPR144C YLR183C 4.02244e-26 0.215045 0.784955
YPR144C YBL054W 7.4201e-47 9.41441e-08 1
YPR144C YDR266C 3.08901e-20 0.000463948 0.999536
YOR359W YCR065W 6.05615e-23 0.00214645 0.997854
YOR359W YOR344C 1.3568e-23 0.0344411 0.965559
YOR359W YML081W 9.73745e-20 0.000922157 0.999078
YOR359W YDL020C 0.999387 0.000613077 8.52768e-22
YOR359W YBL054W 7.81509e-33 0.00122761 0.998772
YGR181W YOL108C 1.81324e-23 2.3438e-07 1
YGR181W YEL009C 2.49571e-19 0.00399978 0.996
YGR181W YER045C 8.50608e-10 0.12709 0.87291
YGR181W YLR403W 0.995085 0.00491526 2.29439e-15
YGR181W YBL103C 0.995451 0.0045488 3.17626e-14
YGR181W YGL073W 3.14132e-16 0.00130034 0.9987
YGR181W YNL027W 1.88126e-15 0.00349177 0.996508
YGR181W YDL106C 1.0257e-18 1.81249e-05 0.999982
YGR181W YDR049W 0.987559 0.0124413 2.09066e-10
YGR181W YGL162W 1.73669e-12 0.0471252 0.952875
YGR181W YLR014C 0.6652 0.3348 1.89265e-08
YGR181W YJL206C 5.31061e-17 1.96166e-05 0.99998
YMR083W YKR034W 0.999961 3.92049e-05 6.0706e-22
YMR083W YEL009C 1.59666e-29 0.00191037 0.99809
YMR083W YKL015W 0.998748 0.00125153 8.6514e-15
YMR083W YPL248C 3.01243e-12 0.0047316 0.995268
YMR083W YGR044C 3.52979e-29 4.05954e-08 1
YMR083W YDR049W 0.994749 0.00525138 1.30354e-13
YMR083W YBR112C 4.71018e-16 0.00324573 0.996754
YMR083W YLR183C 1.7881e-20 3.8445e-06 0.999996
YMR083W YFL044C 1.54054e-17 5.21479e-05 0.999948
YMR083W YBR240C 0.999964 3.58819e-05 8.0216e-17
YMR083W YAL051W 1.54273e-09 0.368029 0.631971
YMR083W YLR098C 0.999227 0.000773039 1.41276e-12
YGR086C YEL009C 2.96292e-65 2.24835e-10 1
YGR086C YGL181W 5.3315e-53 9.3871e-10 1
YGR086C YGR044C 9.11543e-51 3.08304e-14 1
YGR086C YPL230W 2.01162e-70 3.78802e-12 1
YGR086C YBR297W 1 2.04907e-07 8.00845e-36
YGR086C YMR042W 0.999813 0.000187346 4.20653e-24
YHR205W YCR018C 2.48503e-16 0.00109132 0.998909
YHR205W YOR162C 0.998858 0.00114221 6.64954e-15
YHR205W YDR463W 9.0585e-13 0.268984 0.731016
YHR205W YLR403W 3.73526e-22 4.82622e-05 0.999952
YHR205W YER108C 5.51126e-19 0.00171119 0.998289
YHR205W YHR206W 1.11325e-18 0.00106837 0.998932
YHR205W YOR363C 1.57306e-10 0.00730875 0.992691
YGR281W YER111C 7.06076e-17 0.004104 0.995896
YGR281W YNL027W 4.03748e-26 0.000277741 0.999722
YGR281W YBR297W 1.83652e-28 0.0222915 0.977708
YGR281W YLR183C 0.999932 6.78335e-05 1.14627e-23
YKL182W YEL009C 8.07455e-24 0.000140794 0.999859
YKL182W YDR520C 1.34187e-14 0.000713179 0.999287
YKL182W YDR310C 7.11542e-16 0.00825109 0.991749
YKL182W YCR018C 1.06881e-12 0.0489282 0.951072
YKL182W YLR182W 2.54789e-15 0.00167221 0.998328
YKL182W YJL089W 0.999992 7.6522e-06 7.00292e-29
YKL182W YPL177C 0.999983 1.67256e-05 8.09076e-21
YKL182W YGL035C 0.999989 1.10056e-05 1.03734e-17
YKL182W YDR266C 4.25233e-20 6.49446e-06 0.999994
YDR175C YGL181W 7.17395e-21 0.00550316 0.994497
YDR175C YGL073W 5.06017e-11 0.117496 0.882504
YDR175C YCL067C 8.20453e-19 0.000884369 0.999116
YDR175C YDR451C 1.82328e-23 9.6239e-05 0.999904
YDR175C YHL009C 9.80852e-11 0.333032 0.666968
YOR182C YCR097W 1.31073e-22 3.34772e-05 0.999967
YOR182C YEL009C 2.21611e-26 4.83514e-07 1
YOR182C YPR104C 1.8242e-14 0.00417155 0.995828
YOR182C YIL101C 0.995129 0.00487147 9.98447e-26
YOR182C YPL230W 0.999659 0.000340697 2.33264e-36
YOR182C YCR106W 0.99913 0.000870005 2.21711e-14
YOR182C YJL089W 0.999988 1.1901e-05 2.54134e-23
YOR182C YJL206C 2.79055e-21 1.38285e-08 1
YGR194C YMR164C 2.49297e-11 0.0382911 0.961709
YGR194C YIL036W 1.44744e-20 7.07485e-05 0.999929
YGR194C YIL101C 1.44237e-27 0.00635681 0.993643
YGR194C YDR451C 1.12439e-12 0.264047 0.735953
YGR194C YDR423C 4.88858e-16 0.0531884 0.946812
YGR194C YFL044C 9.81099e-13 0.344061 0.655939
YGR078C YBR049C 3.10158e-09 0.346836 0.653164
YGR078C YPL230W 1 2.06708e-09 2.0527e-30
YGR078C YPL202C 0.944324 0.0556761 8.54039e-10
YGR078C YER184C 0.984219 0.0157809 1.01478e-12
YGR078C YDR451C 1.91465e-19 0.00136781 0.998632
YGR078C YDR423C 3.80344e-21 0.000299804 0.9997
YGR078C YGL166W 1.0075e-21 0.000108056 0.999892
YGR078C YPL038W 1.00236e-22 0.000158697 0.999841
YGR078C YDR266C 1.30089e-14 0.0207323 0.979268
YHR163W YEL009C 1.39772e-16 9.7065e-06 0.99999
YHR163W YOR140W 0.987275 0.0127246 2.19147e-10
YHR163W YCR065W 2.36192e-16 0.049629 0.950371
YHR163W YIL131C 6.89261e-17 0.00395137 0.996049
YHR163W YGR044C 7.94002e-20 0.000508351 0.999492
YHR163W YOR032C 0.990186 0.00981383 2.6209e-13
YHR163W YLR228C 0.96495 0.0350499 1.26199e-10
YHR163W YMR280C 0.61663 0.38337 1.32018e-08
YHR163W YER184C 1.12463e-11 0.0379953 0.962005
YHR163W YBR083W 1.85226e-17 0.00054156 0.999458
YHR163W YJL089W 0.999698 0.000302004 8.6519e-21
YHR163W YGL166W 6.82228e-22 2.40972e-06 0.999998
YHR163W YJL206C 5.7179e-14 0.000452623 0.999547
YOR222W YEL009C 4.94045e-24 0.000126049 0.999874
YOR222W YKL015W 6.19721e-18 0.0111197 0.98888
YOR222W YIL101C 1 2.63082e-10 7.4504e-38
YOR222W YIR018W 1.50925e-19 0.010666 0.989334
YOR222W YPR065W 4.95642e-18 0.000393649 0.999606
YOR222W YLR183C 1.33718e-33 1.05313e-07 1
YIL162W YKR034W 0.975531 0.0244695 2.1318e-09
YIL162W YDR310C 3.31941e-09 0.225797 0.774203
YIL162W YOL116W 5.70335e-14 0.0144388 0.985561
YIL162W YBR297W 2.38493e-33 7.57392e-08 1
YIL162W YDL048C 5.20808e-54 1.59001e-08 1
YIL162W YPL038W 0.891908 0.108092 2.71208e-10
YBL103C YIL036W 1.15043e-38 4.63705e-06 0.999995
YBL103C YKL032C 1.72469e-35 0.00093296 0.999067
YBL103C YKR064W 3.4443e-19 0.0417619 0.958238
YLR358C YKL112W 2.61615e-19 0.0834125 0.916587
YLR358C YDR026C 1.24559e-15 0.165096 0.834904
YLR358C YPL038W 4.71646e-38 1.11222e-07 1
YOL030W YEL009C 2.34724e-19 3.23452e-05 0.999968
YOL030W YOL028C 2.55656e-13 0.00637348 0.993627
YOL030W YKL062W 1.30096e-15 0.0391496 0.96085
YOL030W YMR070W 9.6315e-14 0.0116842 0.988316
YOL030W YGL096W 0.999714 0.000285578 1.24092e-16
YOL030W YML051W 6.13757e-12 0.259895 0.740105
YOL030W YJL089W 0.989679 0.0103206 1.93407e-11
YOL030W YDR501W 3.09947e-14 0.0404034 0.959597
YOL030W YDL048C 9.80543e-29 1.2921e-06 0.999999
YER012W YCR096C 1.66145e-24 5.41308e-09 1
YER012W YGL181W 7.20329e-21 0.000227372 0.999773
YER012W YMR164C 2.90642e-11 0.0414346 0.958565
YER012W YJR147W 0.999389 0.000610651 9.35855e-19
YER012W YLR403W 0.99804 0.0019599 2.87109e-12
YER012W YDL020C 1.61064e-24 0.00011544 0.999885
YER012W YBR297W 0.997979 0.00202115 1.86087e-15
YER012W YGL013C 1.95704e-16 0.00183367 0.998166
YLR301W YEL009C 5.36404e-26 5.39097e-06 0.999995
YLR301W YOR140W 0.999994 5.97473e-06 1.00373e-17
YLR301W YLR256W 1.55252e-13 0.000922039 0.999078
YLR301W YGR044C 2.586e-21 1.81864e-06 0.999998
YLR301W YML007W 3.86827e-13 0.00205946 0.997941
YLR301W YKR099W 0.989469 0.0105315 3.55547e-14
YLR301W YBR297W 0.999985 1.52938e-05 7.35662e-26
YLR301W YFL021W 0.990605 0.00939502 3.23184e-14
YLR301W YBR083W 2.5351e-18 0.000598686 0.999401
YLR301W YGL166W 2.26317e-22 1.39095e-08 1
YLR301W YDL048C 1 7.23787e-08 2.37133e-25
YLR301W YPL038W 8.22293e-13 0.00480112 0.995199
YLR301W YDR266C 1.90353e-14 0.00139287 0.998607
YPR139C YLR183C 1.1744e-17 0.00174071 0.998259
YPR139C YHL009C 1.06264e-09 0.105605 0.894395
YPR139C YHR124W 0.721185 0.278815 5.23473e-09
YPR139C YJL089W 0.943832 0.0561684 1.03913e-13
YPR139C YPL038W 8.51527e-18 0.000808056 0.999192
YPR139C YPR199C 8.35732e-22 1.86166e-05 0.999981
YPL202C YNL027W 1.05146e-15 0.0195299 0.98047
YPL202C YJL110C 2.47608e-19 0.0102806 0.989719
YPL202C YER130C 4.77896e-22 0.00629498 0.993705
YPL202C YML007W 7.12198e-29 1.95201e-07 1
YLR114C YCR097W 0.78812 0.21188 7.49666e-17
YLR114C YHR084W 1.14466e-20 0.00338339 0.996617
YLR114C YLR228C 1.6873e-18 0.00329133 0.996709
YLR114C YML081W 2.59058e-17 0.00930374 0.990696
YOL068C YKL112W 1.46361e-22 0.0470283 0.952972
YOL068C YDR026C 1.7147e-16 0.0118705 0.98813
YOL068C YNL103W 3.41747e-19 0.00259577 0.997404
YOL068C YOL089C 2.87616e-20 0.000798009 0.999202
YDR267C YKL062W 0.901719 0.0982814 5.81465e-17
YDR267C YGL181W 1.28557e-22 0.000267028 0.999733
YDR267C YDR451C 6.12777e-29 0.0833896 0.91661
YDR267C YBL054W 1.43672e-28 0.077216 0.922784
YDR267C YDL056W 2.94604e-20 0.0169656 0.983034
YIL020C YCR096C 5.34969e-15 0.00316272 0.996837
YIL020C YKL062W 0.960719 0.0392806 1.28081e-14
YIL020C YCR065W 7.00703e-25 2.31088e-05 0.999977
YIL020C YIL131C 5.12413e-18 0.0347771 0.965223
YIL020C YPL230W 0.99999 1.00774e-05 8.86595e-41
YIL020C YDR049W 9.05933e-18 0.00675461 0.993245
YIL020C YMR021C 2.29276e-10 0.0132553 0.986745
YIL020C YPR199C 3.40696e-15 0.000461835 0.999538
YNL063W YNL103W 3.87147e-17 0.160196 0.839804
YNL063W YOL116W 1.70725e-19 0.00391337 0.996087
YNL063W YPL038W 2.2066e-17 0.130665 0.869335
YFR044C YEL009C 3.52883e-20 0.0183214 0.981679
YFR044C YGL181W 3.04464e-16 0.000463854 0.999536
YFR044C YGR044C 2.46928e-21 7.86978e-07 0.999999
YFR044C YLR228C 0.955482 0.044518 2.88795e-11
YFR044C YGL071W 0.995344 0.00465595 7.83328e-11
YFR044C YOR344C 0.998663 0.0013373 2.81764e-15
YFR044C YML051W 2.33929e-19 0.00183845 0.998162
YFR044C YKR099W 0.981947 0.0180533 6.03585e-13
YFR044C YMR016C 1.31475e-18 0.00893459 0.991065
YFR044C YAL051W 2.65939e-08 0.0710511 0.928949
YFR044C YDL048C 1.28874e-24 1.7581e-09 1
YFL023W YCR018C 1.84257e-14 0.00266874 0.997331
YFL023W YDR207C 9.91467e-19 0.00386651 0.996133
YFL023W YML007W 0.955536 0.0444642 9.70697e-16
YFL023W YKR099W 3.42146e-21 0.000952154 0.999048
YFL023W YOR380W 0.990409 0.00959113 1.8649e-10
YFL023W YBL054W 4.05011e-31 0.00466543 0.995335
YIL129C YDR520C 3.16308e-20 0.0138928 0.986107
YIL129C YNL216W 5.82752e-32 0.000405896 0.999594
YIL129C YIL131C 3.04766e-53 4.14185e-07 1
YFL032W YMR019W 0.972442 0.0275577 3.83237e-09
YFL032W YHR084W 8.85432e-18 0.0142154 0.985785
YFL032W YFL031W 1.31138e-54 1.66951e-19 1
YFL032W YJL110C 0.983876 0.0161243 3.82546e-15
YFL032W YKR099W 0.997083 0.00291659 2.15925e-12
YFL032W YFL021W 5.24549e-24 0.000209559 0.99979
YFL032W YHL009C 8.9335e-19 0.00316481 0.996835
YFL032W YCR040W 5.77914e-21 0.000231544 0.999768
YFL032W YBR182C 0.999792 0.000208007 5.42202e-14
YFL032W YHL027W 4.22067e-25 3.65097e-07 1
YFL032W YPL089C 2.9509e-11 0.196585 0.803415
YDR245W YMR037C 9.61926e-17 0.0386247 0.961375
YDR245W YIL101C 0.999995 4.94257e-06 1.25566e-27
YDR245W YGR249W 0.988788 0.0112121 3.3874e-15
YDR245W YLR183C 5.5697e-15 0.344609 0.655391
YDR245W YBL054W 1.29729e-33 8.07705e-06 0.999992
YDR245W YMR021C 8.2598e-16 0.0450049 0.954995
YDR245W YDR266C 1.00061e-25 2.18143e-05 0.999978
YOR254C YFL031W 7.67091e-19 0.00111377 0.998886
YOR254C YLR403W 0.720061 0.279939 2.69412e-07
YOR254C YOR344C 6.80943e-14 0.308286 0.691714
YOR254C YNL027W 2.88945e-15 0.0104315 0.989569
YOR254C YML081W 2.80223e-10 0.112312 0.887688
YOR254C YDR043C 0.994015 0.00598461 5.8905e-19
YOR254C YIR018W 0.999606 0.000394212 2.57167e-15
YOR254C YPL202C 1.14136e-10 0.160251 0.839749
YOR254C YLR183C 1.66835e-16 0.00655759 0.993442
YOR254C YML113W 0.97336 0.0266404 1.68783e-12
YOR254C YDR266C 6.75943e-14 0.0130006 0.986999
YBR204C YGR044C 1.85731e-54 8.70582e-08 1
YBR204C YHR006W 3.67719e-20 0.117401 0.882599
YBR204C YPL230W 9.02486e-75 4.64853e-10 1
YGR145W YPR104C 1.45396e-14 0.365425 0.634575
YGR145W YLR403W 0.69556 0.30444 7.25496e-10
YGR145W YIL101C 0.99993 6.9973e-05 3.28623e-37
YGR145W YNL027W 1.14812e-12 0.323071 0.676929
YGR145W YBL054W 3.97165e-47 1.1095e-07 1
YGR145W YHR206W 9.68463e-18 0.0290227 0.970977
YGR145W YDR266C 3.50118e-18 0.00388415 0.996116
YDR061W YER130C 1.85241e-23 0.000609175 0.999391
YDR061W YPL177C 8.75044e-15 0.211696 0.788304
YDR061W YHR178W 3.13215e-12 0.287635 0.712365
YDR061W YGL035C 6.41492e-17 0.131243 0.868757
YGR199W YKR034W 0.993231 0.00676887 4.92225e-15
YGR199W YJR147W 0.999998 1.82256e-06 4.17006e-21
YGR199W YFL031W 1.35161e-14 0.0999089 0.900091
YGR199W YER111C 4.50125e-13 0.00131587 0.998684
YGR199W YPR196W 2.67783e-15 0.000402198 0.999598
YGR199W YLR183C 3.40551e-13 0.00637147 0.993629
YGR199W YCR040W 0.999507 0.000493069 1.1414e-17
YGR199W YDR034C 4.98276e-10 0.385177 0.614823
YGR199W YDR266C 3.71034e-18 0.00112351 0.998876
YIL108W YML099C 2.70987e-16 0.175447 0.824553
YIL108W YIL101C 7.18126e-40 0.0179645 0.982035
YIL108W YDL020C 2.64851e-32 0.000551752 0.999448
YIL108W YGL166W 3.41231e-26 1.07366e-06 0.999999
YIL108W YJL206C 0.963631 0.0363694 5.1588e-15
YDR404C YEL009C 1.96896e-27 1.09328e-06 0.999999
YDR404C YGR288W 0.680337 0.319663 1.17809e-11
YDR404C YER040W 7.23014e-18 0.000306678 0.999693
YDR404C YCR065W 9.51667e-14 0.0254391 0.974561
YDR404C YJR147W 9.61046e-15 9.5942e-05 0.999904
YDR404C YDR026C 1.14161e-12 0.00913151 0.990868
YDR404C YBL103C 0.999284 0.000715768 4.08935e-21
YDR404C YIR017C 0.996587 0.0034133 5.48577e-15
YDR404C YMR043W 0.966278 0.0337217 2.97476e-09
YDR404C YDR501W 2.1215e-18 6.27616e-06 0.999994
YDR404C YCR040W 1.62045e-28 7.62223e-08 1
YDR404C YPL038W 8.52096e-15 0.00643546 0.993565
YDR404C YDR266C 4.04523e-17 0.000102291 0.999898
YOR058C YHR084W 2.11947e-15 0.0633252 0.936675
YOR058C YLR131C 1.53177e-22 0.000292286 0.999708
YOR058C YGL013C 3.69151e-18 0.0664237 0.933576
YBL104C YOL028C 1.7611e-20 0.00759728 0.992403
YBL104C YBL103C 4.48649e-26 0.000924752 0.999075
YBL104C YBR033W 2.10448e-21 0.0481912 0.951809
YBR095C YCR096C 1.15251e-28 1.54932e-05 0.999985
YBR095C YBR049C 1.17087e-17 0.00317222 0.996828
YBR095C YHL009C 1.77757e-21 0.000407376 0.999593
YBR084W YNL216W 7.54076e-19 0.0133103 0.98669
YBR084W YCR065W 1.1973e-25 0.0338265 0.966174
YBR084W YDR259C 0.991333 0.00866738 2.30974e-19
YBR084W YPL230W 0.83297 0.16703 2.3387e-40
YBR084W YBL054W 2.18417e-26 0.126706 0.873294
YBR084W YDR266C 3.64432e-23 0.000149355 0.999851
YMR173W YOL108C 1.21925e-16 0.0513405 0.94866
YMR173W YEL009C 1.72255e-14 0.0213446 0.978655
YMR173W YKL062W 1.38365e-17 0.000129327 0.999871
YMR173W YLR256W 1.1685e-13 0.0170788 0.982921
YMR173W YPR104C 0.997938 0.00206221 8.29956e-13
YMR173W YLR228C 1 4.94128e-07 1.02699e-19
YMR173W YPL230W 1.35695e-43 7.42423e-10 1
YMR173W YDL020C 3.49933e-18 0.0298745 0.970126
YMR173W YML007W 2.21572e-16 0.356831 0.643169
YMR173W YBR112C 6.76045e-12 0.0598496 0.94015
YMR173W YBL054W 0.997158 0.00284245 3.10241e-18
YKL203C YPL248C 1.47444e-22 0.0395419 0.960458
YKL203C YER111C 2.3862e-27 8.15468e-06 0.999992
YKL203C YKL020C 4.42071e-20 0.0341414 0.965859
YHR085W YIL036W 0.999984 1.58754e-05 1.55507e-22
YHR085W YCR018C 1.96965e-16 0.0012492 0.998751
YHR085W YDR463W 2.00822e-20 0.000314158 0.999686
YHR085W YLR403W 0.991392 0.00860812 1.82545e-09
YHR085W YGL073W 0.999875 0.000124747 1.93668e-16
YHR085W YDL020C 5.02662e-25 1.79959e-06 0.999998
YHR085W YLR182W 1.69126e-14 0.0230139 0.976986
YHR085W YMR043W 5.293e-19 4.76269e-05 0.999952
YHR085W YML027W 7.63438e-28 3.78025e-06 0.999996
YHR085W YKL043W 6.67268e-21 9.59038e-06 0.99999
YHR085W YBL054W 1.22937e-36 1.30953e-08 1
YHR085W YDL056W 0.996753 0.00324695 8.64956e-14
YHR085W YOR113W 0.999999 6.27477e-07 2.2686e-21
YDR168W YEL009C 2.26734e-19 0.000437894 0.999562
YDR168W YDR216W 5.14173e-14 0.00731784 0.992682
YDR168W YOL028C 0.725281 0.274717 2.11582e-06
YDR168W YKL112W 7.70197e-18 0.000153115 0.999847
YDR168W YGL209W 0.623606 0.376394 4.36697e-12
YDR168W YDL020C 9.29924e-24 7.56218e-06 0.999992
YDR168W YML007W 5.0485e-19 2.53709e-05 0.999975
YDR168W YNL068C 0.996868 0.00313227 1.2177e-16
YDR168W YCR040W 0.988893 0.011107 3.26235e-17
YDR168W YFL044C 3.65837e-16 0.00706188 0.992938
YDR168W YDL048C 0.999993 6.70987e-06 1.36857e-30
YKR052C YDR026C 0.771757 0.228243 6.29459e-11
YKR052C YBR049C 0.986735 0.0132646 9.12204e-11
YKR052C YMR070W 1.03245e-21 0.000387102 0.999613
YKR052C YML051W 2.57693e-15 0.0395986 0.960401
YKR052C YIR018W 3.12214e-21 1.13999e-05 0.999989
YKR052C YML007W 3.01482e-26 0.00935776 0.990642
YKR052C YMR021C 4.90748e-14 0.0191128 0.980887
YIL050W YPL230W 2.32028e-42 3.22037e-05 0.999968
YIL050W YPL177C 2.982e-19 0.0599539 0.940046
YIL050W YMR021C 7.92393e-13 0.0966658 0.903334
YLR043C YKR034W 0.919312 0.0806882 1.0939e-12
YLR043C YCR096C 3.78714e-16 0.00291778 0.997082
YLR043C YEL009C 6.94991e-20 0.00298101 0.997019
YLR043C YMR164C 2.77088e-10 0.0809999 0.919
YLR043C YBL005W 0.859177 0.140823 4.11137e-19
YLR043C YIR018W 0.702718 0.297282 1.98014e-10
YLR043C YLR183C 3.13067e-16 0.000663498 0.999337
YLR043C YNL068C 0.999415 0.000585036 2.8837e-15
YLR043C YHR206W 0.975413 0.0245871 4.48865e-13
YLR043C YDR266C 1.22581e-11 0.0170967 0.982903
YLR043C YJL206C 8.71616e-21 2.94471e-06 0.999997
YBL099W YEL009C 3.60603e-33 5.2272e-07 0.999999
YBL099W YML099C 0.998863 0.00113701 1.65294e-15
YBL099W YDR026C 0.958801 0.0411987 3.27498e-13
YBL099W YBL103C 9.5371e-22 2.29281e-08 1
YBL099W YKL109W 4.75008e-27 0.000839911 0.99916
YBL099W YKR099W 0.985005 0.014995 1.42946e-14
YBL099W YJL089W 0.994566 0.00543446 6.39612e-13
YBL099W YFL044C 4.73572e-20 4.04609e-05 0.99996
YBL099W YKL032C 5.85687e-21 2.6246e-05 0.999974
YBL099W YDL048C 2.02574e-35 3.50488e-10 1
YBL099W YPL038W 0.99882 0.0011801 1.27626e-16
YLR359W YEL009C 1.51603e-34 4.48444e-09 1
YLR359W YKL015W 1.33868e-15 0.000112995 0.999887
YLR359W YJR060W 5.79361e-21 1.27755e-06 0.999999
YLR359W YLR013W 0.864129 0.135871 4.89704e-09
YLR359W YFL031W 7.62839e-19 0.00181392 0.998186
YLR359W YGL073W 0.999992 7.96769e-06 1.36257e-14
YLR359W YPL230W 0.999999 9.87179e-07 4.30482e-34
YLR359W YLR183C 1.60198e-22 2.49818e-08 1
YLR359W YBR083W 1.62169e-33 7.14434e-08 1
YLR359W YJL089W 0.934634 0.0653665 2.92281e-16
YLR359W YDR034C 6.35953e-21 2.19988e-06 0.999998
YLR359W YMR016C 4.44527e-25 1.21748e-06 0.999999
YPL217C YCR097W 0.947857 0.0521434 4.17406e-16
YPL217C YDR310C 2.39275e-10 0.232652 0.767348
YPL217C YPR104C 3.22194e-18 0.00703733 0.992963
YPL217C YML081W 5.13974e-12 0.265085 0.734915
YPL217C YBL054W 5.67777e-39 3.20859e-05 0.999968
YPL217C YDR266C 9.18421e-18 0.00821938 0.991781
YNR009W YIL131C 1.21209e-14 0.141593 0.858407
YNR009W YMR182C 1.58192e-19 0.0157871 0.984213
YNR009W YER130C 0.969618 0.0303816 7.74048e-10
YNR009W YGL096W 0.998453 0.00154656 8.63941e-19
YNR009W YDR451C 2.89225e-24 0.0016628 0.998337
YNR009W YLR183C 8.73447e-22 0.0132995 0.9867
YNR009W YFL044C 0.816333 0.183667 1.36063e-09
YNR009W YPR199C 9.79881e-22 0.000283465 0.999717
YGL194C YER130C 1.47219e-14 0.30837 0.69163
YGL194C YHL009C 1.45555e-14 0.000897048 0.999103
YGL194C YBR083W 9.67573e-19 0.230393 0.769607
YGL194C YCR040W 9.77948e-16 0.0385242 0.961476
YGL194C YGL162W 3.32461e-14 0.0267799 0.97322
YLR038C YOL108C 3.35776e-37 3.17857e-10 1
YLR038C YEL009C 2.06632e-22 1.54347e-05 0.999985
YLR038C YER040W 0.983866 0.0161345 1.0209e-13
YLR038C YKL015W 0.992079 0.00792073 1.22428e-12
YLR038C YJR060W 0.951995 0.0480054 7.97617e-16
YLR038C YLR403W 0.999882 0.000118415 5.26791e-22
YLR038C YGL096W 9.64093e-28 4.01056e-07 1
YLR038C YKL109W 1.21535e-33 2.50585e-05 0.999975
YLR038C YLR182W 1.5219e-12 0.00432513 0.995675
YLR038C YKL043W 0.982408 0.0175921 2.23704e-15
YLR038C YDR034C 1.69789e-16 0.00577229 0.994228
YLR038C YDR213W 0.953094 0.0469056 8.99755e-11
YLR038C YJL206C 1.70311e-20 0.0262207 0.973779
YMR236W YOL108C 3.05665e-16 0.041965 0.958035
YMR236W YDR451C 2.06742e-15 0.0273112 0.972689
YMR236W YBR297W 0.999877 0.00012302 3.23272e-16
YMR236W YBR083W 2.48813e-22 0.00277282 0.997227
YMR236W YPL038W 5.36885e-19 0.000255624 0.999744
YPR130C YGL181W 2.22403e-23 0.0032507 0.996749
YPR130C YDR451C 1.68952e-21 0.0648255 0.935174
YPR130C YBR297W 0.999289 0.000710951 8.78786e-21
YPR130C YBR083W 6.16345e-28 0.000634352 0.999366
YPR130C YPL038W 1.12362e-18 0.0324481 0.967552
YDR044W YMR037C 3.65871e-15 0.212381 0.787619
YDR044W YOR162C 0.999967 3.2645e-05 2.12704e-19
YDR044W YGL209W 1.96078e-22 4.80691e-07 1
YDR044W YER130C 0.998106 0.00189425 8.64098e-15
YDR044W YKL020C 0.960623 0.0393771 1.13548e-10
YDR044W YBR112C 2.36719e-17 0.00243478 0.997565
YDR044W YDR451C 2.37931e-18 0.000947368 0.999053
YDR044W YER028C 0.627779 0.372221 6.29588e-09
YDR044W YDL048C 3.13459e-32 2.21243e-05 0.999978
YDR044W YDL056W 3.40009e-11 0.31228 0.68772
YAR073W YEL009C 7.82098e-27 4.20006e-07 1
YAR073W YJR147W 2.47615e-18 0.00251751 0.997482
YAR073W YBL103C 5.15006e-15 0.00386166 0.996138
YAR073W YGL096W 0.998197 0.0018025 3.05871e-23
YAR073W YIR017C 0.996019 0.00398065 1.33137e-19
YAR073W YBR112C 2.54261e-12 0.0198606 0.980139
YAR073W YDR451C 1.65368e-15 0.0161882 0.983812
YAR073W YDR423C 0.964447 0.035553 5.95862e-17
YDR169C YML099C 2.3962e-16 0.07182 0.92818
YDR169C YBL103C 1.21326e-27 0.0452671 0.954733
YDR169C YPL230W 6.6323e-53 1.99015e-06 0.999998
YDR169C YDL106C 3.55912e-31 3.57717e-06 0.999996
YKR061W YDR463W 9.86887e-12 0.0710872 0.928913
YKR061W YBR049C 0.715546 0.284454 4.91351e-11
YKR061W YGL096W 1.1384e-13 0.196342 0.803658
YKR061W YPL202C 6.53341e-15 0.00589055 0.994109
YKR061W YBR182C 7.19402e-19 0.0181894 0.981811
YKR061W YDL048C 3.80015e-35 5.38802e-06 0.999995
YLR467W YCR065W 2.12757e-20 0.00254112 0.997459
YLR467W YIR018W 1.56093e-15 0.288505 0.711495
YLR467W YNL068C 3.17151e-19 0.012116 0.987884
YLR467W YML076C 7.67459e-11 0.382407 0.617593
YLR467W YDR421W 3.70392e-13 0.0445862 0.955414
YDR115W YCR096C 1.47957e-25 1.46203e-05 0.999985
YDR115W YGL071W 1.66534e-16 7.86897e-05 0.999921
YDR115W YBL103C 0.997238 0.00276155 4.01017e-14
YDR115W YDR043C 1.47545e-14 0.277366 0.722634
YDR115W YKL109W 2.61354e-13 0.125116 0.874884
YDR115W YKR099W 0.965816 0.0341841 7.21658e-13
YDR115W YDR501W 5.06234e-17 0.000689073 0.999311
YDR115W YML113W 0.94188 0.0581196 1.07793e-09
YDR115W YJL206C 5.02137e-22 2.29845e-06 0.999998
YPR021C YMR280C 2.86567e-22 0.198325 0.801675
YPR021C YGL013C 1.1928e-21 0.127618 0.872382
YPR021C YLR098C 2.32776e-19 0.109029 0.890971
YDR451C YCR065W 2.21778e-23 3.048e-06 0.999997
YDR451C YML051W 6.50238e-12 0.00166382 0.998336
YDR451C YKL020C 0.986664 0.0133358 5.45804e-10
YDR451C YDR146C 6.52672e-14 0.0608074 0.939193
YDR451C YCR040W 6.4342e-13 0.0244422 0.975558
YDR451C YJL056C 0.899109 0.100891 6.90693e-12
YDR451C YBR240C 1.07821e-13 0.060381 0.939619
YDR451C YDR253C 3.10249e-22 2.29484e-05 0.999977
YJL192C YOL108C 1.64932e-31 6.81871e-07 0.999999
YJL192C YCR096C 1.06553e-40 2.27177e-10 1
YJL192C YEL009C 1.69499e-25 0.193309 0.806691
YJL192C YLR403W 0.987563 0.0124369 2.57815e-11
YJL192C YIL101C 0.999987 1.28069e-05 4.92365e-25
YJL192C YDR259C 0.985925 0.0140752 1.83792e-11
YJL192C YIR018W 0.891585 0.108415 3.15946e-11
YJL192C YLR183C 2.70468e-21 0.000254489 0.999746
YJL192C YHL027W 3.06304e-20 0.00010142 0.999899
YJL192C YDR266C 6.0742e-22 2.10684e-05 0.999979
YBR039W YEL009C 2.47509e-28 3.8612e-07 1
YBR039W YGL181W 1.58087e-16 0.0137936 0.986206
YBR039W YNL216W 7.2083e-15 0.00104016 0.99896
YBR039W YCR065W 0.998411 0.00158946 1.07512e-15
YBR039W YJR060W 0.999998 2.28273e-06 9.3615e-21
YBR039W YGR044C 1.79611e-29 1.09245e-06 0.999999
YBR039W YLR228C 0.981535 0.0184649 5.78683e-15
YBR039W YCL067C 6.69754e-15 0.0290236 0.970976
YBR039W YDR259C 0.999247 0.00075346 2.76924e-13
YBR039W YKL109W 2.35429e-35 1.65483e-08 1
YBR039W YBR033W 1.57821e-12 0.0529492 0.947051
YGL214W YKL062W 0.867939 0.132061 3.79242e-11
YGL214W YGL181W 1.59505e-18 0.128354 0.871646
YGL214W YDR026C 3.07957e-14 0.0992152 0.900785
YGL214W YDR253C 1.79206e-14 0.0991091 0.900891
YAL042W YKR034W 0.993744 0.00625642 2.69384e-15
YAL042W YKL062W 0.995569 0.00443093 1.75803e-17
YAL042W YKL112W 7.5239e-17 0.00547788 0.994522
YAL042W YIL131C 3.59306e-14 0.118913 0.881087
YAL042W YFL031W 1.54652e-22 0.00013335 0.999867
YAL042W YGL209W 2.00949e-18 0.00320623 0.996794
YAL042W YOL089C 0.998738 0.00126158 1.81614e-15
YAL042W YPR199C 4.92431e-22 9.45401e-06 0.999991
YAL042W YDR266C 1.96451e-13 0.00585621 0.994144
YPR036W YGL181W 5.86127e-19 0.00716143 0.992839
YPR036W YGR044C 1.11754e-15 0.0133507 0.986649
YPR036W YNL103W 0.856374 0.143626 2.06383e-12
YPR036W YCL066W 0.999806 0.000194232 1.27901e-17
YPR036W YML051W 4.07289e-12 0.00515226 0.994848
YPR036W YCR106W 0.997443 0.00255692 8.16427e-17
YPR036W YPR196W 0.996442 0.00355774 2.95749e-15
YPR036W YFL021W 0.99999 9.82626e-06 4.03733e-21
YPR036W YMR043W 7.86387e-17 0.00619768 0.993802
YPR036W YJL089W 0.991433 0.00856748 1.68215e-13
YPR036W YPL177C 2.21343e-17 0.0051642 0.994836
YPR036W YDR266C 9.81475e-17 0.000702135 0.999298
YHR181W YOL108C 6.56045e-22 0.00806307 0.991937
YHR181W YCR096C 1.85372e-19 0.257866 0.742134
YHR181W YKL038W 0.704284 0.295716 2.45398e-12
YHR181W YFL031W 1.50244e-19 0.00854888 0.991451
YHR181W YNL103W 0.977546 0.0224543 7.39619e-15
YHR181W YLR183C 8.47192e-22 2.33391e-06 0.999998
YHR181W YDR266C 2.3802e-21 3.1937e-05 0.999968
YMR243C YEL009C 1.63236e-31 2.58753e-07 1
YMR243C YPL248C 1.5083e-10 0.130058 0.869942
YMR243C YFL031W 4.91332e-20 0.000881456 0.999119
YMR243C YIL101C 0.999995 5.44542e-06 7.70933e-26
YMR243C YIR017C 0.980279 0.0197213 2.26916e-18
YMR243C YDR451C 1.68812e-17 0.0168582 0.983142
YMR243C YBL054W 1.51064e-25 0.000731732 0.999268
YDR188W YEL009C 5.14566e-24 1.59684e-05 0.999984
YDR188W YGR288W 0.99997 3.03989e-05 1.59053e-20
YDR188W YKL015W 1.41358e-09 0.0372718 0.962728
YDR188W YGL181W 5.13278e-17 0.00139814 0.998602
YDR188W YJR147W 1.18217e-18 0.0559267 0.944073
YDR188W YIL131C 4.38604e-16 0.00956676 0.990433
YDR188W YML051W 1.33156e-14 0.030494 0.969506
YDR188W YMR043W 1.35587e-15 0.00374307 0.996257
YNL057W YEL009C 2.00118e-17 0.00276094 0.997239
YNL057W YGR044C 1.28484e-20 0.0226367 0.977363
YNL057W YCL067C 0.856647 0.143353 9.75334e-12
YNL057W YDR146C 1.3545e-15 0.00430654 0.995693
YNL057W YNL068C 8.309e-17 0.164675 0.835325
YJR061W YKL112W 3.90413e-17 0.144443 0.855557
YJR061W YOR162C 3.48149e-28 3.33956e-05 0.999967
YJR061W YMR280C 2.53278e-17 0.00562499 0.994375
YJR061W YHL009C 1.61911e-20 0.000164249 0.999836
YNL338W YDR451C 5.74794e-14 0.181846 0.818154
YNL338W YPL177C 2.2329e-13 0.0841667 0.915833
YNL338W YNL068C 1.27134e-16 0.00324971 0.99675
YNL338W YCR040W 8.10805e-21 4.34129e-05 0.999957
YNL338W YDR266C 0.995235 0.00476517 1.23037e-14
YNL338W YOL067C 1.47064e-12 0.131863 0.868137
YBR243C YNL103W 0.996856 0.00314415 4.23679e-13
YBR243C YML051W 9.64938e-18 0.000241617 0.999758
YBR243C YDR451C 8.94211e-20 0.0552454 0.944755
YBR243C YGL013C 4.49094e-16 0.0010928 0.998907
YBR243C YLR183C 2.28138e-20 0.00155909 0.998441
YBR243C YHR124W 0.641535 0.358465 8.45443e-10
YBR243C YJL089W 0.68582 0.31418 1.35951e-19
YBR243C YHR178W 1.50098e-17 0.00435325 0.995647
YBR243C YPR199C 2.73389e-16 0.00461034 0.99539
YFL064C YCR097W 1.06317e-26 7.62661e-06 0.999992
YFL064C YCR065W 4.88244e-21 0.000651821 0.999348
YFL064C YBL005W 1.44029e-20 0.00457092 0.995429
YFL064C YCR106W 5.88613e-18 0.00717479 0.992825
YFL064C YHR124W 3.91079e-12 0.143691 0.856309
YFL064C YKR064W 0.864747 0.135253 6.34703e-09
YGL137W YFL031W 2.93522e-11 0.0536074 0.946393
YGL137W YBR049C 6.77839e-20 0.00013874 0.999861
YGL137W YJL089W 0.97554 0.0244601 1.28046e-15
YGL137W YMR016C 2.30105e-14 0.0162419 0.983758
YGL137W YDL048C 0.999867 0.000132946 5.62701e-25
YGL137W YDR266C 2.2204e-15 0.000389576 0.99961
YJL134W YMR037C 1.57961e-15 0.104213 0.895787
YJL134W YJR147W 3.54331e-22 0.00017307 0.999827
YJL134W YKL112W 3.93036e-14 0.00236365 0.997636
YJL134W YDR451C 2.80288e-22 0.00278344 0.997217
YJL134W YJL089W 0.999655 0.000345265 1.69144e-22
YLR454W YCR096C 0.997113 0.00288695 2.13046e-26
YLR454W YCR018C 5.7492e-26 3.81289e-10 1
YLR454W YMR280C 9.2235e-42 3.65154e-09 1
YLR454W YAL051W 5.60299e-26 0.0332593 0.966741
YDR080W YER111C 1.30259e-25 0.00248795 0.997512
YDR080W YKL020C 1.7009e-17 0.349185 0.650815
YDR080W YJL089W 3.68841e-31 0.182511 0.817489
YPL253C YLR131C 3.24593e-20 0.0310429 0.968957
YPL253C YDR253C 2.09153e-22 0.000397918 0.999602
YBR096W YPR104C 0.698089 0.301911 6.41061e-12
YBR096W YLR228C 0.999968 3.1598e-05 1.44217e-19
YBR096W YMR182C 0.999577 0.000422934 2.08347e-19
YBR096W YFL031W 4.90675e-23 2.78658e-06 0.999997
YBR096W YGL096W 1 6.50884e-08 7.89433e-26
YBR096W YML007W 1.79785e-24 1.89363e-06 0.999998
YBR096W YGL013C 1.16014e-28 4.32912e-06 0.999996
YBR096W YHR178W 4.27876e-21 0.000167513 0.999832
YBR096W YGL166W 2.85471e-32 1.76117e-08 1
YBR096W YPL038W 1.74017e-26 0.000303108 0.999697
YBR096W YML113W 0.999986 1.41569e-05 2.62435e-22
YJR042W YNL216W 9.08812e-23 0.0060313 0.993969
YJR042W YCR018C 6.71613e-16 0.00575268 0.994247
YJR042W YLR131C 1.76207e-18 0.0673933 0.932607
YGR150C YGL071W 2.51075e-26 2.18729e-05 0.999978
YGR150C YER111C 3.08036e-17 0.0300784 0.969922
YGR150C YHL027W 0.965792 0.0342077 7.31879e-16
YGR150C YAL051W 9.74168e-12 0.136085 0.863915
YHR043C YCR096C 1.23199e-23 0.000254364 0.999746
YHR043C YGR288W 8.43034e-19 0.000357483 0.999643
YHR043C YGL181W 1.97571e-23 0.000329841 0.99967
YHR043C YMR164C 5.56967e-10 0.394418 0.605582
YHR043C YJR060W 0.877854 0.122146 2.1957e-13
YHR043C YNL103W 0.919198 0.0808019 2.63089e-12
YHR043C YML081W 0.958144 0.0418563 1.18805e-11
YHR043C YLR183C 3.69862e-15 0.0186404 0.98136
YHR043C YNL068C 0.987936 0.0120638 5.18391e-16
YHR043C YER108C 2.25574e-15 0.0124992 0.987501
YHR043C YPR199C 1.27183e-22 1.47008e-05 0.999985
YHR043C YML113W 0.813569 0.186431 2.59258e-11
YHR043C YDR266C 1.12154e-14 0.000940392 0.99906
YPR101W YCR096C 4.64655e-36 1.15254e-12 1
YPR101W YIL101C 1 6.58837e-10 1.78022e-27
YPR101W YJL110C 8.34412e-16 5.21594e-05 0.999948
YPR101W YPL202C 8.5163e-23 6.17343e-05 0.999938
YPR101W YPR199C 1.43579e-26 7.54989e-06 0.999992
YPL043W YOR140W 3.85537e-15 0.00723117 0.992769
YPL043W YIR023W 0.974392 0.0256077 7.36667e-10
YPL043W YPL230W 0.999044 0.000956156 2.24054e-42
YPL043W YDR049W 1.40678e-14 0.0756189 0.924381
YPL043W YBL054W 1.14593e-26 0.000668203 0.999332
YPL043W YHR206W 1.88671e-12 0.145784 0.854216
YPL043W YDR266C 5.93423e-20 0.00495057 0.995049
YCL041C YDR520C 4.02273e-13 0.0149173 0.985083
YCL041C YFR034C 7.59113e-26 1.30015e-06 0.999999
YCL041C YMR164C 1.96559e-11 0.054282 0.945718
YCL041C YBL103C 0.999292 0.000708155 1.81515e-12
YCL041C YPL230W 6.92607e-30 2.33732e-06 0.999998
YCL041C YGL209W 0.951517 0.0484826 2.48303e-10
YCL041C YJL110C 0.998486 0.00151406 5.48807e-13
YCL041C YOR380W 1.28512e-16 0.00806415 0.991936
YGR186W YIL036W 2.56966e-23 0.0078623 0.992138
YGR186W YDR266C 2.06529e-18 0.090978 0.909022
YAL028W YDL106C 4.50174e-26 0.00165116 0.998349
YAL028W YFL044C 1.22494e-26 3.73394e-05 0.999963
YAL028W YBR240C 2.20975e-19 0.0250701 0.97493
YJL213W YGR044C 4.17666e-35 9.91996e-06 0.99999
YJL213W YIR017C 1.31994e-34 0.302196 0.697804
YJL213W YER184C 1.7377e-19 0.151017 0.848983
YJL213W YFL021W 1.04523e-18 0.180678 0.819322
YJL213W YMR042W 2.02948e-21 0.0290625 0.970938
YDR099W YOR140W 0.989668 0.0103317 2.07974e-14
YDR099W YGR288W 0.892154 0.107846 4.36937e-14
YDR099W YGL181W 2.08928e-27 0.00426309 0.995737
YDR099W YJR147W 0.895208 0.104792 5.72418e-17
YDR099W YPL230W 2.0019e-25 0.276297 0.723703
YDR099W YMR070W 1.68785e-21 0.00706615 0.992934
YDR099W YDL020C 1.12532e-24 0.00727292 0.992727
YNL173C YNL167C 6.75288e-17 0.0106883 0.989312
YNL173C YGL181W 6.24232e-14 0.205322 0.794678
YNL173C YML099C 0.779719 0.220281 3.72422e-09
YNL173C YGR044C 3.50152e-34 6.51838e-07 0.999999
YNL173C YIR017C 3.0345e-22 0.0104408 0.989559
YMR216C YNL216W 5.09284e-22 0.0064153 0.993585
YMR216C YLR451W 2.89039e-19 0.0704088 0.929591
YMR216C YBR049C 3.86868e-19 0.100867 0.899133
YMR306W YPL248C 5.05104e-15 0.0239374 0.976063
YMR306W YER111C 1.54681e-15 0.366846 0.633154
YMR306W YMR280C 1.93005e-26 6.26302e-05 0.999937
YMR306W YPL038W 1.69569e-19 0.0632864 0.936714
YDL059C YFL044C 8.1875e-15 0.196492 0.803508
YDL059C YBR240C 6.00904e-26 0.00142594 0.998574
YDL059C YDR253C 1.40588e-38 5.3685e-09 1
YHL035C YLR256W 8.56429e-18 0.000331181 0.999669
YHL035C YMR037C 0.979325 0.0206749 3.66095e-10
YHL035C YML007W 3.85025e-22 0.000104261 0.999896
YHL035C YPR065W 2.09687e-11 0.179196 0.820804
YHL035C YFL044C 1.52446e-14 0.266754 0.733246
YHL035C YDR421W 9.32749e-18 0.00299962 0.997
YHL035C YPL038W 0.999206 0.000794294 6.74393e-14
YHL035C YDL056W 1.09359e-13 0.142366 0.857634
YBR073W YCR065W 1.51569e-34 2.74893e-07 1
YBR073W YNL027W 3.67015e-13 0.0173815 0.982618
YBR073W YLR183C 8.69493e-31 0.00702708 0.992973
YDL088C YLR228C 3.62442e-31 0.00107898 0.998921
YDL088C YDL106C 1.68579e-42 8.15771e-05 0.999918
YDL088C YDR266C 1.61813e-39 2.64425e-05 0.999974
YDR435C YGL181W 1.40159e-25 2.45949e-06 0.999998
YDR435C YCL067C 8.76449e-19 0.000902228 0.999098
YDR435C YDR259C 3.15972e-13 0.395731 0.604269
YDR435C YPL230W 6.48382e-36 0.00098228 0.999018
YDR435C YDR421W 2.68215e-12 0.165999 0.834001
YNL161W YNL167C 1.20792e-27 2.42469e-05 0.999976
YNL161W YNL027W 3.68534e-19 0.049488 0.950512
YNL161W YMR070W 9.30913e-25 0.0143584 0.985642
YGR295C YCR097W 4.26765e-19 0.000824121 0.999176
YGR295C YJR147W 0.999978 2.18594e-05 5.06873e-22
YGR295C YFL031W 4.57146e-17 0.000467723 0.999532
YGR295C YNL027W 6.17465e-18 3.01396e-05 0.99997
YGR295C YML051W 4.20812e-15 0.00550792 0.994492
YGR295C YDR146C 0.969853 0.0301472 5.12889e-09
YGR295C YPL177C 9.93964e-14 0.00569363 0.994306
YGR295C YHL027W 1.85458e-15 0.00060241 0.999398
YGR295C YPR199C 8.58273e-15 0.0178168 0.982183
YGR295C YML113W 0.999045 0.000954764 1.33539e-17
YDL052C YEL009C 9.21604e-20 0.000418254 0.999582
YDL052C YOR032C 0.963534 0.0364664 9.38132e-12
YDL052C YDR451C 3.72615e-15 0.0129938 0.987006
YDL052C YGL013C 2.812e-09 0.076757 0.923243
YDL052C YHR124W 0.99823 0.00177031 2.93777e-12
YDL052C YJL089W 0.998786 0.00121439 4.98389e-15
YDL052C YFL044C 2.32921e-11 0.0200671 0.979933
YDL052C YPR199C 6.26287e-16 0.0111815 0.988819
YDL052C YDL056W 2.19793e-16 7.35179e-05 0.999926
YER062C YCR096C 5.67932e-21 0.000293197 0.999707
YER062C YLR256W 1.87865e-17 2.38921e-05 0.999976
YER062C YCR065W 5.39729e-11 0.360737 0.639263
YER062C YGR044C 7.4743e-25 3.88368e-06 0.999996
YER062C YLR228C 0.993862 0.00613801 1.16655e-12
YER062C YOR344C 2.84461e-16 0.00723616 0.992764
YER062C YKL185W 0.999973 2.67158e-05 5.04598e-20
YER062C YER130C 5.3112e-16 0.00782989 0.99217
YER062C YER184C 0.980696 0.0193044 5.81712e-11
YER062C YPR196W 0.988436 0.0115639 1.60763e-11
YER062C YJL089W 0.995915 0.00408516 1.97515e-11
YER062C YHL027W 1.46086e-15 0.00453735 0.995463
YER062C YPL089C 2.07142e-11 0.0504017 0.949598
YER062C YPR199C 2.98482e-18 0.00135462 0.998645
YPR051W YOL108C 1.06503e-21 0.00751372 0.992486
YPR051W YNL103W 3.20071e-18 0.018122 0.981878
YPR051W YPL230W 0.99202 0.00797988 8.30611e-26
YPR051W YDL020C 0.725649 0.274351 7.9781e-14
YPR051W YPL038W 3.26303e-29 0.000165003 0.999835
YCR094W YFL031W 8.32934e-15 0.0229244 0.977076
YCR094W YNL103W 0.997328 0.00267247 1.66752e-13
YCR094W YER130C 6.05144e-14 0.346956 0.653044
YCR094W YLR183C 1.1085e-18 0.00162891 0.998371
YCR094W YDR266C 1.86689e-16 0.00663909 0.993361
YLR253W YIL036W 4.17543e-21 0.000254011 0.999746
YLR253W YIL131C 4.01032e-19 0.000122553 0.999877
YLR253W YKL185W 9.22646e-23 0.00161906 0.998381
YJL001W YOL108C 5.31659e-25 1.65586e-06 0.999998
YJL001W YCR096C 1.25775e-33 0.00014656 0.999853
YJL001W YEL009C 2.32788e-24 0.000534593 0.999465
YJL001W YCR065W 0.964528 0.0354724 3.06215e-13
YJL001W YLR403W 0.640323 0.359677 8.76087e-11
YJL001W YML007W 8.03653e-28 2.04471e-07 1
YJL001W YFL044C 8.68222e-25 7.12996e-06 0.999993
YGL237C YGL181W 1.13742e-30 9.0837e-05 0.999909
YGL237C YGR044C 1.0329e-24 0.0836513 0.916349
YGL237C YGL254W 1.62425e-14 0.188793 0.811207
YHR067W YGR044C 8.42189e-33 4.18975e-05 0.999958
YHR067W YHR084W 1.39457e-17 0.0271596 0.97284
YHR067W YDR207C 1.22811e-16 0.0201209 0.979879
YHR067W YDR049W 0.999141 0.000858513 8.47464e-14
YHR067W YML051W 0.87482 0.12518 6.93344e-12
YHR067W YBR033W 1.02358e-14 0.221958 0.778042
YHR067W YHL009C 2.01716e-17 0.131245 0.868755
YBR044C YGR044C 2.36143e-23 0.00172748 0.998273
YBR044C YPL202C 7.35239e-17 0.00691841 0.993082
YBR044C YBR297W 2.9832e-29 2.10564e-05 0.999979
YLR071C YKL038W 1.11822e-23 0.00046312 0.999537
YLR071C YPL230W 0.999999 1.41437e-06 1.76609e-22
YLR071C YML076C 2.95029e-17 0.0393484 0.960652
YLR071C YLR098C 8.68111e-22 0.000676815 0.999323
YGR151C YOL108C 4.50561e-16 0.0436574 0.956343
YGR151C YEL009C 1.47838e-16 0.0248542 0.975146
YGR151C YKL062W 0.987484 0.0125157 8.43277e-15
YGR151C YPL230W 0.999787 0.000212852 6.73165e-35
YGR151C YLR183C 5.78911e-28 7.10998e-06 0.999993
YGR151C YDR266C 1.62279e-19 0.000365559 0.999634
YGR151C YDR253C 1.11227e-16 0.00635184 0.993648
YER126C YGL181W 6.81725e-20 0.000100386 0.9999
YER126C YIL131C 8.81699e-24 3.26208e-06 0.999997
YER126C YDR026C 2.13749e-18 0.000567894 0.999432
YER126C YFL031W 5.7132e-16 0.00281526 0.997185
YER126C YLR451W 1.57901e-18 0.00178576 0.998214
YER126C YIL101C 0.996899 0.00310079 2.37871e-24
YER126C YGR249W 0.647803 0.352197 2.3509e-13
YER126C YIR017C 0.999946 5.37779e-05 6.52034e-21
YER126C YML076C 0.720038 0.279962 8.3921e-08
YER126C YBL054W 9.29719e-41 1.86337e-08 1
YER126C YOR113W 0.949278 0.0507221 3.63595e-12
YMR246W YEL009C 4.20417e-20 0.00827321 0.991727
YMR246W YNL216W 4.5338e-19 1.87963e-05 0.999981
YMR246W YJR147W 8.32653e-29 0.00032724 0.999673
YMR246W YLR183C 6.10138e-26 0.000168995 0.999831
YMR246W YLR014C 2.6452e-13 0.00111398 0.998886
YMR246W YDR266C 5.31097e-12 0.122454 0.877546
YPL031C YDR520C 0.649286 0.350714 2.17952e-11
YPL031C YGR044C 4.38966e-22 5.03844e-06 0.999995
YPL031C YKL038W 4.4306e-10 0.28073 0.71927
YPL031C YKL185W 0.999096 0.000904492 2.56594e-18
YPL031C YML051W 1.70833e-12 0.00356804 0.996432
YPL031C YPL177C 1.03691e-17 0.00680219 0.993198
YPL031C YKL032C 1.70095e-18 0.00112295 0.998877
YPL031C YKR064W 1.51958e-13 0.0995957 0.900404
YDR445C YCR097W 9.80718e-21 0.00198011 0.99802
YDR445C YDR520C 2.65164e-11 0.100322 0.899678
YDR445C YJR147W 2.10459e-21 3.25761e-05 0.999967
YDR445C YHR084W 5.08637e-16 0.00169325 0.998307
YDR445C YIR017C 2.70234e-25 5.1967e-06 0.999995
YDR445C YLR183C 7.96214e-22 0.000102716 0.999897
YDR445C YMR016C 0.999985 1.47518e-05 2.84466e-23
YHR091C YER040W 1.20658e-12 0.0354814 0.964519
YHR091C YBL103C 8.50044e-23 0.0248812 0.975119
YHR091C YFL021W 1.60275e-15 0.037502 0.962498
YGR020C YCR096C 2.61014e-20 0.000501499 0.999499
YGR020C YOR140W 0.999914 8.55305e-05 2.68616e-16
YGR020C YGL181W 2.15077e-17 0.00242753 0.997572
YGR020C YGR044C 6.35758e-20 2.80732e-05 0.999972
YGR020C YLR403W 0.991335 0.00866485 1.54215e-15
YGR020C YIR018W 0.999839 0.000160884 4.21321e-14
YGR020C YPR196W 0.784434 0.215566 1.76542e-11
YGR020C YLR183C 1.90549e-18 3.09727e-05 0.999969
YGR020C YMR016C 5.58438e-17 0.000146124 0.999854
YGR020C YMR042W 0.998641 0.00135861 3.28245e-14
YGR020C YPL038W 6.22256e-22 0.000152343 0.999848
YGR020C YLR014C 0.939576 0.0604241 1.09983e-09
YGR020C YDR266C 1.27649e-16 0.000446661 0.999553
YKR043C YOR162C 0.936247 0.0637534 1.98791e-13
YKR043C YGL209W 2.8953e-13 0.0480572 0.951943
YKR043C YBR033W 0.903677 0.0963233 5.79944e-13
YKR043C YLR183C 1.81763e-27 0.000352134 0.999648
YKR043C YGL166W 4.05104e-17 0.0298587 0.970141
YKR043C YPL038W 2.10234e-21 0.000394006 0.999606
YKR043C YPR199C 3.74942e-13 0.293087 0.706913
YKR043C YDR266C 3.97425e-14 0.0184651 0.981535
YNL053W YJL110C 2.39203e-21 0.0256936 0.974306
YNL053W YML051W 2.94363e-16 0.0247755 0.975224
YNL053W YNL068C 1.45404e-27 1.203e-05 0.999988
YBR231C YER040W 1.45288e-13 0.00286365 0.997136
YBR231C YER045C 2.19512e-19 0.000753079 0.999247
YBR231C YDR310C 7.4975e-12 0.187147 0.812853
YBR231C YMR182C 9.72604e-21 0.00021338 0.999787
YBR231C YLR451W 0.990516 0.009484 9.06855e-11
YBR231C YKL020C 0.918107 0.0818932 1.5655e-09
YBR231C YKL109W 0.995749 0.00425054 1.4691e-16
YBR231C YBR297W 6.67241e-20 0.0532879 0.946712
YBR231C YGL013C 5.72089e-18 0.00129335 0.998707
YBR231C YCR040W 4.34401e-20 1.00164e-05 0.99999
YDL120W YOL108C 2.99196e-37 1.49687e-05 0.999985
YDL120W YDR216W 7.41552e-16 0.000880293 0.99912
YDL120W YCR018C 0.990149 0.00985089 9.02416e-12
YDL120W YNL103W 0.998808 0.00119245 3.28371e-13
YDL120W YIL101C 1 8.05712e-08 1.78833e-15
YDL120W YML007W 7.66737e-22 0.00507408 0.994926
YDL120W YBR083W 3.4377e-39 1.75768e-08 1
YDL120W YGL166W 8.88552e-35 8.94239e-06 0.999991
YER082C YER040W 4.43926e-15 0.0699889 0.930011
YER082C YOR162C 0.998272 0.00172834 1.4285e-18
YER082C YBL054W 6.43814e-50 3.55653e-07 1
YER082C YHR206W 4.58409e-16 0.0424264 0.957574
YML121W YKL062W 4.20145e-21 0.240372 0.759628
YML121W YGL013C 1.50347e-17 0.392045 0.607955
YML121W YMR021C 8.49532e-19 0.00680077 0.993199
YML121W YKR064W 5.54685e-15 0.0903621 0.909638
YGR087C YOL108C 1 3.65325e-07 9.34838e-20
YGR087C YLR256W 3.3102e-24 1.21052e-09 1
YGR087C YGL181W 2.56258e-25 2.83295e-10 1
YGR087C YIL036W 0.999998 2.25533e-06 1.69463e-21
YGR087C YCR018C 2.94564e-20 5.14036e-08 1
YGR087C YBL005W 1 6.52411e-20 2.39805e-38
YGR087C YER111C 1.21333e-22 3.07444e-05 0.999969
YGR087C YHR006W 6.85429e-27 3.34917e-11 1
YGR087C YDR259C 0.999303 0.000697459 5.52246e-17
YGR087C YDL020C 2.96882e-38 7.5014e-12 1
YGR087C YER130C 4.15574e-25 1.92982e-09 1
YGR087C YBR112C 2.61793e-22 2.86254e-07 1
YGR087C YKR099W 1 1.29877e-08 1.44404e-26
YGR087C YER184C 0.999895 0.000105068 1.50025e-20
YGR087C YOR028C 5.83211e-28 2.28977e-08 1
YGR087C YCR040W 5.09337e-24 6.66234e-07 0.999999
YGR087C YGL035C 0.999951 4.87062e-05 4.8845e-22
YGR087C YMR042W 0.999998 1.82646e-06 6.08122e-21
YGR087C YDL048C 1.40252e-41 8.83663e-19 1
YGR087C YLR014C 5.54271e-19 0.000826407 0.999174
YGR087C YPR199C 1 7.2693e-09 1.72727e-20
YGR087C YOR113W 1 2.06374e-10 3.79147e-29
YGL255W YEL009C 7.55711e-21 2.4757e-05 0.999975
YGL255W YMR164C 0.966902 0.033098 1.65513e-10
YGL255W YCR065W 2.38773e-10 0.0267996 0.9732
YGL255W YJR147W 1.028e-15 0.00286198 0.997138
YGL255W YKL112W 6.38847e-11 0.00900672 0.990993
YGL255W YLR403W 1.48815e-06 0.284137 0.715861
YGL255W YOR344C 5.01597e-21 1.95942e-05 0.99998
YGL255W YPL230W 1 1.80803e-10 9.93995e-35
YGL255W YMR070W 0.987364 0.0126364 1.32831e-11
YGL255W YIR017C 0.999985 1.52846e-05 3.66237e-28
YGL255W YER184C 2.70992e-16 0.00021161 0.999788
YGL255W YBR297W 3.00245e-28 8.73783e-09 1
YGL255W YPR065W 0.952636 0.0473638 8.1478e-11
YGL255W YLR182W 0.995475 0.00452499 7.76934e-13
YGL255W YKL043W 5.1404e-17 2.80758e-05 0.999972
YGL255W YGL166W 6.50948e-12 0.0022852 0.997715
YGL255W YJL056C 4.38092e-14 0.00121227 0.998788
YNL036W YGL181W 7.54043e-23 0.00246316 0.997537
YNL036W YJR147W 0.839196 0.160804 6.60095e-16
YNL036W YLR228C 0.995364 0.00463555 3.92271e-12
YNL036W YLR403W 0.983974 0.0160265 1.37479e-11
YNL036W YDR123C 0.847474 0.152526 2.45681e-08
YNL036W YDR259C 9.47785e-17 0.00310125 0.996899
YNL036W YPL230W 5.62799e-33 3.07287e-06 0.999997
YNL036W YKL185W 0.94743 0.05257 2.26473e-20
YNL036W YDL020C 1.77312e-18 0.00233482 0.997665
YNL036W YML007W 3.2357e-10 0.239134 0.760866
YNL036W YBR112C 3.44406e-14 0.0139545 0.986045
YNL036W YDR146C 0.999148 0.000851994 3.87393e-13
YNL036W YLR131C 5.53253e-12 0.0930962 0.906904
YNL036W YPR196W 0.992025 0.00797506 4.0568e-13
YNL036W YHL009C 0.966974 0.0330263 1.13528e-08
YNL036W YML027W 5.65709e-18 0.00245589 0.997544
YNL036W YER169W 7.02582e-09 0.202182 0.797818
YNL036W YPL038W 1.69119e-14 0.0168747 0.983125
YKR071C YKL015W 1.0731e-12 0.0204986 0.979501
YKR071C YIL101C 0.993291 0.00670918 8.4591e-16
YKR071C YPL202C 1.13815e-15 0.0036912 0.996309
YKR071C YPR065W 9.42533e-14 0.0137767 0.986223
YKR071C YBR083W 8.4173e-30 2.12612e-05 0.999979
YGR223C YGL181W 9.94364e-28 0.023309 0.976691
YGR223C YIL036W 1.31632e-28 0.00450912 0.995491
YAR003W YIL036W 1.73524e-17 0.00552431 0.994476
YAR003W YLR183C 5.88247e-21 0.000128958 0.999871
YFL062W YCR097W 2.76786e-21 0.000209229 0.999791
YFL062W YEL009C 6.08684e-21 0.00906176 0.990938
YFL062W YJR147W 0.99901 0.000990263 8.26204e-21
YFL062W YML051W 1.81065e-14 0.15101 0.84899
YFL062W YBR297W 2.44321e-21 0.0648888 0.935111
YFL062W YHL027W 6.97709e-19 0.0180876 0.981912
YMR267W YGR044C 2.61746e-25 0.00153064 0.998469
YMR267W YKL038W 0.97467 0.0253303 3.48224e-13
YMR267W YKL109W 4.58594e-22 0.0353691 0.964631
YMR267W YPL202C 3.57751e-15 0.226297 0.773703
YMR267W YPR199C 2.73103e-20 0.0818423 0.918158
YPL093W YGR044C 0.999998 1.6095e-06 5.13683e-29
YPL093W YKL185W 2.35049e-33 6.73442e-08 1
YPL093W YLR182W 9.02459e-17 0.105611 0.894389
YPL093W YMR016C 4.45855e-23 0.00505222 0.994948
YPL093W YBL054W 7.7786e-49 1.24325e-09 1
YNL077W YIL101C 4.0481e-42 0.00246326 0.997537
YNL077W YDL020C 1.71614e-31 9.17258e-05 0.999908
YNL077W YPR065W 2.08004e-16 0.0986139 0.901386
YNL077W YNL068C 1.00928e-16 0.345808 0.654192
YJR034W YIL036W 3.46092e-17 6.25434e-05 0.999937
YJR034W YDL020C 0.999943 5.7495e-05 8.40291e-18
YJR034W YBR297W 4.84882e-25 0.000146741 0.999853
YJR034W YHR206W 0.999978 2.19485e-05 8.82943e-17
YJR034W YDR253C 1.13511e-14 0.101062 0.898938
YJR034W YKR064W 1.85835e-11 0.208092 0.791908
YJR034W YJL206C 4.79508e-20 0.01462 0.98538
YPL160W YEL009C 6.56709e-23 0.00048967 0.99951
YPL160W YPL230W 0.999996 4.43864e-06 7.07136e-51
YPL160W YBR112C 1.2995e-17 0.133063 0.866937
YPL160W YLR182W 3.9874e-11 0.367536 0.632464
YPL160W YMR016C 5.92038e-22 0.0896602 0.91034
YPL160W YDL048C 0.998823 0.00117734 1.12181e-34
YKL175W YEL009C 1.13787e-24 1.00515e-05 0.99999
YKL175W YJL110C 0.987459 0.0125414 1.51474e-11
YKL175W YER130C 7.16156e-17 0.0145082 0.985492
YKL175W YPL177C 3.1592e-15 0.000395686 0.999604
YKL175W YBL054W 3.2356e-20 0.00288083 0.997119
YDR456W YEL009C 1.70481e-16 0.000879189 0.999121
YDR456W YER040W 2.04934e-10 0.328386 0.671614
YDR456W YDL020C 3.7552e-18 0.00277559 0.997224
YDR456W YML051W 4.37113e-10 0.194238 0.805762
YDR456W YCR106W 3.92028e-16 0.00430721 0.995693
YDR456W YKR099W 0.938033 0.0619667 3.21919e-10
YDR456W YBR297W 3.06844e-20 0.00278801 0.997212
YDR456W YGL013C 6.14343e-15 0.00800467 0.991995
YDR456W YGL166W 0.97574 0.0242604 7.89576e-12
YGL190C YGL181W 4.01239e-27 0.162067 0.837933
YGL190C YLR228C 5.26403e-12 0.0855164 0.914484
YGL190C YDL020C 6.95654e-38 3.62273e-07 1
YGL190C YDR266C 1.4311e-20 0.00647752 0.993522
YOR101W YIL101C 0.999927 7.3032e-05 1.75507e-29
YOR101W YKL185W 4.42949e-22 2.02619e-05 0.99998
YOR101W YGL209W 3.89303e-16 0.00299567 0.997004
YOR101W YDR451C 1.67726e-26 5.80202e-05 0.999942
YOR101W YBR083W 0.999868 0.000132439 2.97977e-18
YOR101W YBL054W 4.514e-30 1.00708e-05 0.99999
YOR101W YPL038W 1.73667e-17 0.00414608 0.995854
YGL005C YEL009C 6.67036e-14 0.349151 0.650849
YGL005C YGL181W 3.85052e-25 5.74331e-05 0.999943
YGL005C YCL067C 7.47737e-18 0.191796 0.808204
YGL005C YHL009C 7.59008e-15 0.0281319 0.971868
YNL125C YKL062W 3.89651e-25 0.000212251 0.999788
YNL125C YLR256W 5.96936e-16 0.00188915 0.998111
YNL125C YNL103W 3.61818e-20 0.00502452 0.994975
YNL125C YPL230W 1.73664e-47 1.92394e-06 0.999998
YNL125C YMR042W 3.14664e-13 0.0127942 0.987206
YBL019W YER045C 1.92852e-26 5.73164e-06 0.999994
YBL019W YLR013W 1.83231e-12 0.162763 0.837237
YBL019W YHL009C 8.51442e-21 0.0435117 0.956488
YBR043C YJR060W 2.80733e-21 0.0135365 0.986464
YBR043C YBL005W 7.70567e-25 0.0127716 0.987228
YBR043C YER184C 4.54937e-14 0.0363993 0.963601
YDL231C YNL216W 6.34331e-19 0.228837 0.771163
YDL231C YER184C 3.47451e-23 0.225291 0.774709
YDL231C YBR033W 4.35117e-21 0.0343734 0.965627
YMR108W YEL009C 7.57293e-28 1.08403e-05 0.999989
YMR108W YJR147W 1.68163e-17 0.0220572 0.977943
YMR108W YBL103C 6.59272e-13 0.351696 0.648304
YMR108W YNL027W 1.06277e-11 0.0810497 0.91895
YMR108W YPL230W 0.998713 0.00128654 1.13495e-36
YMR108W YBR112C 2.06512e-11 0.269242 0.730758
YMR108W YMR016C 2.48101e-20 0.0216011 0.978399
YKL179C YLR182W 4.75418e-23 0.00153033 0.99847
YKL179C YOL089C 2.38555e-19 0.0569736 0.943026
YKL179C YDR266C 4.67351e-28 0.156991 0.843009
YPL126W YOR140W 4.94362e-17 0.0121415 0.987858
YPL126W YGL181W 0.999985 1.52359e-05 8.53821e-20
YPL126W YOR162C 0.999667 0.000333497 4.55307e-14
YPL126W YIL101C 0.99916 0.000839592 6.28193e-22
YPL126W YNL027W 1.53632e-14 0.0149126 0.985087
YPL126W YML081W 9.25673e-14 0.0183989 0.981601
YPL126W YDR423C 0.988258 0.0117418 1.07401e-17
YPL126W YHL027W 6.34778e-14 0.030625 0.969375
YPL126W YBL054W 4.73553e-24 0.00154085 0.998459
YPL126W YDR266C 1.62316e-18 1.11262e-05 0.999989
YNL113W YOL108C 1.81609e-35 9.92022e-08 1
YNL113W YOR162C 0.999999 1.03338e-06 2.7367e-20
YNL113W YLR403W 1 2.74372e-09 1.43041e-22
YNL113W YIL101C 0.999992 7.69955e-06 8.92032e-29
YNL113W YKR099W 7.35371e-22 7.28334e-05 0.999927
YNL113W YLR182W 1.76893e-14 0.00692698 0.993073
YNL113W YJL089W 0.999822 0.000177978 1.68204e-22
YNL113W YNL068C 8.91291e-25 7.27348e-05 0.999927
YNL113W YBL054W 6.92585e-36 1.38208e-07 1
YNL113W YDR213W 0.999647 0.00035288 6.48967e-15
YNL113W YMR042W 0.999525 0.000475147 5.37975e-16
YNL113W YPL038W 3.03149e-23 6.7005e-07 0.999999
YNL113W YDR266C 9.65835e-15 0.00486828 0.995132
YNL113W YJL206C 7.74374e-19 3.72013e-05 0.999963
YBR171W YCR096C 3.23597e-24 6.94003e-06 0.999993
YBR171W YEL009C 1.08803e-20 8.7193e-05 0.999913
YBR171W YLR403W 0.992471 0.00752891 5.44604e-13
YBR171W YBL103C 1.72435e-17 0.00229945 0.997701
YBR171W YKL109W 0.999736 0.000263639 1.51817e-20
YBR171W YGL013C 2.02408e-12 0.0232504 0.97675
YBR171W YLR183C 1.36676e-17 0.000751712 0.999248
YBR171W YCR040W 2.24026e-18 0.0048269 0.995173
YBR171W YDL048C 0.998471 0.00152882 1.43013e-23
YML120C YPL230W 4.92294e-42 6.78726e-08 1
YML120C YKL109W 2.07297e-21 0.0350582 0.964942
YML120C YPL202C 0.907539 0.0924614 2.80594e-10
YML120C YBR112C 1.7238e-14 0.0178111 0.982189
YML120C YCR040W 3.73651e-17 0.0240668 0.975933
YML120C YPR199C 1.44855e-14 0.00506023 0.99494
YGR048W YCR096C 1.70803e-26 5.74448e-05 0.999943
YGR048W YGL181W 1.95278e-33 4.088e-06 0.999996
YGR048W YML007W 1.52252e-29 0.000200927 0.999799
YGR048W YMR021C 4.14728e-13 0.314623 0.685377
YBR227C YDR026C 6.02712e-23 4.83102e-05 0.999952
YBR227C YBL103C 1.84485e-16 0.0659448 0.934055
YNL327W YPL248C 4.58054e-09 0.101348 0.898652
YNL327W YIR023W 2.03259e-09 0.0585901 0.94141
YNL327W YPR104C 1.12602e-14 0.0144416 0.985558
YNL327W YGR044C 4.67723e-23 0.00301371 0.996986
YNL327W YHR006W 0.998945 0.00105457 2.13347e-14
YNL327W YNL027W 3.45222e-19 0.000968538 0.999031
YNL327W YCL067C 0.977689 0.0223107 1.01158e-13
YNL327W YKL185W 7.87087e-38 3.6945e-05 0.999963
YNL327W YDR043C 0.998842 0.00115766 2.88922e-21
YNL327W YER184C 1.26544e-10 0.278277 0.721723
YNL327W YGL166W 0.986629 0.0133708 1.74223e-12
YNL327W YDR266C 1.31017e-15 0.0011292 0.998871
YOR130C YOL108C 5.00773e-23 0.00469284 0.995307
YOR130C YER130C 2.86663e-18 0.000751007 0.999249
YOR130C YKL109W 1 1.05351e-07 8.90128e-22
YOR130C YGL013C 1.99041e-14 0.00686596 0.993134
YOR130C YBR033W 0.998887 0.00111309 1.58561e-13
YOR130C YPR199C 2.4853e-16 0.0296126 0.970387
YNL297C YKL015W 2.10395e-20 0.00137578 0.998624
YNL297C YNL027W 3.99046e-25 1.38056e-05 0.999986
YNL297C YKL032C 0.999628 0.000371567 8.00138e-16
YNL297C YAL051W 3.31986e-20 0.000816202 0.999184
YEL002C YEL009C 2.39972e-40 1.41717e-11 1
YEL002C YGR044C 6.51339e-22 0.000119891 0.99988
YEL002C YMR182C 0.999982 1.77849e-05 3.5188e-14
YEL002C YNL027W 7.36081e-19 0.00325508 0.996745
YEL002C YLR183C 1.40524e-25 3.91079e-07 1
YEL002C YJL089W 0.994608 0.0053919 6.87275e-18
YCL032W YPL230W 4.80064e-34 0.00347984 0.99652
YCL032W YFL044C 8.08303e-19 0.0102005 0.989799
YPL050C YEL009C 4.53262e-30 5.39105e-05 0.999946
YPL050C YLR451W 2.40988e-21 0.0415908 0.958409
YPL050C YLR183C 2.22925e-24 0.105116 0.894884
YPL050C YJL089W 0.999301 0.000698909 8.43973e-34
YPL050C YBL054W 2.89775e-29 0.0241658 0.975834
YDR510W YOL108C 2.32021e-16 0.123998 0.876002
YDR510W YLR256W 6.32191e-14 0.00629093 0.993709
YDR510W YCR065W 0.999699 0.000301027 4.6084e-20
YDR510W YBL005W 0.901146 0.0988536 1.35255e-16
YDR510W YKL038W 0.900622 0.0993777 1.25312e-09
YDR510W YLR403W 0.999932 6.80767e-05 1.79698e-18
YDR510W YGL254W 2.36297e-11 0.0522166 0.947783
YDR510W YDL020C 1.52241e-29 1.40466e-09 1
YDR510W YBR112C 2.22027e-15 0.0018882 0.998112
YDR510W YDR451C 3.61546e-14 0.0133567 0.986643
YDR510W YMR042W 0.997171 0.00282876 1.50146e-15
YDR510W YJL206C 2.49417e-19 0.000190794 0.999809
YLR327C YOR140W 0.972246 0.0277538 2.03654e-09
YLR327C YCR065W 0.940661 0.0593393 2.36489e-09
YLR327C YLR451W 0.893328 0.106672 3.14518e-09
YLR327C YIL101C 1.17638e-17 7.93047e-05 0.999921
YLR327C YCL066W 0.987207 0.0127929 6.08718e-13
YLR327C YPL230W 5.68683e-21 0.000227364 0.999773
YLR327C YDL106C 3.58209e-10 0.0559545 0.944046
YLR327C YDL020C 8.91294e-12 0.0151396 0.98486
YLR327C YKR099W 0.983899 0.0161008 1.13277e-10
YLR327C YER184C 1.81114e-10 0.00162427 0.998376
YLR327C YDR146C 0.95737 0.0426298 5.83032e-08
YLR327C YNL068C 0.976288 0.0237123 5.19502e-11
YLR327C YGL166W 6.84577e-13 0.00487933 0.995121
YLR327C YFL044C 1.32018e-09 0.00712177 0.992878
YLR327C YBL054W 0.998797 0.00120313 2.79308e-14
YLR327C YDL048C 1.52302e-26 0.000112761 0.999887
YLR327C YJL206C 2.30029e-19 1.58049e-06 0.999998
YLR104W YML099C 0.998301 0.00169861 1.08375e-13
YLR104W YOR162C 4.08381e-37 1.02345e-08 1
YLR104W YGL166W 7.0261e-46 1.59488e-10 1
YLR104W YHL027W 1.68865e-34 4.82608e-07 1
YLR104W YJL206C 6.45869e-30 1.42275e-07 1
YLR104W YOL067C 0.9998 0.000200396 3.40053e-20
YKR051W YIL036W 3.92683e-23 0.00786177 0.992138
YKR051W YML051W 5.36412e-14 0.00460954 0.99539
YKR051W YOR028C 1.8828e-26 0.245568 0.754432
YKR051W YHL009C 4.46588e-18 0.140859 0.859141
YBR293W YDR310C 0.99921 0.000790284 1.58912e-17
YBR293W YBR297W 4.37265e-61 4.97593e-14 1
YBR293W YLR098C 8.10148e-21 0.0105322 0.989468
YBR293W YDR253C 1.19728e-33 1.86977e-06 0.999998
YFR040W YIL036W 1.44372e-21 0.0117761 0.988224
YFR040W YGL073W 7.85182e-11 0.169718 0.830282
YFR040W YGL013C 6.58188e-22 9.01287e-05 0.99991
YFR040W YDL048C 4.02075e-31 1.48476e-09 1
YFR040W YDR081C 1.14647e-14 0.0372538 0.962746
YNL074C YNL167C 6.11937e-16 0.00153144 0.998469
YNL074C YIL036W 4.66364e-17 0.0224012 0.977599
YNL074C YPL230W 7.62308e-46 0.00579193 0.994208
YNL074C YML051W 7.725e-16 0.046372 0.953628
YNL044W YOL108C 6.06085e-27 4.37249e-06 0.999996
YNL044W YEL009C 3.62722e-19 0.0001913 0.999809
YNL044W YPL230W 1 6.71979e-10 6.49918e-37
YNL044W YDR451C 1.82602e-21 0.00238629 0.997614
YNL044W YJL089W 1 1.00649e-08 2.51357e-26
YNL044W YGL166W 1.82875e-38 5.76201e-11 1
YER173W YDR520C 1.10024e-12 0.176533 0.823467
YER173W YML099C 1.53231e-14 0.300481 0.699519
YER173W YKR099W 8.778e-23 0.00403595 0.995964
YER173W YGL166W 7.77812e-19 0.00329326 0.996707
YML048W YGL181W 3.28868e-18 0.000489876 0.99951
YML048W YHR006W 0.994665 0.00533469 3.43904e-10
YML048W YML051W 2.08274e-25 7.75144e-07 0.999999
YML048W YML007W 1.49579e-18 0.00479847 0.995202
YML048W YMR016C 2.92293e-19 3.55326e-05 0.999964
YML048W YDL048C 1.28538e-25 3.7748e-06 0.999996
YBR130C YBL103C 2.28494e-23 0.00287237 0.997128
YBR130C YBR049C 2.73096e-26 1.69616e-05 0.999983
YBR130C YIL101C 0.997107 0.00289281 2.29313e-25
YBR130C YNL027W 2.03997e-17 0.00359375 0.996406
YPR072W YLR228C 0.812394 0.187605 1.20361e-06
YPR072W YDR049W 9.8038e-15 0.38228 0.61772
YPR072W YPL202C 2.44009e-15 0.0436378 0.956362
YPR072W YPL038W 1.02489e-18 0.0157174 0.984283
YPR072W YDR266C 1.96282e-26 2.45463e-06 0.999998
YHL034C YMR019W 0.984162 0.0158381 3.74174e-11
YHL034C YGL181W 2.58358e-36 5.94756e-13 1
YHL034C YLR228C 0.999999 1.29773e-06 2.0727e-21
YHL034C YBR049C 1.53474e-16 0.00118155 0.998818
YHL034C YML081W 0.997284 0.00271644 2.71557e-14
YHL034C YCL066W 0.972717 0.0272826 1.32021e-13
YHL034C YML007W 8.46996e-27 9.80123e-06 0.99999
YHL034C YDR423C 1.36658e-21 4.85591e-05 0.999951
YHL034C YBR182C 0.999264 0.00073561 5.28662e-20
YHL034C YGL166W 6.85728e-22 2.74651e-07 1
YHL034C YDR266C 1.29526e-18 6.2967e-05 0.999937
YLR183C YIL131C 1.21846e-20 4.31083e-05 0.999957
YLR183C YPL230W 0.999997 3.25197e-06 5.64115e-45
YLR183C YDR501W 3.75549e-14 0.0594217 0.940578
YLR183C YML027W 1.14905e-21 0.000316596 0.999683
YLR183C YDR266C 6.78557e-20 0.000324719 0.999675
YIR024C YCR096C 4.06719e-32 1.62073e-05 0.999984
YIR024C YIL036W 2.16861e-27 0.000305595 0.999694
YIR024C YCR065W 0.977221 0.0227792 5.41068e-17
YIR024C YPR104C 2.49843e-21 0.0113266 0.988673
YIR024C YML051W 0.832034 0.167966 4.47096e-13
YIR024C YER184C 1.07755e-25 0.0120148 0.987985
YOL155C YOR140W 3.65215e-13 0.0118051 0.988195
YOL155C YKL062W 1.03784e-24 0.00174929 0.998251
YOL155C YCR065W 1.19119e-15 0.00222258 0.997777
YOL155C YJR147W 6.34775e-26 5.79659e-08 1
YOL155C YGL073W 1.14139e-12 0.0208902 0.97911
YOL155C YPL230W 2.95817e-44 2.76726e-09 1
YOL155C YJL110C 0.972866 0.0271341 5.86516e-11
YOL155C YGL096W 9.3903e-27 0.00193934 0.998061
YOL155C YER028C 0.990124 0.00987621 9.22928e-18
YOL155C YOL067C 7.32553e-16 0.000706322 0.999294
YGR271W YDR520C 1.52101e-15 0.124761 0.875239
YGR271W YNL216W 7.5338e-19 0.386602 0.613398
YGR271W YOL089C 6.36503e-23 0.0434879 0.956512
YGR173W YOL108C 4.01019e-18 0.00197235 0.998028
YGR173W YMR037C 2.42372e-14 0.0107731 0.989227
YGR173W YIL101C 0.99996 4.01403e-05 4.24934e-26
YGR173W YGL096W 0.973183 0.0268173 4.68097e-18
YGR173W YKL020C 0.884088 0.115912 1.6073e-08
YGR173W YLR183C 4.09127e-26 0.00018784 0.999812
YGR173W YBL054W 3.57069e-29 0.000680728 0.999319
YGR173W YMR021C 1.01644e-12 0.163297 0.836703
YGR173W YDR266C 5.90448e-20 0.017814 0.982186
YBR086C YFL031W 1.01998e-25 5.57919e-08 1
YBR086C YLR451W 2.59517e-21 0.00232471 0.997675
YBR086C YKL185W 2.15135e-41 1.40572e-05 0.999986
YBR086C YIR018W 0.999753 0.000246704 2.64146e-16
YBR086C YKL020C 5.232e-14 0.104437 0.895563
YBR086C YBR033W 1.01461e-18 0.00168945 0.998311
YBR086C YJL089W 0.999788 0.000212489 5.55801e-16
YIL158W YOL108C 2.71007e-32 1.83629e-06 0.999998
YIL158W YNL216W 1.88909e-16 0.278187 0.721813
YIL158W YPL230W 1 1.45413e-09 3.51802e-46
YIL158W YDR146C 3.80854e-21 2.10982e-06 0.999998
YIL158W YDR451C 4.32631e-26 7.2181e-06 0.999993
YIL158W YHR124W 0.994447 0.00555256 9.65543e-11
YIL158W YML076C 0.998322 0.00167784 5.67616e-13
YIL158W YPL038W 4.56136e-25 0.00179739 0.998203
YIL158W YLR014C 8.44974e-11 0.215788 0.784212
YOR027W YGL181W 2.9201e-15 9.69281e-05 0.999903
YOR027W YML099C 1 1.44855e-07 1.25376e-23
YOR027W YCR065W 0.999999 9.94308e-07 3.99682e-27
YOR027W YLR451W 1 6.98229e-10 8.16885e-26
YOR027W YBR049C 1.95164e-19 0.000274659 0.999725
YOR027W YDR207C 1 4.47291e-08 1.70879e-22
YOR027W YCL066W 1 1.23394e-08 7.98607e-26
YOR027W YMR070W 4.36333e-20 2.9222e-09 1
YOR027W YDL020C 5.6157e-44 3.56717e-14 1
YOR027W YML007W 1.18175e-22 1.19309e-06 0.999999
YOR027W YBR297W 1 6.85805e-08 1.62726e-22
YOR027W YMR043W 2.22867e-16 8.90025e-07 0.999999
YOR027W YBR083W 1.58649e-26 1.55076e-06 0.999998
YOR027W YHR178W 1 4.80783e-08 2.30768e-26
YOR027W YML076C 1.23627e-12 0.000803324 0.999197
YOR027W YDR034C 0.999993 6.73783e-06 3.20075e-17
YOR027W YDR423C 9.23567e-19 8.24702e-05 0.999918
YOR027W YFL044C 2.08536e-28 9.18668e-09 1
YOR027W YMR021C 0.999999 5.11359e-07 1.42157e-24
YOR027W YOR363C 4.8803e-11 0.121918 0.878082
YOR027W YJL206C 0.998771 0.00122912 3.10899e-15
YGR278W YGR288W 1.50787e-21 0.00271286 0.997287
YGR278W YLR256W 0.946926 0.0530739 2.47694e-12
YGR278W YER184C 6.37398e-17 0.0610975 0.938902
YGR278W YMR042W 1.84892e-19 0.0135779 0.986422
YDL055C YEL009C 1.69673e-31 1.59276e-06 0.999998
YDL055C YCR018C 8.18855e-15 0.00741817 0.992582
YDL055C YCR065W 4.86566e-21 0.000111068 0.999889
YDL055C YGR044C 1.51954e-26 4.43881e-07 1
YDL055C YNL103W 0.999955 4.50951e-05 1.35351e-16
YDL055C YIL101C 0.999743 0.00025658 2.34579e-20
YDL055C YHR006W 0.844615 0.155385 7.34931e-09
YDL055C YBR112C 5.10325e-16 0.00171679 0.998283
YDL055C YCR106W 0.948019 0.0519805 5.33772e-17
YDL055C YDR451C 7.3701e-25 2.81634e-07 1
YDL055C YLR183C 1.0552e-21 1.35239e-05 0.999986
YDL055C YJL089W 0.937392 0.062608 1.24074e-14
YDL055C YOR113W 0.998855 0.00114491 3.90614e-16
YLR266C YCR097W 2.8097e-17 0.23076 0.76924
YLR266C YOR162C 1.56615e-26 3.92095e-05 0.999961
YLR266C YOL116W 1.27957e-20 0.0187162 0.981284
YEL007W YNL167C 1.15269e-18 0.0285625 0.971437
YEL007W YKL112W 7.39903e-26 7.72096e-05 0.999923
YEL007W YGL035C 2.1869e-26 0.000353598 0.999646
YBR104W YKL038W 0.998499 0.0015014 1.32711e-14
YBR104W YIL101C 0.999998 1.5061e-06 4.50482e-37
YBR104W YDR451C 1.09366e-17 0.133741 0.866259
YBR104W YGL162W 9.46028e-13 0.366222 0.633778
YBR104W YHL027W 1.20778e-17 0.0040243 0.995976
YBR104W YBL054W 7.0026e-35 3.25772e-07 1
YBR104W YMR021C 2.23228e-14 0.0183953 0.981605
YBR104W YDR266C 1.31532e-11 0.109774 0.890226
YPL263C YPR104C 5.86697e-14 0.249419 0.750581
YPL263C YLR183C 1.55243e-28 0.0500558 0.949944
YPL263C YBL054W 4.60205e-39 0.00505293 0.994947
YPL263C YDR266C 5.80855e-29 9.42282e-06 0.999991
YPL037C YEL009C 3.05782e-33 6.33582e-07 0.999999
YPL037C YGR288W 0.999861 0.000139167 8.26233e-22
YPL037C YBL005W 0.986577 0.013423 2.14093e-25
YPL037C YBL103C 0.999864 0.00013592 1.54334e-23
YPL037C YMR070W 5.95088e-15 0.000387383 0.999613
YPL037C YCR106W 0.999911 8.93523e-05 2.29372e-19
YPL037C YLR131C 1.02655e-06 0.00762572 0.992373
YPL037C YLR183C 2.6594e-14 0.0594877 0.940512
YPL037C YAL051W 3.53986e-08 0.0846325 0.915367
YPL037C YDL048C 1 8.18892e-08 3.88478e-27
YPL037C YPL038W 2.82275e-18 0.000346491 0.999654
YPL037C YDR266C 8.99332e-12 0.00152616 0.998474
YPL037C YJL206C 2.12754e-25 2.56009e-07 1
YPL037C YOR113W 0.996827 0.00317318 1.1365e-17
YNL192W YNL167C 6.78896e-19 0.00497282 0.995027
YNL192W YMR164C 1.02344e-13 0.0227663 0.977234
YNL192W YBL005W 5.7601e-20 0.0508419 0.949158
YNL192W YKL185W 3.19751e-18 0.00242735 0.997573
YNL192W YER130C 2.6952e-19 0.00491389 0.995086
YNL192W YBR182C 2.61214e-19 0.0538468 0.946153
YNL192W YDL048C 0.999993 6.51687e-06 2.50254e-20
YGL068W YOL108C 1.87039e-19 0.00272225 0.997278
YGL068W YCR096C 1.33051e-17 0.0079105 0.99209
YGL068W YEL009C 2.14273e-20 0.000413579 0.999586
YGL068W YGL071W 7.80966e-17 6.3617e-05 0.999936
YGL068W YBL103C 0.990386 0.00961448 3.55048e-12
YGL068W YHR006W 0.907178 0.0928217 7.57418e-09
YGL068W YDR451C 2.03211e-16 0.000589758 0.99941
YGL068W YOR028C 0.825186 0.174814 7.37723e-14
YGL068W YLR183C 8.16523e-13 0.0173001 0.9827
YGL068W YJL206C 1.45704e-15 0.0116845 0.988315
YOR357C YCL067C 4.09847e-23 0.000110771 0.999889
YOR357C YPL038W 1.17338e-17 0.0462295 0.953771
YOR357C YHR206W 0.99992 8.01521e-05 1.08529e-17
YOR357C YDR266C 1.53134e-18 0.000504958 0.999495
YOR357C YJL206C 1.07033e-13 0.30468 0.69532
YDL157C YCR096C 2.47303e-29 1.49781e-09 1
YDL157C YEL009C 3.58575e-22 2.64682e-06 0.999997
YDL157C YGL181W 3.83584e-17 0.000151278 0.999849
YDL157C YJR060W 0.976621 0.023379 1.15013e-09
YDL157C YIL131C 3.11389e-15 0.00425308 0.995747
YDL157C YOR162C 0.99992 7.97449e-05 7.271e-15
YDL157C YOR032C 0.92091 0.0790899 1.86567e-10
YDL157C YDR259C 8.46231e-20 0.00109689 0.998903
YDL157C YLR183C 1.24928e-25 4.55947e-08 1
YDL157C YKL043W 0.999949 5.09502e-05 5.9567e-19
YDL157C YDR266C 1.61322e-23 7.71159e-08 1
YDL157C YJL206C 5.92452e-19 0.00181114 0.998189
YDL157C YOL067C 0.978395 0.0216052 2.46423e-10
YOR007C YEL009C 1.52854e-37 6.17414e-05 0.999938
YOR007C YFR034C 0.999988 1.20475e-05 4.98018e-22
YOR007C YGL181W 8.15596e-18 0.00734949 0.992651
YOR007C YLR228C 0.997793 0.00220655 2.78746e-18
YOR007C YML081W 0.987681 0.0123185 5.62044e-12
YOR007C YCL066W 0.993945 0.0060549 1.77312e-15
YOR007C YDL020C 4.72244e-25 0.000500955 0.999499
YOR007C YML007W 1.71673e-29 4.64879e-07 1
YOR007C YBR033W 0.997027 0.00297314 2.26612e-15
YOR007C YPL177C 7.58143e-15 0.00233491 0.997665
YOR007C YFL044C 3.16954e-14 0.0205466 0.979453
YOR007C YDL048C 0.999991 8.56254e-06 2.41908e-30
YOR007C YMR021C 3.91218e-12 0.0645076 0.935492
YDL013W YCR065W 7.56626e-24 0.243349 0.756651
YDL013W YBR083W 4.24508e-41 0.0276273 0.972373
YDL013W YHR124W 1.62908e-14 0.130195 0.869805
YDL013W YDR253C 1.12524e-16 0.145593 0.854407
YGL200C YEL009C 2.7527e-26 6.33587e-06 0.999994
YGL200C YOR140W 0.966566 0.0334335 6.33196e-11
YGL200C YOL028C 0.984258 0.0157415 1.65515e-13
YGL200C YLR403W 0.914236 0.085764 6.2446e-12
YGL200C YDR259C 0.999832 0.000167659 7.25112e-14
YGL200C YMR070W 2.54054e-21 9.33146e-05 0.999907
YGL200C YPL075W 0.949952 0.0500476 5.74585e-11
YGL200C YDR451C 1.86871e-24 3.84057e-07 1
YGL200C YBR297W 0.972038 0.0279625 1.78966e-15
YGL200C YLR183C 9.99652e-16 0.0277887 0.972211
YGL200C YGL166W 1.19726e-31 7.3253e-10 1
YGL200C YDR266C 3.00348e-17 0.00130505 0.998695
YGL200C YJL206C 1.41667e-25 6.44351e-07 0.999999
YDR260C YLR403W 0.960828 0.0391716 1.91512e-11
YDR260C YIR017C 1.07761e-22 1.00453e-05 0.99999
YDR260C YPL177C 1.74048e-17 0.00931427 0.990686
YBL047C YDR310C 1.79e-16 0.0511046 0.948895
YBL047C YPL230W 2.3546e-29 0.00181641 0.998184
YBL047C YBR112C 1.21021e-24 0.00015046 0.99985
YBL047C YPR199C 0.80733 0.19267 6.92448e-13
YPL156C YOL108C 3.15059e-16 0.0199451 0.980055
YPL156C YDR216W 6.87017e-13 0.0437288 0.956271
YPL156C YIL036W 0.99038 0.00961971 1.91467e-12
YPL156C YFL031W 2.35288e-17 0.00141298 0.998587
YPL156C YOR344C 1.26016e-19 0.0234687 0.976531
YPL156C YMR280C 2.16372e-19 0.00662353 0.993376
YPL156C YML051W 9.23691e-10 0.363482 0.636518
YPL156C YPL177C 1.28545e-18 0.00458903 0.995411
YGR113W YGL071W 2.2009e-18 0.101688 0.898312
YGR113W YOL116W 3.11546e-20 0.0185249 0.981475
YDR340W YCR097W 2.28317e-18 0.0122519 0.987748
YDR340W YLR256W 6.45624e-24 4.06017e-07 1
YDR340W YDR310C 1.06137e-10 0.0489729 0.951027
YDR340W YBL005W 2.57091e-43 1.95693e-09 1
YDR340W YLR403W 0.985788 0.0142117 1.06268e-11
YDR340W YGL073W 1.89259e-13 0.0184043 0.981596
YDR340W YLR182W 2.49276e-07 0.0573581 0.942642
YDR340W YCR040W 9.31953e-19 0.000271286 0.999729
YLR212C YJR147W 4.61059e-26 0.00600986 0.99399
YLR212C YKL112W 7.29626e-24 0.00254846 0.997452
YLR212C YLR183C 1.95636e-30 0.0186911 0.981309
YHR060W YOL108C 1.41275e-20 0.00609421 0.993906
YHR060W YCR096C 8.01047e-27 0.000109025 0.999891
YHR060W YLR403W 0.994043 0.00595667 1.71545e-14
YHR060W YIR018W 0.949391 0.0506094 5.14981e-13
YHR060W YLR182W 3.59889e-14 0.0152156 0.984784
YHR060W YDR266C 5.30509e-19 0.000780347 0.99922
YJR141W YCR096C 5.59274e-21 0.000921404 0.999079
YJR141W YIL101C 0.999832 0.000168126 2.62537e-21
YJR141W YBR112C 0.987555 0.0124446 9.0425e-12
YJR141W YBR033W 4.78894e-16 0.00102441 0.998976
YJR141W YPL177C 6.90547e-18 0.00182603 0.998174
YJR141W YBL054W 5.93208e-27 1.06156e-05 0.999989
YJR141W YKR064W 1.32077e-12 0.00145275 0.998547
YDR361C YER045C 0.853187 0.146813 8.43588e-10
YDR361C YJR060W 5.10273e-17 0.00112056 0.998879
YDR361C YDR026C 1.31654e-13 0.006879 0.993121
YDR361C YPL230W 0.994531 0.005469 1.34682e-34
YDR361C YDR451C 1.73251e-21 0.00641377 0.993586
YDR361C YBL054W 5.51673e-23 0.00172083 0.998279
YDR361C YPL038W 3.47011e-13 0.291335 0.708665
YLR312WA YOL108C 1.90364e-29 8.31616e-05 0.999917
YLR312WA YLR403W 0.95211 0.04789 1.20287e-11
YLR312WA YDL020C 0.974827 0.0251725 2.62586e-12
YLR312WA YKL109W 8.48512e-17 0.12438 0.87562
YLR312WA YPL202C 9.95223e-17 0.0013991 0.998601
YLR312WA YDR451C 1.93398e-26 1.47444e-05 0.999985
YLR312WA YCR040W 1.78664e-22 0.00298558 0.997014
YLR312WA YJL056C 0.968997 0.0310034 2.54643e-11
YNL027W YNL167C 1.04573e-18 0.00488663 0.995113
YNL027W YMR164C 2.2197e-17 0.0774423 0.922558
YNL027W YPL202C 3.09647e-16 0.061088 0.938912
YHL038C YIL036W 9.96029e-19 0.00169143 0.998309
YHL038C YHR084W 5.54365e-12 0.237175 0.762825
YHL038C YLR451W 1.40849e-12 0.0656586 0.934341
YHL038C YBR182C 1.20935e-15 0.0505484 0.949452
YMR297W YGL181W 3.19021e-15 0.00489203 0.995108
YMR297W YBL005W 1 3.02815e-07 2.51754e-30
YMR297W YGR044C 1.42674e-16 0.00363119 0.996369
YMR297W YDR026C 0.991928 0.00807242 2.41123e-10
YMR297W YDR259C 0.994147 0.00585333 4.86053e-15
YMR297W YDL020C 4.52658e-23 0.00262693 0.997373
YMR297W YML051W 2.60328e-11 0.0957687 0.904231
YMR297W YML007W 1.26105e-14 0.00428934 0.995711
YMR297W YOR028C 8.70468e-12 0.126914 0.873086
YMR297W YNL068C 0.998678 0.00132169 5.88562e-17
YMR297W YER108C 0.977633 0.0223667 1.1185e-12
YMR297W YDL048C 1.60464e-23 0.000753483 0.999247
YMR297W YPL038W 0.946775 0.0532248 7.067e-14
YNL301C YOL108C 6.75364e-15 0.179329 0.820671
YNL301C YEL009C 2.60939e-22 0.000879518 0.99912
YNL301C YNL216W 3.03367e-13 0.00506006 0.99494
YNL301C YIL101C 0.999962 3.76208e-05 4.33209e-24
YNL301C YDR259C 0.985141 0.0148593 6.61757e-19
YNL301C YGL096W 0.997324 0.00267559 2.11941e-17
YNL301C YBR112C 8.38048e-11 0.0573026 0.942697
YNL301C YCR106W 0.954502 0.0454984 2.10268e-16
YNL301C YDR451C 3.54844e-15 0.0134887 0.986511
YNL301C YDR423C 0.960498 0.0395017 2.88922e-14
YNL301C YPL038W 3.97524e-18 0.00112367 0.998876
YNL301C YDR266C 1.11075e-12 0.00716328 0.992837
YNL301C YOR113W 0.998849 0.00115147 6.62901e-17
YDL224C YER040W 2.24131e-13 0.297711 0.702289
YDL224C YIL036W 2.46583e-26 0.00553227 0.994468
YDL224C YCR065W 7.56497e-30 3.99067e-06 0.999996
YDL224C YER169W 1.83855e-14 0.122738 0.877262
YKL062W YBR049C 1.18602e-12 0.012077 0.987923
YKL062W YIL101C 7.31648e-28 2.43591e-05 0.999976
YKL062W YPL230W 1.15016e-36 3.77741e-05 0.999962
YKL062W YML007W 8.40247e-14 0.136692 0.863308
YKL062W YKL109W 2.44005e-35 4.78769e-08 1
YLL049W YGL096W 3.25584e-19 0.0166154 0.983385
YLL049W YBR033W 2.64966e-15 0.00415213 0.995848
YLL049W YPL038W 6.81064e-27 4.43874e-06 0.999996
YLL049W YJL206C 3.21674e-17 0.0029242 0.997076
YLL049W YOL067C 0.999813 0.000186877 1.12951e-13
YKL216W YOL108C 1.49335e-14 0.00805066 0.991949
YKL216W YEL009C 2.33992e-15 0.00991272 0.990087
YKL216W YMR037C 9.49886e-12 0.0118275 0.988172
YKL216W YMR182C 0.994413 0.00558709 5.454e-11
YKL216W YNL027W 2.10933e-14 0.0011502 0.99885
YKL216W YDR259C 0.987705 0.0122952 2.61708e-12
YKL216W YGL209W 3.92222e-09 0.174238 0.825762
YKL216W YIR017C 0.998629 0.00137083 4.49962e-19
YKL216W YPL075W 0.998164 0.00183632 3.62604e-13
YKL216W YML007W 0.978809 0.0211908 2.56927e-11
YKL216W YFL021W 0.948329 0.0516714 6.18753e-11
YKL216W YLR183C 5.61306e-19 0.000868673 0.999131
YKL216W YKL032C 8.70597e-14 0.0055794 0.994421
YKL216W YAL051W 3.53614e-09 0.0612809 0.938719
YKL216W YLR014C 2.38809e-08 0.242725 0.757275
YKL216W YDR266C 3.04865e-09 0.125501 0.874499
YKL216W YOR113W 0.952622 0.0473785 6.38697e-10
YJL158C YEL009C 1.19085e-22 1.34601e-06 0.999999
YJL158C YDR216W 8.72527e-11 0.0091855 0.990814
YJL158C YER040W 1.30292e-07 0.267355 0.732645
YJL158C YCR065W 1.99788e-11 0.0314132 0.968587
YJL158C YIL131C 3.42167e-13 0.00737786 0.992622
YJL158C YGL209W 6.67837e-12 0.00533892 0.994661
YJL158C YOL116W 0.999506 0.000493568 3.81698e-14
YJL158C YBR112C 1.70559e-09 0.164582 0.835418
YJL158C YDR451C 1.36659e-11 0.115579 0.884421
YJL158C YBR297W 0.985914 0.0140862 4.1114e-15
YJL158C YJL089W 0.999223 0.000776788 1.58102e-18
YJL158C YMR016C 3.63807e-16 0.00718475 0.992815
YJL158C YGL166W 1.54512e-11 0.154793 0.845207
YJL158C YGL035C 0.995574 0.00442592 2.91214e-15
YJL158C YOL067C 0.99433 0.00566968 3.89978e-11
YCR059C YMR164C 0.957949 0.0420512 4.56811e-10
YCR059C YCR065W 1.31274e-22 6.01218e-06 0.999994
YCR059C YJR060W 2.91252e-18 0.00242075 0.997579
YCR059C YIL131C 1.28041e-12 0.308423 0.691577
YCR059C YGL166W 2.34822e-15 0.00721978 0.99278
YCR059C YBL054W 8.31647e-24 4.46061e-05 0.999955
YDL183C YCR097W 6.23571e-15 0.333563 0.666437
YDL183C YDR043C 2.10178e-24 0.0260513 0.973949
YDL183C YDL020C 1.96792e-17 0.0535293 0.946471
YDL183C YBR297W 3.58239e-24 0.00275416 0.997246
YDL183C YHR124W 6.53017e-13 0.198667 0.801333
YDL183C YJL206C 3.36123e-13 0.00428878 0.995711
YKR046C YGL181W 1.17903e-16 0.00109587 0.998904
YKR046C YCR065W 0.998215 0.00178502 4.62189e-12
YKR046C YJR060W 0.999701 0.00029891 6.25048e-15
YKR046C YOR032C 7.81507e-20 6.79715e-05 0.999932
YKR046C YLR228C 0.997924 0.00207561 1.44658e-13
YKR046C YKL038W 9.84838e-16 0.00298864 0.997011
YKR046C YDR259C 0.99746 0.00254041 2.76625e-17
YKR046C YGL254W 1.46919e-14 0.00357648 0.996424
YKR046C YDL020C 1.88884e-17 0.0211159 0.978884
YKR046C YGL096W 8.36673e-16 0.00460471 0.995395
YKR046C YCR106W 0.993983 0.00601733 1.38391e-09
YKR046C YHL009C 0.659114 0.340886 1.9051e-10
YKR046C YPL177C 9.07104e-20 0.000414904 0.999585
YKR046C YGL166W 5.11734e-13 0.163224 0.836776
YER140W YIL036W 3.57216e-22 0.000117704 0.999882
YER140W YPL230W 1 7.99673e-10 5.83006e-24
YER140W YHL009C 2.06203e-23 0.000166592 0.999833
YER140W YOL067C 8.29477e-18 0.0282544 0.971746
YHR207C YLR451W 2.04048e-25 0.000168679 0.999831
YHR207C YDL170W 5.02197e-20 0.00247316 0.997527
YHR207C YBR182C 1.78757e-30 9.08894e-06 0.999991
YHR207C YOR380W 0.977739 0.0222609 1.19246e-10
YDR171W YKL015W 0.999916 8.38143e-05 6.28377e-16
YDR171W YKL062W 3.40414e-28 5.70767e-10 1
YDR171W YGL181W 3.68634e-50 3.67846e-14 1
YDR171W YIL036W 8.36539e-26 1.25134e-05 0.999987
YDR171W YCR065W 0.999999 9.49554e-07 1.75143e-27
YDR171W YHR084W 0.999999 9.54554e-07 1.45709e-22
YDR171W YOR344C 5.93703e-33 6.95236e-10 1
YDR171W YNL027W 0.999871 0.000129251 3.61718e-17
YDR171W YPL230W 2.21825e-55 1.65541e-11 1
YDR171W YMR070W 9.24697e-35 2.64699e-09 1
YDR171W YDL020C 4.51079e-41 9.01897e-08 1
YDR171W YJL110C 1.39766e-17 0.00012218 0.999878
YDR171W YPR196W 0.999986 1.3674e-05 2.56084e-28
YDR171W YBL054W 1 5.57926e-14 5.76065e-46
YDR171W YLR014C 0.999413 0.000586554 2.50523e-13
YPL157W YPL248C 2.89929e-17 0.0025006 0.997499
YPL157W YPL230W 0.999845 0.000154706 5.01576e-34
YPL157W YGL035C 1.42602e-21 0.000343737 0.999656
YPL157W YBL054W 3.71223e-32 2.50178e-06 0.999997
YDR479C YER045C 4.16037e-16 0.054609 0.945391
YDR479C YKL112W 0.933618 0.0663817 5.83355e-13
YDR479C YDL020C 1.18152e-27 0.000501591 0.999498
YDR479C YPR196W 2.87033e-16 0.0044552 0.995545
YDR479C YDR501W 7.73537e-19 0.000716749 0.999283
YOR258W YCR097W 1.15465e-29 3.42834e-06 0.999997
YOR258W YOR162C 1.08394e-22 5.58465e-07 0.999999
YOR258W YKL038W 0.949764 0.0502358 1.75786e-12
YOR258W YGR249W 0.986831 0.0131691 1.11576e-16
YOR258W YGL166W 2.24753e-19 0.00761173 0.992388
YFL018C YEL009C 4.02584e-37 3.68732e-09 1
YFL018C YPL230W 1.42472e-36 4.09204e-07 1
YFL018C YBR112C 7.94501e-16 0.339803 0.660197
YFL018C YFL044C 3.21344e-20 0.0392468 0.960753
YCL049C YOL108C 7.17757e-13 0.153411 0.846589
YCL049C YGL181W 4.18955e-20 0.000369559 0.99963
YCL049C YOR162C 0.976935 0.0230653 5.3051e-11
YCL049C YNL103W 0.956504 0.0434961 2.72475e-12
YCL049C YGL254W 8.85639e-15 0.0116111 0.988389
YCL049C YBR297W 3.66921e-29 0.00125635 0.998744
YCL049C YLR182W 0.991524 0.00847635 1.52986e-14
YCL049C YPL177C 6.84776e-14 0.166737 0.833263
YCL049C YMR042W 6.41932e-14 0.281037 0.718963
YHR111W YGR044C 1.2465e-23 0.0214141 0.978586
YHR111W YHL027W 1.34599e-17 0.0160251 0.983975
YHR111W YFL044C 9.16043e-20 0.00321463 0.996785
YGL055W YEL009C 1.00921e-22 3.83209e-05 0.999962
YGL055W YDR216W 5.19025e-11 0.0109432 0.989057
YGL055W YDR310C 8.80398e-08 0.344838 0.655162
YGL055W YML099C 0.957777 0.0422225 1.05043e-09
YGL055W YKL112W 0.997277 0.00272256 7.00507e-14
YGL055W YGR044C 9.71466e-22 6.70037e-05 0.999933
YGL055W YFL031W 5.85806e-14 0.00210753 0.997892
YGL055W YPL230W 0.999948 5.1523e-05 2.58022e-30
YGL055W YDL106C 0.979858 0.0201422 2.98003e-11
YGL055W YPL075W 0.90287 0.09713 1.61953e-09
YGL055W YKL109W 1.22482e-15 0.0110333 0.988967
YGL055W YPR196W 2.15754e-09 0.19689 0.80311
YGL055W YBL054W 1.26112e-23 9.83092e-05 0.999902
YGL055W YML113W 0.94469 0.05531 7.44866e-12
YHR013C YIL131C 1.10357e-29 0.00328026 0.99672
YHR013C YIL101C 1 1.39426e-08 2.20336e-33
YHR013C YBR083W 1.34608e-60 8.2366e-12 1
YHR013C YGL166W 2.22015e-30 1.0528e-05 0.999989
YOR307C YKL062W 4.36114e-21 0.0377394 0.962261
YOR307C YPL230W 0.999573 0.000427148 2.7023e-20
YOR307C YKL185W 2.99239e-32 0.00933825 0.990662
YOR307C YOL089C 3.2057e-23 0.00644951 0.99355
YIR038C YOL108C 2.41342e-18 0.000273949 0.999726
YIR038C YEL009C 4.05548e-19 0.0007269 0.999273
YIR038C YOR140W 0.967268 0.0327324 3.63157e-11
YIR038C YIL101C 2.02575e-23 0.000380935 0.999619
YIR038C YCL067C 2.4414e-16 0.0149932 0.985007
YIR038C YPL230W 2.5077e-40 3.47628e-05 0.999965
YIR038C YDR049W 0.796073 0.203927 7.98925e-10
YIR038C YFL044C 7.63336e-21 1.77677e-05 0.999982
YLR230W YEL009C 5.58191e-22 4.81801e-06 0.999995
YLR230W YKL062W 0.930226 0.0697744 1.83187e-11
YLR230W YIL131C 3.16742e-13 0.00558075 0.994419
YLR230W YGR044C 1.46486e-19 5.31329e-05 0.999947
YLR230W YLR183C 5.45383e-17 0.000581 0.999419
YLR230W YBR083W 0.999937 6.32342e-05 1.84435e-15
YLR230W YJL089W 0.999846 0.000153715 1.8347e-16
YLR230W YCR040W 1.01734e-15 0.00348382 0.996516
YLR230W YMR042W 0.990012 0.00998846 1.97659e-11
YLR230W YPL038W 9.25122e-19 0.000125285 0.999875
YLR230W YPR199C 1.44763e-20 3.61407e-05 0.999964
YAL046C YKR034W 0.986803 0.0131972 2.63308e-11
YAL046C YNL167C 0.982529 0.0174706 4.10408e-10
YAL046C YDR310C 2.04435e-13 0.000461204 0.999539
YAL046C YIL131C 1.58484e-13 0.059702 0.940298
YAL046C YCL066W 3.33962e-19 0.00199077 0.998009
YAL046C YGL166W 9.91701e-24 1.43914e-06 0.999999
YAL046C YOR380W 1.52793e-19 0.0035573 0.996443
YAL046C YPL038W 4.26087e-31 7.58214e-07 0.999999
YAL046C YOL089C 0.999281 0.000718605 1.12383e-11
YPL193W YJR060W 4.50491e-18 0.0369555 0.963045
YPL193W YBL054W 1.11796e-37 7.8531e-06 0.999992
YLR027C YCR096C 0.994287 0.00571341 5.01562e-14
YLR027C YOR140W 0.998777 0.0012233 1.13646e-15
YLR027C YGL181W 3.6266e-28 1.89042e-06 0.999998
YLR027C YFL031W 9.74896e-18 0.0125322 0.987468
YLR027C YOR344C 0.999651 0.000349288 5.21519e-21
YLR027C YMR070W 5.96489e-22 2.09731e-06 0.999998
YLR027C YML051W 1.59538e-16 0.00128897 0.998711
YLR027C YNL068C 0.999971 2.90358e-05 4.56415e-20
YLR027C YDR423C 6.37721e-20 0.000275124 0.999725
YOR275C YIL036W 1.2751e-48 1.93949e-08 1
YOR275C YNL027W 2.34485e-23 0.357226 0.642774
YOR275C YPL177C 1.73161e-22 0.396205 0.603795
YOR275C YOL089C 7.04976e-21 0.000842705 0.999157
YML077W YOL108C 3.3184e-25 0.000125926 0.999874
YML077W YLR403W 0.99932 0.000680133 1.34399e-16
YML077W YIL101C 0.999978 2.17653e-05 6.30433e-22
YML077W YPL075W 6.17967e-14 0.0168659 0.983134
YML077W YCR040W 3.11194e-16 0.223014 0.776986
YML077W YPL038W 2.75212e-20 0.0254697 0.97453
YPR181C YCR096C 0.998934 0.00106647 1.23849e-16
YPR181C YLR403W 2.8669e-15 0.000244501 0.999755
YPR181C YML081W 6.44186e-12 0.0143526 0.985647
YPR181C YDR146C 1.03502e-13 0.0124995 0.987501
YPR181C YJL089W 0.999994 5.72895e-06 1.49051e-18
YPR181C YMR016C 1.22203e-17 0.00453479 0.995465
YPR181C YDL048C 3.50125e-29 3.68877e-08 1
YPR181C YHR206W 3.15429e-15 0.00116994 0.99883
YER190W YGR288W 2.0809e-12 0.0294344 0.970566
YER190W YLR256W 1.15146e-16 0.0644882 0.935512
YER190W YML099C 4.40109e-11 0.191101 0.808899
YER190W YCR065W 9.05934e-25 7.62959e-06 0.999992
YHR018C YEL009C 1.79047e-23 0.000571384 0.999429
YHR018C YOL028C 0.962906 0.0370939 5.6344e-12
YHR018C YGL181W 5.82454e-15 0.0220893 0.977911
YHR018C YBL103C 2.13154e-16 0.120985 0.879015
YHR018C YER130C 9.97121e-20 0.0154251 0.984575
YHR018C YDR423C 9.42785e-16 0.090958 0.909042
YHR018C YGL035C 1.53347e-14 0.00433883 0.995661
YHR018C YDL048C 0.889081 0.110919 1.02156e-26
YPL197C YEL009C 1.9766e-26 2.63536e-06 0.999997
YPL197C YGR288W 0.991596 0.00840399 5.09253e-13
YPL197C YKL015W 0.932071 0.0679292 3.75307e-10
YPL197C YCR018C 3.4822e-11 0.187623 0.812377
YPL197C YPR104C 2.22448e-17 0.0051061 0.994894
YPL197C YGL073W 3.62555e-18 0.00381635 0.996184
YPL197C YIL101C 0.997484 0.00251554 2.79523e-25
YPL197C YCR040W 1.19215e-18 0.000412826 0.999587
YPL197C YFL044C 0.955262 0.0447377 4.24509e-13
YPL197C YDR266C 8.04362e-19 0.000218466 0.999782
YPL197C YJL206C 9.41126e-12 0.388453 0.611547
YBR170C YGL181W 4.97146e-31 0.000375786 0.999624
YBR170C YDR259C 2.96273e-15 0.396836 0.603164
YBR170C YDR423C 8.17848e-19 0.0727446 0.927255
YBR170C YFL044C 1.24793e-22 0.00670142 0.993299
YPL078C YOL108C 2.16867e-14 0.0497333 0.950267
YPL078C YEL009C 1.00449e-20 0.000159137 0.999841
YPL078C YCR065W 0.991414 0.00858575 8.02499e-13
YPL078C YBL005W 0.917345 0.0826546 1.65968e-13
YPL078C YGR044C 7.65649e-16 0.0106197 0.98938
YPL078C YML007W 1.16791e-13 0.0335428 0.966457
YPL078C YKL109W 9.94506e-22 3.72976e-05 0.999963
YPL078C YBR182C 0.999316 0.000684161 2.17688e-15
YPL078C YGL035C 0.860007 0.139993 3.46205e-11
YPL078C YPR199C 1.68378e-17 0.000214352 0.999786
YCR024CA YOL108C 3.09777e-26 0.0283907 0.971609
YCR024CA YEL009C 2.24642e-31 3.26916e-09 1
YCR024CA YOR140W 0.996577 0.00342276 1.99269e-15
YCR024CA YNL216W 1.71547e-14 0.0037722 0.996228
YCR024CA YCR018C 1.45298e-19 3.74908e-06 0.999996
YCR024CA YOR162C 0.999996 3.78271e-06 5.44438e-22
YCR024CA YGL254W 0.999991 8.89374e-06 2.95272e-19
YCR024CA YER184C 0.999326 0.000674243 9.19333e-20
YCR024CA YDR146C 8.22528e-17 3.8148e-05 0.999962
YCR024CA YLR131C 2.2056e-16 3.23994e-05 0.999968
YCR024CA YBR297W 1 3.29878e-10 5.77882e-32
YCR024CA YBR033W 8.02382e-15 0.000316505 0.999683
YCR024CA YER108C 0.999957 4.30692e-05 6.82093e-23
YCR024CA YDL048C 6.10715e-29 8.85908e-09 1
YCR024CA YLR014C 1.42985e-12 0.00524734 0.994753
YLR064W YOL108C 8.94559e-16 0.0334929 0.966507
YLR064W YEL009C 1.60416e-16 0.324209 0.675791
YLR064W YKL038W 0.959753 0.0402468 1.76228e-11
YLR064W YDL020C 4.4062e-25 1.24735e-05 0.999988
YLR064W YKL043W 8.20972e-14 0.0118592 0.988141
YLR064W YPL089C 5.95516e-13 0.0395878 0.960412
YLR064W YDR213W 0.988683 0.0113166 3.4322e-09
YLR064W YPR199C 1.70706e-18 0.00199899 0.998001
YLR064W YOL067C 0.999804 0.000195576 3.22031e-16
YDL078C YEL009C 1.54699e-26 2.89537e-05 0.999971
YDL078C YOL028C 0.65187 0.34813 7.51769e-11
YDL078C YGL181W 2.84156e-23 0.000395067 0.999605
YDL078C YGR044C 5.76978e-27 0.00291348 0.997087
YDL078C YPL230W 5.45841e-41 9.97681e-07 0.999999
YDL078C YBR182C 0.980101 0.0198986 3.85166e-14
YHR200W YGL181W 5.19753e-25 0.00582337 0.994177
YHR200W YLR403W 0.995935 0.00406535 3.64092e-14
YHR200W YBR112C 4.93782e-15 0.17295 0.82705
YHR200W YER184C 0.919398 0.0806017 8.789e-09
YHR200W YGL166W 8.53008e-28 4.3045e-07 1
YHR200W YPL038W 1.37532e-18 0.0246229 0.975377
YHR200W YDR266C 3.98595e-14 0.0513652 0.948635
YOL041C YPL230W 0.998032 0.00196811 1.12612e-48
YOL041C YBL054W 2.73294e-27 0.000831162 0.999169
YOL041C YDR266C 2.45945e-22 0.000728813 0.999271
YPR125W YCL067C 0.998755 0.00124479 3.14398e-16
YPR125W YER130C 9.31317e-17 0.148136 0.851864
YPR125W YML007W 2.23539e-18 1.58562e-05 0.999984
YPR125W YFL021W 0.998462 0.00153799 2.93016e-17
YPR125W YMR043W 1.35466e-18 0.000166631 0.999833
YPR125W YBL054W 3.16929e-28 3.48609e-05 0.999965
YPR125W YPR199C 3.3841e-18 0.00263334 0.997367
YEL046C YEL009C 5.80761e-25 0.00638733 0.993613
YEL046C YJR147W 1.2812e-21 0.122644 0.877356
YEL046C YBL103C 3.46568e-18 0.0179411 0.982059
YEL046C YPL230W 0.999984 1.64712e-05 1.94404e-35
YEL046C YML051W 2.5008e-12 0.39449 0.60551
YEL046C YMR016C 1.37404e-17 0.0758094 0.924191
YEL046C YDL048C 2.20673e-25 0.00832781 0.991672
YGR136W YKR034W 0.998337 0.00166295 1.46795e-13
YGR136W YOR140W 0.930713 0.0692869 1.69919e-10
YGR136W YGL181W 2.03535e-30 8.86764e-06 0.999991
YGR136W YGR044C 6.83018e-29 9.94376e-06 0.99999
YGR136W YLR013W 0.800391 0.199609 2.60396e-08
YGR136W YDL020C 9.3534e-30 0.000106152 0.999894
YGR136W YGL166W 1.62159e-18 0.0108132 0.989187
YDR204W YGR044C 9.72639e-35 1.36468e-06 0.999999
YDR204W YDL106C 8.73148e-28 2.71574e-06 0.999997
YDR204W YIR017C 1.887e-22 0.0137341 0.986266
YDR204W YPL177C 2.66596e-27 0.000221372 0.999779
YDR204W YFL044C 1.38992e-29 5.60285e-08 1
YMR145C YKR034W 0.993926 0.00607363 2.39073e-13
YMR145C YKL062W 4.69399e-18 0.015022 0.984978
YMR145C YBL005W 0.926779 0.0732208 4.69095e-16
YMR145C YDR259C 0.978416 0.0215844 8.12002e-12
YMR145C YML051W 5.6419e-12 0.233567 0.766433
YMR145C YKL109W 3.93849e-34 1.1991e-08 1
YMR145C YBR297W 1.51199e-19 0.0222721 0.977728
YMR145C YHL009C 0.784225 0.215775 6.11667e-09
YMR145C YBL054W 6.17564e-18 0.00467539 0.995325
YPL161C YMR019W 4.91587e-25 0.125864 0.874136
YPL161C YPL248C 2.39527e-24 0.038682 0.961318
YPL161C YOR363C 2.73638e-25 0.00214995 0.99785
YDR300C YIL101C 1 7.08675e-10 2.67184e-50
YDR300C YBL054W 7.46778e-55 1.95462e-06 0.999998
YDR300C YMR021C 1.23689e-28 0.00539889 0.994601
YDR300C YDR266C 3.23549e-37 7.65618e-09 1
YLR229C YEL009C 1.07601e-18 0.0860494 0.913951
YLR229C YKL015W 0.790797 0.209203 1.27821e-08
YLR229C YBL005W 0.999425 0.000574956 3.62233e-15
YLR229C YFL031W 1.22799e-15 0.00294795 0.997052
YLR229C YDR259C 0.912273 0.0877275 3.89901e-10
YLR229C YPL230W 0.999946 5.38783e-05 3.36161e-23
YLR229C YDR451C 1.77228e-16 0.00589053 0.994109
YLR229C YCR040W 2.27731e-16 0.00298126 0.997019
YLR229C YGL166W 4.89488e-19 6.53309e-05 0.999935
YLR229C YDR266C 2.03833e-17 0.000127703 0.999872
YJR151C YMR164C 3.49705e-29 7.17949e-05 0.999928
YJR151C YMR182C 4.24504e-28 0.012674 0.987326
YJR151C YKL020C 5.69097e-22 2.20817e-05 0.999978
YJR151C YAL051W 6.07246e-18 0.371148 0.628852
YLR421C YOL108C 4.63514e-26 0.0321982 0.967802
YLR421C YKR034W 0.973428 0.0265716 5.48813e-11
YLR421C YCR096C 7.31746e-23 0.000398638 0.999601
YLR421C YGL181W 2.65752e-18 0.0140867 0.985913
YLR421C YCL067C 1.77397e-16 0.0693534 0.930647
YLR421C YML007W 8.58184e-22 0.000469602 0.99953
YLR421C YKL109W 0.988587 0.0114129 5.6268e-11
YLR421C YBR297W 0.999385 0.000614885 4.11474e-14
YML038C YBL005W 0.708504 0.291496 6.88621e-14
YML038C YFL031W 3.08055e-18 0.0428337 0.957166
YML038C YLR403W 6.87273e-15 0.0192139 0.980786
YML038C YGL071W 1.59461e-14 0.0135893 0.986411
YML038C YER130C 1.50388e-18 0.0535969 0.946403
YML038C YFL021W 0.620327 0.379673 5.6519e-11
YML038C YLR183C 1.05545e-21 0.000623757 0.999376
YGR075C YCR096C 5.63225e-17 0.0160493 0.983951
YGR075C YMR280C 0.996247 0.00375288 7.82831e-15
YGR075C YPL230W 0.997857 0.00214337 1.76054e-21
YGR075C YDR451C 8.40857e-20 0.0016249 0.998375
YGR075C YDR423C 5.26384e-13 0.0102748 0.989725
YGR075C YGL166W 1.54631e-13 0.343553 0.656447
YGR075C YDR266C 1.46343e-10 0.235733 0.764267
YBR268W YCR096C 4.32912e-27 9.59555e-08 1
YBR268W YDR310C 4.26403e-10 0.0610896 0.93891
YBR268W YMR182C 8.96618e-16 0.0131247 0.986875
YBR268W YGL073W 2.39018e-15 0.0380234 0.961977
YBR268W YIR017C 0.999977 2.26823e-05 1.05609e-17
YBR268W YDR451C 5.14737e-18 0.109944 0.890056
YBR268W YLR098C 0.749008 0.250992 3.08217e-10
YBR268W YOL089C 0.949562 0.0504381 4.14195e-10
YBR268W YJL206C 2.65263e-29 3.56663e-09 1
YDR316W YER045C 2.53234e-31 5.31086e-06 0.999995
YDR316W YDR310C 6.14172e-26 3.17029e-06 0.999997
YDR316W YLR228C 0.944049 0.0559513 4.78829e-13
YDR316W YPL202C 8.33205e-26 1.72221e-06 0.999998
YDR316W YGL035C 1.02235e-35 4.26067e-05 0.999957
YNL145W YCR097W 4.37908e-15 0.0121799 0.98782
YNL145W YIL036W 0.999822 0.000177818 7.88784e-14
YNL145W YOR162C 0.96766 0.0323397 9.14947e-10
YNL145W YHR084W 3.52769e-14 0.000386658 0.999613
YNL145W YOR344C 1.37791e-18 0.0423529 0.957647
YNL145W YDL106C 0.999128 0.000872169 1.21864e-12
YNL145W YPR196W 3.24803e-10 0.0403975 0.959603
YNL145W YDR451C 1.62011e-10 0.0235141 0.976486
YNL145W YBR083W 1.67201e-24 6.28343e-08 1
YNL145W YHR178W 0.865957 0.134043 4.11727e-07
YNL145W YKL043W 5.67247e-16 0.00635253 0.993647
YNL145W YGL162W 3.1963e-10 0.0264898 0.97351
YNL145W YJL056C 1.86887e-11 0.00685932 0.993141
YNL145W YDR213W 0.966378 0.0336222 2.06367e-07
YNL145W YPL038W 9.88163e-11 0.0115115 0.988488
YPR142C YOL108C 2.61244e-27 9.03298e-05 0.99991
YPR142C YLR256W 0.997809 0.00219101 3.00538e-14
YPR142C YPR104C 2.44392e-20 0.000102525 0.999897
YPR142C YOR162C 0.991832 0.00816796 1.09693e-12
YPR142C YPL230W 0.998979 0.0010211 1.8736e-31
YPR142C YKR099W 6.63157e-18 0.0136226 0.986377
YPR142C YHL009C 3.26011e-19 0.00139172 0.998608
YPR142C YFL044C 0.770919 0.229081 1.31185e-10
YPR142C YBL054W 5.50399e-24 0.00639108 0.993609
YPR142C YLR014C 2.52166e-12 0.0978387 0.902161
YGL160W YMR037C 1.80518e-17 0.0528144 0.947186
YGL160W YPR104C 0.978788 0.0212125 7.87146e-15
YGL160W YBL103C 5.83313e-26 0.000158472 0.999842
YGL160W YDL020C 4.57012e-25 0.34444 0.65556
YGL160W YGL013C 3.015e-21 0.0363892 0.963611
YCR041W YPR104C 3.61745e-17 0.0642862 0.935714
YCR041W YCL067C 4.68751e-25 0.000168532 0.999831
YCR041W YJL110C 4.35629e-19 0.000416952 0.999583
YCR041W YML007W 0.99357 0.00642982 2.05642e-14
YCR041W YJL089W 1.29851e-19 0.199724 0.800276
YCR041W YCR040W 9.81461e-46 5.26538e-09 1
YFL033C YGR288W 3.67094e-18 0.0179486 0.982051
YFL033C YPL248C 1.92152e-12 0.25094 0.74906
YFL033C YER111C 4.59813e-15 0.156145 0.843855
YMR125W YNL216W 4.80642e-13 0.00968533 0.990315
YMR125W YJR060W 0.987685 0.0123152 5.45279e-13
YMR125W YIR023W 6.86615e-11 0.0102959 0.989704
YMR125W YIL101C 0.975138 0.0248619 3.03123e-20
YMR125W YNL027W 9.44538e-21 0.000214328 0.999786
YMR125W YPL230W 0.999926 7.36288e-05 7.51227e-30
YMR125W YCR106W 1.10941e-19 0.0124093 0.987591
YMR125W YMR043W 4.95233e-16 0.00116704 0.998833
YNL129W YOL108C 6.57306e-19 0.00961141 0.990389
YNL129W YGR044C 1.97662e-19 0.000558824 0.999441
YNL129W YDR026C 6.14532e-14 0.024026 0.975974
YNL129W YKL038W 0.998225 0.0017749 9.30327e-16
YNL129W YDL048C 0.997089 0.00291121 1.75804e-22
YNL129W YKR064W 2.34695e-10 0.136813 0.863187
YGL048C YGL181W 3.58641e-35 2.31374e-09 1
YGL048C YDL020C 1.89518e-22 1.27822e-05 0.999987
YGL048C YML007W 4.19318e-20 0.00663731 0.993363
YGL048C YGL013C 5.8555e-13 0.0440436 0.955956
YGL048C YLR098C 0.995778 0.00422176 1.87103e-11
YGL048C YMR042W 0.994587 0.00541253 1.79553e-14
YGL048C YPR199C 1.52375e-16 0.00035938 0.999641
YBR083W YJR060W 2.16635e-25 0.00203107 0.997969
YBR083W YHR084W 9.83588e-14 0.280583 0.719417
YBR083W YBL103C 3.48305e-14 0.331612 0.668388
YBR083W YDR259C 4.68265e-15 0.000323535 0.999676
YBR083W YKL185W 1.04523e-40 1.19354e-07 1
YBR083W YDL106C 1.22925e-16 0.00445403 0.995546
YDR509W YKL015W 0.913004 0.0869962 1.43951e-09
YDR509W YER111C 3.36389e-18 0.00373428 0.996266
YDR509W YMR070W 4.16547e-22 0.00176768 0.998232
YDR509W YGL096W 0.999966 3.4444e-05 5.79526e-20
YDR509W YDR146C 7.33939e-20 0.0227692 0.977231
YDR509W YAL051W 2.8647e-17 0.0171673 0.982833
YHR138C YCR096C 2.29392e-21 0.0153734 0.984627
YHR138C YCR065W 0.942506 0.0574938 1.39554e-12
YHR138C YPR104C 0.967197 0.032803 1.10129e-09
YHR138C YIL101C 5.56415e-29 1.81105e-05 0.999982
YHR138C YKL185W 0.999832 0.000167576 1.9055e-18
YHR138C YDL020C 9.22018e-19 0.00399128 0.996009
YHR138C YER130C 7.36264e-15 0.0320202 0.96798
YHR138C YER184C 2.52595e-14 0.105422 0.894578
YHR138C YPL177C 1.08459e-12 0.0337873 0.966213
YHR138C YJL206C 1.24401e-12 0.0497614 0.950239
YFL021W YER040W 1.71629e-18 0.0148988 0.985101
YFL021W YFR034C 7.09669e-25 0.000919403 0.999081
YFL021W YGR044C 1.33552e-25 0.0298966 0.970103
YFL021W YDR463W 1.52525e-12 0.361185 0.638815
YFL021W YPL230W 5.00419e-33 0.02601 0.97399
YFL021W YML007W 0.869051 0.130949 1.0375e-14
YFL021W YDR266C 0.889824 0.110176 3.0176e-15
YPL144W YPL230W 1 5.53449e-09 4.08454e-30
YPL144W YPR065W 2.57163e-13 0.0345976 0.965402
YPL144W YHL009C 1.71838e-13 0.277266 0.722734
YPL144W YCR040W 1.71152e-19 0.000784988 0.999215
YPL144W YPL038W 2.97028e-27 5.44283e-07 0.999999
YPL144W YKR064W 2.73743e-11 0.0953349 0.904665
YML026C YEL009C 6.17442e-22 0.00268635 0.997314
YML026C YGR288W 0.998342 0.00165764 1.3799e-18
YML026C YFL031W 1.32947e-23 4.80052e-07 1
YML026C YLR403W 0.999934 6.56696e-05 2.36315e-12
YML026C YNL103W 0.999882 0.000117799 1.98883e-17
YML026C YGL071W 5.43123e-26 4.9713e-08 1
YML026C YBR049C 3.44424e-20 6.41181e-07 0.999999
YML026C YPL230W 1 4.77105e-07 2.32866e-48
YML026C YGL209W 1.75562e-18 0.000418081 0.999582
YML026C YMR070W 1.10818e-28 4.4287e-07 1
YML026C YGL096W 0.999526 0.00047388 3.81514e-25
YML026C YCR106W 0.999945 5.54559e-05 1.61824e-16
YML026C YHR124W 0.999529 0.000470937 9.63939e-18
YML026C YPL038W 3.29564e-31 4.88827e-09 1
YML026C YDR266C 2.03822e-24 9.03728e-09 1
YML026C YJL206C 9.5752e-27 3.38644e-07 1
YML026C YOR113W 0.999794 0.000205965 4.01496e-19
YHL020C YGL181W 1.14766e-22 0.000103602 0.999896
YHL020C YFL031W 1.22512e-19 0.00236646 0.997634
YHL020C YDR259C 0.929608 0.0703919 3.66866e-11
YHL020C YGL166W 6.21609e-17 0.0334975 0.966503
YHL020C YGL035C 9.73327e-23 1.21559e-06 0.999999
YHL020C YKL032C 1.4602e-19 0.00389877 0.996101
YHL020C YDR253C 5.23773e-17 0.0149985 0.985001
YGR106C YCR096C 5.77564e-18 0.000166566 0.999833
YGR106C YEL009C 8.08165e-27 5.3108e-05 0.999947
YGR106C YOR140W 0.992139 0.00786121 2.38193e-12
YGR106C YFR034C 0.986107 0.0138925 3.71111e-11
YGR106C YCR018C 5.07508e-12 0.0285431 0.971457
YGR106C YCR065W 1.57892e-14 0.00137099 0.998629
YGR106C YLR228C 0.997318 0.0026824 5.11355e-14
YGR106C YGL071W 7.34198e-14 0.00386105 0.996139
YGR106C YPL230W 0.999812 0.000188373 7.7315e-23
YGR106C YIR017C 0.983779 0.0162208 7.32402e-11
YGR106C YDR451C 2.02603e-16 0.0290605 0.97094
YGR106C YGL013C 1.57476e-12 0.0204678 0.979532
YGR106C YML076C 0.983955 0.016045 2.83986e-10
YGR106C YPR199C 3.60271e-20 1.20678e-06 0.999999
YGR106C YDR266C 5.39468e-13 0.00506237 0.994938
YGR106C YOL067C 0.973027 0.026973 7.49262e-12
YLR452C YIL101C 0.999989 1.06761e-05 4.17941e-35
YLR452C YJL110C 9.4016e-13 0.114737 0.885263
YLR452C YBR083W 1.83616e-40 3.37679e-09 1
YLR452C YLR098C 2.87958e-12 0.0330507 0.966949
YLR452C YHR206W 1.01867e-17 0.00104486 0.998955
YMR005W YOL108C 2.04392e-29 0.0085187 0.991481
YMR005W YDR216W 0.617173 0.382827 2.32694e-13
YMR005W YDR266C 7.02189e-31 7.8111e-06 0.999992
YLR363C YER045C 0.997105 0.00289522 2.35231e-14
YLR363C YGL181W 9.04041e-42 0.00549574 0.994504
YLR363C YMR021C 8.90035e-34 5.65133e-08 1
YLR363C YOL089C 3.67695e-40 5.29502e-08 1
YIL023C YEL009C 9.96074e-23 0.000110802 0.999889
YIL023C YIL101C 8.524e-31 0.00147889 0.998521
YIL023C YER028C 9.37134e-13 0.116278 0.883722
YIL023C YGL166W 5.68004e-17 0.0314568 0.968543
YIL023C YPR199C 2.13404e-17 0.132936 0.867064
YGL115W YCR097W 1.28097e-37 3.4513e-06 0.999997
YGL115W YGL181W 1.91191e-26 0.00106181 0.998938
YGL115W YGR044C 4.03204e-39 2.12237e-05 0.999979
YGL115W YHR006W 1 1.44185e-07 5.48476e-15
YGL115W YBR240C 0.996604 0.00339565 1.178e-16
YGL115W YMR021C 3.79534e-22 2.96105e-05 0.99997
YGL115W YDR266C 1.09011e-17 4.33167e-06 0.999996
YOL109W YOL108C 6.69659e-14 0.00198318 0.998017
YOL109W YEL009C 6.29785e-19 3.5584e-05 0.999964
YOL109W YMR037C 0.947487 0.0525126 1.89935e-08
YOL109W YOR162C 0.939527 0.060473 3.66103e-08
YOL109W YMR182C 0.906004 0.0939958 4.36916e-09
YOL109W YPL230W 0.999566 0.000433512 4.57577e-20
YOL109W YDL020C 4.06119e-15 0.00415995 0.99584
YOL109W YGL096W 9.67772e-11 0.031996 0.968004
YOL109W YBR297W 0.970928 0.0290718 4.01216e-13
YOL109W YOR028C 0.960754 0.0392463 1.77398e-12
YOL109W YBR083W 1.6329e-14 0.0421757 0.957824
YOL109W YPL177C 2.02906e-11 0.0132462 0.986754
YOL109W YKL043W 2.85235e-15 0.03534 0.96466
YOL109W YGL166W 4.39019e-15 0.00314057 0.996859
YOL109W YHL027W 0.964873 0.035127 2.26422e-12
YOL109W YGL035C 1.60908e-37 2.07145e-14 1
YOL109W YJL056C 0.791125 0.208875 3.14001e-07
YOL109W YMR042W 0.958237 0.0417631 6.54525e-11
YOL109W YDL048C 0.999538 0.000461501 1.61953e-20
YOL109W YDR266C 4.40044e-09 0.0622476 0.937752
YOL109W YJL206C 4.69694e-13 0.0144832 0.985517
YOR312C YOL108C 3.12439e-18 0.000759555 0.99924
YOR312C YEL009C 8.09714e-35 1.12724e-07 1
YOR312C YFR034C 0.951496 0.048504 5.28649e-12
YOR312C YCR018C 4.79268e-12 0.0278244 0.972176
YOR312C YBL005W 0.99389 0.00610995 9.37604e-25
YOR312C YDR026C 2.47191e-08 0.364284 0.635716
YOR312C YIL101C 0.999997 2.71612e-06 4.06459e-34
YOR312C YIR017C 0.99993 6.95377e-05 1.16457e-19
YOR312C YBR112C 6.01524e-13 0.00732463 0.992675
YOR312C YLR183C 2.44504e-20 0.000239727 0.99976
YOR312C YDL048C 0.999763 0.000237268 5.32654e-24
YOR312C YDR266C 2.45591e-15 0.00115117 0.998849
YOR312C YOR113W 0.990162 0.00983819 1.98293e-17
YLR179C YCR096C 1.43529e-27 8.56996e-09 1
YLR179C YEL009C 2.03038e-22 0.000169731 0.99983
YLR179C YKL015W 0.998668 0.00133167 9.18305e-11
YLR179C YJR147W 3.879e-24 0.000307725 0.999692
YLR179C YFL031W 2.92106e-24 3.51938e-06 0.999996
YLR179C YML081W 0.996616 0.00338384 1.92187e-12
YLR179C YPL230W 1 1.77831e-14 1.02631e-47
YLR179C YMR070W 1.03222e-28 7.43716e-08 1
YLR179C YPR196W 0.997392 0.00260785 8.609e-15
YLR179C YML027W 9.91071e-22 1.76163e-06 0.999998
YLR179C YDL048C 1 6.19213e-11 7.27132e-36
YLR179C YJL206C 1.34199e-23 1.15001e-08 1
YBR077C YCR097W 7.53076e-25 0.00159602 0.998404
YBR077C YNL216W 0.999721 0.000279218 3.18735e-16
YBR077C YGR044C 1.59114e-24 0.0508805 0.949119
YBR077C YGL209W 0.98152 0.01848 1.38745e-11
YBR077C YLR131C 2.99765e-19 0.000239772 0.99976
YBR077C YDR253C 2.44071e-14 0.0832179 0.916782
YOR298W YNL167C 6.09587e-09 0.149399 0.850601
YOR298W YIL131C 0.999773 0.000227198 6.55453e-17
YOR298W YBR049C 3.19191e-10 0.00636557 0.993634
YOR298W YIL101C 0.999994 5.76356e-06 1.95606e-19
YOR298W YDR043C 4.90068e-22 0.000340681 0.999659
YOR298W YDL020C 1.37719e-15 0.000293969 0.999706
YOR298W YDR451C 2.88281e-12 0.0234435 0.976556
YOR298W YDL170W 1.72208e-11 0.0516074 0.948393
YOR298W YBR083W 1 2.47246e-09 2.26059e-34
YOR298W YJL056C 2.10841e-09 0.0117146 0.988285
YOR298W YFL044C 0.999511 0.000488716 8.44989e-14
YOR298W YPL038W 5.45208e-14 0.000178855 0.999821
YDL177C YOL028C 1.82591e-22 0.085908 0.914092
YDL177C YDL020C 0.998004 0.00199582 7.69097e-20
YDL177C YGL166W 7.48924e-20 0.0020826 0.997917
YDL177C YPL038W 2.22512e-24 0.122354 0.877646
YDL177C YDR253C 9.82435e-21 0.0129492 0.987051
YGR149W YDR043C 1.43512e-29 0.00639621 0.993604
YGR149W YDR034C 5.3969e-13 0.247577 0.752423
YGR149W YFL044C 2.00462e-17 0.0818623 0.918138
YGR149W YDL048C 4.99182e-37 4.14235e-05 0.999959
YGR149W YPL038W 0.966404 0.0335957 4.94075e-18
YGR149W YPR199C 6.05202e-16 0.0307483 0.969252
YGR149W YML113W 0.841788 0.158212 2.8444e-15
YLL041C YJR147W 0.994272 0.00572756 2.1376e-14
YLL041C YGR044C 6.03709e-22 0.0022696 0.99773
YLL041C YDR259C 0.998934 0.00106569 6.82962e-13
YLL041C YPL230W 1.33303e-42 6.61821e-07 0.999999
YLL041C YML051W 1.40443e-12 0.139881 0.860119
YLL041C YKL109W 4.0751e-16 0.0145286 0.985471
YLL041C YER028C 0.937957 0.0620428 2.73438e-13
YLL041C YDL048C 1.48563e-36 4.63691e-06 0.999995
YLL041C YPR199C 3.62764e-15 0.0153105 0.98469
YBL026W YCR096C 1.37295e-21 1.33723e-05 0.999987
YBL026W YIL036W 0.996452 0.00354766 1.66936e-14
YBL026W YLR403W 0.996482 0.00351756 7.24058e-14
YBL026W YDR123C 0.935112 0.0648883 5.90747e-09
YBL026W YCL067C 2.98412e-15 0.00495561 0.995044
YBL026W YPL230W 0.999998 2.01935e-06 8.76137e-21
YBL026W YDL020C 6.14273e-18 0.000115517 0.999884
YBL026W YDR451C 4.52976e-21 1.40291e-05 0.999986
YBL026W YDR266C 1.96904e-13 0.00266944 0.997331
YBL026W YKR064W 7.18514e-13 0.0131809 0.986819
YCR020CA YOR162C 1.29924e-12 0.228251 0.771749
YCR020CA YDR026C 8.61819e-14 0.01952 0.98048
YCR020CA YDR043C 6.87939e-26 0.0172979 0.982702
YCR020CA YIR017C 4.67903e-27 3.86567e-06 0.999996
YBR195C YMR037C 3.51713e-15 0.098462 0.901538
YBR195C YDR259C 0.96605 0.0339496 5.84719e-12
YBR195C YHL009C 1.46066e-19 0.00187967 0.99812
YBR195C YML027W 3.46502e-21 0.00115357 0.998846
YBR195C YFL044C 1.48876e-08 0.290819 0.709181
YCR096C YOL108C 2.59084e-41 0.00526991 0.99473
YCR096C YCR097W 2.75306e-57 4.34592e-07 1
YCR096C YDR310C 0.973062 0.0269377 6.93228e-18
YCR096C YCL067C 1.40823e-66 2.1639e-14 1
YIL172C YGR288W 1.09393e-28 2.21937e-05 0.999978
YIL172C YBR297W 2.50702e-42 0.000716777 0.999283
YMR013C YKR034W 0.998275 0.00172476 9.55681e-18
YMR013C YFL031W 7.57593e-20 2.72708e-05 0.999973
YMR013C YLR451W 8.08282e-31 7.10768e-07 0.999999
YMR013C YER130C 1.50886e-29 2.00888e-05 0.99998
YMR013C YIR018W 0.999783 0.000217081 1.5493e-15
YMR013C YLR183C 2.56396e-31 5.56456e-09 1
YFL038C YEL009C 3.10467e-25 0.011827 0.988173
YFL038C YGL181W 1.47593e-17 0.11219 0.88781
YFL038C YLR403W 0.776509 0.223491 5.12571e-10
YFL038C YBR112C 1.01388e-17 0.0644427 0.935557
YFL038C YBR182C 0.995627 0.004373 1.86721e-14
YFL038C YGL166W 1.48217e-20 6.18296e-05 0.999938
YFL038C YFL044C 2.64729e-19 0.0140254 0.985975
YFL038C YHR206W 0.900783 0.0992172 2.37202e-10
YPR060C YOL108C 1.32262e-22 0.00034431 0.999656
YPR060C YPL230W 1 1.93165e-10 8.27595e-58
YPR060C YFL021W 0.994455 0.00554468 1.01305e-13
YPR060C YLR183C 4.88474e-32 4.60271e-10 1
YPR060C YMR021C 1.01553e-16 0.00861746 0.991383
YPR060C YPR199C 1.39028e-18 3.36189e-06 0.999997
YPR060C YDR266C 1.06503e-22 0.000238129 0.999762
YNL004W YNL103W 5.19509e-35 7.05378e-08 1
YNL004W YLR451W 7.66647e-27 0.336605 0.663395
YNL004W YDR266C 1.16245e-34 0.00044113 0.999559
YGL172W YGL181W 1.30947e-35 0.000212141 0.999788
YGL172W YJR060W 6.30881e-23 0.321928 0.678072
YGL172W YDR266C 2.65679e-31 4.66106e-06 0.999995
YPL283C YOR140W 1.02286e-19 0.00257249 0.997428
YPL283C YOL028C 1.84807e-22 0.000660355 0.99934
YPL283C YML076C 5.0839e-16 0.00705708 0.992943
YDL143W YKL062W 0.999999 1.24057e-06 4.52445e-33
YDL143W YDR463W 1.47175e-30 9.30645e-07 0.999999
YDL143W YML051W 2.98769e-27 7.48445e-06 0.999993
YDL143W YDR421W 0.973168 0.0268325 2.17415e-13
YDL143W YDR266C 1.5098e-26 1.1265e-05 0.999989
YHR001WA YCR097W 1.86243e-23 8.75114e-05 0.999912
YHR001WA YOR140W 0.669061 0.330939 6.6168e-11
YHR001WA YFR034C 5.47768e-15 0.300607 0.699393
YHR001WA YJR147W 0.999996 4.18021e-06 1.95159e-21
YHR001WA YIL131C 0.781858 0.218142 1.67555e-13
YHR001WA YDR463W 0.994975 0.0050252 3.12665e-15
YHR001WA YMR070W 2.68972e-15 0.00377819 0.996222
YHR001WA YML051W 7.32528e-15 0.0482299 0.95177
YHR001WA YKL109W 2.9873e-17 0.000599017 0.999401
YHR001WA YFL021W 1.19136e-15 0.00759718 0.992403
YHR001WA YLR182W 0.995101 0.00489919 1.06448e-10
YHR001WA YDR213W 0.99882 0.00117975 2.4209e-15
YHR001WA YDR421W 5.47768e-14 0.061899 0.938101
YHR001WA YPR199C 1.62268e-14 0.011696 0.988304
YHR001WA YJL206C 3.96504e-24 4.6901e-12 1
YDR257C YDR259C 6.26075e-22 0.000973346 0.999027
YDR257C YPL230W 0.993892 0.00610778 1.74292e-24
YDR257C YDR049W 2.30562e-16 0.0920626 0.907937
YDR257C YDR266C 1.16884e-20 0.000554114 0.999446
YHL027W YIL101C 4.15175e-30 2.32445e-05 0.999977
YHL027W YMR280C 0.949341 0.0506588 3.61311e-11
YHL027W YML007W 2.2756e-15 0.0067402 0.99326
YHL027W YMR016C 3.69844e-24 0.000947612 0.999052
YHL027W YLR098C 1.45736e-14 0.0582055 0.941794
YAR068W YJR147W 5.30764e-21 0.00108132 0.998919
YAR068W YIL101C 1.79775e-32 4.07112e-08 1
YAR068W YGL096W 1.18433e-19 0.000144162 0.999856
YAR068W YGL013C 7.41606e-14 0.000402009 0.999598
YAR068W YMR016C 1.68884e-20 7.71074e-06 0.999992
YAR068W YER169W 6.33604e-11 0.169467 0.830533
YMR290C YJR060W 4.55527e-18 0.00919498 0.990805
YMR290C YIL131C 1.64087e-19 0.000804725 0.999195
YMR290C YOR162C 0.999998 1.7881e-06 1.14713e-30
YMR290C YIL101C 1 4.94338e-07 4.09854e-41
YMR290C YBL054W 8.71761e-47 1.62772e-06 0.999998
YMR290C YHR206W 6.66959e-20 0.00554638 0.994454
YMR290C YDR266C 3.65086e-20 0.000551714 0.999448
YDR452W YJR147W 0.999984 1.62628e-05 1.29108e-20
YDR452W YDL020C 3.27701e-28 0.00188912 0.998111
YDR452W YDR451C 2.60942e-20 0.000358062 0.999642
YDR452W YFL044C 2.07332e-12 0.15015 0.84985
YPL211W YOL108C 5.58127e-38 1.82755e-06 0.999998
YPL211W YIL036W 0.999078 0.000921924 7.2024e-19
YPL211W YOR162C 0.999979 2.11739e-05 6.46247e-22
YPL211W YFL031W 4.29676e-21 0.000728752 0.999271
YPL211W YGL071W 3.59945e-26 2.10395e-05 0.999979
YPL211W YIL101C 1 1.51565e-07 1.0393e-32
YPL211W YLR183C 4.95116e-26 1.13262e-05 0.999989
YPL211W YBL054W 4.77486e-44 5.43775e-09 1
YPL211W YPL038W 9.33241e-30 6.3946e-06 0.999994
YBR074W YGL181W 0.999913 8.68555e-05 1.02716e-22
YBR074W YCR018C 4.26744e-09 0.398489 0.601511
YBR074W YCR106W 7.51329e-21 0.00679515 0.993205
YBR074W YPR196W 2.55089e-17 0.0681392 0.931861
YBR074W YHL009C 1.33015e-15 0.0207143 0.979286
YBR074W YDR266C 2.66014e-18 0.00287483 0.997125
YBR074W YDR253C 0.999061 0.000938929 8.07254e-17
YDL018C YOL108C 6.99738e-48 8.3452e-14 1
YDL018C YCR097W 1.62663e-37 8.19599e-08 1
YDL018C YDL020C 7.97171e-40 4.57548e-09 1
YDL018C YKR099W 0.999931 6.90526e-05 1.77422e-23
YDL018C YDR501W 5.26535e-34 1.35957e-06 0.999999
YML012W YOL108C 2.17063e-23 0.000356283 0.999644
YML012W YEL009C 1.08605e-27 0.000328122 0.999672
YML012W YFR034C 0.999992 8.39237e-06 1.65552e-18
YML012W YLR228C 0.845027 0.154973 2.57257e-09
YML012W YMR070W 7.16372e-19 0.00279753 0.997202
YML012W YER130C 0.999311 0.000688862 3.26136e-15
YML012W YCR106W 0.99354 0.00646031 1.08601e-13
YML012W YDR451C 2.82252e-19 0.00148461 0.998515
YML012W YFL021W 0.99927 0.000730467 3.84113e-14
YML012W YLR183C 1.1346e-20 1.62855e-05 0.999984
YML012W YGL166W 2.47067e-19 0.0037103 0.99629
YML012W YDR266C 3.11847e-13 0.339209 0.660791
YGR155W YKR034W 0.965105 0.0348946 5.75712e-12
YGR155W YEL009C 8.15012e-32 3.71141e-07 1
YGR155W YGR288W 0.990396 0.00960431 7.9414e-15
YGR155W YIL131C 1.19737e-16 0.00101342 0.998987
YGR155W YMR182C 0.998903 0.00109709 1.57637e-12
YGR155W YLR403W 0.981963 0.0180375 3.55869e-11
YGR155W YOL116W 1.30146e-11 0.00318692 0.996813
YGR155W YIR018W 8.2017e-11 0.0626741 0.937326
YGR155W YPL202C 5.26888e-11 0.0171574 0.982843
YGR155W YBR112C 4.80817e-16 0.000768199 0.999232
YGR155W YJL089W 0.981568 0.0184319 1.14355e-20
YGR155W YMR016C 3.76587e-18 0.00126201 0.998738
YDL060W YDR310C 1.93421e-16 0.00499366 0.995006
YDL060W YGL096W 0.998523 0.00147689 6.3252e-27
YDL060W YJL056C 0.997765 0.00223475 1.57721e-12
YDL060W YBL054W 3.21274e-44 5.3704e-06 0.999995
YDL060W YHR206W 4.58809e-27 5.22823e-06 0.999995
YDL060W YDL056W 1.58128e-26 4.31241e-07 1
YIL085C YGR288W 1.40924e-12 0.0386497 0.96135
YIL085C YNL216W 8.50873e-17 0.0181817 0.981818
YIL085C YBL054W 7.58406e-25 0.00219678 0.997803
YGL195W YOL108C 0.991443 0.00855671 1.91669e-21
YGL195W YDR520C 1.31746e-15 0.0102392 0.989761
YGL195W YNL216W 7.45617e-15 0.0528609 0.947139
YGL195W YPR104C 7.95421e-18 0.0033218 0.996678
YGL195W YER111C 1.27195e-16 0.00827728 0.991723
YGL195W YNL027W 1.16071e-19 0.000480574 0.999519
YGL195W YPL177C 0.999917 8.27428e-05 9.80285e-20
YGL195W YGL035C 0.970762 0.0292385 6.47529e-15
YOL119C YCR096C 2.46719e-13 0.112555 0.887445
YOL119C YKL062W 1.803e-16 0.0280254 0.971975
YOL119C YLR228C 0.999398 0.000601981 2.62747e-15
YOL119C YMR070W 6.40233e-17 0.00192504 0.998075
YOL119C YOL116W 1.06936e-16 0.0580296 0.94197
YOL119C YML007W 1.36965e-21 0.00885697 0.991143
YOL119C YBR297W 1.08446e-21 0.000538051 0.999462
YOL119C YDR423C 1.55465e-19 0.0547913 0.945209
YOL119C YMR042W 1.59332e-23 1.77567e-05 0.999982
YJR105W YEL009C 3.51661e-15 0.235453 0.764547
YJR105W YOR140W 0.979412 0.0205876 1.21695e-10
YJR105W YGL181W 1.12374e-18 0.000134095 0.999866
YJR105W YJR147W 5.82079e-19 0.000141784 0.999858
YJR105W YGR044C 5.58436e-14 0.0180066 0.981993
YJR105W YBL103C 0.987652 0.0123476 4.42498e-13
YJR105W YDR259C 0.999996 3.858e-06 8.43788e-21
YJR105W YGL096W 0.999999 8.74777e-07 2.20877e-22
YJR105W YKL109W 5.6029e-17 0.000944154 0.999056
YJR105W YDR451C 4.22982e-17 0.000179392 0.999821
YJR105W YHR124W 0.902844 0.0971562 2.95699e-11
YJR105W YJL089W 0.999972 2.76846e-05 2.85818e-24
YJR105W YMR016C 1.17841e-18 0.000115047 0.999885
YJR105W YDR266C 2.21698e-16 0.000430713 0.999569
YNL289W YPL248C 1.66419e-22 0.000805176 0.999195
YNL289W YKL038W 0.99928 0.000720046 5.64069e-14
YNL289W YPR196W 2.45125e-27 0.000231469 0.999769
YNL289W YPR199C 2.82599e-35 1.02231e-07 1
YER161C YGL181W 1.66497e-31 1.71731e-06 0.999998
YER161C YNL216W 0.998742 0.00125762 8.28229e-13
YER161C YDR026C 3.43452e-27 3.19971e-07 1
YER161C YNL103W 5.41686e-23 0.399786 0.600214
YER161C YDL106C 1.28338e-27 1.6895e-05 0.999983
YER161C YKL032C 2.24917e-21 0.00306805 0.996932
YER161C YLR098C 0.98923 0.0107696 6.18763e-12
YNR036C YOL108C 5.13711e-27 0.000531541 0.999468
YNR036C YDR310C 2.67546e-15 0.00201348 0.997987
YNR036C YGL181W 9.81595e-24 2.5643e-05 0.999974
YNR036C YMR182C 6.80695e-25 1.51925e-05 0.999985
YNR036C YDR463W 0.99986 0.000139625 1.51306e-13
YNR036C YER130C 0.984154 0.0158459 4.67719e-13
YNR036C YML051W 3.25685e-21 0.000589155 0.999411
YNR036C YDL048C 8.7627e-38 7.31689e-08 1
YNR036C YDR253C 0.988373 0.0116266 1.73775e-12
YNR036C YDR081C 0.8088 0.1912 1.30215e-10
YNR036C YJL206C 5.91237e-29 2.4572e-08 1
YMR247C YIL036W 0.996507 0.00349264 7.6339e-17
YMR247C YML081W 2.58456e-23 0.000227333 0.999773
YMR247C YAL051W 7.0477e-13 0.138042 0.861958
YMR247C YOL089C 1.38079e-18 0.00842499 0.991575
YMR247C YLR014C 1.96599e-16 0.0073686 0.992631
YKL059C YJR060W 1.05669e-21 0.0425632 0.957437
YKL059C YOR028C 1.33762e-24 0.000243419 0.999757
YMR090W YOL108C 1.59305e-17 0.0215778 0.978422
YMR090W YLR228C 0.995867 0.00413277 1.54189e-16
YMR090W YCL067C 1.0719e-20 0.00105462 0.998945
YMR090W YPL230W 4.85945e-55 7.22616e-06 0.999993
YMR090W YML007W 8.50724e-24 8.31105e-05 0.999917
YMR090W YOR028C 6.00607e-24 0.154458 0.845542
YMR090W YOR380W 2.5905e-12 0.0369405 0.96306
YMR090W YER169W 4.70824e-13 0.168565 0.831435
YMR090W YDR266C 0.931862 0.0681382 5.92618e-12
YGR018C YGL181W 8.24554e-27 0.000218605 0.999781
YGR018C YJR060W 1.77814e-25 0.00743498 0.992565
YGR018C YKL185W 0.999649 0.000350667 2.46165e-15
YGR018C YDR451C 3.35424e-27 0.00220147 0.997799
YNR061C YGR044C 4.76481e-20 0.000143618 0.999856
YNR061C YFL031W 4.3869e-15 0.0212473 0.978753
YNR061C YGL096W 0.917305 0.0826948 4.05493e-13
YNR061C YML051W 4.41984e-13 0.0050932 0.994907
YNR061C YFL021W 0.996771 0.00322905 2.75702e-13
YNR061C YPR199C 1.96837e-16 0.000911078 0.999089
YNR061C YDR266C 1.61996e-10 0.266628 0.733372
YNR061C YDR253C 3.94806e-16 0.000902493 0.999098
YNR061C YOR113W 0.928582 0.0714175 1.21501e-10
YGR235C YEL009C 9.38863e-23 1.56117e-05 0.999984
YGR235C YGL181W 1.65574e-20 1.87167e-05 0.999981
YGR235C YGR044C 6.95106e-27 8.62228e-07 0.999999
YGR235C YKL038W 0.85944 0.14056 6.0811e-08
YGR235C YKL109W 2.57331e-17 0.000709283 0.999291
YGR235C YJL056C 0.650036 0.349964 6.8915e-08
YGR119C YEL009C 1.81865e-21 0.205219 0.794781
YGR119C YJR060W 7.67644e-28 0.0028709 0.997129
YGR119C YDR266C 6.3362e-21 0.000512424 0.999488
YGR209C YEL009C 2.39897e-25 3.98379e-06 0.999996
YGR209C YDR216W 1.14795e-13 0.0086338 0.991366
YGR209C YFR034C 0.999919 8.14634e-05 4.44557e-21
YGR209C YLR256W 1.78262e-13 0.013737 0.986263
YGR209C YLR403W 0.998752 0.00124782 6.77782e-21
YGR209C YML081W 0.95623 0.0437697 1.4544e-12
YGR209C YCL067C 1.11319e-22 0.000320449 0.99968
YGR209C YML007W 1.46188e-23 4.32217e-05 0.999957
YGR209C YBR112C 2.36952e-09 0.287251 0.712749
YGR209C YER108C 0.880315 0.119685 1.70983e-09
YGR209C YFL044C 6.86501e-12 0.0420812 0.957919
YGR209C YBL054W 0.832743 0.167257 1.33134e-16
YGR209C YJL206C 5.5587e-29 7.87938e-07 0.999999
YNL154C YEL009C 3.13281e-21 0.123181 0.876819
YNL154C YNL216W 6.29065e-18 0.00798881 0.992011
YNL154C YCR065W 1.21273e-24 0.0991575 0.900843
YNL154C YDR266C 4.367e-29 1.0527e-05 0.999989
YDL012C YOL108C 1.03304e-21 0.00549553 0.994504
YDL012C YBL103C 0.999022 0.000977667 4.37266e-13
YDL012C YDL106C 4.4712e-20 0.00681438 0.993186
YDL012C YGL166W 3.27734e-26 6.74409e-05 0.999933
YDL012C YHL027W 9.86632e-27 3.82796e-05 0.999962
YDL012C YLR014C 0.991146 0.00885361 2.57733e-13
YDL012C YJL206C 1.89401e-12 0.0409203 0.95908
YBL064C YCR096C 2.93506e-14 0.0264393 0.973561
YBL064C YDR520C 0.603375 0.396625 2.63152e-07
YBL064C YLR256W 3.99496e-17 0.000648152 0.999352
YBL064C YJR147W 0.999979 2.12133e-05 1.77796e-17
YBL064C YBL005W 1 7.46958e-10 1.73413e-23
YBL064C YGR044C 3.29975e-18 0.0198807 0.980119
YBL064C YLR228C 0.876534 0.123466 1.33331e-09
YBL064C YPL230W 2.6604e-28 0.00200866 0.997991
YBL064C YDL020C 8.16894e-23 8.55548e-05 0.999914
YBL064C YJL089W 5.77502e-12 0.153489 0.846511
YBL064C YBL054W 0.913149 0.0868514 1.04533e-14
YBL064C YDL048C 1.02821e-28 2.8214e-06 0.999997
YBL064C YHR206W 0.907685 0.0923146 1.05837e-09
YDL181W YCR096C 1.75375e-24 0.00340497 0.996595
YDL181W YMR182C 7.06129e-18 0.00543508 0.994565
YDL181W YDR463W 0.624921 0.375079 1.03065e-08
YDL181W YGL071W 0.991263 0.00873685 6.55048e-12
YDL181W YPL230W 3.67509e-38 5.70854e-07 0.999999
YDL181W YKL185W 2.73334e-15 0.0249422 0.975058
YDL181W YOL116W 0.998985 0.00101536 1.04972e-14
YDL181W YFL021W 4.11029e-18 0.000368295 0.999632
YDL181W YFL044C 1.40892e-14 0.00351593 0.996484
YDL181W YHR206W 0.994986 0.00501381 1.35855e-13
YDL181W YJL206C 1.81046e-19 0.00692608 0.993074
YKL029C YFR034C 9.2566e-17 0.0107282 0.989272
YKL029C YJR147W 6.79379e-24 0.00105006 0.99895
YKL029C YIL101C 0.999681 0.000318798 3.38121e-32
YKL029C YMR016C 3.0059e-15 0.24482 0.75518
YKL029C YBL054W 4.41134e-20 0.218888 0.781112
YGR187C YPR104C 6.45713e-14 0.127665 0.872335
YGR187C YPL230W 1 2.03089e-07 3.73103e-63
YGR187C YKL020C 0.866939 0.133061 6.65107e-10
YGR187C YHL009C 1.37982e-15 0.000389636 0.99961
YGR187C YBL054W 4.83908e-38 1.03916e-06 0.999999
YGR187C YDR266C 5.74789e-21 0.00294748 0.997053
YBR282W YOL108C 3.63488e-23 0.0112659 0.988734
YBR282W YCR096C 2.25225e-25 0.000778312 0.999222
YBR282W YDR520C 0.62726 0.37274 6.60933e-09
YBR282W YER111C 0.880637 0.119363 2.28925e-11
YBR282W YHL009C 2.78253e-14 0.00690665 0.993093
YBR282W YGL035C 2.27505e-20 0.00288917 0.997111
YBR282W YJL056C 0.767524 0.232476 1.58729e-10
YBR282W YJL206C 7.45832e-16 0.00278403 0.997216
YER013W YDR463W 4.36143e-19 0.110178 0.889822
YER013W YER111C 7.37965e-28 7.58871e-07 0.999999
YER013W YCR106W 1.37362e-25 0.00752757 0.992472
YHR137W YLR256W 4.65951e-12 0.0208716 0.979128
YHR137W YJR147W 1.74013e-18 0.014747 0.985253
YHR137W YIL101C 1.37946e-24 0.00126349 0.998737
YHR137W YKL185W 0.999805 0.000194981 5.10011e-19
YHR137W YMR070W 1.16863e-11 0.0502014 0.949799
YHR137W YER130C 2.43166e-17 7.85958e-05 0.999921
YHR137W YIR017C 1 2.87605e-07 1.34776e-18
YHR137W YER184C 0.997848 0.00215171 4.31736e-10
YHR137W YBR297W 5.06352e-18 0.0836704 0.91633
YHR137W YKL043W 5.54855e-21 0.000268679 0.999731
YHR137W YDR423C 1.59079e-32 0.0001819 0.999818
YHR137W YHL027W 1.19023e-14 0.000750575 0.999249
YHR137W YFL044C 4.50844e-16 0.000218082 0.999782
YHR137W YKL032C 0.999924 7.59841e-05 3.73502e-16
YGL009C YEL009C 1.1884e-26 4.53351e-07 1
YGL009C YLR256W 0.999179 0.000821299 9.28341e-12
YGL009C YGL071W 3.75443e-25 1.50039e-06 0.999998
YGL009C YDR259C 0.99976 0.00024037 2.19205e-16
YGL009C YPL230W 0.999972 2.81971e-05 1.91712e-24
YGL009C YGL254W 3.40321e-13 0.0271932 0.972807
YGL009C YMR070W 7.77095e-19 0.000761328 0.999239
YGL009C YML007W 1.65883e-15 0.00313691 0.996863
YGL009C YGL013C 7.9889e-17 0.000366914 0.999633
YGL009C YHL027W 9.89509e-22 3.59576e-08 1
YGL009C YDL048C 1 1.1221e-09 6.17352e-37
YIR041W YCR097W 6.22455e-24 0.000220035 0.99978
YIR041W YLR228C 4.37187e-15 0.00322162 0.996778
YIR041W YPL230W 1.59301e-34 2.78164e-05 0.999972
YIR041W YCR106W 5.60952e-15 0.0160254 0.983975
YIR041W YER184C 6.56513e-11 0.3341 0.6659
YIR041W YBR240C 7.0896e-22 0.00133449 0.998666
YIR041W YDR266C 0.9922 0.00780034 5.89644e-14
YDR279W YCR096C 1.99131e-13 0.307622 0.692378
YDR279W YIL131C 6.8652e-18 0.090578 0.909422
YDR279W YLR183C 1.44467e-30 1.44441e-06 0.999999
YDR279W YHL009C 5.1369e-24 4.56249e-06 0.999995
YDR279W YDR266C 7.97889e-17 0.00216691 0.997833
YLR243W YMR037C 2.80179e-14 0.0361141 0.963886
YLR243W YPR104C 2.85849e-16 0.00112413 0.998876
YLR243W YPL230W 0.999999 9.06264e-07 1.39189e-36
YLR243W YDR049W 2.55005e-16 0.0236192 0.976381
YLR243W YGL096W 0.92616 0.0738398 1.97598e-14
YLR243W YOR380W 0.96643 0.0335698 2.03549e-09
YLR243W YMR021C 2.02654e-14 0.00523715 0.994763
YLR243W YPL038W 3.90585e-16 0.329748 0.670252
YLR243W YPR199C 2.80918e-17 0.00178879 0.998211
YDR427W YGL181W 3.79516e-18 0.000770764 0.999229
YDR427W YDL020C 4.75511e-21 0.0338207 0.966179
YDR427W YER130C 1.74614e-18 0.0159596 0.98404
YDR427W YML007W 3.04554e-19 0.00333708 0.996663
YDR427W YJL089W 0.9747 0.0252998 1.18446e-12
YDR427W YNL068C 0.994031 0.00596935 2.57144e-14
YDR427W YDL048C 0.981631 0.0183688 7.33782e-16
YDR427W YDR266C 7.12104e-14 0.223524 0.776476
YER182W YOL108C 5.56927e-18 0.326307 0.673693
YER182W YGL181W 1.23265e-27 0.00148007 0.99852
YER182W YCL067C 1.20155e-32 1.92625e-08 1
YER182W YDR423C 1.09996e-17 0.203185 0.796815
YNL163C YNL216W 4.26552e-19 0.0095652 0.990435
YNL163C YML081W 1.32715e-14 0.298929 0.701071
YNL163C YKR099W 8.19443e-20 0.0302585 0.969741
YNL163C YLR182W 1.12059e-15 0.0153037 0.984696
YNL163C YBL054W 2.01614e-23 0.138422 0.861578
YMR228W YGR044C 8.64032e-25 0.00604219 0.993958
YMR228W YNL027W 1.08644e-16 0.0816133 0.918387
YMR228W YMR070W 0.980098 0.0199022 2.66275e-10
YMR228W YDR451C 3.9994e-26 0.000186054 0.999814
YOL148C YMR070W 5.41318e-23 0.000851252 0.999149
YOL148C YOL116W 4.34498e-18 0.000234773 0.999765
YOL148C YJL110C 6.84749e-19 0.0556637 0.944336
YOL148C YMR021C 5.93299e-14 0.0105432 0.989457
YJR069C YPL230W 1 7.15396e-08 1.13929e-32
YJR069C YDR451C 5.37619e-22 4.83395e-06 0.999995
YJR069C YJL089W 0.995555 0.00444478 4.61838e-23
YJR069C YGL166W 1.48635e-18 0.00211829 0.997882
YJR069C YDR213W 0.974031 0.0259691 1.45851e-08
YJR069C YPL038W 8.3397e-17 0.0097569 0.990243
YJR069C YDR266C 2.35973e-14 0.0347784 0.965222
YJR069C YKR064W 3.20591e-12 0.0636622 0.936338
YDR411C YGL181W 8.27905e-23 0.00050049 0.9995
YDR411C YCR065W 1.58741e-19 0.0103698 0.98963
YDR411C YML081W 0.9468 0.0532002 2.21275e-11
YDR411C YKR099W 0.669542 0.330458 6.52184e-13
YDR411C YDR423C 7.90838e-20 0.0039244 0.996076
YDR411C YGL166W 8.66366e-16 0.370329 0.629671
YNL061W YOR140W 2.89706e-10 0.248583 0.751417
YNL061W YNL103W 4.873e-16 0.0140257 0.985974
YNL061W YIL101C 0.969913 0.0300874 1.2971e-18
YNL061W YKR099W 3.3396e-13 0.192175 0.807825
YNL061W YMR043W 1.25248e-15 0.00100408 0.998996
YNL061W YLR183C 3.76902e-16 0.100697 0.899303
YNL061W YJL089W 0.998137 0.00186299 1.5669e-19
YNL061W YGL166W 0.647563 0.352437 3.72041e-12
YNL061W YBL054W 8.85435e-24 0.00173814 0.998262
YDR309C YCR065W 1.38086e-23 0.000184984 0.999815
YDR309C YKL112W 0.973301 0.0266991 5.3248e-11
YDR309C YKL185W 9.26723e-23 0.0251209 0.974879
YDR309C YDR451C 8.70118e-21 5.64798e-06 0.999994
YDR309C YBR297W 0.930281 0.0697185 1.59911e-21
YDR309C YLR183C 1.36903e-22 0.0070485 0.992951
YDR309C YCR040W 0.995183 0.00481748 7.48492e-12
YDR309C YMR016C 1.25879e-14 0.00951517 0.990485
YDR309C YMR042W 4.16013e-13 0.0311941 0.968806
YDR309C YMR021C 7.01549e-12 0.0307427 0.969257
YJL063C YGR044C 3.94018e-25 0.000118541 0.999881
YJL063C YMR182C 5.86952e-20 8.68421e-05 0.999913
YJL063C YDR463W 0.647818 0.352182 3.87867e-10
YJL063C YLR131C 3.29875e-18 0.0140405 0.985959
YJL063C YCR040W 3.63675e-21 7.09924e-07 0.999999
YJL063C YJL206C 6.20606e-13 0.0368177 0.963182
YFR024CA YGL181W 1.21036e-36 6.89831e-06 0.999993
YFR024CA YML099C 6.5317e-22 0.0085256 0.991474
YFR024CA YML051W 2.20353e-25 0.000184356 0.999816
YFR024CA YKR099W 0.99913 0.000869511 1.59289e-17
YFR024CA YFL044C 1.27745e-21 0.13365 0.86635
YLR410W YKL112W 6.99356e-24 0.0305936 0.969406
YLR410W YER111C 4.74526e-16 0.0233847 0.976615
YLR410W YBR112C 4.38597e-22 0.0293731 0.970627
YLR410W YLR098C 1.19869e-15 0.0165888 0.983411
YER092W YOL108C 1.4822e-22 0.00186471 0.998135
YER092W YOR140W 0.98618 0.0138198 2.36914e-11
YER092W YER045C 6.72427e-15 0.00787989 0.99212
YER092W YMR070W 2.71896e-16 0.00444718 0.995553
YER092W YDR253C 1.52991e-25 0.0019964 0.998004
YBR101C YKR034W 0.998526 0.00147434 3.26909e-17
YBR101C YCR096C 9.66366e-20 0.00207388 0.997926
YBR101C YOR140W 0.991259 0.00874093 1.79792e-14
YBR101C YGL181W 6.04714e-11 0.170652 0.829348
YBR101C YOR344C 8.4327e-21 0.000218911 0.999781
YBR101C YGL209W 0.993286 0.00671444 8.47673e-16
YBR101C YDL020C 2.65297e-36 1.59674e-09 1
YBR101C YML007W 4.10323e-14 0.034537 0.965463
YBR101C YGL035C 3.23348e-11 0.09901 0.90099
YBR101C YDL048C 0.995139 0.00486099 4.42837e-20
YBR101C YPR199C 2.312e-13 0.0100765 0.989923
YDR544C YDR520C 4.2593e-11 0.0157498 0.98425
YDR544C YNL103W 4.92995e-15 0.147606 0.852394
YDR544C YDR123C 1.38032e-12 0.00391572 0.996084
YDR544C YHR178W 4.87715e-11 0.0291998 0.9708
YDR544C YCR040W 1.24827e-28 2.26978e-11 1
YDR544C YMR016C 0.995475 0.00452543 7.8414e-15
YDR544C YKL032C 2.5133e-18 0.00294986 0.99705
YLR390WA YEL009C 6.97896e-25 1.57041e-05 0.999984
YLR390WA YDR216W 2.28609e-14 0.00576073 0.994239
YLR390WA YKL062W 3.24964e-12 0.184843 0.815157
YLR390WA YGL181W 2.4014e-19 0.00034407 0.999656
YLR390WA YGR044C 0.999965 3.51665e-05 4.56578e-18
YLR390WA YPL230W 7.42894e-22 4.36504e-07 1
YLR390WA YJL110C 0.987506 0.0124944 2.41614e-10
YLR390WA YER130C 0.999008 0.000992055 1.88941e-16
YLR390WA YKL109W 1.54774e-13 0.00918866 0.990811
YLR390WA YER184C 0.99237 0.00763018 3.07645e-13
YLR390WA YHL009C 0.998493 0.001507 4.01156e-15
YLR390WA YMR016C 1.27396e-22 6.17238e-07 0.999999
YLR390WA YOL089C 0.990041 0.00995935 5.64288e-12
YLR390WA YPR199C 3.32962e-17 1.58585e-05 0.999984
YOL004W YCR096C 0.914614 0.0853855 2.56715e-26
YOL004W YBR049C 4.91985e-41 0.00016634 0.999834
YOL004W YMR070W 4.1408e-41 4.03736e-05 0.99996
YHR112C YIL036W 5.12683e-16 0.0484241 0.951576
YHR112C YPL230W 5.31043e-37 0.0552937 0.944706
YHR112C YFL044C 5.83548e-22 0.00188157 0.998118
YHR112C YDR253C 4.15758e-24 0.00785472 0.992145
YJR060W YBR049C 9.45497e-21 1.83823e-05 0.999982
YJR060W YDR451C 2.3333e-16 0.0669596 0.93304
YJR060W YBR083W 7.3831e-49 8.9066e-06 0.999991
YGR017W YMR037C 4.6599e-21 0.0347085 0.965291
YGR017W YGR044C 8.92548e-35 5.72685e-07 0.999999
YGR017W YDR026C 1.17757e-16 0.0677536 0.932246
YGR017W YKL185W 1 6.33735e-08 1.98113e-17
YGR017W YMR070W 4.30922e-30 7.59889e-05 0.999924
YLR305C YDR216W 1.21842e-14 0.00180428 0.998196
YLR305C YMR164C 1.29768e-16 0.0308229 0.969177
YLR305C YJR147W 1.77218e-17 0.027079 0.972921
YLR305C YML081W 3.44401e-12 0.395531 0.604469
YLR305C YKL043W 0.884023 0.115977 8.94456e-15
YLR305C YGL035C 0.919326 0.0806738 4.93236e-14
YLR305C YBL054W 8.11169e-22 0.00196317 0.998037
YGR234W YEL009C 3.38712e-29 6.28288e-07 0.999999
YGR234W YCR018C 7.15141e-09 0.229559 0.770441
YGR234W YGR044C 3.13751e-11 0.000328168 0.999672
YGR234W YBR049C 3.75486e-10 0.0094904 0.99051
YGR234W YPL230W 0.999981 1.9335e-05 1.90174e-41
YGR234W YML051W 1.79725e-11 0.0267744 0.973226
YGR234W YKL109W 1.26646e-13 0.0717638 0.928236
YGR234W YLR183C 1.57119e-16 0.00092733 0.999073
YGR234W YJL089W 0.998308 0.00169209 5.68143e-19
YGR234W YDR501W 1.38769e-09 0.0354044 0.964596
YGR234W YML027W 0.993951 0.00604858 2.29173e-15
YGR234W YJL056C 0.965996 0.0340039 5.90101e-12
YGR234W YFL044C 0.952155 0.0478452 3.85194e-12
YGR234W YPL038W 0.86647 0.13353 4.08941e-11
YGR234W YDR253C 0.999097 0.000903145 6.13256e-18
YCR004C YKR034W 0.952671 0.0473294 1.19358e-12
YCR004C YEL009C 5.62023e-20 0.232291 0.767709
YCR004C YGL181W 1.13879e-23 0.000305823 0.999694
YCR004C YCL067C 7.78973e-17 0.0452208 0.954779
YCR004C YDR049W 0.813578 0.186422 3.02004e-10
YCR004C YOR028C 1.35535e-27 0.0343466 0.965653
YCR004C YHL009C 0.886723 0.113277 8.28376e-12
YCR004C YPL177C 6.19855e-18 0.0441072 0.955893
YCR004C YFL044C 3.69586e-22 0.000392383 0.999608
YKL028W YDR049W 1.82856e-23 0.0254065 0.974594
YKL028W YKL032C 7.71745e-39 0.000307386 0.999693
YNL067W YOL108C 2.35045e-15 0.00402308 0.995977
YNL067W YEL009C 2.71622e-21 0.00110554 0.998894
YNL067W YNL216W 2.04561e-11 0.00012985 0.99987
YNL067W YBL005W 0.99997 3.04825e-05 7.04064e-30
YNL067W YIL131C 6.72643e-16 0.000482164 0.999518
YNL067W YIL101C 0.999993 7.49074e-06 1.11703e-30
YNL067W YDR259C 0.999885 0.000114663 4.74426e-22
YNL067W YGL096W 0.99977 0.000230068 7.24629e-23
YNL067W YBR112C 9.95176e-12 0.003508 0.996492
YNL067W YCR106W 0.999199 0.000801158 1.49769e-19
YNL067W YER184C 0.999958 4.15777e-05 6.60449e-21
YNL067W YDR451C 6.9812e-18 0.000201217 0.999799
YNL067W YGL166W 1.23968e-12 0.0302102 0.96979
YNL067W YDR213W 0.998045 0.00195545 3.25377e-15
YNL067W YDR266C 3.55302e-14 7.45115e-05 0.999925
YNL067W YJL206C 1.35174e-12 0.0650645 0.934935
YLR020C YLR451W 2.44834e-43 0.0602743 0.939726
YLR020C YDR146C 2.95129e-28 0.000413405 0.999587
YLR020C YLR014C 2.72271e-30 1.43927e-07 1
YEL016C YGR288W 5.1542e-16 0.0371088 0.962891
YEL016C YJR060W 4.10407e-27 0.00373871 0.996261
YEL016C YHR084W 7.12984e-14 0.311926 0.688074
YEL016C YLR183C 1.29034e-18 0.0183634 0.981637
YEL020C YOR162C 9.05295e-27 0.000306559 0.999693
YEL020C YFL044C 3.02748e-24 0.00318255 0.996817
YPL152W YGR044C 4.89584e-26 0.0178913 0.982109
YPL152W YOR162C 5.78106e-27 7.11797e-05 0.999929
YPL152W YLR403W 0.998499 0.00150115 1.21305e-12
YPL152W YML007W 3.68196e-27 0.00063944 0.999361
YLR049C YGR044C 5.72757e-22 0.333313 0.666687
YLR049C YKL185W 3.04536e-30 0.0595993 0.940401
YLR049C YLR183C 1.08729e-33 1.40882e-06 0.999999
YLR049C YDR266C 5.45379e-18 0.000475506 0.999524
YNL208W YCR096C 2.10209e-12 0.364425 0.635575
YNL208W YDR216W 8.33076e-15 0.0602089 0.939791
YNL208W YGL181W 3.41938e-18 0.00221057 0.997789
YNL208W YMR037C 0.914972 0.0850284 5.48089e-13
YNL208W YLR228C 0.917776 0.0822241 1.41779e-12
YNL208W YIL101C 2.82878e-17 0.123506 0.876494
YNL208W YNL027W 2.13319e-11 0.0185471 0.981453
YNL208W YML081W 0.965256 0.0347436 7.4371e-11
YNL208W YKL185W 0.987283 0.0127171 1.00891e-14
YNL208W YOL116W 0.992533 0.00746657 6.96833e-14
YNL208W YML007W 4.14891e-16 0.0460835 0.953916
YNL208W YBR112C 4.43952e-12 0.0110329 0.988967
YNL208W YPL177C 1.29367e-16 0.00156086 0.998439
YNL208W YGL166W 4.93214e-18 0.0112422 0.988758
YNL208W YER169W 4.03529e-11 0.0914791 0.908521
YER055C YEL009C 1.39753e-29 1.04692e-06 0.999999
YER055C YER040W 1.00546e-09 0.104389 0.895611
YER055C YFL031W 4.69192e-14 0.0231512 0.976849
YER055C YBL103C 4.73241e-11 0.350532 0.649468
YER055C YIL101C 0.957368 0.0426325 1.39302e-20
YER055C YPL230W 1 7.92337e-08 2.8533e-34
YER055C YML076C 0.979473 0.020527 5.56847e-10
YER055C YMR016C 2.16271e-15 0.00302863 0.996971
YER055C YDL048C 1 4.3914e-08 2.92594e-32
YER055C YMR021C 1.04865e-11 0.0492026 0.950797
YER055C YPR199C 1.94969e-15 0.00738839 0.992612
YER055C YDR266C 2.16349e-13 0.00436259 0.995637
YER055C YOL067C 0.962584 0.037416 2.7295e-11
YGL163C YGL181W 2.01964e-25 0.00190087 0.998099
YGL163C YML099C 6.13185e-16 0.0344026 0.965597
YGL163C YOR113W 3.65224e-24 0.000576794 0.999423
YDR426C YDR216W 3.31783e-14 0.0935236 0.906476
YDR426C YCR065W 0.990728 0.0092716 1.85838e-16
YDR426C YIL101C 3.213e-33 1.31086e-06 0.999999
YDR426C YFL044C 1.28816e-14 0.149191 0.850809
YDR426C YDR421W 2.40736e-15 0.189786 0.810214
YMR139W YNL167C 1.31212e-15 0.314056 0.685944
YMR139W YIL036W 2.04524e-20 0.00945048 0.99055
YMR139W YPL230W 2.6912e-63 0.00167411 0.998326
YDR442W YER040W 5.09027e-12 0.05826 0.94174
YDR442W YFR034C 1.4673e-15 0.000981206 0.999019
YDR442W YDR310C 1.5375e-10 0.00495108 0.995049
YDR442W YGL254W 1.2284e-15 0.00689485 0.993105
YDR442W YDR501W 4.70904e-13 0.000511313 0.999489
YDR442W YDR421W 2.07498e-16 8.51326e-05 0.999915
YDR442W YDR081C 0.903783 0.0962164 4.57064e-07
YPL094C YOL108C 1.20788e-16 0.120955 0.879045
YPL094C YEL009C 3.24756e-25 0.000147456 0.999853
YPL094C YKL062W 0.998583 0.00141684 2.68715e-15
YPL094C YIL036W 0.925944 0.0740559 1.64475e-12
YPL094C YDR146C 4.386e-12 0.018439 0.981561
YPL094C YLR183C 1.11362e-13 0.11902 0.88098
YPL094C YPL038W 4.157e-21 0.000418198 0.999582
YPL094C YPR199C 2.70964e-17 0.0524973 0.947503
YJL157C YNL216W 7.55611e-22 3.08607e-05 0.999969
YJL157C YCR065W 2.97268e-27 1.50608e-06 0.999998
YJL157C YKL185W 1.23329e-43 2.52863e-06 0.999997
YJL157C YMR070W 0.993449 0.00655088 3.53082e-17
YJL157C YML051W 1.06567e-17 1.16555e-05 0.999988
YJL157C YBR083W 6.04633e-38 5.27357e-09 1
YJL157C YFL044C 0.999981 1.88432e-05 6.54515e-22
YER120W YEL009C 1.05013e-33 1.12125e-06 0.999999
YER120W YOR140W 0.97341 0.0265901 3.52645e-12
YER120W YER040W 2.3539e-20 4.6748e-05 0.999953
YER120W YGL181W 5.33834e-21 0.0141089 0.985891
YER120W YCR018C 1.21254e-18 0.00068088 0.999319
YER120W YCR065W 8.19369e-27 1.53926e-07 1
YER120W YOR162C 0.988805 0.0111953 1.45408e-11
YER120W YDR463W 7.86021e-18 0.00049473 0.999505
YER120W YLR403W 0.989356 0.0106442 1.45213e-10
YER120W YNL103W 0.999965 3.51439e-05 8.4774e-17
YER120W YBR297W 1 2.28537e-07 5.94496e-22
YER120W YPR065W 0.989117 0.0108834 8.48113e-12
YER120W YDR501W 2.67083e-13 0.0180187 0.981981
YER120W YGL166W 2.30034e-25 2.4758e-06 0.999998
YER120W YPL038W 4.27976e-28 0.00126197 0.998738
YER120W YOL089C 0.857701 0.142299 1.33904e-09
YGL207W YKR034W 0.999735 0.000264774 6.3789e-20
YGL207W YLR256W 4.91372e-23 0.000129964 0.99987
YGL207W YBR049C 8.40591e-22 7.8244e-05 0.999922
YGL207W YGL013C 2.0301e-24 2.36064e-06 0.999998
YGL207W YCR040W 0.975234 0.0247663 4.30972e-16
YGL207W YMR021C 0.967826 0.0321742 4.82307e-14
YHR143WA YOL108C 9.15087e-25 6.27653e-06 0.999994
YHR143WA YLR403W 0.994359 0.00564108 2.65426e-13
YHR143WA YHR006W 0.982973 0.017027 7.63677e-10
YHR143WA YPL230W 0.99967 0.000330373 2.92678e-31
YHR143WA YCR106W 0.974643 0.0253567 2.00284e-11
YHR143WA YLR131C 8.16265e-14 0.00357581 0.996424
YHR143WA YLR182W 6.69814e-12 0.00309569 0.996904
YHR143WA YER108C 0.96619 0.0338103 2.24285e-09
YHR143WA YFL044C 0.850005 0.149995 3.43263e-09
YHR143WA YBL054W 3.25212e-25 1.79246e-06 0.999998
YHR143WA YPL038W 5.32932e-20 2.86262e-05 0.999971
YHR143WA YLR014C 1.96186e-15 0.000433338 0.999567
YHR143WA YJL206C 4.40314e-18 0.000598298 0.999402
YDR516C YER040W 2.91814e-13 0.0383155 0.961685
YDR516C YDR026C 0.998924 0.00107602 1.1041e-12
YDR516C YPL230W 6.33705e-35 2.23003e-05 0.999978
YDR516C YDL020C 2.27625e-29 9.19343e-06 0.999991
YDR516C YCR106W 1.84308e-13 0.00508092 0.994919
YDR516C YLR131C 0.983541 0.0164587 1.16802e-13
YDR516C YDR501W 6.34996e-14 0.00822161 0.991778
YDR516C YGL035C 2.80789e-21 0.000699908 0.9993
YDR516C YBL054W 0.999995 4.78089e-06 5.45702e-28
YDR516C YDL048C 1.19006e-45 1.38374e-09 1
YPL106C YKR034W 0.914487 0.0855127 3.65756e-11
YPL106C YCR096C 0.999566 0.000434435 8.58008e-16
YPL106C YGR288W 0.948884 0.051116 6.79539e-11
YPL106C YNL216W 1.31665e-14 2.78338e-05 0.999972
YPL106C YKL112W 1.0393e-13 0.0306698 0.96933
YPL106C YGL071W 0.999179 0.000821345 1.95993e-16
YPL106C YDL020C 4.11946e-21 1.27325e-05 0.999987
YPL106C YML051W 3.49716e-11 0.0120205 0.987979
YPL106C YKR099W 0.944152 0.0558475 7.27775e-15
YPL106C YDR451C 0.998929 0.00107068 4.36358e-18
YPL106C YGL013C 1.62913e-12 0.00664294 0.993357
YPL106C YBR033W 0.940054 0.0599457 2.19034e-12
YPL106C YMR043W 6.59492e-13 0.000799822 0.9992
YPL106C YDR266C 2.06105e-13 0.000700962 0.999299
YFR042W YCR096C 1.04534e-34 1.29113e-08 1
YFR042W YGL073W 3.59871e-22 0.000331843 0.999668
YFR042W YKR099W 0.999918 8.20861e-05 1.90373e-18
YFR042W YGL013C 9.61773e-27 1.86799e-06 0.999998
YFR042W YDR501W 1.21989e-21 0.00768446 0.992316
YFR042W YNL068C 0.999999 9.29663e-07 4.55114e-18
YFR042W YAL051W 1.81361e-12 0.232559 0.767441
YFR042W YML113W 0.995737 0.00426257 8.64884e-17
YLR256W YBL005W 9.40727e-43 7.82864e-10 1
YLR256W YBR112C 1.85478e-13 0.356975 0.643025
YLR256W YLR182W 5.23508e-14 0.0041367 0.995863
YLR256W YPL177C 1.53275e-20 0.00852298 0.991477
YPR191W YKL015W 0.99181 0.00819 4.18216e-16
YPR191W YMR037C 9.54206e-21 3.19273e-05 0.999968
YPR191W YPL230W 6.03901e-54 4.63522e-09 1
YPR191W YML051W 2.41767e-16 0.00111933 0.998881
YPR191W YKL109W 3.68872e-32 1.99258e-09 1
YPR191W YBR112C 5.92206e-17 2.98024e-05 0.99997
YPR191W YGL035C 0.997347 0.00265306 5.45797e-09
YPR191W YPR199C 1.35406e-16 0.000363082 0.999637
YJR029W YLR256W 8.76174e-113 7.66604e-23 1
YJR029W YBL005W 2.89395e-173 5.03725e-27 1
YMR241W YOL108C 1.67726e-14 0.00454719 0.995453
YMR241W YEL009C 1.035e-21 7.34635e-06 0.999993
YMR241W YMR037C 4.00621e-15 0.00151362 0.998486
YMR241W YIL131C 1.96555e-17 0.000168215 0.999832
YMR241W YDL020C 0.999631 0.00036945 9.10367e-19
YMR241W YBR112C 8.43529e-12 0.223213 0.776787
YMR241W YLR183C 4.62948e-17 0.0523017 0.947698
YMR241W YJL089W 0.999996 4.30313e-06 8.77493e-22
YMR241W YBL054W 1.86754e-20 0.00676055 0.993239
YMR241W YPR199C 2.16347e-14 0.00807921 0.991921
YMR241W YOR113W 0.998664 0.00133577 7.01155e-14
YJL189W YCR097W 5.23954e-31 1.52894e-06 0.999998
YJL189W YOL028C 6.25315e-18 0.0045078 0.995492
YJL189W YHR084W 0.998673 0.00132717 1.10708e-18
YJL189W YFL031W 7.29298e-21 0.00180958 0.99819
YJL189W YPL230W 1 1.26654e-07 2.75753e-49
YJL189W YGL096W 0.999988 1.16591e-05 3.26843e-30
YJL189W YIR017C 0.999996 3.83193e-06 1.14638e-20
YJL189W YCR106W 0.999991 9.18502e-06 7.52699e-21
YJL189W YDR451C 2.20123e-25 8.05905e-05 0.999919
YJL189W YHR124W 0.994944 0.00505639 9.26843e-14
YJL189W YJL089W 1 3.01595e-11 2.56313e-35
YJL189W YDR034C 2.40174e-25 4.85748e-06 0.999995
YJL189W YAL051W 1.1686e-10 0.150895 0.849105
YJL189W YPL038W 4.17976e-29 6.15999e-07 0.999999
YJL189W YDR266C 1.43349e-22 5.18902e-05 0.999948
YJL189W YJL206C 6.61336e-38 7.32968e-14 1
YJL189W YOL067C 0.999026 0.000974062 6.72294e-15
YLR396C YDR520C 2.84954e-12 0.0210814 0.978919
YLR396C YLR403W 1.99757e-17 0.0335108 0.966489
YLR396C YDR034C 1.54178e-17 0.0361313 0.963869
YLR396C YPR199C 2.37438e-17 0.0810678 0.918932
YNR037C YDR520C 0.984518 0.0154821 3.18945e-09
YNR037C YMR164C 8.97556e-17 8.13293e-06 0.999992
YNR037C YGR044C 2.68777e-20 0.000231696 0.999768
YNR037C YMR182C 2.60018e-17 0.00594236 0.994058
YNR037C YDR463W 0.995774 0.0042259 1.67167e-12
YNR037C YLR451W 0.989559 0.010441 6.93346e-12
YNR037C YKL109W 3.47748e-24 1.77422e-05 0.999982
YNR037C YGL013C 5.54489e-23 4.2815e-05 0.999957
YNR037C YOR028C 0.977064 0.0229364 6.43448e-10
YNR037C YLR182W 0.998835 0.00116539 1.12054e-12
YNR037C YMR043W 1.30628e-16 0.00490022 0.9951
YNR037C YGL166W 2.57462e-27 7.68746e-05 0.999923
YNR037C YJL206C 1.16673e-36 1.90296e-17 1
YPL243W YER045C 0.769394 0.230606 6.29784e-10
YPL243W YIL036W 1.17504e-22 0.000380951 0.999619
YPL243W YBR049C 2.86872e-15 0.250887 0.749113
YPL243W YPL230W 1 6.92052e-08 1.35509e-31
YPL243W YPL202C 2.09825e-17 0.00448346 0.995517
YPL243W YJL089W 0.999995 4.57728e-06 1.15e-23
YPL243W YPR199C 2.27783e-18 0.00673403 0.993266
YPL243W YDR266C 6.21519e-19 0.00075674 0.999243
YCR043C YOL108C 9.36257e-25 0.000125316 0.999875
YCR043C YBL103C 0.98821 0.0117898 4.14365e-13
YCR043C YPL230W 1 6.43733e-09 8.56227e-47
YCR043C YLR131C 1.85597e-22 0.000856853 0.999143
YCR043C YDR451C 2.97021e-25 4.48648e-05 0.999955
YCR043C YFL044C 0.999347 0.000653258 8.0293e-15
YCR043C YDR266C 4.84801e-24 7.81809e-06 0.999992
YBR054W YEL009C 3.45269e-23 0.000748628 0.999251
YBR054W YKL062W 6.20431e-36 7.71831e-11 1
YBR054W YCR065W 0.992407 0.00759302 6.31196e-16
YBR054W YLR228C 1 5.20702e-08 1.40175e-23
YBR054W YLR013W 0.93316 0.0668395 5.61803e-10
YBR054W YCL066W 1.5754e-22 0.00103164 0.998968
YBR054W YDL020C 1.2132e-31 4.78531e-08 1
YBR054W YGL096W 7.53586e-23 0.00018861 0.999811
YBR054W YDR034C 2.75775e-16 5.62402e-05 0.999944
YBR054W YGL035C 1.04121e-30 2.17936e-07 1
YBR054W YDR213W 0.996499 0.00350098 5.95147e-15
YBR054W YDL048C 4.12132e-66 1.32914e-09 1
YBR054W YPL038W 0.903888 0.0961122 9.31859e-18
YBR054W YHR206W 8.07037e-14 0.00149589 0.998504
YPL270W YLR256W 1.01873e-17 0.000807025 0.999193
YPL270W YCR018C 0.731079 0.268921 1.37287e-09
YPL270W YIL131C 0.729887 0.270113 1.18212e-11
YPL270W YBL103C 8.45505e-20 0.0117828 0.988217
YPL270W YML051W 6.38335e-13 0.164942 0.835058
YPL270W YOR380W 5.22416e-17 0.022874 0.977126
YNL062C YIL101C 0.985489 0.0145112 1.75381e-29
YNL062C YKL185W 2.8684e-20 0.343917 0.656083
YNL062C YKR099W 3.34941e-21 0.0159705 0.98403
YNL062C YLR183C 1.19949e-28 0.000105713 0.999894
YNL062C YBL054W 3.47572e-35 6.90495e-06 0.999993
YGR296W YLR256W 1.10733e-13 0.269535 0.730465
YGR296W YPR104C 3.32953e-12 0.0426721 0.957328
YGR296W YOR380W 3.11477e-12 0.0987988 0.901201
YGR296W YOR113W 2.72333e-17 0.00184341 0.998157
YMR037C YGL181W 2.97343e-29 4.26937e-05 0.999957
YMR037C YNL027W 2.12624e-20 0.00910754 0.990892
YMR037C YPR199C 1.24192e-31 3.09235e-05 0.999969
YOR066W YOR140W 5.03395e-16 0.0169119 0.983088
YOR066W YKL185W 3.21606e-42 2.00935e-06 0.999998
YOR066W YJL110C 1.41357e-13 0.0253734 0.974627
YOR066W YNL068C 8.49302e-18 0.0364208 0.963579
YLR367W YKR034W 0.999991 8.92557e-06 7.08316e-23
YLR367W YEL009C 1.94372e-29 7.7057e-08 1
YLR367W YOR140W 0.999806 0.000194319 4.82354e-17
YLR367W YGR288W 0.998835 0.00116489 2.49511e-15
YLR367W YFR034C 0.999979 2.06707e-05 1.28874e-26
YLR367W YCR018C 1.73277e-16 4.54967e-05 0.999955
YLR367W YGL073W 1.41661e-14 0.00200604 0.997994
YLR367W YHR006W 0.999853 0.000147087 7.36694e-16
YLR367W YPL230W 0.999992 7.59708e-06 1.16064e-36
YLR367W YGL096W 0.999985 1.4515e-05 2.20853e-19
YLR367W YDR451C 5.00189e-18 0.00108207 0.998918
YLR367W YLR183C 5.09979e-21 2.02005e-06 0.999998
YLR367W YPL038W 1.43823e-24 0.000257665 0.999742
YLR367W YDR266C 1.30416e-15 0.0117337 0.988266
YLR367W YJL206C 1.23719e-28 2.01337e-08 1
YJR147W YFR034C 1.56579e-19 0.0133509 0.986649
YJR147W YCR065W 7.47785e-17 0.0172385 0.982762
YJR147W YHR084W 1.39545e-16 0.030975 0.969025
YJR147W YBL054W 3.5935e-28 0.001191 0.998809
YDR409W YKL038W 9.2049e-22 0.0396927 0.960307
YDR409W YPL075W 6.04925e-25 0.00454004 0.99546
YDR041W YCR096C 2.31363e-17 0.0884085 0.911592
YDR041W YGL181W 1.1846e-25 9.16543e-06 0.999991
YDR041W YLR451W 0.996312 0.00368791 2.89525e-11
YDR041W YCL067C 4.66442e-18 0.00266806 0.997332
YDR041W YBR033W 7.27121e-15 0.00148362 0.998516
YDR041W YDR034C 1.92026e-12 0.0440336 0.955966
YDR041W YER028C 0.996302 0.0036981 1.13345e-14
YDR041W YHR206W 0.650883 0.349117 1.54164e-08
YMR272C YEL009C 1.29626e-18 0.0209246 0.979075
YMR272C YNL167C 0.77741 0.22259 1.0617e-09
YMR272C YKL062W 1.19369e-23 0.000299811 0.9997
YMR272C YFL031W 6.35037e-21 0.000587886 0.999412
YMR272C YKL109W 7.30113e-17 0.37809 0.62191
YMR272C YMR021C 9.27903e-16 0.00584008 0.99416
YIL019W YCR096C 8.00875e-21 0.000100986 0.999899
YIL019W YKL062W 0.965362 0.0346383 1.63234e-14
YIL019W YMR164C 0.986233 0.0137675 3.4022e-11
YIL019W YPR104C 1.4133e-18 0.000194256 0.999806
YIL019W YIR017C 0.987706 0.0122938 7.95349e-18
YIL019W YKR099W 1.73379e-23 7.68361e-05 0.999923
YIL019W YLR182W 1.3759e-19 0.000123931 0.999876
YIL019W YBL054W 2.21815e-31 8.41076e-08 1
YNL041C YKL112W 1.75508e-24 0.00320654 0.996793
YNL041C YNL027W 1.11619e-21 0.0156188 0.984381
YNL041C YOL089C 1.02339e-18 0.0116514 0.988349
YJR007W YEL009C 1.61827e-31 2.7808e-06 0.999997
YJR007W YGL181W 1.05105e-18 0.000106546 0.999893
YJR007W YOR032C 0.997017 0.00298325 1.38623e-13
YJR007W YLR228C 0.964263 0.0357371 1.52904e-10
YJR007W YIL101C 0.999954 4.58574e-05 3.36274e-23
YJR007W YPL230W 0.999999 8.99307e-07 1.82439e-29
YJR007W YDR146C 8.1599e-14 0.000586804 0.999413
YJR007W YBL054W 1.36279e-19 0.000118567 0.999881
YJR007W YMR021C 3.7814e-17 2.72754e-05 0.999973
YJR007W YPR199C 4.53178e-17 0.0387997 0.9612
YJR007W YDR266C 1.95254e-15 9.12374e-05 0.999909
YBR053C YGL181W 1.01797e-21 0.00117879 0.998821
YBR053C YJR147W 0.999935 6.47648e-05 2.16881e-22
YBR053C YGR044C 6.79337e-28 2.48307e-05 0.999975
YBR053C YPL177C 6.148e-18 0.00738596 0.992614
YBR053C YFL044C 8.03072e-16 0.00967014 0.99033
YJL075C YPR104C 7.45786e-22 0.0078037 0.992196
YJL075C YDR026C 9.04913e-19 8.21308e-06 0.999992
YJL075C YLR451W 7.60753e-21 0.00131943 0.998681
YJL075C YPR065W 0.915888 0.0841121 7.3365e-11
YJL075C YLR182W 4.29405e-14 0.00725309 0.992747
YJL075C YPR199C 0.97141 0.02859 1.29614e-12
YJL075C YDR266C 5.9479e-20 0.000911057 0.999089
YOR269W YER111C 0.712092 0.287908 5.52848e-08
YOR269W YML051W 2.71943e-16 0.0371736 0.962826
YOR269W YML007W 0.999626 0.00037371 1.35174e-17
YOR269W YLR183C 6.0032e-28 1.8848e-05 0.999981
YOR269W YMR021C 9.26669e-18 0.000372344 0.999628
YOR269W YHR206W 1.59867e-19 0.00588238 0.994118
YDR500C YEL009C 3.63753e-32 5.32004e-08 1
YDR500C YKL062W 0.999984 1.55479e-05 3.74025e-25
YDR500C YIL036W 0.999953 4.673e-05 4.28696e-23
YDR500C YCR018C 2.05072e-11 0.0326759 0.967324
YDR500C YOR162C 0.999983 1.66483e-05 6.14066e-15
YDR500C YER111C 4.22402e-13 0.000564388 0.999436
YDR500C YIL101C 0.999999 1.44581e-06 4.83357e-29
YDR500C YOL116W 1 3.3028e-08 5.22955e-24
YDR500C YDR451C 2.49311e-33 2.14339e-06 0.999998
YDR500C YMR043W 1.13836e-17 3.25637e-05 0.999967
YDR500C YDR501W 6.89035e-19 0.0011139 0.998886
YDR500C YCR040W 1.76717e-34 4.31533e-07 1
YDR500C YDR034C 4.35973e-25 3.70265e-07 1
YDR500C YML113W 1 3.55062e-08 1.7332e-31
YDR500C YJL206C 9.17562e-25 1.89392e-07 1
YPL163C YGL181W 1.0337e-21 0.00152429 0.998476
YPL163C YCR065W 3.3591e-23 0.000170009 0.99983
YPL163C YMR037C 3.76697e-20 0.00939827 0.990602
YPL163C YBL005W 0.999902 9.81644e-05 7.35386e-24
YPL163C YFL031W 1.5101e-16 0.0747815 0.925218
YPL163C YOR344C 3.35961e-22 9.05518e-06 0.999991
YPL163C YDL020C 0.999984 1.57092e-05 2.47533e-21
YPL163C YBR112C 2.10235e-20 0.00308676 0.996913
YPL163C YKR099W 0.984632 0.0153683 5.87964e-14
YPL163C YOR028C 0.999957 4.27487e-05 9.94705e-22
YPL163C YLR183C 2.33921e-28 4.7215e-08 1
YPL163C YML027W 7.28409e-23 0.000873797 0.999126
YPL163C YGL035C 0.998932 0.00106844 2.06469e-17
YPL163C YFL044C 0.997719 0.00228094 8.78826e-14
YPL163C YHR206W 2.88824e-18 0.000523958 0.999476
YMR258C YIL036W 9.51493e-22 0.000287483 0.999713
YMR258C YIL101C 6.67673e-34 0.00238428 0.997616
YMR258C YDR259C 7.41352e-22 0.000465965 0.999534
YMR258C YFL044C 5.37343e-18 0.00463365 0.995366
YMR258C YOL067C 0.964972 0.0350277 2.71854e-10
YML125C YKL015W 5.10256e-17 0.000551495 0.999449
YML125C YPL230W 1 1.84683e-10 9.4288e-35
YML125C YML051W 2.16418e-19 9.28812e-05 0.999907
YML125C YMR043W 3.47285e-19 0.00439945 0.995601
YML125C YDL170W 4.12217e-20 0.000132237 0.999868
YML125C YBR083W 0.999986 1.40571e-05 4.7778e-22
YML125C YHL027W 7.24609e-20 1.12875e-05 0.999989
YML125C YML113W 1.14594e-12 0.0279163 0.972084
YOL057W YKR034W 0.984296 0.0157041 3.05797e-14
YOL057W YNL027W 4.65999e-16 0.00138232 0.998618
YOL057W YLR183C 1.29739e-20 0.0222841 0.977716
YOL057W YDR266C 2.38517e-15 0.00691264 0.993087
YKL145W YGL181W 7.91571e-21 0.0354155 0.964584
YKL145W YIL036W 1.5595e-20 0.00319921 0.996801
YKL145W YMR182C 0.944477 0.0555235 3.00987e-12
YKL145W YML007W 5.81673e-29 9.05757e-06 0.999991
YFR030W YIR023W 2.2511e-13 0.0394027 0.960597
YFR030W YGR044C 0.999933 6.73717e-05 4.37862e-20
YFR030W YDR146C 3.58616e-11 0.339103 0.660897
YFR030W YBR297W 1.37412e-34 4.38674e-06 0.999996
YFR030W YFL021W 6.1276e-30 2.61777e-07 1
YGR146C YGL181W 3.34708e-14 0.00671562 0.993284
YGR146C YKL185W 0.994352 0.0056477 2.37204e-17
YGR146C YDL020C 2.23553e-27 6.28109e-06 0.999994
YGR146C YJL110C 0.98444 0.01556 2.65314e-12
YGR146C YPL177C 1.52911e-24 7.50587e-06 0.999992
YGR146C YJL056C 1.55046e-12 0.126664 0.873336
YGR146C YDL048C 2.5481e-29 2.93324e-05 0.999971
YDL126C YEL009C 1.5869e-19 0.0339469 0.966053
YDL126C YKL112W 1.67508e-14 0.0164464 0.983554
YDL126C YLR451W 1 3.328e-08 2.10966e-24
YDL126C YDL106C 6.13046e-18 0.0155499 0.98445
YDL126C YML007W 6.16722e-24 0.000485905 0.999514
YDL126C YCR040W 1 2.74634e-08 4.83269e-27
YDL126C YFL044C 1.48433e-17 0.00542342 0.994577
YDL006W YCR096C 4.10253e-22 0.0595232 0.940477
YDL006W YGL181W 8.47296e-26 0.0708961 0.929104
YDL006W YHL009C 8.6051e-18 0.0963679 0.903632
YOR227W YML076C 1.82939e-18 0.000370683 0.999629
YOR227W YFL044C 5.39334e-27 4.30092e-05 0.999957
YOR227W YOR113W 3.86302e-35 3.90573e-07 1
YMR276W YKL062W 0.893374 0.106626 5.67847e-11
YMR276W YGL181W 6.38214e-23 0.000647199 0.999353
YMR276W YCL067C 0.882136 0.117864 2.86894e-11
YMR276W YJL110C 0.981045 0.018955 5.70512e-13
YMR276W YML007W 2.28585e-11 0.257358 0.742642
YMR276W YBR112C 2.81509e-15 0.00407347 0.995927
YMR276W YBR033W 0.943184 0.0568157 1.11078e-09
YMR276W YGL166W 9.00898e-16 0.0025011 0.997499
YMR276W YFL044C 2.29191e-14 0.0300469 0.969953
YMR276W YKL032C 1.3869e-15 0.0989532 0.901047
YMR276W YDR421W 0.961647 0.0383533 1.26841e-10
YMR276W YDR266C 8.28318e-14 0.0375125 0.962488
YCR097WA YCR097W 6.55652e-114 1.97772e-25 1
YCR097WA YDR520C 2.78093e-26 0.222452 0.777548
YGR061C YOR140W 2.24866e-09 0.248027 0.751973
YGR061C YKL112W 1.1418e-15 0.00192091 0.998079
YGR061C YHR084W 3.03556e-14 0.182485 0.817515
YGR061C YDR259C 0.99981 0.000189969 1.27136e-15
YGR061C YGL209W 5.34544e-13 0.256373 0.743627
YGR061C YER130C 0.998734 0.00126612 1.1572e-17
YGR061C YMR016C 1.70973e-23 9.38789e-06 0.999991
YGR061C YPR199C 0.99989 0.000109615 1.47744e-17
YGR061C YDR266C 9.67832e-17 0.00067778 0.999322
YBR049C YCR065W 4.98719e-31 0.000454264 0.999546
YBR049C YJR060W 2.33252e-18 0.356133 0.643867
YBR049C YDR049W 7.57589e-20 0.00411325 0.995887
YLR152C YLR256W 1.92043e-12 0.00204882 0.997951
YLR152C YPL230W 6.59433e-27 0.0161322 0.983868
YLR152C YGL209W 0.963986 0.0360141 1.75247e-10
YLR152C YGL096W 1.83742e-16 0.0487755 0.951225
YLR152C YPL202C 4.57803e-13 0.00412337 0.995877
YLR152C YKR099W 0.988249 0.0117507 3.94813e-11
YLR152C YBR297W 6.27579e-29 5.2419e-08 1
YLR152C YJL089W 2.70675e-14 0.110311 0.889689
YKL019W YKL015W 1.55258e-14 0.338966 0.661034
YKL019W YKL043W 5.27336e-33 0.0182251 0.981775
YKL019W YGL166W 1.87533e-21 0.145338 0.854662
YKL019W YFL044C 1.1048e-17 0.397853 0.602147
YGR168C YCR096C 1.38519e-27 1.95547e-05 0.99998
YGR168C YGL181W 1.43197e-21 0.00924556 0.990754
YGR168C YOL116W 2.18099e-17 0.0162219 0.983778
YGR168C YPL202C 3.21773e-16 0.000748124 0.999252
YGR168C YPR065W 0.98463 0.0153696 3.50263e-12
YJL048C YOL108C 1.71187e-16 0.130101 0.869899
YJL048C YPL230W 4.27818e-54 0.000104871 0.999895
YJL048C YGL096W 7.35553e-21 0.057209 0.942791
YJL048C YHL027W 8.95587e-15 0.113756 0.886244
YJL048C YDR266C 0.773841 0.226159 2.34765e-10
YDL147W YJR147W 0.997463 0.00253708 2.38881e-20
YDL147W YDR463W 2.99512e-13 0.0259266 0.974073
YDL147W YDL020C 5.68384e-24 0.00583995 0.99416
YDL147W YNL068C 0.99983 0.000170376 9.12607e-20
YDL147W YDR034C 1.54599e-14 0.0487735 0.951226
YDL147W YGL035C 1.22844e-18 0.000848231 0.999152
YJL188C YEL009C 5.31452e-20 0.000853435 0.999147
YJL188C YOR140W 0.999989 1.10158e-05 9.89857e-19
YJL188C YGR288W 0.985727 0.0142727 8.61916e-15
YJL188C YLR403W 0.99998 2.04668e-05 4.19136e-19
YJL188C YPL230W 0.999909 9.11798e-05 2.37972e-38
YJL188C YGL209W 2.38249e-14 0.000795475 0.999205
YJL188C YIR018W 0.999704 0.000296342 5.15802e-21
YJL188C YKL109W 2.50553e-14 0.00179739 0.998203
YJL188C YBR112C 1.14228e-08 0.276453 0.723547
YJL188C YDR451C 4.44564e-16 0.00173542 0.998265
YJL188C YLR182W 3.46427e-11 0.0184327 0.981567
YJL188C YHR124W 0.948663 0.0513369 1.87804e-10
YJL188C YJL089W 0.99954 0.000460242 3.15889e-22
YJL188C YMR016C 6.03493e-24 4.29284e-05 0.999957
YJL188C YGL035C 1 3.93668e-07 4.46805e-25
YJL188C YJL056C 0.999245 0.000754984 1.25716e-14
YJL188C YPL038W 7.97681e-27 4.16443e-06 0.999996
YJL188C YDR266C 4.76299e-10 0.0722403 0.92776
YJL188C YJL206C 3.64376e-31 6.02933e-11 1
YKL191W YJR147W 8.50678e-32 0.000211723 0.999788
YKL191W YIL131C 1.8043e-19 0.0103557 0.989644
YKL191W YJL089W 0.846584 0.153416 1.0107e-20
YKL191W YBL054W 5.34657e-40 0.00126445 0.998736
YBR102C YBL103C 6.53324e-40 8.10986e-09 1
YBR102C YGL013C 5.47208e-20 0.0601773 0.939823
YBR102C YDR266C 1.69319e-24 5.79974e-05 0.999942
YIL094C YEL009C 8.48131e-52 2.63075e-14 1
YIL094C YER040W 1.10422e-16 0.00445201 0.995548
YIL094C YIL101C 1 1.03825e-10 1.25279e-50
YIL094C YHR006W 0.999935 6.49919e-05 3.61543e-19
YIL094C YDR451C 4.53285e-31 7.58307e-08 1
YIL094C YHR124W 0.999408 0.000592396 7.96032e-16
YIL094C YPL177C 4.72371e-30 0.00363363 0.996366
YIL094C YNL068C 0.999998 1.57128e-06 2.06984e-28
YIL094C YMR016C 7.71893e-24 0.00259545 0.997405
YIL094C YHL027W 3.54664e-20 0.00165048 0.99835
YIL094C YDL048C 1 2.55045e-13 4.74492e-37
YIL094C YDR266C 2.34128e-18 0.00171337 0.998287
YAL049C YGR044C 3.24438e-28 0.000928718 0.999071
YAL049C YML081W 0.876997 0.123003 4.15566e-12
YAL049C YFL044C 1.18253e-25 3.16212e-05 0.999968
YAL049C YAL051W 1.5954e-11 0.0754861 0.924514
YKL209C YOL028C 9.54869e-15 0.00169299 0.998307
YKL209C YHR084W 3.09864e-22 0.000304363 0.999696
YKL209C YLR228C 1.33256e-12 0.0073575 0.992643
YKL209C YGL096W 0.965568 0.0344323 2.477e-25
YKL209C YBR083W 1.08073e-28 0.000119488 0.999881
YKL209C YCR040W 0.994703 0.00529723 2.00843e-13
YKL209C YJL056C 1.32223e-11 0.0511282 0.948872
YCR023C YGR288W 2.6981e-16 0.0306509 0.969349
YCR023C YGL181W 2.83796e-19 0.00425286 0.995747
YCR023C YIL036W 1.196e-17 0.0336519 0.966348
YCR023C YGL166W 0.999962 3.76258e-05 5.50146e-15
YOR201C YNL103W 1.19523e-22 0.0101326 0.989867
YOR201C YDL020C 0.999999 5.8412e-07 1.20095e-28
YOR201C YPL202C 4.86561e-14 0.0986374 0.901363
YOR201C YCR106W 0.998259 0.00174066 5.61676e-14
YOR201C YDR451C 5.9095e-45 1.22227e-07 1
YOR201C YGL162W 8.6011e-20 0.00248685 0.997513
YPR109W YCR097W 7.1627e-19 0.237825 0.762175
YPR109W YPL202C 4.57158e-12 0.248746 0.751254
YPR109W YMR021C 8.41191e-14 0.146789 0.853211
YPR109W YPR199C 1.13336e-27 1.83318e-06 0.999998
YIL038C YNL068C 2.54261e-38 0.000266345 0.999734
YIL038C YDR266C 2.81867e-34 1.07204e-06 0.999999
YIL038C YOL067C 1.55914e-19 0.136321 0.863679
YPL137C YLR403W 6.90969e-14 0.262368 0.737632
YPL137C YMR070W 8.0342e-23 0.00125147 0.998749
YPL137C YOR363C 2.85425e-23 7.08863e-05 0.999929
YOR315W YPR104C 6.28267e-15 0.00291898 0.997081
YOR315W YGR044C 1.29044e-20 0.00351724 0.996483
YOR315W YGL071W 9.89334e-12 0.297116 0.702884
YOR315W YIL101C 0.999818 0.000181548 1.09755e-32
YOR315W YML007W 0.999542 0.000458163 1.17648e-14
YOR315W YCR106W 0.98853 0.0114705 8.99111e-13
YOR315W YDR146C 9.52196e-20 0.000112683 0.999887
YOR315W YDR451C 2.67058e-19 0.0279703 0.97203
YOR315W YLR183C 5.68467e-31 5.4459e-06 0.999995
YOR315W YBL054W 1.0826e-32 1.04607e-05 0.99999
YNL010W YOL108C 1.52524e-19 8.64343e-06 0.999991
YNL010W YEL009C 1.10241e-34 2.26988e-07 1
YNL010W YOR162C 0.999021 0.000979149 2.66961e-16
YNL010W YBL103C 0.999892 0.000107746 9.28968e-18
YNL010W YOR344C 1.30939e-17 0.000330411 0.99967
YNL010W YIL101C 1 1.59583e-09 1.04997e-32
YNL010W YNL027W 4.07489e-13 0.0869675 0.913033
YNL010W YDR451C 1.53831e-17 0.00057368 0.999426
YNL010W YDR034C 2.77259e-10 0.0561785 0.943821
YNL010W YDL048C 1 3.59058e-08 2.99854e-29
YNL010W YPR199C 2.34714e-17 0.0329301 0.96707
YNL010W YDR266C 1.4951e-09 0.175586 0.824414
YNL010W YOL067C 0.99973 0.00026976 1.07528e-17
YNL010W YOR113W 0.999998 1.50514e-06 1.53979e-25
YLR388W YEL009C 9.94299e-31 1.56235e-07 1
YLR388W YGR288W 0.963497 0.0365028 2.44964e-12
YLR388W YCR018C 1.05926e-10 0.152473 0.847527
YLR388W YBL005W 0.999764 0.000235671 5.91973e-27
YLR388W YLR403W 0.999048 0.000951793 2.62748e-13
YLR388W YBL103C 0.996355 0.00364526 4.1714e-15
YLR388W YGL209W 1.39234e-15 0.000572486 0.999428
YLR388W YDL106C 2.58902e-16 0.0193482 0.980652
YLR388W YIR017C 0.999834 0.000166472 3.82737e-26
YLR388W YBR112C 1.78542e-14 0.000686679 0.999313
YLR388W YCR106W 0.999444 0.000556042 5.52964e-16
YLR388W YLR182W 2.41019e-12 0.00321986 0.99678
YLR388W YJL089W 0.999958 4.15484e-05 1.11096e-27
YLR388W YGL035C 0.997831 0.00216947 1.33177e-19
YLR388W YPL038W 1.66241e-33 9.18536e-10 1
YLR388W YDR266C 3.10748e-15 0.00116005 0.99884
YLR388W YJL206C 7.74459e-42 2.27511e-08 1
YLR388W YOR113W 0.999358 0.000641816 1.06058e-16
YNL079C YOL108C 1.03674e-23 0.00131568 0.998684
YNL079C YLR256W 2.78384e-13 9.18881e-05 0.999908
YNL079C YGL181W 7.0983e-16 0.00134506 0.998655
YNL079C YBL005W 1 8.77745e-09 2.0746e-23
YNL079C YBL103C 0.999999 8.98323e-07 7.97706e-22
YNL079C YBR049C 1.99311e-13 0.000126223 0.999874
YNL079C YDL106C 1.10197e-27 2.2113e-06 0.999998
YNL079C YML007W 1.92205e-15 0.00240707 0.997593
YNL079C YBR112C 2.71751e-16 0.000308022 0.999692
YNL079C YER184C 0.999973 2.68807e-05 1.99448e-18
YNL079C YDR146C 0.999001 0.000998817 3.07597e-15
YNL079C YPR196W 0.999994 5.75249e-06 8.91319e-22
YNL079C YMR043W 2.40453e-12 0.00397108 0.996029
YNL079C YPL177C 6.52726e-09 0.18431 0.81569
YNL079C YGL166W 1.10658e-19 7.60198e-06 0.999992
YNL079C YER108C 1 1.23756e-07 4.03088e-24
YNL079C YDR421W 0.999995 5.16055e-06 7.44807e-17
YNL079C YDL048C 1 3.51764e-09 9.07489e-29
YHR104W YFR034C 0.999982 1.78184e-05 1.60708e-20
YHR104W YKL015W 0.615165 0.384835 4.92495e-10
YHR104W YGL181W 5.59597e-20 5.13029e-05 0.999949
YHR104W YJR147W 0.998689 0.00131144 9.08256e-19
YHR104W YGR044C 6.05074e-26 2.79807e-06 0.999997
YHR104W YKL038W 3.20698e-11 0.0676849 0.932315
YHR104W YDL020C 1.57117e-25 3.92576e-05 0.999961
YHR104W YJL110C 7.76363e-12 0.173644 0.826356
YHR104W YCR106W 0.997073 0.00292726 4.97691e-16
YHR104W YOR028C 3.33756e-17 0.0344477 0.965552
YHR104W YLR182W 0.99805 0.00195017 2.09846e-15
YHR104W YBL054W 0.999698 0.000301762 4.21334e-23
YHR104W YER169W 1.2696e-12 0.006104 0.993896
YPL111W YDR520C 0.816839 0.183161 3.79405e-07
YPL111W YKL062W 0.995395 0.00460519 5.25887e-12
YPL111W YGL181W 1.8607e-19 1.76507e-05 0.999982
YPL111W YGR044C 0.999925 7.46812e-05 7.12377e-19
YPL111W YPL230W 1.11982e-35 1.90984e-11 1
YPL111W YGL209W 1.22253e-12 0.003798 0.996202
YPL111W YOL116W 0.986777 0.0132233 7.94268e-10
YPL111W YPL075W 6.47707e-10 0.0401865 0.959813
YPL111W YIR018W 3.42827e-08 0.0539358 0.946064
YPL111W YDR501W 3.30184e-14 0.00252502 0.997475
YPL111W YML027W 1.20455e-09 0.22334 0.77666
YPL111W YDR034C 0.999764 0.000236343 1.69116e-13
YPL111W YGL035C 1.86127e-14 0.00332252 0.996677
YPL111W YPR199C 7.71197e-11 0.00883461 0.991165
YPL111W YDR266C 2.19861e-13 0.00494523 0.995055
YBR158W YGR044C 6.54504e-35 8.37301e-06 0.999992
YBR158W YIL101C 1 1.66416e-09 7.2872e-36
YBR158W YKL185W 4.28048e-55 1.51694e-08 1
YBR158W YIR018W 0.999964 3.63563e-05 1.91537e-17
YBR158W YPR065W 0.817275 0.182725 1.82491e-10
YBR158W YHR178W 2.24981e-33 1.84628e-05 0.999982
YBR158W YBL054W 6.69479e-46 9.97203e-09 1
YMR054W YLR256W 1.06526e-18 0.000285767 0.999714
YMR054W YFL031W 4.71229e-36 4.12082e-09 1
YMR054W YBR049C 5.27869e-19 0.000600053 0.9994
YMR054W YGL209W 1.52499e-22 2.2676e-07 1
YMR054W YKR099W 1 5.27498e-11 1.01602e-30
YMR054W YMR016C 5.95813e-35 2.0244e-06 0.999998
YMR054W YDL048C 1 1.17675e-10 4.86581e-34
YMR054W YMR021C 8.76601e-27 0.0140879 0.985912
YMR054W YDL056W 1 2.35301e-08 1.71662e-23
YDR264C YKL062W 2.73323e-17 0.0553586 0.944641
YDR264C YFL031W 1.34871e-16 0.017331 0.982669
YDR264C YML007W 3.97386e-22 0.00278477 0.997215
YDR264C YDR213W 5.14853e-12 0.12569 0.87431
YOL036W YIL036W 2.35519e-29 0.0213835 0.978616
YOL036W YNL103W 3.54895e-18 0.356705 0.643295
YOL036W YOL089C 3.08331e-15 0.0624573 0.937543
YOL028C YML099C 2.25294e-20 0.0283906 0.971609
YOL028C YNL068C 1.63845e-24 0.212928 0.787072
YOL028C YML113W 1.3469e-20 0.150595 0.849405
YOL028C YOL067C 3.32366e-20 0.00152426 0.998476
YNR033W YIL036W 8.39899e-19 0.049642 0.950358
YNR033W YKL112W 1.35778e-16 0.106325 0.893675
YNR033W YPL089C 4.00415e-17 0.00672337 0.993277
YBL093C YEL009C 1.01222e-22 2.65947e-05 0.999973
YBL093C YJL110C 5.39514e-11 0.0344808 0.965519
YBL093C YKR099W 2.73677e-13 0.142263 0.857737
YBL093C YCR040W 6.5807e-15 0.0631532 0.936847
YBL093C YGL166W 3.03251e-14 0.00186421 0.998136
YBL093C YPL038W 1.509e-19 3.58809e-05 0.999964
YER124C YNL216W 8.20606e-11 0.0998131 0.900187
YER124C YGR044C 2.27734e-19 0.00300462 0.996995
YER124C YFL031W 3.03796e-12 0.243006 0.756994
YER124C YKL185W 7.7214e-29 0.00474275 0.995257
YER124C YDR034C 1.19372e-09 0.253236 0.746764
YER124C YDL048C 0.989333 0.0106674 1.08432e-22
YER124C YDR266C 7.65946e-11 0.147917 0.852083
YGR253C YMR019W 0.746656 0.253344 4.46511e-09
YGR253C YOL108C 1.18391e-22 0.000461303 0.999539
YGR253C YEL009C 7.74129e-30 0.00028611 0.999714
YGR253C YGL181W 2.72055e-29 0.00120815 0.998792
YGR253C YLR403W 0.963927 0.0360729 1.29053e-10
YGR253C YML007W 1.37273e-23 0.000327279 0.999673
YOL158C YEL009C 2.47351e-11 0.0281728 0.971827
YOL158C YDR520C 0.661621 0.338371 7.97575e-06
YOL158C YLR256W 5.77153e-11 0.0122736 0.987726
YOL158C YJR147W 1.78644e-14 0.0235375 0.976462
YOL158C YIR023W 2.24137e-11 0.0266589 0.973341
YOL158C YGR044C 0.996813 0.00318728 3.39607e-15
YOL158C YDR026C 0.957476 0.0425242 1.9335e-10
YOL158C YKL038W 0.942814 0.0571855 2.81696e-09
YOL158C YGL071W 9.4619e-11 0.0443654 0.955635
YOL158C YIL101C 0.999695 0.000304628 1.62717e-15
YOL158C YDR123C 0.921439 0.0785614 7.65334e-09
YOL158C YER130C 4.04296e-13 0.000750294 0.99925
YOL158C YPL202C 3.23524e-08 0.0586938 0.941306
YOL158C YKR099W 0.999316 0.00068352 3.92174e-16
YOL158C YER184C 1.53226e-20 4.72161e-05 0.999953
YOL158C YBR297W 1.38255e-19 0.000162612 0.999837
YOL158C YMR016C 4.32398e-15 0.00437301 0.995627
YOL158C YFL044C 2.0341e-16 0.00015608 0.999844
YOL158C YMR042W 4.79681e-14 0.000122446 0.999878
YOL158C YOL089C 1.62137e-13 0.00494829 0.995052
YOL158C YDL056W 2.18989e-12 0.00321022 0.99679
YOL158C YKR064W 0.948557 0.0514434 6.67498e-08
YDR055W YEL009C 8.80161e-37 4.98743e-09 1
YDR055W YKL062W 7.37939e-38 2.35311e-06 0.999998
YDR055W YGR044C 2.74504e-75 1.20429e-19 1
YDR055W YNL103W 0.999868 0.00013226 6.55363e-20
YDR055W YKL185W 1.52643e-48 1.36981e-09 1
YDR055W YER130C 6.52068e-43 4.04635e-05 0.99996
YDR055W YLR131C 1 1.65242e-09 2.58326e-20
YDR055W YJL056C 1.00074e-21 3.87396e-05 0.999961
YDL110C YOL108C 8.04436e-25 0.000105346 0.999895
YDL110C YIL101C 1.01175e-25 0.000751405 0.999249
YDL110C YIR017C 2.38756e-23 0.00272943 0.997271
YDL110C YGL166W 6.98638e-18 0.0525896 0.94741
YDL110C YBL054W 0.999914 8.64222e-05 5.43739e-22
YDL110C YDL048C 1.06262e-31 1.55224e-07 1
YMR027W YGL181W 1.8363e-24 0.00496001 0.99504
YMR027W YIL036W 2.99153e-23 0.00239553 0.997604
YMR027W YPL177C 1.51823e-27 9.24579e-05 0.999908
YMR027W YHR206W 0.993738 0.00626225 3.08716e-13
YMR027W YPR199C 1.58183e-14 0.305248 0.694752
YGR135W YCR096C 5.35312e-23 1.13379e-05 0.999989
YGR135W YEL009C 5.31855e-20 0.00333436 0.996666
YGR135W YFR034C 0.999494 0.000506088 3.78272e-18
YGR135W YGL181W 1.7701e-23 0.00052417 0.999476
YGR135W YLR403W 0.998587 0.00141305 2.06091e-11
YGR135W YBL103C 0.999508 0.000491985 2.85869e-15
YGR135W YNL027W 3.99213e-15 0.0373223 0.962678
YGR135W YDL020C 2.08242e-19 3.64953e-05 0.999964
YGR135W YIR018W 0.999981 1.89705e-05 2.02756e-13
YGR135W YKL109W 0.999996 4.3701e-06 7.37091e-17
YGR135W YGL013C 3.23867e-19 0.000313041 0.999687
YGR135W YPR199C 2.99902e-16 0.00272075 0.997279
YGR135W YDR266C 1.38761e-14 0.00788243 0.992118
YIL044C YGR288W 0.998899 0.00110147 5.68456e-15
YIL044C YIL036W 6.31922e-22 0.000929864 0.99907
YIL044C YMR280C 0.983342 0.0166579 1.62742e-13
YIL044C YMR021C 1.78559e-17 0.00952154 0.990478
YIL044C YPR199C 3.67173e-17 0.0490466 0.950953
YIL044C YDR266C 7.51499e-17 0.0238892 0.976111
YBR011C YOL108C 9.6148e-30 1.75926e-11 1
YBR011C YEL009C 2.74248e-35 8.95067e-05 0.99991
YBR011C YOR140W 1 1.08634e-09 2.77037e-28
YBR011C YFR034C 1 1.0318e-11 1.40413e-38
YBR011C YKL015W 0.624685 0.375315 4.58831e-17
YBR011C YIL131C 2.31668e-15 0.0176977 0.982302
YBR011C YMR280C 0.999999 6.00613e-07 3.26539e-22
YBR011C YML007W 1.00005e-18 2.78766e-05 0.999972
YBR011C YPL202C 0.999999 1.39515e-06 1.02298e-18
YBR011C YBR297W 0.999999 5.78936e-07 8.08627e-33
YBR011C YOR028C 3.42595e-20 0.00363345 0.996367
YBR011C YLR183C 1.09599e-16 0.0237279 0.976272
YBR011C YHR124W 0.999999 1.33634e-06 6.8621e-25
YBR011C YFL044C 9.57037e-17 0.00168794 0.998312
YBR011C YKR064W 3.65384e-15 0.000164673 0.999835
YBR110W YMR037C 1.39771e-37 2.62646e-05 0.999974
YBR110W YDL020C 7.35268e-29 0.00296715 0.997033
YBR110W YER130C 1.59152e-59 3.52916e-13 1
YBR110W YLR131C 0.995809 0.00419091 3.23895e-13
YGR089W YGL013C 3.13414e-20 0.0265515 0.973448
YGR089W YLR182W 3.00901e-15 0.0120026 0.987997
YDR512C YER045C 4.39358e-40 1.08193e-06 0.999999
YDR512C YIL131C 0.895863 0.104137 1.81572e-19
YDR512C YBR049C 0.999997 3.20011e-06 5.44777e-22
YDR512C YDL020C 4.70808e-47 9.2288e-05 0.999908
YDR512C YJL206C 3.7309e-39 3.23957e-12 1
YDR512C YOR113W 2.26546e-35 5.45768e-09 1
YLR450W YLR228C 2.62561e-32 3.67801e-06 0.999996
YLR450W YML051W 5.02677e-29 3.95163e-08 1
YLR450W YBR112C 4.9739e-27 0.00456585 0.995434
YML051W YDR207C 0.794626 0.205374 2.77762e-10
YML051W YML007W 3.14693e-18 0.00960286 0.990397
YML051W YDR501W 1.7028e-14 0.0471848 0.952815
YML051W YKL043W 7.57234e-22 0.0098939 0.990106
YML051W YDL048C 6.10416e-44 7.36419e-18 1
YOR319W YPL230W 1 1.16075e-08 5.97374e-20
YOR319W YDR043C 4.54173e-18 0.0356346 0.964365
YOR319W YKL109W 2.84248e-14 0.00564063 0.994359
YOR319W YBR112C 0.998306 0.00169393 4.21311e-13
YOR319W YPL177C 4.15541e-19 0.00739531 0.992605
YOR319W YMR021C 1.89745e-17 0.0014412 0.998559
YGL117W YKL015W 1.38308e-13 0.0141256 0.985874
YGL117W YKL062W 2.27227e-17 0.000458547 0.999541
YGL117W YDR310C 0.683294 0.316706 1.84739e-10
YGL117W YLR228C 1 4.97808e-10 5.17872e-31
YGL117W YBL103C 6.85383e-26 5.39376e-08 1
YGL117W YGL073W 2.36199e-23 6.47059e-06 0.999994
YGL117W YGR249W 0.998753 0.00124698 2.73578e-22
YGL117W YBR297W 2.64139e-32 9.17542e-10 1
YGL117W YMR043W 0.998826 0.00117448 1.26957e-15
YGL117W YDR034C 2.10516e-21 9.52463e-07 0.999999
YGL117W YMR042W 1.32826e-24 9.72829e-06 0.99999
YGL117W YHR206W 0.999102 0.000897531 1.08832e-16
YGL117W YPR199C 4.72676e-29 5.3231e-10 1
YCL014W YMR019W 3.55545e-11 0.0247635 0.975236
YCL014W YDR146C 3.56052e-24 9.24432e-07 0.999999
YCL014W YPR196W 4.56373e-15 0.00553724 0.994463
YCL014W YBL054W 5.65253e-29 0.000509576 0.99949
YCL014W YAL051W 8.15802e-12 0.0807451 0.919255
YCL014W YPR199C 0.999776 0.0002242 2.71103e-16
YDL051W YOL108C 1.29432e-15 0.0257368 0.974263
YDL051W YEL009C 5.33965e-26 7.65054e-05 0.999923
YDL051W YGR288W 0.856617 0.143383 1.15756e-13
YDL051W YLR403W 0.999631 0.000368912 7.8709e-14
YDL051W YBR049C 2.32547e-14 0.00186611 0.998134
YDL051W YIL101C 0.998484 0.00151644 1.61122e-19
YDL051W YPL230W 0.999956 4.37377e-05 4.60345e-28
YDL051W YGL096W 0.999393 0.000606648 1.12979e-15
YDL051W YPL177C 2.52509e-13 0.0229863 0.977014
YDL051W YML027W 9.69302e-14 0.0557067 0.944293
YDL051W YBL054W 3.49289e-21 0.000295234 0.999705
YDL051W YDR266C 8.97048e-16 0.00309018 0.99691
YLL040C YCR018C 3.22548e-13 0.0680029 0.931997
YLL040C YOR028C 4.17216e-20 0.0557306 0.944269
YKR070W YGR044C 1.54868e-37 2.91848e-08 1
YKR070W YFL031W 8.74382e-17 0.166595 0.833405
YKR070W YFL021W 0.659315 0.340685 8.24926e-09
YKR070W YKR064W 9.02236e-25 1.96315e-06 0.999998
YJL072C YOL108C 1.42501e-25 0.00699109 0.993009
YJL072C YKL109W 0.999408 0.000591916 4.27279e-17
YJL072C YDR266C 1.25291e-14 0.032809 0.967191
YJL072C YDR253C 1.17529e-15 0.0461649 0.953835
YHR081W YCR096C 1.05856e-27 2.78714e-05 0.999972
YHR081W YPR104C 3.07582e-19 0.00397052 0.996029
YHR081W YKL038W 0.943891 0.0561092 9.58942e-14
YHR081W YML076C 0.996071 0.00392876 3.26566e-13
YHR081W YOR380W 0.6594 0.3406 9.65506e-10
YHR081W YBL054W 2.26213e-37 0.000995122 0.999005
YHR081W YPL038W 2.24887e-26 0.00115675 0.998843
YHR081W YLR014C 1.22711e-15 0.0256269 0.974373
YDR090C YBR297W 3.14231e-35 4.30473e-06 0.999996
YDR090C YHL009C 2.16976e-12 0.189292 0.810708
YDR090C YDL170W 1.89102e-16 0.0159866 0.984013
YOR061W YEL009C 5.91566e-18 0.0160747 0.983925
YOR061W YGL181W 1.14959e-15 0.183215 0.816785
YOR061W YGL071W 2.89752e-14 0.0895852 0.910415
YOR061W YER111C 6.70017e-11 0.168722 0.831278
YOR061W YJL089W 0.999569 0.000431206 8.89517e-23
YOR061W YBL054W 6.4438e-26 0.0365862 0.963414
YPL256C YDR310C 2.68385e-23 0.000215954 0.999784
YPL256C YCR065W 1.29335e-46 6.144e-11 1
YPL256C YJR147W 7.44628e-29 9.3494e-06 0.999991
YPL256C YCL067C 0.999877 0.000123119 3.90155e-17
YPL256C YIR017C 0.999475 0.00052456 8.80302e-19
YPL256C YLR131C 0.999833 0.000166629 5.76481e-15
YPL256C YLR183C 4.63239e-41 1.41753e-07 1
YPL256C YJL089W 0.960791 0.0392086 1.2158e-19
YPL256C YPR199C 1.78911e-31 0.00029565 0.999704
YPL256C YDR266C 2.74823e-33 2.10575e-07 1
YOR070C YOR140W 1.11206e-16 0.00740825 0.992592
YOR070C YPL230W 1.23707e-30 0.00100206 0.998998
YOR070C YJL110C 1.91668e-18 0.0352872 0.964713
YDR040C YDR216W 4.7297e-22 0.000315065 0.999685
YDR040C YGR288W 1.53878e-26 9.27703e-05 0.999907
YDR040C YDR207C 1.09358e-23 0.000592111 0.999408
YDR040C YLR183C 0.999945 5.45278e-05 3.10669e-25
YDR040C YLR098C 9.68384e-13 0.190888 0.809112
YJL217W YCR097W 1.90309e-19 0.00430666 0.995693
YJL217W YDR216W 6.36291e-14 0.00225784 0.997742
YJL217W YGR044C 1.27851e-26 2.16725e-07 1
YJL217W YFL031W 4.94786e-16 2.47188e-05 0.999975
YJL217W YDR123C 0.946966 0.0530335 2.22681e-07
YJL217W YDR259C 1.41792e-18 3.81626e-05 0.999962
YJL217W YDR043C 1 1.62858e-08 1.11439e-19
YJL217W YIR018W 0.993945 0.00605532 2.75225e-13
YJL217W YKL109W 1.46499e-15 0.24373 0.75627
YJL217W YCR106W 0.999999 6.57227e-07 1.59854e-15
YJL217W YBR297W 2.68586e-21 0.00165717 0.998343
YJL217W YDR501W 1.23441e-10 0.227581 0.772419
YJL217W YCR040W 5.39721e-19 3.81409e-07 1
YJL217W YGL035C 0.999999 1.14866e-06 2.68976e-17
YJL217W YKR064W 1.37041e-10 0.0140067 0.985993
YLR397C YJR147W 1.29848e-27 0.00984891 0.990151
YLR397C YHR084W 3.83423e-14 0.188861 0.811139
YLR397C YLR451W 2.91705e-16 0.0326848 0.967315
YLR397C YBL054W 4.91961e-34 0.00434037 0.99566
YHL017W YEL009C 9.10078e-20 0.29183 0.70817
YHL017W YFL031W 4.71275e-23 0.0126004 0.9874
YHL017W YBR182C 2.84285e-22 0.00542561 0.994574
YOR204W YNL216W 1.95872e-23 3.67922e-06 0.999996
YOR204W YJR147W 2.64387e-34 7.29081e-10 1
YOR204W YML081W 3.74082e-28 4.92752e-05 0.999951
YOR204W YDR259C 1 8.74528e-08 6.70529e-18
YOR204W YDR043C 1 6.03418e-08 5.9019e-30
YOR204W YBR083W 1 4.69716e-14 5.88436e-42
YOR204W YPL177C 0.997596 0.00240413 1.65914e-13
YOR204W YBR182C 3.49928e-30 5.40939e-09 1
YOR204W YMR016C 4.77466e-28 1.50749e-06 0.999998
YOR204W YGL035C 2.06229e-42 5.90179e-19 1
YOR204W YHR206W 8.68194e-31 4.12902e-09 1
YCR008W YBL005W 3.23702e-25 0.00691715 0.993083
YCR008W YBR049C 4.69694e-21 0.00311658 0.996883
YCR008W YER130C 1.07896e-21 0.0104085 0.989591
YOL059W YGR044C 0.982978 0.0170224 1.63078e-13
YOL059W YDR463W 4.13203e-11 0.121859 0.878141
YOL059W YFL031W 2.14306e-14 0.072657 0.927343
YOL059W YOR344C 5.19491e-18 0.00140849 0.998592
YOL059W YML051W 4.06638e-15 0.0288668 0.971133
YOL059W YMR016C 1.31772e-19 0.000104858 0.999895
YGR110W YGL181W 1.68117e-18 0.00894182 0.991058
YGR110W YER184C 4.12544e-18 0.00220653 0.997793
YGR110W YHR124W 3.89435e-12 0.2066 0.7934
YGR110W YJL089W 9.36974e-44 2.63688e-06 0.999997
YGR110W YDR423C 1.84769e-21 0.000853107 0.999147
YHL036W YBL103C 1.61565e-12 0.0718515 0.928149
YHL036W YGL073W 5.79714e-13 0.122674 0.877326
YHL036W YML081W 0.990409 0.00959116 3.62854e-15
YHL036W YER130C 1.62952e-16 0.00402688 0.995973
YHL036W YIR017C 9.49514e-38 5.38608e-05 0.999946
YHL036W YDL048C 4.36477e-37 1.59594e-13 1
YHL036W YDR253C 2.74937e-32 0.000436977 0.999563
YOR165W YLR451W 2.6963e-21 0.00822634 0.991774
YOR165W YFL044C 0.998878 0.00112175 2.04509e-19
YOR165W YDR266C 4.76267e-33 3.35482e-07 1
YJR088C YEL009C 5.75147e-25 2.17645e-06 0.999998
YJR088C YMR037C 1.28619e-22 0.00469361 0.995306
YJR088C YGR044C 6.64225e-27 0.0374974 0.962503
YJR088C YDR123C 0.95314 0.0468601 3.86491e-09
YJR088C YMR280C 0.9896 0.0103997 1.0012e-10
YJR088C YCL067C 2.10776e-19 0.000325097 0.999675
YJR088C YML007W 1.83143e-17 0.000537545 0.999462
YJR088C YDL048C 0.999105 0.000895087 1.26325e-17
YJR088C YDR266C 1.71416e-14 0.0500747 0.949925
YLR378C YCR096C 0.69242 0.30758 9.35844e-12
YLR378C YEL009C 1.51921e-22 0.000174976 0.999825
YLR378C YJR147W 7.16949e-13 0.0407931 0.959207
YLR378C YKL112W 7.40069e-13 0.013205 0.986795
YLR378C YFL031W 1.00101e-15 0.0175288 0.982471
YLR378C YDR259C 0.998737 0.00126345 1.43232e-13
YLR378C YLR183C 4.28218e-16 0.0350656 0.964934
YLR378C YJL089W 0.825994 0.174006 5.08694e-15
YLR378C YMR016C 1.23441e-14 0.223812 0.776188
YHR020W YEL009C 4.83713e-32 2.75317e-05 0.999972
YHR020W YJR147W 2.16859e-28 1.15167e-05 0.999988
YHR020W YOR162C 0.999916 8.3885e-05 6.06185e-16
YHR020W YDR259C 0.946078 0.053922 3.80451e-11
YHR020W YMR016C 1.43167e-33 1.33432e-06 0.999999
YHR020W YBL054W 9.41281e-32 0.000125333 0.999875
YHR020W YDR421W 2.37339e-17 0.00243692 0.997563
YHR020W YPL038W 0.996028 0.00397207 9.58995e-12
YHR020W YDR266C 1.23326e-18 0.000100909 0.999899
YMR235C YEL009C 1.17555e-35 3.75799e-06 0.999996
YMR235C YLR403W 0.918697 0.0813033 1.25653e-11
YMR235C YIL101C 0.998477 0.00152254 3.0932e-32
YMR235C YMR043W 5.46958e-21 2.45711e-05 0.999975
YMR235C YHL009C 3.02416e-19 0.00672441 0.993276
YMR235C YJL089W 0.999995 4.55591e-06 4.87075e-32
YMR235C YDR266C 1.16037e-23 1.2576e-05 0.999987
YGL099W YPL230W 0.995161 0.004839 3.82654e-49
YGL099W YML051W 2.56347e-09 0.257246 0.742754
YGL099W YNL068C 4.0085e-18 0.021494 0.978506
YGL099W YBL054W 3.57532e-24 0.00510939 0.994891
YGL099W YDR266C 1.36562e-19 0.00286378 0.997136
YBL050W YGL181W 7.51281e-30 7.8072e-07 0.999999
YBL050W YCL067C 2.19566e-25 0.00202318 0.997977
YBL050W YDR043C 1.07971e-23 0.00156252 0.998437
YBL050W YDL020C 6.19923e-34 1.39197e-06 0.999999
YBL050W YOL067C 0.982409 0.0175906 8.72051e-12
YJL148W YMR019W 0.950407 0.0495933 6.46504e-10
YJL148W YOL108C 8.93069e-18 0.0073943 0.992606
YJL148W YPR104C 8.3883e-14 0.0597583 0.940242
YJL148W YBR049C 1.81159e-16 0.00197083 0.998029
YJL148W YCL066W 1.04122e-08 0.344942 0.655057
YJL148W YPL230W 0.999999 1.44156e-06 3.91715e-43
YJL148W YIR017C 0.998326 0.00167384 8.70488e-15
YJL148W YJL089W 0.985221 0.0147794 1.14009e-21
YJL148W YOR380W 0.978931 0.0210694 7.90034e-12
YJL148W YBL054W 8.36315e-27 0.00189126 0.998109
YJL148W YAL051W 4.27348e-11 0.0318225 0.968177
YJL148W YLR098C 0.992993 0.00700668 3.25444e-13
YJL148W YMR021C 4.61646e-11 0.159885 0.840115
YJL148W YPR199C 2.56929e-15 0.0120538 0.987946
YJL148W YDR266C 2.99007e-15 0.000594769 0.999405
YEL075C YIR018W 1.58729e-14 0.303173 0.696827
YEL075C YER184C 1.78628e-15 0.00313481 0.996865
YEL075C YNL068C 8.35694e-17 0.00283913 0.997161
YEL075C YDR213W 1.10167e-18 0.00023839 0.999762
YML086C YER040W 0.992466 0.00753352 2.25572e-11
YML086C YMR037C 3.7183e-15 0.104377 0.895623
YML086C YML051W 8.0442e-21 1.62038e-05 0.999984
YML086C YML007W 2.51523e-20 0.0018513 0.998149
YML086C YLR183C 1.52619e-24 4.07904e-06 0.999996
YOR122C YOL108C 1.52947e-24 5.30135e-05 0.999947
YOR122C YEL009C 1.29265e-25 0.00203078 0.997969
YOR122C YOR344C 4.40231e-17 0.0241415 0.975858
YOR122C YMR043W 1.82482e-10 0.0622827 0.937717
YOR122C YNL068C 0.987393 0.0126066 5.07394e-15
YOR122C YGL035C 0.938965 0.061035 4.53721e-13
YOR122C YBL054W 1 3.52431e-07 3.10928e-22
YJL142C YKL038W 3.23732e-16 0.0201742 0.979826
YJL142C YOL116W 1.31156e-17 0.117321 0.882679
YJL142C YIR017C 2.39526e-21 0.127391 0.872609
YJL142C YGL035C 6.45677e-26 0.00429764 0.995702
YJL142C YBL054W 0.999985 1.45334e-05 6.58234e-25
YKR093W YNL216W 5.77709e-14 0.0347413 0.965259
YKR093W YGL209W 4.86515e-20 1.28289e-05 0.999987
YKR093W YML051W 3.27046e-20 9.27924e-07 0.999999
YKR093W YKL109W 6.50054e-19 0.00196733 0.998033
YKR093W YJL089W 0.999999 1.05029e-06 2.74355e-23
YKR093W YKL043W 6.14976e-23 2.37749e-08 1
YKR093W YML076C 0.999097 0.000903405 8.00095e-13
YKR093W YGL035C 0.995189 0.00481061 1.13326e-13
YKR093W YLR098C 2.88287e-12 0.00162094 0.998379
YDR342C YMR019W 0.99676 0.00323951 1.65335e-11
YDR342C YKL062W 3.32097e-18 0.00014013 0.99986
YDR342C YML099C 0.999919 8.14237e-05 5.4735e-13
YDR342C YDR463W 5.20357e-15 0.00666019 0.99334
YDR342C YMR280C 0.99911 0.000890267 7.88398e-12
YDR342C YPL230W 1.78603e-33 1.66838e-06 0.999998
YDR342C YDL020C 3.13394e-19 8.08467e-05 0.999919
YDR342C YER130C 0.999981 1.94666e-05 5.38322e-16
YDR342C YIR018W 0.994765 0.00523469 8.47295e-11
YDR342C YKL109W 6.70489e-22 0.000506932 0.999493
YDR342C YBR297W 2.12749e-23 7.32362e-08 1
YDR342C YFL021W 3.32663e-13 0.00512208 0.994878
YDR342C YJL089W 0.999976 2.40046e-05 2.36699e-18
YDR342C YMR016C 2.31944e-16 4.52893e-05 0.999955
YDR342C YDL048C 3.42317e-44 6.20758e-08 1
YDR342C YPL038W 0.999531 0.000469313 3.82802e-13
YGR189C YEL009C 3.28686e-24 2.47495e-07 1
YGR189C YGL071W 3.53029e-14 0.00975994 0.99024
YGR189C YIL101C 1.60238e-22 4.92667e-06 0.999995
YGR189C YNL027W 2.49876e-10 0.175918 0.824082
YGR189C YCL067C 0.998729 0.00127099 3.86409e-15
YGR189C YOL116W 0.996479 0.00352108 9.90657e-13
YGR189C YER130C 4.05008e-18 0.000551988 0.999448
YGR189C YCR106W 0.979903 0.0200973 8.62522e-12
YGR189C YLR131C 0.998013 0.00198714 9.46588e-14
YGR189C YLR183C 6.71568e-24 5.95061e-07 0.999999
YGR189C YJL089W 0.999998 1.99988e-06 3.57558e-19
YGR189C YJL056C 4.84386e-10 0.0423916 0.957608
YHR039C YMR164C 1.52779e-16 0.00167698 0.998323
YHR039C YCR018C 2.41583e-16 0.000173833 0.999826
YHR039C YBL054W 2.50072e-36 0.000279705 0.99972
YHR039C YDR081C 2.9679e-18 0.132615 0.867385
YHR039C YOR113W 0.783736 0.216264 3.36518e-10
YIL009W YIR023W 5.39709e-12 0.0790159 0.920984
YIL009W YML081W 1.03195e-17 0.00481567 0.995184
YIL009W YKL185W 2.20793e-37 1.27533e-06 0.999999
YIL009W YGL096W 0.999993 7.01188e-06 1.49458e-31
YIL009W YHR206W 6.81446e-13 0.365539 0.634461
YLR025W YOL108C 1.88539e-25 0.00100356 0.998996
YLR025W YGL181W 5.32164e-21 0.0902632 0.909737
YLR025W YIL036W 2.49195e-20 0.00930221 0.990698
YLR025W YHR206W 0.790705 0.209295 7.03661e-11
YOR355W YEL009C 2.78535e-13 0.110507 0.889493
YOR355W YGL073W 3.83146e-14 0.0234773 0.976523
YOR355W YML081W 3.32065e-13 0.00456676 0.995433
YOR355W YGL209W 4.24854e-16 0.000185209 0.999815
YOR355W YBL054W 2.98396e-20 0.0743516 0.925648
YOR355W YBR240C 0.999378 0.000622174 3.45368e-18
YOR355W YDR266C 1.15581e-22 2.10172e-05 0.999979
YOR355W YKR064W 7.33413e-11 0.201763 0.798237
YPL265W YEL009C 3.22991e-17 1.98112e-05 0.99998
YPL265W YGL071W 5.7379e-09 0.164115 0.835885
YPL265W YGL209W 0.733562 0.266438 1.52731e-12
YPL265W YJL110C 0.994411 0.00558869 2.67749e-12
YPL265W YKL109W 6.08227e-26 0.000163518 0.999836
YPL265W YGL013C 6.69444e-12 0.0314363 0.968564
YPL265W YOR028C 2.17115e-20 0.00834723 0.991653
YPL265W YMR043W 0.99549 0.00451041 1.53712e-12
YPL265W YBR083W 7.94795e-32 2.03614e-08 1
YPL265W YLR098C 1.58208e-11 0.0568751 0.943125
YPL265W YPR199C 5.02084e-09 0.092229 0.907771
YPL265W YDR266C 4.526e-18 1.32507e-05 0.999987
YPL265W YKR064W 0.800241 0.199759 3.21906e-07
YPL265W YOL067C 4.99094e-14 0.00191226 0.998088
YGL152C YGL181W 9.30859e-14 0.122024 0.877976
YGL152C YHR084W 0.954503 0.045497 1.01536e-12
YGL152C YNL103W 3.55171e-12 0.0992426 0.900757
YGL152C YBR083W 8.60158e-25 0.0311739 0.968826
YGL152C YPL038W 6.55361e-14 0.0589875 0.941013
YFR055W YJR147W 1.1403e-23 8.3685e-06 0.999992
YFR055W YKL038W 0.951301 0.0486994 2.37054e-11
YFR055W YFL031W 1.56479e-13 0.0120554 0.987945
YFR055W YBL103C 1.76759e-18 0.000437843 0.999562
YFR055W YGL209W 2.2222e-15 0.000917613 0.999082
YFR055W YGR249W 0.960796 0.0392043 1.23547e-15
YFR055W YPR065W 0.888373 0.111627 8.76133e-11
YFR055W YDR034C 3.24727e-13 0.0588441 0.941156
YFR055W YBL054W 2.8691e-20 0.000177017 0.999823
YFR055W YDL048C 1.37134e-29 4.81368e-06 0.999995
YFR055W YKR064W 1.54283e-08 0.247127 0.752873
YFR055W YOR113W 0.924704 0.0752957 1.16265e-12
YDL128W YEL009C 6.48218e-30 3.32174e-09 1
YDL128W YGL181W 2.07569e-17 0.00191541 0.998085
YDL128W YGR044C 5.85606e-21 0.000125647 0.999874
YDL128W YLR403W 7.3972e-17 0.000316161 0.999684
YDL128W YPL075W 0.975461 0.0245389 1.71479e-10
YDL128W YDL048C 1.06053e-20 0.000362261 0.999638
YHR090C YCR096C 5.10631e-33 1.83776e-07 1
YHR090C YPR104C 3.87969e-13 0.00969886 0.990301
YHR090C YDR463W 1.16727e-11 0.205514 0.794486
YHR090C YPL177C 2.14318e-17 0.123798 0.876202
YDR214W YEL009C 1.23345e-25 5.27153e-05 0.999947
YDR214W YGL181W 7.58899e-22 4.93334e-05 0.999951
YDR214W YCR065W 0.999841 0.000159298 1.39968e-19
YDR214W YGR044C 1.47954e-21 0.131265 0.868735
YDR214W YBL103C 0.996078 0.00392201 1.66541e-18
YDR214W YLR451W 0.993401 0.00659934 6.66778e-16
YDR214W YDL020C 8.86629e-33 2.76714e-06 0.999997
YDR214W YGR249W 1.76803e-15 0.0320117 0.967988
YDR214W YGL035C 1.04795e-18 0.0118347 0.988165
YDR214W YFL044C 3.59786e-22 0.000728564 0.999271
YDR214W YDL048C 1 2.29569e-08 2.3756e-37
YGR267C YCR096C 2.43782e-19 0.000532938 0.999467
YGR267C YEL009C 6.23732e-22 0.0366516 0.963348
YGR267C YGR044C 8.24762e-24 4.35836e-06 0.999996
YGR267C YIL101C 0.993902 0.00609834 1.94673e-16
YGR267C YFL021W 0.926138 0.0738623 3.13239e-12
YGR267C YBR083W 1.80545e-30 1.59002e-05 0.999984
YGR185C YCR097W 0.999841 0.000159475 6.70213e-22
YGR185C YEL009C 9.28184e-19 0.336767 0.663233
YGR185C YGL181W 1.0008e-22 6.44433e-06 0.999994
YGR185C YKL112W 2.83629e-16 0.000171142 0.999829
YGR185C YLR403W 0.997446 0.00255388 3.88544e-12
YGR185C YIL101C 1 1.32805e-09 2.5077e-35
YGR185C YJL110C 2.05412e-13 0.00123972 0.99876
YGR185C YBR112C 7.34812e-20 3.21914e-05 0.999968
YGR185C YFL021W 0.999999 1.00324e-06 2.43995e-20
YGR185C YDR266C 2.41962e-17 0.00168061 0.998319
YLR169W YOL108C 2.95489e-26 0.000119284 0.999881
YLR169W YDR520C 9.04288e-11 0.0554655 0.944534
YLR169W YPL248C 1.31371e-13 0.0379026 0.962097
YLR169W YLR182W 1.26179e-13 0.0152064 0.984794
YLR169W YHR206W 0.997875 0.00212516 5.22246e-14
YNL078W YKL185W 9.97545e-39 3.55983e-05 0.999964
YNL078W YBR083W 1.30876e-34 0.000325021 0.999675
YNL078W YNL068C 2.00099e-21 0.000259568 0.99974
YLR349W YFR034C 2.1288e-18 0.0279465 0.972054
YLR349W YJR147W 1.01969e-24 7.19459e-05 0.999928
YLR349W YIL101C 2.01403e-26 0.00114644 0.998854
YLR349W YKL109W 0.621946 0.378054 1.0109e-12
YLR349W YDR423C 5.16789e-17 0.325495 0.674505
YLR349W YBR182C 2.60934e-14 0.235437 0.764563
YOR262W YMR019W 0.77292 0.22708 6.80992e-12
YOR262W YKL112W 2.81985e-20 0.00169732 0.998303
YOR262W YNL103W 1.43884e-18 0.00932859 0.990671
YOR262W YML051W 3.96201e-16 0.0180314 0.981969
YOR262W YKL020C 0.917089 0.0829107 6.80684e-13
YOR262W YMR021C 1.1956e-14 0.101081 0.898919
YOR262W YPL038W 8.63162e-20 0.244941 0.755059
YOR262W YLR014C 5.71423e-17 0.00146636 0.998534
YML132W YKL062W 2.92281e-21 0.00138761 0.998612
YML132W YJR147W 0.998036 0.00196384 1.92536e-15
YML132W YDR026C 0.899983 0.100017 1.9882e-10
YML132W YCL067C 4.99327e-17 0.00487704 0.995123
YML132W YML051W 3.12033e-21 8.03484e-06 0.999992
YML132W YHL027W 5.00358e-18 0.000791741 0.999208
YML132W YMR021C 2.8118e-17 0.00534554 0.994654
YFL004W YBL005W 7.09029e-18 0.00103224 0.998968
YFL004W YBR049C 2.70557e-20 0.00124163 0.998758
YFL004W YCL066W 5.46778e-14 0.00585068 0.994149
YFL004W YPL230W 0.999921 7.92135e-05 1.09813e-30
YFL004W YKL032C 3.01773e-20 0.00612016 0.99388
YML008C YEL009C 6.7334e-27 1.41861e-07 1
YML008C YGL181W 3.24267e-20 0.000181165 0.999819
YML008C YMR037C 2.00132e-20 9.91287e-06 0.99999
YML008C YIL131C 5.27788e-20 1.45478e-06 0.999999
YML008C YLR228C 0.99082 0.00917974 3.64284e-17
YML008C YML007W 1.29565e-16 0.000352273 0.999648
YML008C YCR106W 0.999853 0.000146723 2.71655e-19
YML008C YFL044C 0.999966 3.35355e-05 1.70037e-15
YML008C YDL048C 0.999999 1.49277e-06 8.04765e-30
YML008C YDR266C 1.54001e-16 0.000287392 0.999713
YLR206W YLR256W 1.98987e-17 0.24717 0.75283
YLR206W YMR070W 2.24378e-27 0.0022404 0.99776
YLR206W YML007W 3.46195e-27 1.37791e-05 0.999986
YKR089C YGL096W 5.76259e-32 0.000684496 0.999316
YKR089C YML007W 2.83113e-23 0.0215263 0.978474
YKR089C YBR083W 5.98986e-41 7.42757e-07 0.999999
YKR089C YER169W 1.82786e-16 0.00249895 0.997501
YIL119C YCR097W 1.82331e-16 0.00389472 0.996105
YIL119C YKL062W 6.33924e-26 0.000420198 0.99958
YIL119C YCR065W 2.56493e-12 0.195544 0.804456
YIL119C YOR162C 0.701947 0.298053 8.14074e-10
YIL119C YIL101C 3.7517e-24 0.00252923 0.997471
YIL119C YKL043W 1.4605e-28 0.00016586 0.999834
YIL119C YGL035C 5.50186e-40 0.000298776 0.999701
YDR073W YCR096C 2.8325e-25 0.000931156 0.999069
YDR073W YOL028C 8.47185e-17 0.0199742 0.980026
YDR073W YGL181W 2.65757e-19 0.0774579 0.922542
YDR073W YBL005W 0.999936 6.43562e-05 1.58049e-22
YDR073W YDR043C 1.72089e-33 6.82691e-06 0.999993
YDR073W YOL067C 0.9573 0.0427 4.68226e-10
YGL139W YOL028C 2.46918e-17 0.00208462 0.997915
YGL139W YIL036W 0.991774 0.00822595 1.76046e-14
YGL139W YBL005W 0.921932 0.078068 3.69592e-13
YGL139W YLR098C 3.57028e-14 0.0273077 0.972692
YGL139W YHR206W 1.20585e-20 0.000246564 0.999753
YLR287C YPL230W 0.999965 3.48651e-05 1.5844e-39
YLR287C YPL202C 9.95982e-16 0.00365631 0.996344
YLR287C YLR183C 7.40743e-24 0.0021402 0.99786
YLR287C YBL054W 2.91711e-21 0.0073536 0.992646
YBR248C YEL009C 5.45171e-21 0.0241964 0.975804
YBR248C YJR060W 2.8108e-14 0.0204249 0.979575
YBR248C YPL230W 1 3.52118e-09 4.82904e-33
YBR248C YDR451C 5.71473e-13 0.173974 0.826026
YBR248C YBR083W 4.34408e-16 0.0718379 0.928162
YBR248C YDR423C 3.1714e-11 0.368176 0.631824
YBR248C YGL035C 7.5777e-12 0.0199019 0.980098
YBR248C YDR266C 3.59753e-12 0.0296672 0.970333
YGL140C YKL020C 3.67751e-25 0.000910188 0.99909
YGL140C YOL089C 2.38463e-32 4.5909e-05 0.999954
YDR079W YCR096C 4.70559e-26 0.000106296 0.999894
YDR079W YJR147W 0.999998 1.87585e-06 7.76361e-20
YDR079W YCL067C 9.09692e-18 0.018054 0.981946
YDR079W YDR451C 4.5889e-17 0.00231544 0.997685
YDR079W YHR206W 0.629648 0.370352 8.10735e-11
YDR079W YJL206C 2.76936e-19 1.23298e-05 0.999988
YER118C YER130C 7.89164e-17 0.283567 0.716433
YER118C YDR451C 6.49549e-22 0.03978 0.96022
YER118C YLR183C 1.51382e-38 4.05736e-11 1
YER118C YJL056C 0.782937 0.217063 4.0752e-12
YER118C YBL054W 2.01509e-36 1.19487e-05 0.999988
YNL162W YCR096C 3.71142e-30 5.07694e-08 1
YNL162W YEL009C 3.44349e-24 1.10978e-06 0.999999
YNL162W YGR288W 0.659938 0.340062 5.21484e-09
YNL162W YNL216W 1.04408e-13 0.00478799 0.995212
YNL162W YCR018C 1.98069e-10 0.0234246 0.976575
YNL162W YBL005W 0.995372 0.00462819 9.43328e-19
YNL162W YFL031W 3.30862e-12 0.0118337 0.988166
YNL162W YLR403W 0.999968 3.18911e-05 1.46972e-15
YNL162W YIL101C 0.999996 4.04232e-06 4.82269e-24
YNL162W YPL230W 0.999996 3.67423e-06 1.81171e-31
YNL162W YBR112C 1.66817e-12 0.00362904 0.996371
YNL162W YDR451C 1.11336e-15 0.0123271 0.987673
YNL162W YLR183C 7.41414e-13 0.0708771 0.929123
YNL162W YML076C 0.612244 0.387756 5.6002e-08
YNL162W YJL056C 0.999688 0.000312039 2.02539e-15
YNL162W YDL048C 0.999994 6.34965e-06 6.26997e-22
YNL162W YDR266C 3.08389e-14 0.00643125 0.993569
YNL162W YDR253C 0.999999 5.15072e-07 1.67488e-18
YNL162W YJL206C 2.36892e-31 3.75376e-13 1
YLL055W YER040W 9.96148e-19 0.000179217 0.999821
YLL055W YKL112W 0.964279 0.0357205 5.85093e-13
YLL055W YLR228C 4.20863e-13 0.00646381 0.993536
YLL055W YBR049C 0.975857 0.024143 5.50996e-12
YLL055W YIR017C 1.30127e-55 2.20506e-24 1
YLL055W YML007W 1.45464e-26 4.46996e-07 1
YLL055W YGL013C 9.0562e-15 0.000829826 0.99917
YLL055W YOR380W 7.13828e-16 0.000118147 0.999882
YLL055W YFL044C 2.4873e-14 0.0385814 0.961419
YML041C YJR147W 0.944439 0.0555608 2.07226e-15
YML041C YHL009C 5.77971e-17 0.182102 0.817898
YML041C YDR423C 4.20543e-24 0.0123686 0.987631
YML041C YMR021C 2.21405e-20 0.000293788 0.999706
YMR260C YOL108C 5.60176e-23 4.07818e-05 0.999959
YMR260C YEL009C 7.79331e-31 0.145559 0.854441
YMR260C YLR403W 0.981322 0.0186783 4.26751e-14
YMR260C YPL230W 0.999999 1.25785e-06 1.92841e-35
YMR260C YCR106W 0.945435 0.0545649 2.91237e-14
YMR260C YER184C 0.901023 0.098977 1.37158e-11
YMR260C YBR083W 2.92533e-16 0.000953914 0.999046
YMR260C YJL089W 0.999971 2.88567e-05 7.76779e-26
YMR260C YDL048C 0.999885 0.000115304 1.83027e-23
YMR260C YDR266C 6.37543e-12 0.00301302 0.996987
YMR260C YJL206C 8.95926e-20 0.000141525 0.999858
YOR060C YNL167C 2.34482e-13 0.0952364 0.904764
YOR060C YBL103C 2.62846e-19 0.0150026 0.984997
YOR060C YPR199C 8.55969e-23 0.000614226 0.999386
YMR321C YEL009C 5.03036e-21 8.3105e-05 0.999917
YMR321C YPL248C 2.04965e-10 0.0527443 0.947256
YMR321C YPR104C 1.90833e-13 0.0697991 0.930201
YMR321C YIL101C 1 6.0771e-08 1.40872e-35
YMR321C YPL230W 0.999988 1.2417e-05 1.47654e-46
YMR321C YJL110C 0.907829 0.0921706 1.71985e-08
YMR321C YPL177C 1.1668e-18 0.000389536 0.99961
YMR321C YMR021C 1.63458e-11 0.251293 0.748707
YMR321C YPR199C 3.41943e-19 8.42357e-05 0.999916
YMR321C YDR266C 1.08035e-16 0.000240853 0.999759
YJR015W YEL009C 1.49033e-26 0.00108877 0.998911
YJR015W YJR147W 1.80922e-19 0.183977 0.816023
YJR015W YML051W 4.39598e-19 0.000791894 0.999208
YJR015W YDR266C 3.01896e-20 0.0065614 0.993439
YDL170W YKL112W 3.25803e-13 0.13784 0.86216
YDL170W YDR026C 1.59091e-15 0.00218256 0.997817
YDL170W YDR463W 1.11186e-13 0.0073108 0.992689
YDL170W YBR297W 3.49189e-22 0.000453582 0.999546
YHR191C YKL062W 0.997872 0.00212815 1.33434e-14
YHR191C YGR044C 4.23803e-19 0.00761683 0.992383
YHR191C YKL038W 7.39109e-13 0.331996 0.668004
YHR191C YPL038W 2.49313e-20 0.0215637 0.978436
YHR191C YDR253C 4.39607e-14 0.255601 0.744399
YEL073C YGR288W 6.08193e-14 0.0100018 0.989998
YEL073C YDR043C 1.19059e-35 3.42679e-05 0.999966
YEL073C YER184C 1.95535e-15 0.188617 0.811383
YEL073C YJL089W 3.25683e-22 0.35975 0.64025
YML072C YKL015W 1.20718e-14 0.000342914 0.999657
YML072C YDR310C 5.65387e-12 0.0982255 0.901774
YML072C YKL112W 4.2826e-16 0.00293036 0.99707
YML072C YOR344C 0.97611 0.0238898 2.11878e-15
YML072C YKL185W 2.81411e-34 2.16689e-10 1
YML072C YDL106C 2.98924e-16 2.59551e-05 0.999974
YML072C YBR112C 8.06565e-19 0.00042299 0.999577
YML072C YDR451C 0.999974 2.57272e-05 1.57124e-17
YML072C YJL089W 0.995948 0.00405244 2.62432e-14
YML072C YNL068C 0.999935 6.51692e-05 9.4718e-14
YGR036C YCR097W 2.07071e-15 0.19692 0.80308
YGR036C YIR023W 0.896954 0.103046 7.56218e-09
YGR036C YGR044C 1.75243e-29 3.3419e-07 1
YGR036C YOR162C 0.889057 0.110943 2.93214e-11
YGR036C YMR182C 3.76267e-12 0.33017 0.66983
YGR036C YML051W 7.50994e-18 0.00635642 0.993644
YGR036C YLR014C 4.85969e-12 0.0148926 0.985107
YKL086W YFR034C 2.89647e-14 0.0741101 0.92589
YKL086W YBL005W 0.993867 0.00613275 1.85466e-12
YKL086W YIL101C 0.84624 0.15376 2.85108e-12
YKL086W YLR131C 2.31731e-14 0.0150048 0.984995
YKL086W YJL089W 5.70755e-18 7.22519e-05 0.999928
YKL086W YAL051W 5.8433e-15 0.00898312 0.991017
YKL086W YMR042W 1.09191e-16 2.97878e-06 0.999997
YKL086W YDR253C 0.670081 0.329919 2.46692e-09
YGL226W YGL073W 5.37696e-18 0.0221276 0.977872
YGL226W YPL230W 5.48273e-28 0.000368886 0.999631
YGL226W YER130C 0.995918 0.00408244 6.66223e-13
YGL226W YKL020C 0.988771 0.0112289 1.43865e-09
YGL226W YGL166W 1.39939e-19 0.0693761 0.930624
YGL226W YPL038W 4.77287e-21 0.00287684 0.997123
YGL226W YJL206C 4.9159e-16 0.115098 0.884902
YBR283C YEL009C 7.1387e-37 1.36066e-06 0.999999
YBR283C YBR049C 1.36532e-23 1.61971e-07 1
YBR283C YML051W 1.06608e-17 0.0192285 0.980771
YBR283C YMR043W 1.59356e-21 0.000201686 0.999798
YBR283C YJL089W 1 2.23486e-07 1.81779e-37
YBR283C YOR113W 0.999647 0.000353326 1.13484e-18
YDR450W YOL108C 5.01175e-21 7.38262e-05 0.999926
YDR450W YEL009C 3.06392e-23 3.3206e-06 0.999997
YDR450W YDR216W 5.91574e-11 0.00909504 0.990905
YDR450W YOR140W 0.999958 4.23369e-05 5.19849e-18
YDR450W YCR018C 4.10433e-13 0.0065424 0.993458
YDR450W YPL248C 2.01738e-08 0.268485 0.731515
YDR450W YNL103W 0.999107 0.0008928 1.32237e-14
YDR450W YGL071W 2.20702e-13 0.0125101 0.98749
YDR450W YIL101C 0.999934 6.55316e-05 9.2728e-22
YDR450W YPL230W 1 4.23343e-07 2.23917e-33
YDR450W YGL209W 1.03907e-12 0.000343433 0.999657
YDR450W YIR018W 0.999777 0.000223004 8.29476e-17
YDR450W YDR451C 2.54374e-18 0.000969223 0.999031
YDR450W YML076C 0.962229 0.0377714 3.59137e-11
YDR450W YPL038W 1.91282e-19 0.000130893 0.999869
YDR450W YOL089C 0.991173 0.00882679 1.6254e-13
YDR450W YDR266C 1.5105e-13 0.0023097 0.99769
YDR450W YOR113W 0.970714 0.0292861 1.36865e-11
YJR030C YPR196W 1.61221e-17 0.00994383 0.990056
YJR030C YLR182W 3.37078e-18 0.0008241 0.999176
YJR030C YLR183C 1.46964e-30 0.000859556 0.99914
YJR030C YDR081C 1.62908e-14 0.0136691 0.986331
YNL339C YOR140W 1.91283e-23 7.51133e-05 0.999925
YNL339C YLR228C 5.91941e-19 0.00244995 0.99755
YNL339C YML076C 1.27054e-15 0.00029347 0.999707
YNL339C YKL032C 7.63876e-32 4.6717e-10 1
YNL339C YAL051W 6.19214e-19 1.3649e-05 0.999986
YBR061C YIL101C 0.999931 6.87874e-05 3.71686e-21
YBR061C YPL230W 0.999312 0.000687848 5.17579e-28
YBR061C YDR451C 1.22344e-18 0.00447366 0.995526
YBR061C YGL166W 1.80991e-12 0.287394 0.712606
YBR061C YBL054W 1.52782e-23 0.000258048 0.999742
YBR061C YPR199C 3.4541e-16 0.00836393 0.991636
YBR061C YDR266C 4.71009e-15 0.00251376 0.997486
YAL036C YGR288W 0.696832 0.303168 5.62171e-10
YAL036C YKL112W 1.62557e-17 0.0186347 0.981365
YAL036C YFL031W 2.30631e-18 0.000464966 0.999535
YAL036C YIL101C 0.993517 0.00648291 1.57535e-20
YAL036C YGL209W 2.22344e-14 0.0310047 0.968995
YAL036C YIR017C 0.827745 0.172255 6.35535e-15
YAL036C YBL054W 9.16295e-23 0.00759631 0.992404
YAL036C YPL038W 1.05924e-18 0.00626255 0.993737
YAL036C YDR266C 1.46147e-15 0.0413574 0.958643
YKL082C YJR060W 2.00079e-21 0.0265209 0.973479
YKL082C YJR147W 7.56877e-18 0.250725 0.749275
YKL082C YPR104C 2.5727e-16 0.00686067 0.993139
YKL082C YKR099W 3.74507e-17 0.0941832 0.905817
YKL082C YJL089W 0.948634 0.0513662 3.90823e-21
YKL082C YJL056C 0.776471 0.223529 3.66339e-11
YKL082C YBL054W 1.49184e-31 0.000503897 0.999496
YGL010W YCR096C 3.89335e-24 4.6544e-05 0.999953
YGL010W YCR097W 1.37185e-33 4.78775e-06 0.999995
YGL010W YDL020C 3.16737e-24 0.0021392 0.997861
YGL010W YKL020C 0.74007 0.25993 2.12804e-09
YGL010W YGL013C 2.29389e-19 0.000505041 0.999495
YGL010W YLR182W 0.94249 0.0575097 5.92481e-10
YGL010W YBL054W 0.999851 0.000149028 2.24797e-28
YHR195W YGL181W 3.48268e-19 0.0624076 0.937592
YHR195W YPL230W 2.31535e-42 0.00645648 0.993544
YHR195W YGL035C 1.37325e-24 0.000393081 0.999607
YPR111W YDR049W 1.73401e-19 0.127397 0.872603
YPR111W YPL202C 2.87221e-35 1.51085e-09 1
YDR287W YER045C 1.37098e-16 0.0367857 0.963214
YDR287W YPL230W 1.5893e-40 0.000541093 0.999459
YDR287W YFL021W 9.10986e-19 0.00222845 0.997772
YDR287W YDR423C 2.15078e-18 6.33124e-06 0.999994
YMR002W YKR034W 0.651002 0.348998 4.78972e-11
YMR002W YGL181W 1.29473e-30 2.1945e-07 1
YMR002W YPL177C 4.42604e-22 0.000485974 0.999514
YMR002W YFL044C 3.73517e-14 0.0692384 0.930762
YMR002W YML113W 7.06281e-12 0.0504885 0.949512
YDR122W YMR164C 1.38214e-20 0.00156124 0.998439
YDR122W YDR026C 6.08573e-20 0.00981821 0.990182
YDR122W YHR006W 2.69442e-15 0.159593 0.840407
YDR122W YFL044C 7.96159e-19 0.141027 0.858973
YDR122W YBL054W 0.99943 0.000570133 2.19494e-28
YIL127C YCR096C 8.27058e-21 7.62825e-05 0.999924
YIL127C YIL131C 3.58719e-17 0.17802 0.82198
YIL127C YPL230W 0.999985 1.54455e-05 1.69855e-43
YIL127C YLR183C 2.84016e-21 0.0202407 0.979759
YIL127C YBL054W 6.04495e-26 7.90618e-06 0.999992
YBL068W YIL036W 1 4.68218e-09 1.32196e-24
YBL068W YMR037C 1.60259e-26 0.00106759 0.998932
YBL068W YFL031W 7.33749e-29 4.87973e-09 1
YBL068W YPL230W 1 1.48145e-07 4.00022e-42
YBL068W YDR049W 3.25548e-12 0.0992762 0.900724
YBL068W YIR017C 0.999997 2.8086e-06 9.49243e-24
YBL068W YBR033W 7.69013e-10 0.237825 0.762175
YBL068W YBL054W 1.65424e-26 0.000560276 0.99944
YBL068W YMR021C 4.74519e-19 1.65566e-05 0.999983
YBL068W YDR266C 1.57613e-17 0.000353036 0.999647
YMR281W YDR043C 3.85999e-21 0.0061527 0.993847
YMR281W YJL089W 1.34184e-17 0.0469396 0.95306
YMR281W YPL177C 1.20741e-15 0.03759 0.96241
YOR239W YGL181W 4.16669e-14 0.00806852 0.991931
YOR239W YCR065W 1.05174e-20 0.00108703 0.998913
YOR239W YDR026C 8.88206e-16 6.42078e-05 0.999936
YOR239W YBR049C 2.21158e-12 0.226124 0.773876
YOR239W YDR049W 4.49488e-20 0.00626704 0.993733
YOR239W YMR043W 1.45688e-14 0.0446912 0.955309
YOR239W YER028C 0.964624 0.0353761 3.59775e-10
YOR239W YDR421W 0.999687 0.000312556 2.23208e-13
YOR239W YDL048C 0.999983 1.70954e-05 3.53807e-25
YOR256C YNL167C 8.26851e-16 0.0503026 0.949697
YOR256C YNL027W 1.13056e-16 0.0209615 0.979038
YOR256C YML007W 5.10347e-18 0.0883492 0.911651
YOR256C YLR098C 9.42667e-13 0.019285 0.980715
YGR232W YCR096C 5.2173e-25 0.00179239 0.998208
YGR232W YGR044C 4.84853e-25 0.0128365 0.987164
YGR232W YML007W 1.12358e-17 0.0912659 0.908734
YGR232W YGL013C 6.93289e-16 0.0689457 0.931054
YGR232W YGL166W 2.5753e-19 0.111228 0.888772
YBR160W YGL181W 7.50273e-19 0.0109963 0.989004
YBR160W YPL230W 5.38034e-32 2.01972e-05 0.99998
YBR160W YDL106C 4.59815e-19 0.00679943 0.993201
YBR160W YJL110C 3.40938e-13 0.00280473 0.997195
YBR160W YKL020C 0.817593 0.182406 1.27157e-07
YBR160W YKL109W 0.981599 0.018401 2.4926e-11
YBR160W YDR451C 7.65637e-20 0.0236311 0.976369
YOR151C YKL038W 1.16923e-25 0.000153221 0.999847
YOR151C YBR049C 4.72576e-29 0.204687 0.795313
YOR151C YIL101C 1 3.43138e-15 8.94386e-43
YOR151C YNL027W 1.54666e-26 0.000188739 0.999811
YOR151C YPR199C 1 9.18538e-10 1.96308e-29
YOR151C YDR266C 8.18128e-34 2.02851e-06 0.999998
YPR025C YOL108C 1.01395e-24 0.000412274 0.999588
YPR025C YIL131C 0.982746 0.0172541 7.59031e-14
YPR025C YMR043W 4.94538e-13 0.0341828 0.965817
YPR025C YHL009C 8.83796e-16 0.00633975 0.99366
YPR025C YDR253C 2.62623e-17 0.0220436 0.977956
YLL064C YDR123C 7.61501e-19 0.100382 0.899618
YLL064C YER130C 1.91687e-33 0.000354655 0.999645
YLL064C YBR240C 1.57101e-28 0.00324061 0.996759
YOL123W YOL028C 3.80375e-18 0.00958288 0.990417
YOL123W YML099C 0.977486 0.0225138 1.84978e-11
YOL123W YIL036W 5.68882e-16 0.00198756 0.998012
YOL123W YCR065W 1.7605e-22 1.70072e-05 0.999983
YOL123W YIL101C 0.994644 0.00535592 3.19217e-30
YOL123W YMR070W 2.67686e-18 0.00454693 0.995453
YOL123W YML007W 2.41265e-23 7.97959e-06 0.999992
YOL123W YFL021W 0.999133 0.000866946 2.43089e-15
YOL123W YLR183C 2.66454e-25 0.00138756 0.998612
YOL123W YOR363C 0.943243 0.0567574 3.87087e-09
YKR088C YGR288W 6.72967e-22 0.0174361 0.982564
YKR088C YJR060W 0.999994 5.72427e-06 5.34248e-23
YKR088C YGR044C 4.97881e-36 1.63221e-07 1
YKR088C YFL031W 1.63131e-24 5.65498e-08 1
YKR088C YER130C 3.89947e-36 1.26723e-07 1
YKR088C YIR018W 0.999763 0.000236697 1.79941e-15
YKR088C YKL043W 0.999999 1.13267e-06 1.21022e-22
YKR088C YKL032C 6.70745e-29 9.7812e-05 0.999902
YLR121C YER045C 1.7016e-13 0.00357614 0.996424
YLR121C YIL101C 2.298e-23 0.119079 0.880921
YLR121C YDR146C 0.839359 0.160641 3.08468e-11
YLR121C YBR182C 1.44686e-21 0.00128447 0.998716
YLR121C YPL089C 2.09251e-13 0.0215618 0.978438
YJL186W YEL009C 2.54715e-23 4.05395e-07 1
YJL186W YCR065W 2.1504e-19 0.0109181 0.989082
YJL186W YMR037C 6.94376e-15 0.0696602 0.93034
YJL186W YDR043C 0.998824 0.00117563 2.27741e-20
YJL186W YBR112C 3.22697e-14 0.067013 0.932987
YJR084W YGL254W 1.30241e-16 0.0037239 0.996276
YJR084W YJL110C 1.20353e-19 0.00330059 0.996699
YJR084W YFL044C 2.01758e-16 0.059749 0.940251
YMR087W YCR018C 1.06416e-12 0.0365448 0.963455
YMR087W YCL067C 1.12274e-22 0.00224567 0.997754
YMR087W YGL096W 5.06231e-27 0.000597968 0.999402
YDR068W YER045C 1.46308e-12 0.31075 0.68925
YDR068W YJR060W 1.45013e-22 0.00337331 0.996627
YDR068W YGL209W 0.846328 0.153672 1.11565e-13
YDR068W YGL096W 5.70397e-20 0.0090344 0.990966
YDR068W YDR253C 3.6423e-18 0.0315875 0.968413
YKL080W YEL009C 3.26801e-19 0.17443 0.82557
YKL080W YGL181W 3.3183e-19 0.0260982 0.973902
YKL080W YOR162C 0.99994 6.04206e-05 3.36614e-16
YKL080W YMR182C 0.999993 7.4336e-06 3.04889e-18
YKL080W YFL031W 1.30054e-14 0.000615642 0.999384
YKL080W YMR280C 0.937681 0.0623189 2.36645e-12
YKL080W YML007W 3.90272e-12 0.187295 0.812705
YKL080W YJL089W 0.99911 0.000890139 1.46982e-19
YKL080W YDR034C 6.58951e-12 0.00850321 0.991497
YKL080W YDR266C 8.12461e-15 0.00108586 0.998914
YKL080W YKR064W 2.03228e-10 0.00744232 0.992558
YBL075C YFR034C 0.998965 0.00103502 3.08591e-18
YBL075C YLR256W 2.33811e-13 0.00463817 0.995362
YBL075C YML099C 0.998626 0.00137359 1.54547e-15
YBL075C YBL005W 0.999993 6.57618e-06 1.82983e-18
YBL075C YLR228C 9.88574e-10 0.0120136 0.987986
YBL075C YDR463W 9.67916e-10 0.046235 0.953765
YBL075C YOR344C 8.91421e-17 0.0748666 0.925133
YBL075C YBR049C 3.45655e-09 0.0417338 0.958266
YBL075C YGL209W 0.999827 0.000172942 7.00111e-16
YBL075C YDL020C 1.6498e-31 1.00135e-06 0.999999
YBL075C YCR106W 0.997944 0.00205603 3.93669e-18
YBL075C YGL013C 1.02604e-12 0.00350979 0.99649
YBL075C YJL089W 6.9181e-22 0.000242192 0.999758
YBL075C YFL044C 4.80232e-15 0.0010687 0.998931
YBL075C YBL054W 0.999626 0.000374198 9.6905e-25
YBL075C YBR240C 1.19212e-11 0.0100743 0.989926
YBL075C YLR098C 2.62717e-12 0.00351186 0.996488
YBL075C YDR253C 0.999744 0.000256214 3.105e-14
YBL075C YKR064W 0.755332 0.244667 3.03072e-07
YHR108W YIL131C 1.33568e-34 5.37383e-07 0.999999
YHR108W YMR016C 4.71682e-45 3.83674e-09 1
YHR108W YDR266C 7.57485e-50 9.90039e-15 1
YGL143C YGR044C 2.6593e-45 6.13238e-07 0.999999
YGL143C YBR297W 4.97068e-32 0.000381384 0.999619
YNL239W YNL216W 3.77196e-13 0.0598575 0.940142
YNL239W YLR228C 0.970829 0.0291712 1.85039e-10
YNL239W YLR013W 0.834555 0.165444 1.00767e-07
YNL239W YDL020C 2.88773e-26 9.34293e-06 0.999991
YNL239W YML051W 2.21401e-24 4.90072e-06 0.999995
YNL239W YML007W 3.20622e-14 0.106375 0.893625
YNL239W YLR131C 0.920016 0.0799841 4.50319e-12
YNL239W YBR297W 4.30971e-29 1.4885e-06 0.999999
YNL239W YPL177C 5.89598e-16 0.00729837 0.992702
YNL239W YMR016C 4.92897e-16 0.000262341 0.999738
YNL239W YBL054W 0.9995 0.000500377 3.34669e-20
YML053C YOL108C 1.03485e-14 0.0496683 0.950332
YML053C YCL067C 3.0235e-17 0.0288942 0.971106
YML053C YGL035C 9.18137e-26 0.0235088 0.976491
YML053C YDR266C 3.2378e-14 0.0164705 0.98353
YML053C YDR253C 2.20286e-17 4.41753e-05 0.999956
YIL022W YDR520C 0.997955 0.00204461 4.81535e-12
YIL022W YER040W 1.82012e-13 0.00788185 0.992118
YIL022W YFR034C 1.9678e-24 0.00763426 0.992366
YIL022W YGL181W 3.70154e-25 5.78958e-07 0.999999
YIL022W YML099C 9.46831e-15 0.38264 0.61736
YIL022W YIL036W 2.44531e-19 0.00354806 0.996452
YIL022W YIL131C 4.04798e-16 0.000855594 0.999144
YIL022W YGL162W 6.93323e-12 0.339452 0.660548
YIL022W YJL056C 0.993065 0.0069347 3.0594e-13
YIL022W YOL089C 0.964629 0.0353714 5.39273e-11
YDR224C YCR096C 2.35321e-36 1.25164e-07 1
YDR224C YEL009C 4.05265e-32 4.28693e-11 1
YDR224C YDR216W 2.34952e-14 0.000678041 0.999322
YDR224C YLR403W 1 8.01648e-09 4.57732e-19
YDR224C YMR280C 0.998864 0.00113586 1.47075e-13
YDR224C YJL110C 7.96244e-16 7.41965e-05 0.999926
YDR224C YKL109W 1.32473e-16 4.82544e-05 0.999952
YDR224C YCR106W 0.999537 0.000462633 6.68917e-18
YDR224C YDR451C 3.99233e-30 3.06459e-07 1
YDR224C YBR297W 0.999971 2.86665e-05 9.17025e-22
YDR224C YLR183C 2.85002e-18 0.000921512 0.999078
YDR224C YML076C 0.800678 0.199322 2.59554e-11
YDR224C YFL044C 0.998583 0.00141745 7.09596e-15
YDR224C YDL048C 0.999998 2.45214e-06 2.69179e-27
YDR224C YDR266C 4.05116e-15 3.45299e-05 0.999965
YDR224C YJL206C 1.74553e-27 1.32869e-09 1
YER171W YIL101C 0.999271 0.000728869 6.1333e-28
YER171W YKR099W 1.31713e-23 0.103485 0.896515
YER171W YHR178W 3.59085e-26 0.0285818 0.971418
YER171W YHR206W 3.79647e-19 0.0963266 0.903673
YER171W YDR266C 8.39818e-14 0.35665 0.64335
YDL010W YOL108C 8.30927e-29 0.000458468 0.999542
YDL010W YLR403W 0.98949 0.0105097 5.36727e-15
YDL010W YDR043C 2.16821e-28 0.0493215 0.950679
YDL010W YHL009C 1.38801e-15 0.09225 0.90775
YNL141W YOL108C 8.19566e-23 4.62852e-05 0.999954
YNL141W YIL036W 0.999756 0.00024359 4.35123e-16
YNL141W YMR037C 6.43848e-19 0.0200846 0.979915
YNL141W YBL005W 0.999998 1.63306e-06 7.40267e-25
YNL141W YOR162C 0.997262 0.00273813 3.89564e-14
YNL141W YFL031W 4.02707e-19 0.000172606 0.999827
YNL141W YIL101C 1 5.52437e-08 1.47002e-26
YNL141W YNL027W 4.92883e-26 2.67952e-06 0.999997
YNL141W YML081W 3.50604e-16 0.000531634 0.999468
YNL141W YGL209W 1.08906e-18 0.000103794 0.999896
YNL141W YIR017C 0.634732 0.365268 2.36778e-15
YNL141W YDR423C 0.991931 0.00806856 2.23535e-17
YNL141W YHL027W 9.19531e-22 9.67523e-05 0.999903
YNL141W YBL054W 1.09309e-47 3.06711e-14 1
YNL141W YHR206W 2.50488e-18 8.33388e-05 0.999917
YNL141W YOR113W 0.999997 3.0878e-06 1.11609e-17
YHR078W YCR018C 9.30892e-22 0.000404947 0.999595
YHR078W YER111C 3.76895e-20 0.0738542 0.926146
YHR078W YER184C 1.74801e-46 2.0732e-07 1
YDR270W YBR297W 1.86918e-18 0.00871525 0.991285
YDR270W YJL089W 1.73177e-25 0.00167792 0.998322
YDR270W YDR423C 7.68547e-12 0.0211491 0.978851
YDR270W YDL056W 1.18745e-13 0.037214 0.962786
YDR067C YCR096C 6.00035e-26 9.35592e-05 0.999906
YDR067C YLR403W 0.990325 0.00967499 4.76309e-12
YDR067C YDL106C 5.57181e-16 0.0114871 0.988513
YDR067C YGL166W 1.74779e-17 0.237623 0.762377
YDR067C YDR253C 4.69799e-23 0.00755745 0.992443
YIL026C YNL167C 0.999296 0.000703783 3.44022e-11
YIL026C YML099C 5.51813e-16 0.0440059 0.955994
YIL026C YER111C 4.98343e-20 0.00031416 0.999686
YIL026C YLR183C 4.97603e-27 1.65827e-05 0.999983
YIL026C YAL051W 9.1485e-15 0.0188942 0.981106
YOR098C YOR140W 2.05016e-17 0.0650041 0.934996
YOR098C YCR065W 7.45503e-19 0.104877 0.895123
YOR098C YML081W 2.8747e-18 0.00296811 0.997032
YGR009C YGL181W 2.51163e-18 0.347987 0.652013
YGR009C YNL027W 4.32923e-12 0.269978 0.730022
YGR009C YJL110C 6.60308e-15 0.157732 0.842268
YGR009C YFL044C 7.54031e-20 0.0299821 0.970018
YCR003W YOL108C 1.21249e-52 3.12054e-09 1
YCR003W YHR084W 1.2575e-35 7.96701e-09 1
YCR003W YCL067C 2.81831e-37 4.22018e-11 1
YCR003W YKL185W 0.989083 0.0109166 5.10726e-15
YCR003W YKL109W 8.72849e-41 2.62901e-12 1
YCR003W YMR016C 0.994565 0.00543458 2.13271e-20
YCR003W YBR240C 0.999997 2.7952e-06 6.32119e-20
YCR003W YJL206C 1.66404e-36 1.35781e-06 0.999999
YGL122C YJR060W 1.37992e-18 0.130833 0.869167
YGL122C YKL032C 1.7091e-31 6.63638e-07 0.999999
YGL122C YPL038W 7.03519e-21 0.000132165 0.999868
YLR268W YOL108C 5.06872e-29 3.11514e-05 0.999969
YLR268W YLR403W 1 2.76846e-08 3.42698e-15
YLR268W YBR049C 5.03428e-22 0.000167594 0.999832
YLR268W YBR297W 1 4.9436e-08 1.03371e-23
YLR268W YHL009C 2.00035e-19 0.00324844 0.996752
YLR268W YJL056C 0.9087 0.0913001 7.44361e-12
YLR268W YPR199C 9.03249e-19 0.00310208 0.996898
YLR268W YKR064W 6.55548e-19 0.180252 0.819748
YER160C YLR256W 1.52716e-82 8.42815e-24 1
YER160C YBL005W 6.99863e-181 3.5319e-46 1
YER160C YJL110C 1 3.3131e-07 2.90373e-18
YER160C YLR182W 6.30884e-27 2.13085e-05 0.999979
YER160C YER169W 4.2852e-26 1.16575e-09 1
YEL055C YCR065W 7.89144e-21 0.000552929 0.999447
YEL055C YPR104C 1.57738e-20 0.00021564 0.999784
YEL055C YPL230W 1 2.58693e-07 3.52453e-44
YEL055C YOR380W 0.998264 0.00173618 1.12208e-12
YEL055C YDR213W 2.35057e-16 0.0206243 0.979376
YEL055C YAL051W 2.17984e-16 0.000630921 0.999369
YJL205CA YER111C 2.48787e-23 1.29801e-05 0.999987
YJL205CA YGL096W 2.60566e-33 0.0136265 0.986373
YJL205CA YPR196W 3.54046e-23 0.0322026 0.967797
YLR387C YJR060W 4.48051e-29 0.00397871 0.996021
YLR387C YML007W 2.43264e-30 8.57261e-05 0.999914
YLR387C YFL044C 1.15875e-21 0.000947504 0.999052
YPR183W YKR034W 0.9999 9.99765e-05 2.50554e-16
YPR183W YLR256W 7.89526e-15 0.0124329 0.987567
YPR183W YBL005W 0.999999 1.01864e-06 5.04068e-25
YPR183W YDR259C 0.998705 0.00129466 4.87968e-19
YPR183W YER130C 0.978773 0.0212275 1.35702e-13
YPR183W YML051W 3.6632e-17 0.262617 0.737383
YPR183W YLR183C 2.85367e-28 1.69375e-06 0.999998
YPR183W YDR423C 7.02362e-20 3.43637e-06 0.999997
YPR183W YGL166W 1.05156e-27 2.64017e-08 1
YPR183W YKL032C 7.27754e-22 0.000119962 0.99988
YGR012W YGR044C 3.88033e-26 0.000912476 0.999088
YGR012W YGL073W 4.68697e-22 0.000335743 0.999664
YGR012W YKL109W 0.790321 0.209679 6.67733e-13
YGR012W YPL038W 5.26373e-15 0.344728 0.655272
YGL253W YEL009C 3.4804e-16 0.00835471 0.991645
YGL253W YOR140W 0.994433 0.0055673 1.5219e-10
YGL253W YNL216W 3.81448e-12 0.0268213 0.973179
YGL253W YIL131C 1.61028e-11 0.0175914 0.982409
YGL253W YFL031W 4.59106e-11 0.160935 0.839065
YGL253W YBR049C 2.32866e-13 0.0022922 0.997708
YGL253W YIL101C 0.997691 0.00230923 1.49214e-18
YGL253W YGL209W 1.7145e-15 0.000214846 0.999785
YGL253W YIR017C 0.997684 0.00231574 2.5938e-16
YGL253W YKR099W 0.979122 0.0208782 3.21967e-11
YGL253W YOR028C 4.1139e-15 1.09837e-05 0.999989
YGL253W YMR043W 2.01657e-13 0.00114121 0.998859
YGL253W YJL089W 0.998789 0.00121132 9.55729e-17
YGL253W YMR016C 3.07337e-14 0.00346739 0.996533
YGL253W YMR042W 0.958897 0.0411034 3.29432e-11
YGL253W YPL038W 0.96886 0.0311405 4.97889e-12
YOL076W YKL112W 2.67335e-14 0.11562 0.88438
YOL076W YIL101C 0.99435 0.00565005 1.34654e-25
YOL076W YKR099W 3.03365e-16 0.258284 0.741716
YOL076W YOL089C 1.18175e-16 0.0343915 0.965608
YOL076W YDR266C 5.73858e-20 0.00148182 0.998518
YDR233C YEL009C 2.61095e-28 5.13558e-07 0.999999
YDR233C YDR216W 3.98765e-14 0.051994 0.948006
YDR233C YOR140W 0.997196 0.00280437 4.30494e-15
YDR233C YMR037C 4.55278e-18 0.00714746 0.992853
YDR233C YJR060W 0.999576 0.000423798 5.18635e-22
YDR233C YOR162C 0.999831 0.000169451 3.32218e-17
YDR233C YDR463W 6.7348e-16 0.00178135 0.998219
YDR233C YFL031W 4.76916e-20 0.013927 0.986073
YDR233C YBL103C 0.999697 0.000303023 5.09269e-16
YDR233C YHR006W 0.990568 0.00943161 1.0029e-12
YDR233C YMR280C 0.999973 2.74657e-05 8.23183e-17
YDR233C YBR112C 2.387e-19 0.00321658 0.996783
YDR233C YML027W 2.53252e-18 5.49779e-05 0.999945
YDR233C YBL054W 8.48405e-19 4.67848e-05 0.999953
YDR233C YDR266C 2.27318e-15 0.000350283 0.99965
YEL040W YEL009C 7.2514e-23 0.000298361 0.999702
YEL040W YPR104C 4.18521e-13 0.0261514 0.973849
YEL040W YIL101C 0.984157 0.0158426 2.6499e-24
YEL040W YGL209W 8.10987e-12 0.0189249 0.981075
YEL040W YGL096W 0.999425 0.0005746 2.73213e-22
YEL040W YIR017C 0.852471 0.147529 2.69245e-16
YEL040W YJL089W 0.980782 0.0192181 1.86773e-20
YEL040W YML027W 2.76344e-15 0.00559522 0.994405
YEL040W YKL043W 2.23785e-20 9.47422e-06 0.999991
YEL040W YDR266C 1.38482e-15 0.000229394 0.999771
YER074W YEL009C 1.21126e-39 1.53994e-08 1
YER074W YIL036W 0.999991 9.49405e-06 3.48106e-18
YER074W YCR018C 1.56527e-17 0.000800365 0.9992
YER074W YBL005W 0.998927 0.00107298 1.72308e-16
YER074W YBR049C 1.13092e-20 0.000322045 0.999678
YER074W YIL101C 0.999998 1.59354e-06 1.02123e-31
YER074W YMR070W 2.86477e-27 0.000184471 0.999816
YER074W YIR017C 0.999947 5.34707e-05 7.97698e-26
YER074W YMR016C 3.48248e-21 0.00521136 0.994789
YER074W YAL051W 5.32025e-16 0.00723528 0.992765
YER074W YDR266C 6.2094e-25 0.00016836 0.999832
YER074W YOR113W 0.999779 0.00022119 3.12769e-22
YGR206W YER045C 3.09945e-12 0.284698 0.715302
YGR206W YJR147W 0.999904 9.6063e-05 1.2727e-21
YGR206W YGR044C 2.85051e-23 0.000168645 0.999831
YGR206W YCL067C 3.4791e-23 8.61498e-06 0.999991
YGR206W YJL206C 2.6186e-22 3.53876e-05 0.999965
YER152C YFR034C 3.84829e-20 0.0308603 0.96914
YER152C YGL181W 4.42452e-32 1.65226e-05 0.999983
YER152C YJR147W 3.2596e-23 0.0113724 0.988628
YER152C YIL101C 4.76741e-22 0.00641225 0.993588
YER152C YBR182C 1.96702e-15 0.00295747 0.997043
YCL033C YCR096C 4.03067e-14 0.159591 0.840409
YCL033C YGR044C 1.53463e-20 0.00281068 0.997189
YCL033C YIL101C 1.06272e-35 2.28591e-06 0.999998
YCL033C YKL185W 0.999962 3.78685e-05 1.30491e-17
YCL033C YPL202C 0.928352 0.0716479 4.83074e-09
YCL033C YGL166W 1.4743e-19 0.000919316 0.999081
YCL033C YPL038W 9.29913e-17 0.0445673 0.955433
YCR045C YMR019W 1.29409e-11 0.0300798 0.96992
YCR045C YCR018C 5.4479e-24 3.74238e-06 0.999996
YCR045C YJR147W 5.80828e-19 0.0137045 0.986296
YCR045C YBR182C 1.74803e-24 0.000843934 0.999156
YKL163W YOL028C 0.998282 0.00171833 2.13748e-14
YKL163W YML099C 0.799542 0.200458 9.84235e-08
YKL163W YGR044C 3.03224e-28 6.44676e-08 1
YKL163W YMR182C 2.07546e-20 5.10804e-05 0.999949
YKL163W YOR344C 1.16765e-16 0.154967 0.845033
YKL163W YKL185W 3.82593e-30 4.61863e-11 1
YKL163W YDL020C 1.83883e-20 0.100707 0.899293
YKL163W YML051W 4.6815e-22 4.08219e-07 1
YKL163W YBR112C 3.08346e-14 0.00703025 0.99297
YKL163W YBR033W 3.79106e-10 0.124649 0.875351
YKL163W YLR182W 0.999426 0.000574186 5.79967e-18
YKL163W YJL089W 2.69526e-16 0.00309123 0.996909
YKL163W YOL089C 0.744023 0.255977 3.32084e-10
YCR079W YIL101C 7.14416e-30 0.00163205 0.998368
YCR079W YPL230W 6.22496e-41 7.85345e-05 0.999921
YCR079W YFL021W 1.6808e-17 0.00519356 0.994806
YPR149W YCR096C 1.45467e-19 2.41353e-05 0.999976
YPR149W YEL009C 4.92949e-27 1.91487e-08 1
YPR149W YDR216W 3.28793e-19 4.12445e-07 1
YPR149W YDR310C 0.999863 0.000136925 1.10868e-12
YPR149W YMR037C 1.29009e-20 0.000144336 0.999856
YPR149W YIR023W 7.2343e-08 0.217266 0.782734
YPR149W YGL071W 0.999824 0.000175748 2.24876e-14
YPR149W YPL230W 5.50033e-35 6.07646e-08 1
YPR149W YER184C 1 3.21636e-08 2.79747e-18
YPR149W YBR297W 1 4.0475e-07 1.81208e-25
YPR149W YBR033W 7.28935e-19 6.09162e-06 0.999994
YPR149W YOR028C 2.57652e-25 8.76442e-05 0.999912
YPR149W YLR183C 0.999971 2.85932e-05 1.05144e-20
YPR149W YHL009C 0.999681 0.000318865 3.22808e-15
YPR149W YPL177C 1.19743e-27 7.80235e-08 1
YPR149W YKL043W 2.9479e-34 1.04114e-09 1
YPR149W YER108C 0.999997 3.304e-06 5.55983e-22
YPR149W YFL044C 3.13772e-23 3.98947e-07 1
YPR149W YBL054W 0.999999 5.69948e-07 1.057e-25
YNL306W YCR096C 5.11322e-24 0.000303698 0.999696
YNL306W YGR044C 6.96288e-20 0.0113688 0.988631
YNL306W YLR183C 3.67882e-14 0.133447 0.866553
YNL306W YGL166W 4.7597e-16 0.268424 0.731576
YNL306W YJL206C 2.86164e-11 0.381851 0.618149
YHR030C YGL181W 3.02988e-22 0.00663494 0.993365
YHR030C YDL020C 2.76531e-28 1.2979e-05 0.999987
YHR030C YER130C 1.57974e-27 2.48272e-05 0.999975
YHR030C YMR016C 6.39915e-17 0.0146868 0.985313
YHR030C YHL027W 1.23134e-16 0.0624475 0.937552
YHR030C YGL035C 2.19509e-13 0.00772999 0.99227
YDR384C YEL009C 2.09796e-22 0.000304903 0.999695
YDR384C YER040W 8.62888e-14 0.0119817 0.988018
YDR384C YKL062W 0.997033 0.00296714 2.43972e-15
YDR384C YMR037C 3.26827e-14 0.0294337 0.970566
YDR384C YER111C 3.9787e-11 0.0555969 0.944403
YDR384C YGL096W 0.993122 0.00687777 4.19232e-15
YDR384C YML007W 0.944503 0.0554966 6.36096e-12
YDR384C YDR451C 7.35595e-20 0.00484529 0.995155
YDR384C YJL089W 3.72833e-10 0.0777514 0.922249
YDR384C YCR040W 4.72176e-15 0.00788434 0.992116
YDR384C YGL162W 1.23141e-13 0.0111309 0.988869
YGR124W YOL108C 0.999999 9.56955e-07 8.66131e-20
YGR124W YEL009C 3.59695e-37 2.79644e-06 0.999997
YGR124W YGL181W 2.93822e-24 1.58782e-06 0.999998
YGR124W YJR060W 6.43624e-23 3.52599e-06 0.999996
YGR124W YNL103W 0.999825 0.000174769 1.29691e-16
YGR124W YDR259C 0.999807 0.000192538 3.56725e-16
YGR124W YPL230W 0.999989 1.09317e-05 7.05223e-39
YGR124W YER130C 4.56324e-20 0.00056721 0.999433
YGR124W YML007W 7.12817e-14 0.138803 0.861197
YGR124W YGL013C 1.31376e-16 0.00238783 0.997612
YGR124W YFL021W 0.99903 0.000969777 1.8106e-17
YGR124W YNL068C 0.999615 0.000385009 1.65403e-14
YGR124W YMR016C 9.30001e-35 8.55542e-08 1
YGR124W YDR266C 3.27517e-20 0.000473928 0.999526
YCR031C YOL108C 9.11155e-15 0.000728606 0.999271
YCR031C YEL009C 4.05107e-24 0.00125074 0.998749
YCR031C YCR018C 2.33871e-07 0.265243 0.734757
YCR031C YJR147W 2.11469e-13 0.0166859 0.983314
YCR031C YBL005W 0.998537 0.00146313 2.57903e-20
YCR031C YNL103W 0.848803 0.151197 1.96619e-10
YCR031C YIL101C 0.995918 0.0040824 6.78931e-22
YCR031C YDR259C 0.998535 0.00146541 8.11023e-15
YCR031C YPL230W 0.999979 2.13826e-05 6.6453e-33
YCR031C YBR112C 2.06535e-12 0.00652635 0.993474
YCR031C YCR106W 0.951179 0.0488213 2.9267e-14
YCR031C YBR033W 2.61971e-10 0.00417583 0.995824
YCR031C YML027W 2.53025e-10 0.0532499 0.94675
YCR031C YDL048C 0.999618 0.000381851 2.73973e-22
YCR031C YJL206C 2.79542e-15 0.000156756 0.999843
YIL123W YCR096C 0.978326 0.0216737 1.39683e-14
YIL123W YEL009C 8.91817e-25 6.65388e-05 0.999933
YIL123W YCR065W 2.52943e-20 8.09484e-05 0.999919
YIL123W YJR147W 6.2829e-16 0.0474625 0.952538
YIL123W YIL131C 1.86571e-16 0.000194149 0.999806
YIL123W YKR099W 0.99509 0.00491032 4.41953e-13
YIL123W YBR297W 0.99007 0.00993014 5.61757e-19
YIL123W YBR033W 6.97058e-11 0.0150883 0.984912
YIL123W YMR016C 5.04669e-20 0.00413161 0.995868
YIL123W YOR363C 0.640932 0.359068 2.71075e-09
YOR163W YGL181W 1.13303e-20 0.00193168 0.998068
YOR163W YGR044C 2.23032e-20 0.0033574 0.996643
YOR163W YML007W 7.13349e-14 0.0386311 0.961369
YOR163W YJL089W 0.998951 0.00104894 1.735e-13
YOR163W YMR016C 0.986195 0.0138054 6.34499e-16
YOR163W YPL038W 8.29142e-21 0.000219508 0.99978
YJL178C YOL108C 1.81713e-25 6.69377e-05 0.999933
YJL178C YIL036W 0.98817 0.0118298 3.22768e-12
YJL178C YBR049C 3.43973e-18 0.000161886 0.999838
YJL178C YMR280C 0.854326 0.145674 7.87593e-11
YJL178C YDR259C 0.708313 0.291687 2.36043e-10
YJL178C YLR183C 2.76157e-17 0.000201165 0.999799
YJL178C YML027W 2.07053e-23 0.000429565 0.99957
YJL178C YPR199C 3.14279e-20 0.0342165 0.965783
YNR038W YKL038W 0.998527 0.00147324 7.60315e-14
YNR038W YML081W 3.10569e-23 0.0014788 0.998521
YNR038W YCL067C 0.99829 0.00170989 6.70845e-20
YNR038W YBL054W 5.24092e-38 0.05922 0.94078
YNR038W YHR206W 7.04842e-20 0.0209385 0.979061
YNR038W YDR266C 1.18477e-22 0.000113003 0.999887
YDL192W YOL108C 1.06745e-15 0.00283021 0.99717
YDL192W YCR097W 2.72178e-15 0.0201416 0.979858
YDL192W YEL009C 5.64511e-30 2.87351e-05 0.999971
YDL192W YOR032C 0.972924 0.0270755 1.2125e-08
YDL192W YMR182C 0.662911 0.337089 8.65e-10
YDL192W YOR344C 2.74238e-14 0.00131034 0.99869
YDL192W YIL101C 0.999521 0.000479164 7.07831e-21
YDL192W YHR006W 0.925705 0.0742946 8.09558e-09
YDL192W YCR106W 0.980998 0.0190024 2.39027e-13
YDL192W YLR183C 2.73915e-14 0.00220565 0.997794
YDL192W YGL166W 3.16386e-10 0.256746 0.743254
YDL192W YDL048C 0.999988 1.2225e-05 1.51991e-24
YDL192W YDR266C 1.65849e-12 0.000825712 0.999174
YDL192W YOL067C 0.83253 0.16747 8.19347e-10
YIL109C YNL216W 4.56358e-12 0.204171 0.795829
YIL109C YCR065W 1.96177e-19 0.0150292 0.984971
YIL109C YLR403W 1.09325e-13 0.111163 0.888837
YIL109C YDR259C 0.999182 0.000817761 9.04395e-14
YIL109C YKL032C 2.34044e-19 0.00187 0.99813
YGL257C YIL036W 1 6.51879e-09 4.97297e-22
YGL257C YCR018C 8.28862e-13 5.53432e-06 0.999994
YGL257C YKL112W 2.54922e-29 1.07725e-09 1
YGL257C YLR228C 1.65338e-35 2.77948e-16 1
YGL257C YKL185W 1.64125e-37 1.94656e-10 1
YGL257C YDR049W 1.96578e-35 1.50655e-11 1
YGL257C YBR297W 1 1.45946e-10 5.78109e-32
YGL257C YLR182W 1.33158e-23 0.00196693 0.998033
YFL066C YDR310C 1.28562e-09 0.199871 0.800129
YFL066C YCR065W 1.0092e-17 0.0442648 0.955735
YFL066C YBL005W 1.73088e-20 0.000193622 0.999806
YFL066C YKL038W 9.83104e-13 0.0683649 0.931635
YFL066C YMR182C 8.65055e-13 0.0461546 0.953845
YFL066C YFL044C 1.09415e-17 5.05475e-05 0.999949
YER099C YEL009C 1.35146e-26 2.65865e-06 0.999997
YER099C YNL167C 0.99998 1.95199e-05 1.20342e-17
YER099C YGR044C 7.9151e-43 3.72131e-08 1
YER099C YBR049C 4.91012e-24 0.0157404 0.98426
YER099C YPL177C 4.64226e-36 5.97245e-05 0.99994
YER099C YLR014C 1.5114e-21 0.0108955 0.989104
YPR163C YGR288W 0.998677 0.00132279 7.31305e-20
YPR163C YFL031W 8.14916e-17 0.0446694 0.955331
YPR163C YLR403W 0.956765 0.0432354 6.17602e-09
YPR163C YBR049C 1.22805e-15 0.00671947 0.993281
YPR163C YDR259C 0.943461 0.0565389 1.21246e-09
YPR163C YIR017C 0.951691 0.0483095 1.12145e-13
YPR163C YKR099W 4.5495e-16 0.00348697 0.996513
YPR163C YJL089W 0.998021 0.00197895 8.70017e-20
YPR163C YKL043W 6.39855e-14 0.0774447 0.922555
YPR163C YMR016C 1.98731e-22 0.00406813 0.995932
YPR163C YPL038W 9.30283e-17 0.0272711 0.972729
YPR163C YDR266C 4.77721e-17 0.00312314 0.996877
YDR268W YGL181W 1.07939e-22 4.56388e-05 0.999954
YDR268W YDR207C 1.63338e-19 0.00370961 0.99629
YDR268W YBR112C 0.74394 0.25606 1.05738e-09
YDR268W YDR451C 8.42668e-30 1.09923e-06 0.999999
YDR268W YHL009C 5.8177e-20 0.000705078 0.999295
YDR268W YNL068C 0.999888 0.00011215 8.0595e-17
YDR268W YKR064W 1.9807e-13 0.012586 0.987414
YIL138C YOR140W 0.998349 0.00165056 8.41126e-17
YIL138C YOL028C 8.54436e-13 0.0107529 0.989247
YIL138C YLR256W 1.21399e-11 0.0708748 0.929125
YIL138C YNL216W 0.99457 0.00542992 6.55147e-15
YIL138C YMR182C 1 1.8188e-07 6.56408e-24
YIL138C YBR049C 4.43578e-12 0.057344 0.942656
YIL138C YDL020C 2.56836e-22 0.00179825 0.998202
YIL138C YKL020C 0.996949 0.00305085 1.06335e-12
YIL138C YBR112C 1.13113e-10 0.253668 0.746332
YIL138C YBR297W 0.999612 0.000387901 9.53872e-18
YIL138C YOR028C 7.29154e-14 0.289461 0.710539
YIL138C YHR178W 0.995442 0.00455801 3.60891e-15
YIL138C YGL166W 6.92513e-21 2.16355e-05 0.999978
YIL138C YDR266C 7.63405e-14 0.0132953 0.986705
YIL138C YDR253C 1.39612e-16 0.00192198 0.998078
YOL064C YOL108C 1.61916e-18 4.83166e-05 0.999952
YOL064C YMR037C 4.72812e-16 0.0084117 0.991588
YOL064C YBL103C 1.71205e-17 0.000361727 0.999638
YOL064C YIL101C 0.999993 7.18401e-06 6.91968e-23
YOL064C YGR249W 0.993984 0.00601566 5.18922e-14
YOL064C YBR033W 0.999146 0.000853947 2.40968e-16
YOL064C YBR083W 0.999952 4.81727e-05 3.36028e-18
YOL064C YDR034C 7.26212e-12 0.0497215 0.950278
YOL064C YKL032C 2.76852e-17 0.0459601 0.95404
YOL064C YPR199C 9.43501e-18 0.00275473 0.997245
YOL064C YDR253C 7.06416e-23 0.000497969 0.999502
YMR129W YML081W 7.58329e-20 0.00213453 0.997865
YMR129W YGL096W 0.988554 0.0114461 8.21721e-15
YMR129W YKR099W 2.38742e-19 0.00844684 0.991553
YMR129W YDR423C 0.718823 0.281177 3.60822e-14
YMR129W YLR098C 6.72375e-14 0.120364 0.879636
YMR129W YHR206W 1.394e-17 0.0066477 0.993352
YLR153C YCR018C 6.32631e-13 0.0100613 0.989939
YLR153C YOR162C 0.991756 0.00824357 8.42419e-18
YLR153C YFL031W 4.31683e-17 0.0069543 0.993046
YLR153C YBR049C 1.19802e-20 2.66928e-06 0.999997
YLR153C YDR259C 0.999995 5.48467e-06 7.10719e-20
YLR153C YGL096W 0.933531 0.0664693 1.99744e-16
YLR153C YML027W 1.20546e-19 1.07855e-05 0.999989
YLR153C YER028C 0.766706 0.233294 6.83944e-11
YLR153C YMR016C 1.22181e-23 0.000267817 0.999732
YLR153C YPR199C 0.999999 1.20816e-06 6.41119e-23
YLR153C YDR266C 1.10601e-19 2.9268e-09 1
YOL128C YCR096C 1.9278e-18 0.0103732 0.989627
YOL128C YEL009C 1.83094e-17 0.000269832 0.99973
YOL128C YJR060W 9.0002e-20 3.76075e-08 1
YOL128C YBR182C 5.05272e-17 0.000207654 0.999792
YOL128C YBL054W 5.19007e-19 1.78188e-05 0.999982
YOL128C YPR199C 6.79627e-14 0.028299 0.971701
YLR074C YEL009C 3.27656e-24 0.000239483 0.999761
YLR074C YGR288W 0.994861 0.00513875 4.07144e-16
YLR074C YMR182C 2.70417e-20 0.00243255 0.997567
YLR074C YDR463W 0.765 0.234999 7.25636e-08
YLR074C YDR123C 0.993458 0.00654183 2.06134e-09
YLR074C YPL230W 1 1.53075e-10 1.26064e-41
YLR074C YKL020C 0.999385 0.000614638 3.49324e-11
YLR074C YBR112C 7.30326e-19 0.000106083 0.999894
YLR074C YKR099W 5.71098e-18 0.0152033 0.984797
YLR074C YGL166W 1.55111e-27 6.58528e-09 1
YLR074C YBL054W 1.77687e-33 2.37313e-05 0.999976
YLR074C YMR021C 3.48089e-14 0.0466612 0.953339
YLR074C YJL206C 1.05284e-16 0.000109659 0.99989
YPL204W YDR520C 0.999968 3.19243e-05 3.92737e-14
YPL204W YJL110C 5.34315e-24 0.00262331 0.997377
YPL204W YPL202C 2.7375e-19 0.00231572 0.997684
YPL204W YBR112C 3.75916e-23 0.0209671 0.979033
YPL204W YMR043W 8.22744e-28 2.02881e-06 0.999998
YPL204W YMR021C 2.98221e-17 0.000175795 0.999824
YDL004W YCR097W 1.04222e-18 0.000828506 0.999171
YDL004W YEL009C 6.61362e-26 0.154523 0.845477
YDL004W YOL028C 0.999526 0.000474424 8.2343e-18
YDL004W YBL103C 0.999752 0.000247718 2.68144e-21
YDL004W YCL067C 4.11517e-13 0.0480897 0.95191
YDL004W YDL020C 1.75912e-19 0.00475209 0.995248
YDL004W YKL109W 2.72715e-22 0.000249682 0.99975
YDL004W YGL166W 6.82018e-27 0.00169791 0.998302
YDL004W YKR064W 0.851833 0.148167 1.13744e-07
YKL002W YOL108C 8.99858e-25 0.00580478 0.994195
YKL002W YCR096C 2.93514e-22 0.272817 0.727183
YKL002W YJR060W 3.0433e-21 0.106296 0.893704
YKL002W YML007W 2.68879e-21 0.00153645 0.998464
YNL130C YMR037C 8.24946e-17 0.0961691 0.903831
YNL130C YKL038W 0.947083 0.0529174 2.69503e-11
YNL130C YNL027W 6.57779e-16 0.00337357 0.996626
YNL130C YKR099W 0.999947 5.31602e-05 5.40562e-17
YNL130C YMR042W 1.76404e-13 0.22492 0.77508
YNL130C YDR266C 1.74396e-16 0.00536501 0.994635
YER100W YGL181W 6.23663e-23 0.000537563 0.999462
YER100W YLR403W 0.999198 0.000802312 3.36171e-18
YER100W YDL020C 3.83746e-23 6.55383e-05 0.999934
YER100W YKL109W 0.999906 9.41835e-05 1.15939e-13
YER100W YPL177C 8.15258e-23 0.000144275 0.999856
YER100W YER108C 3.12026e-19 0.0175774 0.982423
YER100W YDR266C 1.90755e-13 0.0360333 0.963967
YDR228C YER111C 1.22608e-12 0.372905 0.627095
YDR228C YDR207C 5.58016e-21 0.00521095 0.994789
YDR228C YDL020C 8.28809e-29 0.000454216 0.999546
YDR228C YHR206W 1.22142e-18 0.0186816 0.981318
YMR110C YLR256W 1.90439e-14 0.0306813 0.969319
YMR110C YMR164C 2.27078e-10 0.0327528 0.967247
YMR110C YJR147W 0.999838 0.000161516 7.57644e-19
YMR110C YDL020C 1.80048e-21 0.000948373 0.999052
YMR110C YML007W 6.1421e-14 0.0387884 0.961212
YMR110C YKR099W 0.998041 0.0019594 4.16625e-14
YMR110C YOR380W 2.89596e-12 0.0146879 0.985312
YMR110C YBL054W 0.999991 9.04819e-06 2.38515e-22
YMR110C YDL048C 5.34712e-31 3.3518e-12 1
YFL048C YEL009C 4.78514e-20 0.387993 0.612007
YFL048C YGR044C 2.67932e-25 0.000105599 0.999894
YFL048C YMR182C 0.996912 0.00308809 5.60682e-15
YFL048C YFL044C 2.60026e-28 5.84294e-06 0.999994
YLR024C YKL015W 1.39737e-18 0.0736306 0.926369
YLR024C YJL089W 5.49124e-31 0.00213281 0.997867
YKR026C YGR288W 0.930226 0.0697742 4.57568e-12
YKR026C YKL185W 4.32095e-22 0.011845 0.988155
YKR026C YGL096W 0.997977 0.00202342 1.82799e-19
YKR026C YLR183C 1.88203e-20 0.0823059 0.917694
YKR026C YBL054W 7.61338e-27 0.00107885 0.998921
YKR026C YMR021C 1.01301e-18 0.000691847 0.999308
YKR026C YPR199C 1.801e-13 0.141886 0.858114
YNL091W YNL027W 2.22861e-28 0.00147394 0.998526
YNL091W YLR131C 7.49589e-25 0.101082 0.898918
YNL091W YOR113W 1.1831e-23 0.0923111 0.907689
YLL024C YMR019W 0.999352 0.000647556 8.13304e-18
YLL024C YOL108C 0.998452 0.00154819 1.60237e-24
YLL024C YKR034W 0.999998 1.99705e-06 8.88088e-27
YLL024C YNL216W 3.36172e-16 0.000397039 0.999603
YLL024C YKL112W 4.11063e-15 0.00213581 0.997864
YLL024C YGR044C 4.49071e-22 1.39363e-07 1
YLL024C YNL103W 1 1.91075e-07 5.05596e-23
YLL024C YBL103C 0.999999 6.39774e-07 3.33165e-31
YLL024C YMR070W 3.37045e-18 5.84321e-06 0.999994
YLL024C YDR049W 2.81222e-19 8.3722e-07 0.999999
YLL024C YDL020C 2.75999e-22 1.99866e-06 0.999998
YLL024C YGL096W 0.998402 0.00159751 4.97055e-23
YLL024C YML007W 3.91353e-12 0.000814224 0.999186
YLL024C YKR099W 0.999999 7.13246e-07 1.47193e-21
YLL024C YBR297W 0.999919 8.11685e-05 3.28476e-30
YLL024C YFL044C 1.04983e-21 0.000376056 0.999624
YLL024C YDR253C 0.998599 0.00140057 5.42606e-21
YLR347C YGL181W 0.999992 7.77392e-06 2.32809e-17
YLR347C YNL216W 6.65853e-25 0.000412918 0.999587
YLR347C YLR403W 8.51163e-36 5.82004e-07 0.999999
YLR347C YDR266C 8.34628e-35 2.27025e-08 1
YGL187C YOL108C 9.29216e-17 0.0296867 0.970313
YGL187C YCR097W 3.22739e-23 0.00335302 0.996647
YGL187C YEL009C 6.15281e-29 2.20376e-07 1
YGL187C YDR216W 2.00735e-14 0.0161247 0.983875
YGL187C YKL062W 3.65053e-15 0.0343984 0.965602
YGL187C YLR256W 0.980918 0.0190819 1.69279e-12
YGL187C YNL216W 8.06757e-13 0.0539505 0.94605
YGL187C YGR044C 2.50279e-20 0.000441165 0.999559
YGL187C YOR162C 0.991007 0.00899341 2.78898e-15
YGL187C YLR228C 0.990385 0.00961534 6.54797e-14
YGL187C YMR280C 0.751867 0.248133 3.2222e-08
YGL187C YCL067C 2.76212e-17 0.00123112 0.998769
YGL187C YDL020C 0.999891 0.000109452 6.7187e-16
YGL187C YKL109W 3.40741e-32 3.47433e-06 0.999997
YGL187C YBR083W 0.999993 6.91984e-06 8.01862e-22
YGL187C YPR199C 2.18158e-16 0.0184773 0.981523
YNL136W YNL103W 4.29982e-20 0.000527135 0.999473
YNL136W YDR049W 3.9117e-20 0.00110151 0.998898
YNL136W YDR253C 1.8165e-23 0.00141515 0.998585
YDL058W YDR310C 1.64514e-16 0.0289657 0.971034
YDL058W YPR104C 4.06691e-22 0.00208698 0.997913
YDL058W YPL177C 0.991092 0.00890809 1.35901e-17
YDL058W YDL056W 7.03997e-30 5.5475e-05 0.999945
YBL057C YCR096C 6.38547e-27 0.00418718 0.995813
YBL057C YGL181W 1.17339e-19 0.00411322 0.995887
YBL057C YKL109W 0.997628 0.00237174 4.37781e-15
YBL057C YPL038W 2.50597e-28 0.0241615 0.975839
YKR035C YOL108C 6.08308e-32 3.41032e-09 1
YKR035C YCR096C 6.38773e-33 4.10513e-07 1
YKR035C YLR403W 0.999999 7.35163e-07 2.3456e-16
YKR035C YDR049W 1.72983e-12 0.0438381 0.956162
YKR035C YML007W 5.32495e-15 0.0333066 0.966693
YKR035C YMR043W 5.87347e-20 5.99491e-07 0.999999
YKR035C YGL162W 4.16141e-17 0.000466716 0.999533
YBL087C YKR034W 0.868003 0.131997 7.43245e-14
YBL087C YEL009C 7.99177e-24 9.85504e-05 0.999901
YBL087C YCR018C 7.20101e-11 0.016865 0.983135
YBL087C YDR207C 0.997925 0.00207505 5.26862e-13
YBL087C YDR259C 0.998092 0.00190847 3.03007e-14
YBL087C YPL230W 0.993822 0.00617825 1.30881e-27
YBL087C YGL096W 0.992506 0.00749355 3.3456e-16
YBL087C YIR017C 0.999987 1.31935e-05 3.39075e-18
YBL087C YPL202C 0.999607 0.000393133 7.93187e-14
YBL087C YBR112C 9.63781e-16 7.34605e-05 0.999927
YBL087C YDR451C 7.44059e-22 3.14604e-05 0.999969
YBL087C YBR033W 1.0652e-07 0.249305 0.750695
YBL087C YBR083W 8.45472e-20 7.20365e-05 0.999928
YBL087C YGL162W 6.38728e-10 0.36427 0.63573
YBL087C YPL038W 8.47371e-23 4.73374e-06 0.999995
YBL087C YDR266C 2.10968e-14 0.00356328 0.996437
YBL087C YJL206C 6.91814e-26 2.74286e-10 1
YBL087C YOR113W 0.999948 5.17589e-05 4.10652e-18
YDR024W YDR216W 1.21816e-15 0.103935 0.896065
YDR024W YKL062W 0.99168 0.00831953 2.88721e-18
YDR024W YCR018C 5.08559e-16 0.00292464 0.997075
YDR024W YJR147W 7.65934e-15 0.198707 0.801293
YDR024W YBL005W 0.825475 0.174525 1.36733e-14
YDR024W YDR026C 1.08987e-18 0.00051715 0.999483
YDR024W YIR017C 0.99935 0.000649583 1.06323e-17
YDR541C YGR044C 8.85202e-32 2.70407e-09 1
YDR541C YKL038W 0.999966 3.38555e-05 7.70156e-17
YDR541C YER130C 3.71102e-19 0.00981341 0.990187
YDR541C YLR183C 1.30244e-17 0.000556593 0.999443
YDR541C YDR421W 5.14507e-28 3.72439e-07 1
YFL034CA YOL108C 4.14775e-20 0.00178416 0.998216
YFL034CA YEL009C 3.20917e-15 0.00199151 0.998008
YFL034CA YGL071W 9.33524e-20 0.00124339 0.998757
YFL034CA YPL230W 1 4.75026e-10 5.41975e-53
YFL034CA YGR249W 0.965602 0.0343979 3.95656e-14
YFL034CA YGL162W 7.89839e-15 0.0114652 0.988535
YFL034CA YBL054W 3.55673e-27 0.00160285 0.998397
YGR118W YOL108C 3.92915e-30 4.64704e-07 1
YGR118W YEL009C 2.11182e-41 1.2219e-11 1
YGR118W YDR216W 2.27489e-15 0.00467535 0.995325
YGR118W YGR288W 0.946877 0.0531228 7.84175e-13
YGR118W YCR018C 4.18003e-11 0.0118389 0.988161
YGR118W YBL005W 0.999484 0.000516428 6.40886e-20
YGR118W YIL101C 0.987481 0.0125194 9.3972e-15
YGR118W YMR280C 0.998917 0.00108274 1.34629e-14
YGR118W YPL230W 0.999967 3.25457e-05 1.25864e-27
YGR118W YGL209W 1.9035e-13 0.000302151 0.999698
YGR118W YDR049W 0.686438 0.313562 9.27325e-08
YGR118W YCR106W 0.976317 0.0236831 4.18587e-12
YGR118W YDR451C 3.88471e-17 0.000190063 0.99981
YGR118W YDL048C 0.99936 0.000639629 6.00451e-23
YGR118W YDR266C 5.46178e-13 0.00820542 0.991795
YGR118W YJL206C 4.09079e-31 3.47106e-08 1
YOL049W YHR084W 9.43664e-14 0.0702447 0.929755
YOL049W YMR182C 0.992609 0.00739131 1.18268e-16
YOL049W YML051W 1.41272e-13 0.108753 0.891247
YOL049W YML007W 1.07856e-28 7.23871e-05 0.999928
YOL049W YMR043W 2.35167e-19 0.000342417 0.999658
YOL049W YJL056C 0.957327 0.0426735 1.67495e-11
YJR044C YCR096C 1.35674e-27 6.51087e-06 0.999993
YJR044C YKL062W 1.04566e-18 0.0179047 0.982095
YJR044C YLR228C 0.92857 0.0714303 1.34984e-12
YJR044C YML007W 3.66505e-20 0.0415984 0.958402
YJR044C YKR099W 0.983833 0.0161672 4.42339e-14
YJR044C YGL166W 6.53729e-22 0.0603536 0.939646
YMR088C YNL167C 1.00405e-15 0.00311112 0.996889
YMR088C YOR344C 1.25044e-27 5.21047e-06 0.999995
YMR088C YML081W 1.47997e-12 0.237044 0.762956
YMR088C YHL027W 2.83128e-15 0.146869 0.853131
YMR088C YDR213W 0.971096 0.028904 4.34102e-10
YMR088C YJL206C 3.44293e-11 0.0942847 0.905715
YIL083C YGR044C 3.65617e-27 0.000644678 0.999355
YIL083C YCL067C 1.20193e-14 0.293067 0.706933
YIL083C YLR183C 3.89247e-14 0.00123525 0.998765
YIL083C YPL177C 1.44453e-16 0.192094 0.807906
YOR124C YLR256W 7.58051e-22 0.0273297 0.97267
YOR124C YML007W 1.5252e-28 2.70964e-05 0.999973
YOR124C YML076C 6.35133e-11 0.209043 0.790957
YOR124C YOR113W 4.2856e-22 0.105206 0.894794
YHR133C YOL108C 3.4072e-41 4.80166e-08 1
YHR133C YDR520C 3.19326e-19 0.0155159 0.984484
YHR133C YJR147W 2.00958e-29 0.000183409 0.999817
YHR133C YMR182C 0.991395 0.00860473 2.0876e-09
YHR133C YFL031W 1.59167e-17 0.000100289 0.9999
YHR133C YIL101C 0.999865 0.000135419 2.30866e-25
YHR133C YIR017C 0.997814 0.00218602 1.4391e-16
YHR133C YDR451C 2.22785e-40 2.60289e-08 1
YHR133C YLR183C 2.25052e-24 0.0164966 0.983503
YGR024C YCR096C 8.00888e-27 1.74203e-06 0.999998
YGR024C YFL031W 8.37164e-19 0.151751 0.848249
YGR024C YCL067C 7.47472e-19 1.63052e-05 0.999984
YGR024C YPL230W 0.999999 1.30401e-06 4.5157e-17
YGR024C YIR018W 0.976475 0.0235246 7.20021e-11
YGR024C YBR083W 2.2268e-24 0.000110492 0.99989
YGR024C YPR199C 1.24894e-17 0.00247336 0.997527
YDR127W YKL015W 1.03877e-12 0.0331406 0.966859
YDR127W YCR018C 2.8999e-15 0.0152208 0.984779
YDR127W YCL067C 0.973913 0.0260866 5.46519e-16
YDR127W YDR081C 3.17472e-14 0.0432218 0.956778
YML097C YML099C 1.68336e-16 0.0241423 0.975858
YML097C YJR060W 1.44406e-21 0.0237495 0.97625
YML097C YPL230W 0.999799 0.000201116 1.90116e-29
YML097C YPL202C 9.00773e-10 0.296566 0.703434
YML097C YKR099W 8.47646e-19 0.00189419 0.998106
YNL051W YOL108C 8.50546e-20 0.291599 0.708401
YNL051W YGR044C 3.61508e-23 0.00547551 0.994524
YNL051W YMR182C 0.661604 0.338396 2.44796e-13
YNL051W YNL027W 6.28161e-16 0.300033 0.699967
YNL051W YDR266C 1.26897e-15 0.089328 0.910672
YNL059C YNL167C 1.67472e-20 0.00511233 0.994888
YNL059C YOL028C 7.29805e-17 0.045495 0.954505
YNL059C YKL112W 1.13126e-28 4.29927e-05 0.999957
YNL059C YNL103W 4.31114e-27 0.00560818 0.994392
YNL059C YHR124W 0.874298 0.125702 7.00399e-13
YLR033W YHR084W 1.15466e-22 0.000836077 0.999164
YLR033W YPL202C 1.69236e-16 0.046685 0.953315
YLR023C YKL062W 4.1561e-22 0.000836237 0.999164
YLR023C YBR297W 7.99426e-33 2.39006e-07 1
YLR023C YGL166W 0.997286 0.00271381 1.47124e-17
YLR023C YER169W 4.70607e-13 0.129341 0.870659
YHL040C YPL248C 3.15313e-13 0.00302765 0.996972
YHL040C YGR044C 0.999998 2.01972e-06 2.34902e-25
YHL040C YOR162C 0.997576 0.00242353 2.31699e-14
YHL040C YHR084W 3.49465e-15 0.00633653 0.993663
YHL040C YDR463W 1.46113e-15 0.000235071 0.999765
YHL040C YGL071W 2.42123e-25 5.15571e-06 0.999995
YHL040C YKL185W 3.5859e-21 0.0001269 0.999873
YHL040C YIR018W 5.16127e-18 9.47447e-05 0.999905
YHL040C YML007W 6.774e-26 1.47274e-08 1
YHL040C YCR106W 9.10193e-19 0.00687611 0.993124
YHL040C YLR131C 0.906971 0.0930293 8.4676e-11
YHL040C YBR297W 1.01558e-23 0.000468047 0.999532
YHL040C YBR083W 0.999998 2.00723e-06 6.38413e-29
YHL040C YPL038W 0.99987 0.000129762 1.60179e-22
YBL098W YCR018C 2.87378e-11 0.113809 0.886191
YBL098W YPL230W 0.975306 0.0246944 2.38242e-16
YBL098W YDR451C 4.83544e-20 0.000808201 0.999192
YBL098W YGL035C 3.0994e-16 0.000582071 0.999418
YBL098W YKR064W 2.9494e-13 0.0168649 0.983135
YPR180W YCR096C 5.36663e-23 0.000102299 0.999898
YPR180W YGL181W 3.3078e-26 0.000247882 0.999752
YPR180W YHR006W 1.03035e-11 0.304095 0.695905
YPR180W YPL177C 1.12731e-29 5.12645e-12 1
YJL196C YMR037C 1.61698e-27 0.000117182 0.999883
YJL196C YDR123C 0.995712 0.00428833 2.44199e-11
YJL196C YPL230W 1.12e-34 1.30166e-08 1
YJL196C YKL109W 0.939111 0.060889 1.20472e-11
YJL196C YLR183C 7.1359e-26 1.21963e-05 0.999988
YJL196C YPR199C 8.24835e-17 0.376021 0.623979
YJL196C YDR266C 4.26428e-19 0.000162764 0.999837
YCR053W YKR034W 0.998311 0.00168942 6.16681e-15
YCR053W YLR256W 6.44531e-12 0.14826 0.85174
YCR053W YJR147W 3.15268e-26 5.84549e-05 0.999942
YCR053W YBR049C 3.29569e-16 0.0365825 0.963418
YCR053W YLR183C 4.50854e-32 0.0301505 0.969849
YDL074C YDR026C 1.77962e-23 0.00204102 0.997959
YDL074C YIL101C 0.999128 0.000872304 4.56994e-27
YDL074C YDR266C 4.10752e-26 0.000126407 0.999874
YDL074C YDL056W 1.76926e-24 0.0158176 0.984182
YHR114W YDR423C 9.61474e-25 0.0021718 0.997828
YHR114W YOR113W 6.92186e-20 0.00364374 0.996356
YPR010C YIL131C 9.94703e-16 0.0287259 0.971274
YPR010C YDR259C 0.998944 0.00105617 1.15522e-15
YPR010C YBL054W 1.30121e-27 0.000576133 0.999424
YPR010C YDR266C 3.3835e-16 0.00919185 0.990808
YPR010C YDR081C 5.09858e-11 0.397379 0.602621
YGR257C YGL181W 9.5587e-19 0.0325068 0.967493
YGR257C YML051W 2.76299e-16 0.000258659 0.999741
YGR257C YDR423C 1.40016e-18 0.0777249 0.922275
YGR257C YMR042W 1.42577e-16 0.26922 0.73078
YJL112W YJR060W 2.02482e-25 0.000344919 0.999655
YJL112W YJL110C 3.82549e-22 0.00161101 0.998389
YJL112W YML007W 9.4355e-20 0.00327314 0.996727
YJL112W YBR297W 4.03139e-19 0.056007 0.943993
YBR036C YEL009C 7.62747e-17 0.089593 0.910407
YBR036C YGR044C 4.17678e-31 1.49125e-05 0.999985
YBR036C YFL031W 7.52966e-19 0.00397521 0.996025
YBR036C YML051W 1.16011e-25 6.79145e-09 1
YBR036C YNL068C 0.991132 0.0088682 2.95234e-15
YBR036C YHL027W 3.5097e-20 0.00156599 0.998434
YPL092W YLR256W 2.3535e-14 0.00441231 0.995588
YPL092W YGR044C 2.41944e-22 5.87024e-05 0.999941
YPL092W YKL038W 0.962619 0.0373815 3.32102e-16
YPL092W YER111C 3.91399e-11 0.274611 0.725389
YPL092W YCL067C 0.780325 0.219675 2.18408e-14
YPL092W YBR297W 5.80465e-39 4.96491e-08 1
YPL092W YMR016C 2.23952e-17 0.00578986 0.99421
YPL092W YGL166W 0.999091 0.000909278 1.26447e-18
YPL092W YDL048C 4.25864e-37 5.89711e-06 0.999994
YPL092W YPL038W 6.97493e-16 0.0534591 0.946541
YPL092W YOL067C 0.709708 0.290292 4.29923e-11
YDR282C YBL005W 1.07589e-19 0.267761 0.732239
YDR282C YPL230W 3.33739e-37 0.121074 0.878926
YDR282C YHL009C 4.47838e-19 0.00887369 0.991126
YDR282C YFL044C 1.67807e-18 0.0852753 0.914725
YPL227C YGL181W 1.07794e-19 0.000734297 0.999266
YPL227C YMR037C 6.06093e-24 0.000417307 0.999583
YPL227C YOR162C 0.914993 0.0850072 4.57019e-11
YPL227C YGR249W 0.995835 0.00416479 3.51411e-15
YPL227C YFL021W 0.906282 0.0937185 1.71e-12
YPL227C YFL044C 0.862509 0.137491 6.89466e-13
YPL227C YBL054W 4.54952e-33 3.08439e-06 0.999997
YPL227C YDR266C 2.68863e-21 6.98024e-05 0.99993
YPL227C YDR253C 4.37373e-20 5.35891e-05 0.999946
YMR184W YOL108C 2.97204e-22 0.00126558 0.998734
YMR184W YPL230W 2.69242e-29 0.000101598 0.999898
YMR184W YGL209W 0.982143 0.0178574 6.64967e-13
YMR184W YIR017C 2.72843e-16 0.118011 0.881989
YMR184W YPL038W 2.28141e-15 0.05515 0.94485
YBL081W YMR043W 3.21097e-21 0.0137646 0.986235
YBL081W YBL054W 4.06663e-44 9.20528e-06 0.999991
YBL081W YHR206W 7.75153e-26 0.000280012 0.99972
YLR160C YOL108C 3.18492e-17 0.0111089 0.988891
YLR160C YKR034W 2.20933e-19 0.00213186 0.997868
YLR160C YNL216W 0.985782 0.0142175 8.477e-12
YLR160C YJR147W 0.998099 0.00190087 5.25107e-16
YLR160C YBL005W 2.61832e-48 7.38816e-10 1
YLR160C YER111C 0.93023 0.0697698 1.80187e-08
YLR160C YOL116W 0.996952 0.00304839 1.75753e-12
YLR160C YML051W 1.90792e-13 0.00174177 0.998258
YLR160C YDL170W 0.989146 0.0108542 2.38134e-13
YLR160C YHR124W 4.07234e-11 0.0577762 0.942224
YLR160C YPL177C 1.77257e-22 0.000108844 0.999891
YLR160C YML076C 8.89671e-12 0.0290503 0.97095
YLR160C YGL035C 0.843598 0.156402 3.02276e-10
YLR160C YBL054W 0.990209 0.00979079 2.17534e-15
YLR160C YDL048C 7.14353e-30 0.000183338 0.999817
YHR194W YKL038W 2.52782e-19 0.00485936 0.995141
YHR194W YMR182C 2.46179e-23 0.00365728 0.996343
YHR194W YOL116W 1.62643e-30 1.78143e-05 0.999982
YHR194W YBL054W 0.997481 0.0025188 1.54312e-22
YHR037W YIL036W 2.70792e-21 0.00181445 0.998186
YHR037W YJR147W 0.97724 0.02276 1.06752e-15
YHR037W YFL044C 8.21894e-18 0.0440187 0.955981
YMR072W YOL108C 4.85923e-27 0.000147126 0.999853
YMR072W YGL181W 1.73482e-21 0.000154755 0.999845
YMR072W YJR147W 0.999904 9.64831e-05 4.27373e-19
YMR072W YLR228C 0.995225 0.00477514 1.65099e-15
YMR072W YCL067C 2.57286e-22 0.00084151 0.999158
YMR072W YMR070W 1.06491e-20 0.000211579 0.999788
YMR072W YKR099W 0.999938 6.18937e-05 3.99002e-13
YMR072W YHR206W 0.999022 0.000978372 4.74663e-12
YMR072W YDR266C 7.83104e-19 0.000890172 0.99911
YDR152W YGR288W 0.853261 0.146739 3.926e-13
YDR152W YBR049C 1.06321e-13 0.0338441 0.966156
YDR152W YPL230W 0.999951 4.9496e-05 1.3545e-38
YDR152W YGL166W 7.99754e-17 0.00162198 0.998378
YDR152W YMR021C 1.33505e-15 0.000367848 0.999632
YDR152W YPL038W 2.83722e-18 0.023962 0.976038
YDR152W YPR199C 7.16194e-14 0.00191222 0.998088
YDR152W YDR266C 2.39226e-14 0.00390784 0.996092
YDR152W YOR113W 0.994829 0.00517129 1.67956e-12
YDR216W YMR280C 3.93717e-27 3.59562e-05 0.999964
YDR216W YDL020C 1.97436e-34 7.44691e-07 0.999999
YDR216W YPL177C 0.973848 0.0261522 1.80227e-13
YDR216W YER169W 7.25068e-15 0.00967134 0.990329
YDR216W YAL051W 3.34211e-14 0.0304605 0.969539
YCR082W YCR096C 1.03125e-28 0.000213181 0.999787
YCR082W YEL009C 1.20192e-30 1.79262e-07 1
YCR082W YPL248C 0.871095 0.128905 1.67871e-12
YCR082W YJR147W 0.999999 1.36866e-06 1.88291e-21
YCR082W YGR044C 3.0774e-24 0.000931228 0.999069
YCR082W YCL066W 0.992172 0.00782839 3.56327e-10
YCR082W YCL067C 3.01938e-23 0.00159267 0.998407
YCR082W YDR146C 0.911374 0.088626 2.66164e-11
YCR082W YJL206C 8.95257e-31 2.26671e-08 1
YNL090W YDR451C 3.79195e-18 0.178916 0.821084
YNL090W YLR183C 2.23135e-20 0.000300145 0.9997
YNL090W YGL166W 1.17722e-20 0.151797 0.848203
YNL090W YDL048C 0.997201 0.0027985 1.39673e-24
YNL090W YPR199C 3.70313e-22 0.00330129 0.996699
YPL252C YOL108C 3.52802e-23 0.000700583 0.999299
YPL252C YEL009C 2.40184e-20 0.00187775 0.998122
YPL252C YJR147W 2.30826e-21 0.00830661 0.991693
YPL252C YDR463W 0.982884 0.0171164 1.13741e-12
YPL252C YGL071W 2.78699e-21 8.48303e-05 0.999915
YPL252C YBL103C 2.89569e-15 0.0634841 0.936516
YPL252C YDL020C 0.999996 3.82295e-06 9.59872e-26
YPL252C YML007W 0.996641 0.00335858 5.26844e-15
YPL252C YGL162W 2.87276e-15 0.0386434 0.961357
YPL252C YDR213W 0.979476 0.0205236 2.19999e-09
YPL252C YPL038W 1.73857e-27 5.90179e-06 0.999994
YNL049C YKL015W 5.75183e-17 0.05759 0.94241
YNL049C YER045C 0.998937 0.00106341 2.74914e-15
YNL049C YLR228C 6.46043e-19 0.225439 0.774561
YNL049C YNL027W 1.95367e-24 0.00173806 0.998262
YNL049C YHR206W 1.79231e-25 0.00156902 0.998431
YDL073W YKR034W 0.997916 0.0020837 4.4656e-14
YDL073W YDR026C 5.83384e-28 4.9754e-06 0.999995
YDL073W YLR451W 1.01379e-32 2.2807e-07 1
YDL073W YBR033W 1.92217e-19 0.00019785 0.999802
YDL073W YKR064W 1.13153e-17 0.00257215 0.997428
YNL108C YBR049C 1.88289e-15 0.200744 0.799256
YNL108C YGL013C 0.868651 0.131349 5.15578e-10
YNL108C YLR183C 3.64528e-27 0.00012657 0.999873
YNL108C YGL162W 4.59676e-15 0.0814671 0.918533
YNL108C YPR199C 1.55865e-22 0.00474483 0.995255
YKL085W YEL009C 2.13862e-19 0.000645699 0.999354
YKL085W YKL062W 1.40818e-11 0.00551563 0.994484
YKL085W YGL181W 2.94601e-17 0.000315109 0.999685
YKL085W YLR013W 0.868728 0.131271 2.06836e-07
YKL085W YBL103C 0.96821 0.0317903 9.77027e-13
YKL085W YPL230W 6.65329e-44 1.06005e-06 0.999999
YKL085W YML051W 8.75978e-14 0.160355 0.839645
YKL085W YML007W 3.20071e-15 0.000189749 0.99981
YKL085W YKL109W 1.04149e-19 0.000195182 0.999805
YKL085W YFL044C 4.37433e-15 0.000497328 0.999503
YKL085W YOR363C 0.97398 0.0260202 1.0265e-07
YJR018W YFR034C 8.62395e-16 0.383177 0.616823
YJR018W YER045C 0.967557 0.0324432 1.14692e-10
YJR018W YGL166W 4.52512e-20 0.0105827 0.989417
YJR018W YPL038W 7.4033e-25 0.000276623 0.999723
YJR018W YJL206C 7.67504e-15 0.207422 0.792578
YBR082C YOL108C 5.87167e-29 5.59008e-08 1
YBR082C YGR288W 0.990485 0.00951481 3.95885e-14
YBR082C YCR065W 0.999927 7.25183e-05 5.84057e-18
YBR082C YOR344C 1.25767e-16 0.0263892 0.973611
YBR082C YIR018W 0.877751 0.122249 7.68277e-14
YBR082C YML007W 5.43458e-24 6.43578e-06 0.999994
YBR082C YBR112C 3.0449e-17 0.00238206 0.997618
YBR082C YDR451C 1.96931e-21 4.39797e-07 1
YBR082C YBR297W 0.999822 0.000177988 3.5372e-23
YBR082C YGL013C 6.82003e-17 0.00111094 0.998889
YBR082C YBR033W 0.95161 0.0483895 6.34083e-11
YBR082C YBR083W 6.119e-26 2.39128e-05 0.999976
YBR082C YHR178W 0.997894 0.00210583 2.07752e-13
YBR082C YFL044C 9.26165e-19 0.00047292 0.999527
YBR082C YBL054W 1 1.62605e-08 1.29044e-27
YBR082C YOL089C 0.990082 0.00991792 1.35408e-12
YGL173C YKR034W 0.985037 0.0149628 1.7164e-13
YGL173C YMR164C 4.37194e-18 0.000454434 0.999546
YGL173C YPR104C 1.9636e-18 0.00192586 0.998074
YGL173C YER130C 0.903784 0.0962156 2.47697e-11
YGL173C YGL013C 6.89195e-20 8.9054e-05 0.999911
YGL173C YMR016C 1.05729e-18 5.25831e-05 0.999947
YNL138W YKR034W 0.999966 3.43583e-05 5.45288e-23
YNL138W YNL167C 1.61181e-22 0.000574242 0.999426
YNL138W YER045C 0.999945 5.52681e-05 7.84579e-16
YNL138W YGL181W 3.70084e-26 8.61616e-08 1
YNL138W YKL112W 3.08356e-11 0.00795653 0.992043
YNL138W YCL066W 0.999723 0.000277078 5.37119e-18
YNL138W YKL185W 1 4.54514e-08 5.87149e-22
YNL138W YKR099W 1 4.24545e-07 1.83511e-23
YNL138W YMR043W 4.44987e-21 3.98738e-05 0.99996
YNL138W YLR183C 3.59391e-20 0.000427175 0.999573
YNL138W YFL044C 5.14247e-21 2.43444e-06 0.999998
YNL138W YDR266C 4.5545e-16 0.00213776 0.997862
YNL138W YDL056W 1 2.51196e-07 3.14125e-18
YHL032C YKL038W 7.64923e-20 0.000282323 0.999718
YHL032C YER111C 0.839901 0.160099 1.08512e-09
YHL032C YBR297W 1.28941e-27 0.0268862 0.973114
YHL032C YFL021W 3.70027e-19 0.0591062 0.940894
YIL112W YOL108C 6.44032e-30 4.57985e-06 0.999995
YIL112W YEL009C 1 1.08405e-07 2.03652e-23
YIL112W YER040W 1.16563e-14 0.0109866 0.989013
YIL112W YKL020C 1.82389e-16 0.00959931 0.990401
YIL112W YOR113W 6.9856e-19 0.00355251 0.996447
YJR085C YCR096C 3.80893e-34 1.3428e-09 1
YJR085C YDR216W 1.0972e-12 0.0203192 0.979681
YJR085C YER040W 0.944002 0.0559977 5.9079e-11
YJR085C YLR256W 5.041e-17 0.000133678 0.999866
YJR085C YJR147W 0.999995 4.52713e-06 7.86624e-22
YJR085C YBL005W 1 1.36284e-07 7.41808e-22
YJR085C YGR044C 5.15624e-33 5.95537e-10 1
YJR085C YMR182C 9.89093e-12 0.0849184 0.915082
YJR085C YDL020C 6.82364e-29 1.47989e-07 1
YJR085C YML051W 1.919e-15 0.000776793 0.999223
YJR085C YDR146C 0.992939 0.00706114 7.14945e-17
YJR085C YLR182W 0.968946 0.0310545 1.28931e-09
YJR085C YHL009C 0.999985 1.45548e-05 1.93998e-16
YJR085C YJL206C 5.22793e-37 9.5876e-14 1
YPL196W YOL108C 1.32461e-20 0.00409938 0.995901
YPL196W YPL230W 1.87555e-52 7.33252e-06 0.999993
[truncated: 473,048 more chars]
