# Supplementary material for: Inference of sparse combinatorial-control networks from gene-expression data: a message passing approach
Source: BMC Bioinformatics. 2010 Jun 29;11:355. doi: 10.1186/1471-2105-11-355 (PMC2909222; doi:10.1186/1471-2105-11-355)
Supplement: Additional file 1 — All files are in additional file 1. [file 1471-2105-11-355-S1.ZIP › SUPP/smd_157tf_2614tg_ARACNe.txt]

YAL001C YAL051W
YAL001C YBL103C
YAL001C YBR083W
YAL001C YDL106C
YAL001C YDR207C
YAL001C YER111C
YAL001C YKL038W
YAL001C YLR131C
YAL001C YLR256W
YAL001C YML007W
YAL001C YMR280C
YAL001C YOR162C
YAL001C YOR363C
YAL004W YBL005W
YAL004W YDL106C
YAL004W YEL009C
YAL004W YGL035C
YAL004W YIL036W
YAL004W YOL028C
YAL004W YPL230W
YAL004W YPL248C
YAL007C YBR033W
YAL007C YDR451C
YAL007C YEL009C
YAL007C YGR044C
YAL007C YJL089W
YAL007C YMR019W
YAL007C YNL167C
YAL007C YOL108C
YAL007C YPR199C
YAL012W YBL005W
YAL012W YEL009C
YAL012W YGL181W
YAL012W YJL089W
YAL012W YML051W
YAL016W YBL103C
YAL016W YDL020C
YAL016W YML007W
YAL016W YOR344C
YAL016W YPR104C
YAL017W YDR216W
YAL017W YER169W
YAL017W YGL013C
YAL017W YIL036W
YAL017W YJL089W
YAL017W YKL109W
YAL017W YML007W
YAL017W YMR280C
YAL017W YOR113W
YAL022C YBL103C
YAL022C YDR207C
YAL022C YDR451C
YAL022C YEL009C
YAL022C YFL031W
YAL022C YFR034C
YAL022C YGL166W
YAL022C YGL209W
YAL022C YHL009C
YAL022C YHR178W
YAL022C YLR451W
YAL022C YML051W
YAL023C YBR112C
YAL023C YCR065W
YAL023C YEL009C
YAL023C YFL031W
YAL023C YHL027W
YAL024C YAL051W
YAL024C YCL066W
YAL024C YCR040W
YAL024C YDR310C
YAL024C YER111C
YAL024C YLR014C
YAL024C YLR131C
YAL024C YML007W
YAL024C YPL248C
YAL024C YPR104C
YAL025C YBR049C
YAL025C YBR083W
YAL025C YIL131C
YAL025C YKR099W
YAL025C YOL028C
YAL025C YPL038W
YAL025C YPL230W
YAL025C YPR104C
YAL027W YBR240C
YAL027W YCR040W
YAL027W YDR043C
YAL027W YHL009C
YAL027W YHR124W
YAL028W YAL051W
YAL028W YDL106C
YAL028W YER169W
YAL028W YER184C
YAL028W YGR044C
YAL028W YIL036W
YAL028W YIL101C
YAL028W YMR182C
YAL028W YPL089C
YAL028W YPL230W
YAL029C YAL051W
YAL029C YBR033W
YAL029C YBR112C
YAL029C YDL056W
YAL029C YER111C
YAL029C YGL071W
YAL029C YGR044C
YAL029C YKL015W
YAL029C YKR099W
YAL029C YLR098C
YAL029C YOR363C
YAL029C YPL177C
YAL029C YPR104C
YAL030W YDR043C
YAL030W YFR034C
YAL030W YGL013C
YAL030W YJL206C
YAL031C YAL051W
YAL031C YBL103C
YAL031C YCR106W
YAL031C YDL056W
YAL031C YDL106C
YAL031C YDR207C
YAL031C YGL013C
YAL031C YGR249W
YAL031C YIL036W
YAL031C YLR098C
YAL031C YOL116W
YAL031C YPL089C
YAL033W YBR240C
YAL033W YDL056W
YAL033W YEL009C
YAL033W YGL209W
YAL033W YGR044C
YAL033W YIL036W
YAL033W YJL206C
YAL033W YPL038W
YAL034C YBR240C
YAL034C YCR065W
YAL034C YDL020C
YAL034C YDL106C
YAL034C YDL170W
YAL034C YDR043C
YAL034C YER169W
YAL034C YFL021W
YAL034C YGL166W
YAL034C YGR249W
YAL034C YIL036W
YAL034C YML051W
YAL034C YMR182C
YAL034C YOR380W
YAL034C YPL230W
YAL034C YPR199C
YAL035W YBR049C
YAL035W YCR065W
YAL035W YDR043C
YAL035W YEL009C
YAL035W YIL131C
YAL035W YJL089W
YAL035W YJL206C
YAL036C YBR049C
YAL036C YEL009C
YAL036C YGL181W
YAL036C YGL209W
YAL036C YIL131C
YAL036C YJL089W
YAL036C YJL206C
YAL036C YJR147W
YAL036C YKR099W
YAL036C YPL038W
YAL036C YPL230W
YAL036C YPR104C
YAL039C YBR033W
YAL039C YBR240C
YAL039C YCL066W
YAL039C YCR040W
YAL039C YFR034C
YAL039C YGL166W
YAL039C YJL206C
YAL039C YMR182C
YAL040C YBL103C
YAL040C YBR112C
YAL040C YDR207C
YAL040C YHR206W
YAL040C YKL109W
YAL040C YKL185W
YAL040C YML051W
YAL040C YMR182C
YAL040C YOR344C
YAL040C YPL089C
YAL041W YBR033W
YAL041W YBR083W
YAL041W YCR065W
YAL041W YDL056W
YAL041W YDL170W
YAL041W YDR207C
YAL041W YGL071W
YAL041W YGL073W
YAL041W YHR178W
YAL041W YIL036W
YAL041W YLR451W
YAL041W YMR164C
YAL041W YPL075W
YAL041W YPL089C
YAL042W YBR112C
YAL042W YEL009C
YAL042W YFL031W
YAL042W YFR034C
YAL042W YGR044C
YAL042W YJR060W
YAL042W YKL032C
YAL043C YAL051W
YAL043C YCL066W
YAL043C YCR065W
YAL043C YDR207C
YAL043C YGL254W
YAL043C YKL032C
YAL043C YLR131C
YAL043C YLR451W
YAL043C YMR042W
YAL043C YMR182C
YAL043C YOL067C
YAL043C YPL248C
YAL044C YBR083W
YAL044C YCR040W
YAL044C YEL009C
YAL044C YGR044C
YAL044C YJL206C
YAL044C YJR060W
YAL044C YKL032C
YAL044C YMR070W
YAL044C YPL038W
YAL045C YBR240C
YAL045C YDR123C
YAL045C YEL009C
YAL045C YGL166W
YAL045C YJL206C
YAL045C YKL032C
YAL045C YML007W
YAL045C YNL103W
YAL045C YPL177C
YAL045C YPL248C
YAL046C YEL009C
YAL046C YGL166W
YAL046C YKL032C
YAL046C YMR070W
YAL046C YPL038W
YAL048C YAL051W
YAL048C YBL103C
YAL048C YBR112C
YAL048C YCR106W
YAL048C YDL056W
YAL048C YDL170W
YAL048C YER111C
YAL048C YER169W
YAL048C YER184C
YAL048C YJL056C
YAL048C YLR098C
YAL048C YMR019W
YAL048C YMR280C
YAL048C YOR363C
YAL049C YAL051W
YAL049C YGL166W
YAL049C YGR044C
YAL049C YIL101C
YAL049C YKL038W
YAL049C YMR182C
YAL049C YOL108C
YAL049C YPR199C
YAL053W YER045C
YAL053W YER184C
YAL053W YFL031W
YAL053W YGL254W
YAL053W YML051W
YAL053W YPL089C
YAL056W YAL051W
YAL056W YCR106W
YAL056W YDL056W
YAL056W YDL170W
YAL056W YDR216W
YAL056W YDR310C
YAL056W YDR421W
YAL056W YER111C
YAL056W YER169W
YAL056W YGL071W
YAL056W YLR098C
YAL056W YML007W
YAL056W YMR019W
YAL056W YMR280C
YAL056W YOL116W
YAL056W YOR363C
YAL056W YPL248C
YAL056W YPR065W
YAL058W YAL051W
YAL058W YCR065W
YAL058W YDR213W
YAL058W YFR034C
YAL058W YGL035C
YAL058W YGL181W
YAL058W YGL209W
YAL058W YGL254W
YAL058W YHL009C
YAL058W YJR060W
YAL058W YMR042W
YAL058W YMR182C
YAL058W YOL028C
YAL058W YPL089C
YAL060W YBR297W
YAL060W YDR451C
YAL060W YGL181W
YAL060W YML051W
YAL060W YPL230W
YAL061W YAL051W
YAL061W YDR043C
YAL061W YGL096W
YAL061W YGL166W
YAL061W YGL181W
YAL061W YGR044C
YAL061W YGR249W
YAL061W YHL027W
YAL061W YIL101C
YAL061W YIR017C
YAL061W YPL230W
YAL061W YPR199C
YAL062W YAL051W
YAL062W YBR240C
YAL062W YDR451C
YAL062W YFL021W
YAL062W YFR034C
YAL062W YGL166W
YAL062W YGR044C
YAL062W YML051W
YAL062W YMR042W
YAL062W YMR182C
YAL062W YPL230W
YAL063C YBL103C
YAL063C YBR033W
YAL063C YCR106W
YAL063C YDR207C
YAL063C YDR310C
YAL063C YER111C
YAL063C YER184C
YAL063C YHR206W
YAL063C YJL056C
YAL063C YLR098C
YAL063C YMR280C
YAL063C YNL103W
YAL063C YPL248C
YAL065C YBL103C
YAL065C YBR033W
YAL065C YBR297W
YAL065C YCR040W
YAL065C YCR106W
YAL065C YDR207C
YAL065C YER045C
YAL065C YER184C
YAL065C YFL021W
YAL065C YIL101C
YAL065C YJL089W
YAL065C YJL206C
YAL065C YMR182C
YAL065C YOL108C
YAL065C YOR140W
YAL065C YOR162C
YAL065C YPL038W
YAL065C YPL248C
YAL065C YPR199C
YAR002W YBR049C
YAR002W YGL035C
YAR002W YHL027W
YAR002W YHR084W
YAR002W YHR206W
YAR002W YIL036W
YAR002W YJL206C
YAR002W YOR344C
YAR002W YPL202C
YAR002W YPL248C
YAR003W YBR033W
YAR003W YCR065W
YAR003W YGL254W
YAR003W YHL009C
YAR003W YIL036W
YAR003W YOL116W
YAR007C YCR040W
YAR007C YCR065W
YAR007C YDR207C
YAR007C YIL036W
YAR007C YML007W
YAR009C YBL005W
YAR009C YLR256W
YAR009C YMR019W
YAR010C YBL005W
YAR010C YLR256W
YAR014C YBL103C
YAR014C YBR049C
YAR014C YBR083W
YAR014C YBR112C
YAR014C YCR065W
YAR014C YDL056W
YAR014C YDL106C
YAR014C YGL071W
YAR014C YJL110C
YAR014C YJR060W
YAR014C YKL032C
YAR014C YLR098C
YAR014C YLR256W
YAR014C YMR070W
YAR014C YNL103W
YAR014C YPR104C
YAR015W YBR083W
YAR015W YBR112C
YAR015W YEL009C
YAR015W YFR034C
YAR015W YGL035C
YAR015W YGL181W
YAR015W YGL209W
YAR015W YHL027W
YAR015W YIL131C
YAR015W YJL206C
YAR015W YKR099W
YAR015W YLR451W
YAR015W YPR199C
YAR018C YAL051W
YAR018C YBR083W
YAR018C YDL056W
YAR018C YDR253C
YAR018C YDR451C
YAR018C YGL071W
YAR018C YOL028C
YAR018C YPL038W
YAR018C YPL248C
YAR027W YBL005W
YAR027W YDL020C
YAR027W YDL106C
YAR027W YFL031W
YAR027W YGL013C
YAR027W YGR288W
YAR027W YHR084W
YAR027W YJR147W
YAR027W YML007W
YAR027W YPL230W
YAR027W YPR104C
YAR031W YBL005W
YAR031W YDL106C
YAR031W YDR043C
YAR031W YGL166W
YAR031W YGL254W
YAR031W YGR288W
YAR031W YHL009C
YAR031W YPL230W
YAR031W YPR104C
YAR031W YPR199C
YAR068W YAL051W
YAR068W YER040W
YAR068W YER045C
YAR068W YGL254W
YAR068W YMR042W
YAR068W YMR182C
YAR068W YOL116W
YAR068W YPL089C
YAR068W YPL230W
YAR071W YEL009C
YAR071W YGL209W
YAR071W YJR147W
YAR071W YML051W
YAR073W YBL005W
YAR073W YCR065W
YAR073W YCR106W
YAR073W YEL009C
YAR073W YHL027W
YAR073W YHR206W
YAR073W YJR147W
YAR073W YMR016C
YAR073W YOR344C
YBL001C YBL005W
YBL001C YBR240C
YBL001C YDL020C
YBL001C YEL009C
YBL001C YHR124W
YBL001C YHR206W
YBL001C YJL206C
YBL004W YAL051W
YBL004W YER111C
YBL004W YGR044C
YBL004W YIL131C
YBL004W YJL206C
YBL004W YKR099W
YBL004W YOL028C
YBL004W YPR104C
YBL005WA YBL005W
YBL005WA YDL020C
YBL005WA YGL254W
YBL005WA YLR256W
YBL006C YBR083W
YBL006C YBR240C
YBL006C YGL166W
YBL006C YGL181W
YBL006C YGR044C
YBL006C YJR060W
YBL006C YKL032C
YBL006C YLR098C
YBL006C YPL038W
YBL007C YBR049C
YBL007C YBR112C
YBL007C YGL013C
YBL007C YLR256W
YBL007C YMR070W
YBL008W YAL051W
YBL008W YDR207C
YBL008W YDR310C
YBL008W YDR421W
YBL008W YER040W
YBL008W YER111C
YBL008W YER184C
YBL008W YGL013C
YBL008W YIL131C
YBL008W YKR099W
YBL008W YLR131C
YBL008W YLR451W
YBL008W YMR019W
YBL008W YPL248C
YBL008W YPR199C
YBL015W YDR216W
YBL015W YKL109W
YBL015W YMR280C
YBL015W YOR380W
YBL015W YPL230W
YBL016W YBR083W
YBL016W YCR040W
YBL016W YDR451C
YBL016W YGL209W
YBL016W YGR044C
YBL017C YAL051W
YBL017C YDR310C
YBL017C YER111C
YBL017C YGL013C
YBL017C YHL027W
YBL017C YKL015W
YBL017C YML007W
YBL017C YMR280C
YBL018C YEL009C
YBL018C YJL206C
YBL018C YKR099W
YBL018C YLR451W
YBL018C YML007W
YBL018C YNL027W
YBL018C YPL038W
YBL018C YPL230W
YBL019W YBR033W
YBL019W YDL170W
YBL019W YDR043C
YBL019W YDR253C
YBL019W YER045C
YBL019W YGL254W
YBL019W YGR044C
YBL019W YHL009C
YBL019W YHL027W
YBL019W YLR098C
YBL019W YOL108C
YBL019W YOL116W
YBL020W YCR065W
YBL020W YGL013C
YBL020W YGL073W
YBL020W YHR206W
YBL020W YIL036W
YBL020W YML007W
YBL022C YBR049C
YBL022C YDR207C
YBL022C YGL013C
YBL022C YIL036W
YBL022C YOR113W
YBL023C YBR049C
YBL023C YCR065W
YBL023C YDL056W
YBL023C YDL170W
YBL023C YDR146C
YBL023C YDR207C
YBL023C YDR310C
YBL023C YER111C
YBL023C YER169W
YBL023C YHL009C
YBL023C YHR178W
YBL023C YHR206W
YBL023C YKL015W
YBL025W YAL051W
YBL025W YBR240C
YBL025W YDR253C
YBL025W YER045C
YBL025W YHL009C
YBL025W YLR098C
YBL026W YBR033W
YBL026W YCL067C
YBL026W YCR040W
YBL026W YEL009C
YBL026W YNL027W
YBL026W YPL038W
YBL027W YBL005W
YBL027W YEL009C
YBL027W YER184C
YBL027W YIL131C
YBL027W YJL089W
YBL027W YPL038W
YBL027W YPL230W
YBL027W YPL248C
YBL028C YHR084W
YBL028C YIL131C
YBL028C YKR099W
YBL028C YPL038W
YBL028C YPL230W
YBL029W YDR043C
YBL029W YER045C
YBL029W YGL096W
YBL029W YGL166W
YBL029W YHR178W
YBL029W YMR182C
YBL029W YOL108C
YBL029W YPL177C
YBL030C YBL005W
YBL030C YBR033W
YBL030C YEL009C
YBL030C YKL109W
YBL030C YMR016C
YBL030C YOL028C
YBL032W YBR049C
YBL032W YCR065W
YBL032W YEL009C
YBL032W YFL031W
YBL032W YGR044C
YBL032W YIL131C
YBL032W YJR147W
YBL033C YDL170W
YBL033C YFR034C
YBL033C YGL166W
YBL033C YGL181W
YBL033C YGL254W
YBL033C YGR044C
YBL033C YIL036W
YBL033C YMR021C
YBL033C YMR042W
YBL033C YOR380W
YBL033C YPL038W
YBL033C YPL248C
YBL035C YCR065W
YBL035C YLR451W
YBL035C YPR104C
YBL036C YBR033W
YBL036C YBR049C
YBL036C YCL067C
YBL036C YDL020C
YBL036C YEL009C
YBL036C YGL035C
YBL036C YGR044C
YBL036C YKL032C
YBL036C YLR451W
YBL036C YOL108C
YBL036C YPL248C
YBL036C YPR199C
YBL038W YBR033W
YBL038W YCL067C
YBL038W YFR034C
YBL038W YGL166W
YBL038W YGL181W
YBL038W YGR044C
YBL038W YJL206C
YBL038W YOL108C
YBL039C YEL009C
YBL039C YIL131C
YBL039C YJR147W
YBL039C YKR099W
YBL039C YMR016C
YBL039C YPL230W
YBL041W YBR112C
YBL041W YDL020C
YBL041W YEL009C
YBL041W YGL181W
YBL041W YML007W
YBL042C YCR065W
YBL042C YHL027W
YBL042C YKR099W
YBL045C YBR112C
YBL045C YDL020C
YBL045C YEL009C
YBL045C YGL035C
YBL045C YGR044C
YBL045C YKL109W
YBL045C YMR016C
YBL045C YPL230W
YBL047C YBR112C
YBL047C YDL056W
YBL047C YDL106C
YBL047C YDR216W
YBL047C YDR310C
YBL047C YER111C
YBL047C YER169W
YBL047C YGL013C
YBL050W YCL067C
YBL050W YDL020C
YBL050W YGL181W
YBL050W YGR044C
YBL050W YML007W
YBL051C YBL005W
YBL051C YBR049C
YBL051C YBR112C
YBL051C YDL106C
YBL051C YIL036W
YBL051C YKL032C
YBL051C YMR070W
YBL051C YNL167C
YBL056W YDL020C
YBL056W YFL031W
YBL056W YGL181W
YBL056W YIL036W
YBL056W YOR344C
YBL057C YCR040W
YBL057C YGR044C
YBL057C YPL038W
YBL058W YBR049C
YBL058W YFL031W
YBL058W YGL181W
YBL058W YGR044C
YBL060W YBL103C
YBL060W YBR033W
YBL060W YDR207C
YBL060W YDR253C
YBL060W YGL073W
YBL060W YKR064W
YBL060W YLR451W
YBL060W YMR019W
YBL060W YNL103W
YBL060W YOL089C
YBL060W YPL038W
YBL060W YPL202C
YBL063W YBR049C
YBL063W YBR112C
YBL063W YDR207C
YBL063W YDR310C
YBL063W YDR451C
YBL063W YGL013C
YBL063W YLR098C
YBL064C YDL020C
YBL064C YJR147W
YBL064C YPL230W
YBL068W YDR451C
YBL068W YEL009C
YBL068W YGL209W
YBL068W YIL131C
YBL068W YIR017C
YBL068W YJR147W
YBL068W YKR099W
YBL068W YPL230W
YBL069W YBR182C
YBL069W YGL035C
YBL069W YGL209W
YBL071C YAL051W
YBL071C YBR240C
YBL071C YGL181W
YBL071C YHR124W
YBL071C YHR206W
YBL071C YIL036W
YBL071C YJL206C
YBL071C YKR099W
YBL071C YPL038W
YBL075C YDL020C
YBL075C YER040W
YBL075C YGL013C
YBL075C YGL254W
YBL075C YGR249W
YBL075C YHL027W
YBL075C YJL089W
YBL075C YKL109W
YBL076C YBR049C
YBL076C YDR043C
YBL076C YEL009C
YBL076C YHR084W
YBL076C YLR451W
YBL076C YMR016C
YBL076C YPL230W
YBL077W YBR049C
YBL077W YEL009C
YBL077W YLR451W
YBL077W YPL230W
YBL078C YDL020C
YBL078C YDR043C
YBL078C YGL166W
YBL078C YGR044C
YBL078C YGR288W
YBL078C YJR147W
YBL078C YKR099W
YBL078C YOL108C
YBL078C YPL230W
YBL079W YBR049C
YBL079W YDR043C
YBL079W YER111C
YBL079W YHR084W
YBL079W YKL015W
YBL079W YLR256W
YBL079W YLR451W
YBL079W YNL068C
YBL079W YPL075W
YBL079W YPR104C
YBL081W YCR065W
YBL081W YGL209W
YBL081W YGL254W
YBL081W YHR206W
YBL081W YKL032C
YBL081W YKR099W
YBL081W YOR140W
YBL082C YBR182C
YBL082C YBR240C
YBL082C YCR065W
YBL082C YDR451C
YBL082C YFR034C
YBL082C YGL166W
YBL082C YGL209W
YBL082C YIL131C
YBL082C YJR060W
YBL082C YJR147W
YBL082C YLR451W
YBL082C YMR042W
YBL082C YMR182C
YBL082C YOL028C
YBL083C YBR049C
YBL083C YCR065W
YBL083C YDR451C
YBL083C YFR034C
YBL083C YGL035C
YBL083C YGL166W
YBL083C YGL209W
YBL083C YGR044C
YBL083C YJR147W
YBL083C YOL028C
YBL083C YPL038W
YBL087C YEL009C
YBL087C YJL089W
YBL087C YMR016C
YBL087C YOR113W
YBL087C YPL230W
YBL089W YAL051W
YBL089W YBL103C
YBL089W YBR033W
YBL089W YDL170W
YBL089W YDR451C
YBL089W YEL009C
YBL089W YGL254W
YBL089W YHL009C
YBL089W YKL015W
YBL089W YKR064W
YBL089W YLR098C
YBL089W YMR021C
YBL089W YPL038W
YBL089W YPL177C
YBL089W YPL248C
YBL090W YBR033W
YBL090W YCL067C
YBL090W YDR451C
YBL090W YGL035C
YBL090W YJL206C
YBL090W YML007W
YBL090W YOL108C
YBL091C YBR112C
YBL091C YDR216W
YBL091C YEL009C
YBL091C YGL181W
YBL091C YJR060W
YBL091C YMR043W
YBL092W YBL005W
YBL092W YDR216W
YBL092W YEL009C
YBL092W YIL036W
YBL092W YJL089W
YBL092W YPL038W
YBL092W YPL230W
YBL093C YDL056W
YBL093C YGL166W
YBL093C YGL209W
YBL093C YHL009C
YBL093C YNL103W
YBL093C YPL038W
YBL095W YBL103C
YBL095W YBR033W
YBL095W YBR112C
YBL095W YFR034C
YBL095W YGL073W
YBL095W YGL166W
YBL095W YGL254W
YBL095W YHL009C
YBL095W YKL038W
YBL095W YMR182C
YBL095W YNL103W
YBL095W YOR380W
YBL095W YPL038W
YBL095W YPL177C
YBL095W YPL248C
YBL097W YAL051W
YBL097W YCR106W
YBL097W YDL056W
YBL097W YDR207C
YBL097W YDR213W
YBL097W YDR310C
YBL097W YER111C
YBL097W YLR131C
YBL097W YOL116W
YBL097W YOR162C
YBL098W YDR123C
YBL098W YDR253C
YBL098W YKR064W
YBL099W YDL020C
YBL099W YEL009C
YBL099W YHL027W
YBL099W YKL032C
YBL099W YKL109W
YBL102W YBL103C
YBL102W YCL067C
YBL102W YDR423C
YBL102W YFL031W
YBL102W YGL181W
YBL102W YGR044C
YBL102W YJL206C
YBL102W YPL038W
YBL103C YIL036W
YBL103C YMR019W
YBL103C YNL103W
YBL103C YNL167C
YBL104C YBL103C
YBL104C YBR033W
YBL104C YBR049C
YBL104C YDR207C
YBL104C YGL071W
YBL104C YKR064W
YBL104C YNL068C
YBL104C YOL028C
YBL104C YOL089C
YBL104C YOR162C
YBL104C YPR104C
YBL107C YBL103C
YBL107C YJL206C
YBL107C YML007W
YBL107C YOL108C
YBL107C YPL038W
YBL109W YBL103C
YBL109W YBR033W
YBL109W YCR040W
YBL109W YCR065W
YBL109W YCR106W
YBL109W YFL021W
YBL109W YLR098C
YBL109W YMR019W
YBL109W YMR182C
YBL109W YNL103W
YBL109W YOR140W
YBL111C YCR065W
YBL111C YKL038W
YBL111C YMR019W
YBL111C YNL103W
YBL111C YOR140W
YBL112C YCR065W
YBL112C YKL032C
YBL112C YKL038W
YBL112C YLR256W
YBL112C YML051W
YBL112C YOR113W
YBL113C YBR112C
YBL113C YCR040W
YBL113C YCR065W
YBL113C YEL009C
YBL113C YFL021W
YBL113C YHL027W
YBL113C YHR178W
YBL113C YKL032C
YBL113C YLR256W
YBL113C YMR070W
YBL113C YMR182C
YBL113C YNL103W
YBL113C YOR113W
YBL113C YOR140W
YBR002C YBL103C
YBR002C YCR040W
YBR002C YDR043C
YBR002C YFR034C
YBR002C YGL209W
YBR002C YJR060W
YBR002C YKR099W
YBR002C YNL103W
YBR002C YPL038W
YBR006W YBR033W
YBR006W YBR297W
YBR006W YDL020C
YBR006W YDL170W
YBR006W YDR043C
YBR006W YER045C
YBR006W YFL021W
YBR006W YGL013C
YBR006W YGL166W
YBR006W YGL254W
YBR006W YGR044C
YBR006W YGR288W
YBR006W YHL027W
YBR006W YHR178W
YBR006W YIL131C
YBR006W YIR017C
YBR006W YJL089W
YBR006W YKL062W
YBR006W YOR162C
YBR006W YOR380W
YBR006W YPL230W
YBR006W YPR199C
YBR008C YBL103C
YBR008C YCR106W
YBR008C YDL020C
YBR008C YGL254W
YBR008C YHR178W
YBR008C YML007W
YBR008C YOR380W
YBR009C YBR083W
YBR009C YBR297W
YBR009C YDR451C
YBR009C YEL009C
YBR009C YER184C
YBR009C YGL181W
YBR009C YHR084W
YBR009C YIL131C
YBR009C YJL089W
YBR009C YJL110C
YBR009C YKL032C
YBR009C YKL185W
YBR009C YLR256W
YBR009C YML007W
YBR009C YMR280C
YBR009C YPR104C
YBR011C YBL005W
YBR011C YEL009C
YBR011C YFR034C
YBR011C YGL071W
YBR011C YKL032C
YBR011C YPL248C
YBR012C YAL051W
YBR012C YDR423C
YBR012C YLR256W
YBR012C YPL038W
YBR012WB YBL005W
YBR012WB YDR034C
YBR012WB YLR256W
YBR015C YEL009C
YBR015C YFL031W
YBR015C YGL254W
YBR015C YHR206W
YBR015C YKL032C
YBR016W YFL031W
YBR016W YGL166W
YBR016W YGL181W
YBR016W YKL032C
YBR017C YBR049C
YBR017C YHR084W
YBR017C YML007W
YBR017C YMR280C
YBR022W YBL005W
YBR022W YCR065W
YBR022W YGL166W
YBR022W YJL206C
YBR022W YNL068C
YBR022W YOL108C
YBR022W YPL038W
YBR022W YPR104C
YBR022W YPR199C
YBR023C YCR065W
YBR024W YBR033W
YBR024W YDL020C
YBR024W YDR043C
YBR024W YDR216W
YBR024W YER045C
YBR024W YER169W
YBR024W YGL013C
YBR024W YGR044C
YBR024W YGR288W
YBR024W YHL009C
YBR024W YJR147W
YBR024W YOL116W
YBR024W YOR344C
YBR024W YPL230W
YBR024W YPR199C
YBR029C YEL009C
YBR029C YGL035C
YBR029C YHL027W
YBR029C YIL131C
YBR029C YKL185W
YBR029C YOR344C
YBR030W YBL103C
YBR030W YGL162W
YBR030W YGR044C
YBR030W YHR084W
YBR030W YHR206W
YBR030W YJR147W
YBR030W YKR099W
YBR030W YOL028C
YBR030W YPL230W
YBR033W YAL051W
YBR033W YDR421W
YBR033W YER184C
YBR033W YGL035C
YBR033W YHR178W
YBR033W YIL036W
YBR033W YKR064W
YBR033W YLR228C
YBR033W YMR019W
YBR033W YMR182C
YBR033W YMR280C
YBR033W YOR162C
YBR033W YOR363C
YBR035C YCL067C
YBR035C YDL020C
YBR035C YFL031W
YBR035C YGL181W
YBR036C YBL005W
YBR036C YDL020C
YBR036C YEL009C
YBR036C YFL031W
YBR036C YGL254W
YBR036C YGR044C
YBR036C YHL027W
YBR036C YML051W
YBR036C YPR199C
YBR037C YBR033W
YBR037C YDR451C
YBR037C YGL166W
YBR037C YGL181W
YBR037C YJL206C
YBR037C YOR380W
YBR037C YPL038W
YBR037C YPL230W
YBR038W YAL051W
YBR038W YDL056W
YBR038W YDR146C
YBR038W YDR310C
YBR038W YER111C
YBR038W YLR098C
YBR038W YLR131C
YBR038W YPL248C
YBR039W YBR033W
YBR039W YDL020C
YBR039W YEL009C
YBR039W YKL109W
YBR039W YPL177C
YBR039W YPR199C
YBR042C YAL051W
YBR042C YBR049C
YBR042C YEL009C
YBR042C YGL209W
YBR042C YGR044C
YBR042C YHR206W
YBR042C YMR037C
YBR042C YOL116W
YBR042C YOR344C
YBR043C YBL005W
YBR043C YBR049C
YBR043C YGL013C
YBR043C YGL071W
YBR043C YGL181W
YBR043C YHL027W
YBR043C YIL036W
YBR043C YJR060W
YBR043C YMR021C
YBR043C YMR042W
YBR043C YNL103W
YBR044C YBL103C
YBR044C YBR033W
YBR044C YDL170W
YBR044C YEL009C
YBR044C YER045C
YBR044C YGL013C
YBR044C YGL254W
YBR044C YGR044C
YBR044C YGR288W
YBR044C YHL009C
YBR044C YHL027W
YBR044C YHR178W
YBR044C YIL036W
YBR044C YLR098C
YBR044C YMR042W
YBR044C YPL038W
YBR044C YPL202C
YBR044C YPL248C
YBR044C YPR199C
YBR046C YDL020C
YBR046C YGL013C
YBR046C YIL036W
YBR046C YJL089W
YBR046C YML007W
YBR046C YPL230W
YBR048W YEL009C
YBR048W YIL036W
YBR048W YIL131C
YBR048W YJL089W
YBR048W YPL230W
YBR049C YDR207C
YBR049C YPR104C
YBR053C YDL020C
YBR053C YDR043C
YBR053C YGL096W
YBR053C YGL181W
YBR053C YGR044C
YBR053C YJR147W
YBR053C YKL062W
YBR053C YKR099W
YBR053C YML007W
YBR053C YPL230W
YBR053C YPR199C
YBR054W YDL020C
YBR054W YKL062W
YBR054W YLR182W
YBR054W YOR344C
YBR055C YBL103C
YBR055C YBR049C
YBR055C YLR451W
YBR055C YNL068C
YBR055C YPL075W
YBR056W YDL020C
YBR056W YDR043C
YBR056W YGR044C
YBR056W YGR288W
YBR056W YIL036W
YBR056W YJR147W
YBR056W YKL062W
YBR056W YKR099W
YBR056W YPL230W
YBR056W YPR199C
YBR057C YBL103C
YBR057C YBR033W
YBR057C YBR049C
YBR057C YBR083W
YBR057C YDR253C
YBR057C YGL181W
YBR057C YIL036W
YBR057C YJR060W
YBR057C YKR064W
YBR057C YLR451W
YBR057C YMR021C
YBR057C YOL108C
YBR057C YPL177C
YBR060C YBL103C
YBR060C YBR049C
YBR060C YDR213W
YBR060C YGL209W
YBR060C YHR084W
YBR060C YLR182W
YBR060C YPL038W
YBR060C YPL177C
YBR060C YPL202C
YBR061C YBR049C
YBR061C YDR451C
YBR061C YHR084W
YBR061C YHR206W
YBR061C YIL036W
YBR061C YIL101C
YBR061C YIL131C
YBR061C YJR147W
YBR061C YKR099W
YBR061C YLR451W
YBR061C YPL230W
YBR061C YPL248C
YBR061C YPR199C
YBR066C YDR043C
YBR066C YGL166W
YBR066C YHL009C
YBR066C YOL108C
YBR066C YOL116W
YBR067C YDR043C
YBR067C YDR216W
YBR067C YDR259C
YBR067C YEL009C
YBR067C YGL166W
YBR067C YMR019W
YBR067C YMR182C
YBR067C YOL089C
YBR068C YDR034C
YBR068C YER184C
YBR068C YFL031W
YBR068C YGL254W
YBR068C YHL027W
YBR068C YIL036W
YBR068C YJL089W
YBR068C YML051W
YBR068C YMR042W
YBR068C YOR344C
YBR068C YPL089C
YBR070C YDR451C
YBR070C YER040W
YBR070C YER045C
YBR070C YGL071W
YBR070C YGL166W
YBR070C YGR044C
YBR070C YHL009C
YBR070C YKL032C
YBR070C YML007W
YBR070C YNL027W
YBR070C YPL038W
YBR070C YPL177C
YBR070C YPL248C
YBR071W YBR182C
YBR071W YCR065W
YBR071W YGL166W
YBR071W YGR044C
YBR073W YCR065W
YBR073W YER111C
YBR073W YGL073W
YBR073W YNL068C
YBR074W YBR240C
YBR074W YCR106W
YBR074W YHR206W
YBR074W YKL015W
YBR074W YLR098C
YBR077C YBR033W
YBR077C YCL067C
YBR077C YDR043C
YBR077C YDR253C
YBR077C YGL166W
YBR077C YGR044C
YBR077C YHL009C
YBR077C YJL206C
YBR078W YBL005W
YBR078W YBR049C
YBR078W YBR240C
YBR078W YDR043C
YBR078W YEL009C
YBR078W YER184C
YBR078W YGR288W
YBR078W YHL027W
YBR078W YIL036W
YBR078W YIL131C
YBR078W YJL089W
YBR078W YOL116W
YBR080C YML007W
YBR080C YNL027W
YBR081C YBL103C
YBR081C YBR049C
YBR081C YBR083W
YBR081C YDR207C
YBR081C YER111C
YBR081C YGL073W
YBR081C YIL036W
YBR081C YJL110C
YBR081C YJR060W
YBR081C YKL032C
YBR081C YKR064W
YBR081C YLR131C
YBR081C YML076C
YBR081C YMR070W
YBR081C YNL068C
YBR081C YNL167C
YBR081C YOL028C
YBR081C YOR113W
YBR081C YPL075W
YBR081C YPL202C
YBR081C YPR104C
YBR082C YBR033W
YBR082C YBR240C
YBR082C YDL020C
YBR082C YDR216W
YBR082C YEL009C
YBR082C YIL036W
YBR082C YML007W
YBR083W YGL181W
YBR083W YGR044C
YBR083W YJR060W
YBR083W YKL043W
YBR084CA YBL005W
YBR084CA YDR216W
YBR084CA YEL009C
YBR084CA YER184C
YBR084CA YFL021W
YBR084CA YGR288W
YBR084CA YJL089W
YBR084CA YPL038W
YBR084CA YPL230W
YBR084CA YPL248C
YBR084W YBR049C
YBR084W YCR065W
YBR084W YDR043C
YBR084W YIL131C
YBR084W YMR016C
YBR084W YPL230W
YBR085W YBR033W
YBR085W YEL009C
YBR085W YFL031W
YBR085W YHL027W
YBR086C YBR049C
YBR086C YFL031W
YBR086C YKL185W
YBR087W YBL103C
YBR087W YBR033W
YBR087W YDL020C
YBR087W YDR421W
YBR087W YDR451C
YBR087W YEL009C
YBR087W YER169W
YBR087W YGL035C
YBR087W YGL181W
YBR087W YGL254W
YBR087W YGR044C
YBR087W YHL009C
YBR087W YHR206W
YBR087W YIL036W
YBR087W YIL131C
YBR087W YMR021C
YBR087W YMR037C
YBR087W YPL038W
YBR087W YPL089C
YBR087W YPR199C
YBR090C YDL020C
YBR090C YDR421W
YBR090C YEL009C
YBR090C YGR044C
YBR090C YJL206C
YBR092C YJR147W
YBR092C YKL185W
YBR092C YNL068C
YBR092C YPL230W
YBR093C YEL009C
YBR093C YGL209W
YBR093C YHL027W
YBR093C YIL131C
YBR093C YJR147W
YBR093C YKL185W
YBR093C YML051W
YBR094W YBL103C
YBR094W YBR049C
YBR094W YBR112C
YBR094W YDL170W
YBR094W YGL013C
YBR094W YGL254W
YBR094W YHL009C
YBR094W YHR178W
YBR094W YJL056C
YBR094W YKL015W
YBR094W YLR098C
YBR094W YOR380W
YBR094W YPL202C
YBR095C YBR033W
YBR095C YDR253C
YBR095C YGL181W
YBR095C YGR044C
YBR095C YHL009C
YBR095C YJR060W
YBR095C YMR021C
YBR095C YOL108C
YBR095C YPL038W
YBR095C YPL177C
YBR096W YBL005W
YBR096W YBR033W
YBR096W YDL020C
YBR096W YEL009C
YBR096W YGL035C
YBR096W YJL206C
YBR096W YKL038W
YBR096W YNL068C
YBR096W YOL028C
YBR096W YPL038W
YBR096W YPR104C
YBR096W YPR199C
YBR101C YCL067C
YBR101C YDL020C
YBR101C YDR421W
YBR101C YEL009C
YBR101C YFL031W
YBR101C YGL181W
YBR101C YPL177C
YBR102C YBL103C
YBR102C YDR034C
YBR102C YER040W
YBR102C YGL013C
YBR102C YHR124W
YBR102C YIR023W
YBR102C YJL110C
YBR102C YJR060W
YBR102C YKL015W
YBR102C YKL032C
YBR102C YKR064W
YBR102C YLR451W
YBR102C YMR019W
YBR102C YNL027W
YBR103W YBL103C
YBR103W YBR083W
YBR103W YDL170W
YBR103W YDR253C
YBR103W YDR421W
YBR103W YFR034C
YBR103W YHR178W
YBR103W YIL036W
YBR103W YKR064W
YBR103W YLR451W
YBR103W YMR021C
YBR104W YDR451C
YBR104W YEL009C
YBR104W YGL209W
YBR104W YHL027W
YBR104W YIL131C
YBR104W YJR147W
YBR104W YKR099W
YBR104W YPL038W
YBR104W YPL230W
YBR104W YPR199C
YBR107C YBR033W
YBR107C YBR182C
YBR107C YCR065W
YBR107C YDR451C
YBR107C YFR034C
YBR107C YGL166W
YBR107C YGL209W
YBR107C YMR021C
YBR108W YAL051W
YBR108W YGL166W
YBR108W YIL036W
YBR108W YMR070W
YBR108W YOR113W
YBR108W YOR140W
YBR108W YOR380W
YBR108W YPL089C
YBR109C YDL020C
YBR109C YEL009C
YBR109C YHR206W
YBR109C YKL032C
YBR109C YML007W
YBR109C YOR140W
YBR110W YBL103C
YBR110W YDL020C
YBR110W YDR034C
YBR110W YEL009C
YBR110W YGL254W
YBR110W YHL027W
YBR110W YIL036W
YBR110W YKL032C
YBR110W YLR098C
YBR110W YLR451W
YBR110W YMR037C
YBR110W YNL068C
YBR110W YPL202C
YBR110W YPR199C
YBR112C YDL106C
YBR112C YKL032C
YBR112C YMR070W
YBR119W YBR033W
YBR119W YCL067C
YBR119W YDR043C
YBR119W YDR207C
YBR119W YDR253C
YBR119W YER045C
YBR119W YGL035C
YBR119W YGL209W
YBR119W YGL254W
YBR119W YGR044C
YBR119W YHL009C
YBR119W YIL036W
YBR119W YOL089C
YBR119W YOL108C
YBR119W YOR162C
YBR126C YDL020C
YBR126C YGL181W
YBR126C YIL036W
YBR126C YKL043W
YBR126C YLR014C
YBR126C YPL230W
YBR127C YBR112C
YBR127C YEL009C
YBR127C YJL089W
YBR127C YKL032C
YBR129C YBR033W
YBR129C YCL067C
YBR129C YDR253C
YBR129C YDR451C
YBR129C YFR034C
YBR129C YGR044C
YBR129C YKL032C
YBR129C YPL038W
YBR130C YBL103C
YBR130C YBR049C
YBR130C YGL181W
YBR130C YMR037C
YBR130C YNL027W
YBR130C YOL028C
YBR130C YPL202C
YBR130C YPL248C
YBR133C YBR033W
YBR133C YBR049C
YBR133C YCR065W
YBR133C YGL071W
YBR133C YHR084W
YBR133C YHR206W
YBR133C YIL131C
YBR133C YJR147W
YBR133C YLR451W
YBR133C YOR140W
YBR135W YCR040W
YBR135W YGL166W
YBR135W YKL032C
YBR135W YPL038W
YBR135W YPR199C
YBR137W YDR043C
YBR137W YDR259C
YBR137W YGR044C
YBR137W YOL108C
YBR139W YDL020C
YBR139W YGR044C
YBR139W YIL036W
YBR139W YKL062W
YBR139W YPL230W
YBR143C YBR049C
YBR143C YCR065W
YBR143C YDL020C
YBR143C YEL009C
YBR143C YIL131C
YBR143C YIR017C
YBR143C YJL089W
YBR143C YMR016C
YBR143C YPL230W
YBR145W YDR034C
YBR145W YEL009C
YBR145W YFL031W
YBR145W YGL181W
YBR145W YGR044C
YBR151W YFL031W
YBR151W YGL181W
YBR151W YGR044C
YBR156C YBR049C
YBR156C YDL056W
YBR156C YDR146C
YBR156C YGL254W
YBR156C YHR084W
YBR156C YHR206W
YBR156C YJL089W
YBR156C YKL062W
YBR156C YOR162C
YBR156C YOR380W
YBR156C YPL038W
YBR156C YPL202C
YBR156C YPL248C
YBR156C YPR104C
YBR158W YEL009C
YBR158W YJR147W
YBR158W YKL185W
YBR159W YBL005W
YBR159W YFL031W
YBR159W YGL035C
YBR159W YML051W
YBR159W YOR162C
YBR159W YPR065W
YBR159W YPR199C
YBR160W YDL020C
YBR160W YDR043C
YBR160W YDR207C
YBR160W YDR451C
YBR160W YGL013C
YBR160W YGL071W
YBR160W YGL181W
YBR160W YHL009C
YBR160W YPR199C
YBR161W YAL051W
YBR161W YBR182C
YBR161W YDR043C
YBR161W YDR253C
YBR161W YDR451C
YBR161W YFL021W
YBR161W YFR034C
YBR161W YGL035C
YBR161W YGL181W
YBR161W YGL254W
YBR161W YGR044C
YBR161W YHL009C
YBR161W YPR199C
YBR162C YBL005W
YBR162C YBR240C
YBR162C YCR065W
YBR162C YEL009C
YBR162C YMR016C
YBR162C YOL089C
YBR162C YOL108C
YBR162WA YBR240C
YBR162WA YCR065W
YBR162WA YEL009C
YBR162WA YGL181W
YBR162WA YHR124W
YBR162WA YJL089W
YBR162WA YJL206C
YBR162WA YMR070W
YBR162WA YPL038W
YBR162WA YPR104C
YBR163W YBR033W
YBR163W YCR065W
YBR163W YDL170W
YBR163W YDR034C
YBR163W YDR451C
YBR163W YEL009C
YBR163W YGL071W
YBR163W YHL009C
YBR163W YHR084W
YBR163W YHR206W
YBR163W YJL110C
YBR163W YKL015W
YBR163W YPL089C
YBR164C YBR033W
YBR164C YCL067C
YBR164C YDR451C
YBR164C YEL009C
YBR164C YGL181W
YBR164C YHR206W
YBR164C YPL038W
YBR164C YPL089C
YBR164C YPR199C
YBR165W YAL051W
YBR165W YBL103C
YBR165W YDL170W
YBR165W YDR034C
YBR165W YDR043C
YBR165W YDR207C
YBR165W YER045C
YBR165W YGL209W
YBR165W YGL254W
YBR165W YHL009C
YBR165W YLR098C
YBR165W YNL068C
YBR165W YPL248C
YBR165W YPR104C
YBR165W YPR199C
YBR166C YBL103C
YBR166C YEL009C
YBR166C YER111C
YBR166C YGL035C
YBR166C YGL181W
YBR166C YGL209W
YBR166C YGL254W
YBR166C YHL009C
YBR166C YIL036W
YBR166C YJL206C
YBR166C YMR021C
YBR166C YPL248C
YBR167C YAL051W
YBR167C YBR240C
YBR167C YCR040W
YBR167C YDR034C
YBR167C YDR043C
YBR167C YER045C
YBR167C YGL071W
YBR167C YGL254W
YBR167C YHL009C
YBR167C YJL206C
YBR167C YKL185W
YBR167C YNL167C
YBR167C YOL108C
YBR167C YPL038W
YBR167C YPL202C
YBR168W YAL051W
YBR168W YDL170W
YBR168W YDR043C
YBR168W YDR213W
YBR168W YDR253C
YBR168W YDR451C
YBR168W YGL035C
YBR168W YGL181W
YBR168W YHL009C
YBR168W YIL036W
YBR168W YOL116W
YBR168W YOR162C
YBR169C YDL020C
YBR169C YIL131C
YBR169C YOR344C
YBR169C YPL230W
YBR170C YGL013C
YBR170C YGL181W
YBR171W YBR033W
YBR171W YML007W
YBR171W YOL108C
YBR171W YPL038W
YBR171W YPL202C
YBR176W YBR182C
YBR176W YDR451C
YBR176W YGL181W
YBR176W YHL009C
YBR176W YMR021C
YBR177C YDL020C
YBR177C YFL031W
YBR177C YGL181W
YBR177C YGR044C
YBR177C YML007W
YBR177C YOR028C
YBR179C YBL103C
YBR179C YBR033W
YBR179C YCR106W
YBR179C YDL170W
YBR179C YDR034C
YBR179C YER040W
YBR179C YER111C
YBR179C YER184C
YBR179C YFL021W
YBR179C YGL013C
YBR179C YGL254W
YBR179C YHR206W
YBR179C YIL036W
YBR179C YJL089W
YBR179C YJL206C
YBR179C YML007W
YBR179C YMR280C
YBR179C YOR162C
YBR179C YOR344C
YBR179C YPL248C
YBR183W YDL020C
YBR183W YDR043C
YBR183W YGR044C
YBR183W YIL131C
YBR183W YPL230W
YBR183W YPR199C
YBR185C YBR297W
YBR185C YDR216W
YBR185C YFR034C
YBR185C YGL013C
YBR185C YGR044C
YBR185C YHL009C
YBR185C YKL032C
YBR185C YKL062W
YBR185C YML051W
YBR185C YPL177C
YBR185C YPL230W
YBR185C YPR199C
YBR187W YBR049C
YBR187W YCR065W
YBR187W YEL009C
YBR187W YGL209W
YBR187W YGR044C
YBR187W YIL131C
YBR187W YJR147W
YBR187W YPL038W
YBR188C YAL051W
YBR188C YDR253C
YBR188C YGL073W
YBR188C YHL009C
YBR188C YPL038W
YBR189W YEL009C
YBR189W YGR288W
YBR189W YIL036W
YBR189W YIL131C
YBR189W YJL089W
YBR189W YOR113W
YBR189W YPL038W
YBR189W YPL230W
YBR191W YEL009C
YBR191W YGR288W
YBR191W YJL089W
YBR191W YOR113W
YBR191W YPL230W
YBR195C YBL103C
YBR195C YDL170W
YBR195C YDR207C
YBR195C YDR451C
YBR195C YGL071W
YBR195C YGL254W
YBR195C YGR044C
YBR195C YHL009C
YBR195C YHR084W
YBR195C YHR178W
YBR195C YPL038W
YBR195C YPL202C
YBR196C YBL005W
YBR196C YDR207C
YBR196C YEL009C
YBR196C YML099C
YBR198C YBL103C
YBR198C YBR049C
YBR198C YBR083W
YBR198C YDR207C
YBR198C YFR034C
YBR198C YGL035C
YBR198C YGL073W
YBR198C YHR084W
YBR198C YIL036W
YBR198C YJR060W
YBR198C YKL032C
YBR198C YLR131C
YBR198C YNL068C
YBR198C YOL067C
YBR198C YPR104C
YBR199W YDL020C
YBR199W YDR034C
YBR199W YDR216W
YBR199W YGL013C
YBR199W YGL254W
YBR199W YHL027W
YBR199W YLR256W
YBR199W YML007W
YBR199W YOR028C
YBR199W YOR344C
YBR199W YPR104C
YBR200W YDL170W
YBR200W YDR207C
YBR200W YGL181W
YBR200W YIL036W
YBR200W YNL103W
YBR201W YCR065W
YBR201W YDL020C
YBR201W YDR034C
YBR201W YDR043C
YBR201W YGL166W
YBR201W YHL009C
YBR201W YJR147W
YBR201W YOL108C
YBR201W YOL116W
YBR201W YPR199C
YBR202W YBR049C
YBR202W YDR213W
YBR202W YHR084W
YBR202W YHR178W
YBR202W YHR206W
YBR202W YIL131C
YBR202W YKL185W
YBR202W YLR451W
YBR204C YDL020C
YBR204C YDR043C
YBR204C YGL181W
YBR204C YGR044C
YBR204C YGR288W
YBR204C YIL036W
YBR204C YJL206C
YBR204C YJR147W
YBR204C YOL108C
YBR204C YOR380W
YBR204C YPL177C
YBR204C YPL230W
YBR204C YPR199C
YBR205W YDR034C
YBR205W YEL009C
YBR205W YFL031W
YBR205W YGL035C
YBR205W YHL027W
YBR205W YHR206W
YBR205W YPR199C
YBR206W YBR033W
YBR206W YEL009C
YBR206W YGL035C
YBR206W YGL071W
YBR206W YGL181W
YBR206W YIL131C
YBR206W YLR098C
YBR206W YLR451W
YBR206W YPR199C
YBR207W YBR033W
YBR207W YBR297W
YBR207W YDL170W
YBR207W YDR207C
YBR207W YEL009C
YBR207W YER045C
YBR207W YER169W
YBR207W YER184C
YBR207W YGL013C
YBR207W YGL254W
YBR207W YHL027W
YBR207W YML051W
YBR207W YMR019W
YBR207W YMR280C
YBR207W YOR344C
YBR207W YPL177C
YBR207W YPR199C
YBR208C YAL051W
YBR208C YBR240C
YBR208C YDR207C
YBR208C YER111C
YBR208C YJL056C
YBR208C YMR019W
YBR208C YMR280C
YBR210W YBR033W
YBR210W YCR040W
YBR210W YDR451C
YBR210W YEL009C
YBR210W YGL035C
YBR210W YGL166W
YBR210W YGL181W
YBR210W YGR044C
YBR210W YHL027W
YBR210W YJR060W
YBR210W YMR021C
YBR210W YMR043W
YBR210W YOL108C
YBR210W YPL038W
YBR211C YDL056W
YBR211C YDR253C
YBR211C YDR451C
YBR211C YGL035C
YBR211C YGL181W
YBR211C YGR044C
YBR211C YHL009C
YBR211C YOL116W
YBR211C YPL038W
YBR211C YPR199C
YBR212W YBR033W
YBR212W YDL020C
YBR212W YDL106C
YBR212W YDR216W
YBR212W YER045C
YBR212W YGL013C
YBR212W YIL036W
YBR212W YKL043W
YBR212W YKL062W
YBR212W YPL089C
YBR212W YPL230W
YBR214W YDL020C
YBR214W YDR216W
YBR214W YGL181W
YBR214W YIL036W
YBR214W YOR028C
YBR214W YOR380W
YBR214W YPL230W
YBR217W YAL051W
YBR217W YDR043C
YBR217W YGL035C
YBR217W YGL181W
YBR217W YHL009C
YBR217W YHL027W
YBR217W YOL108C
YBR218C YBR112C
YBR218C YDR216W
YBR218C YFL031W
YBR218C YGL013C
YBR218C YGL035C
YBR218C YHL027W
YBR218C YKL032C
YBR221C YBR240C
YBR221C YDR207C
YBR221C YEL009C
YBR221C YMR016C
YBR222C YGL181W
YBR222C YGL254W
YBR222C YGR044C
YBR222C YIL036W
YBR222C YOR380W
YBR222C YPL230W
YBR222C YPR199C
YBR225W YBR033W
YBR225W YBR297W
YBR225W YCR106W
YBR225W YDL170W
YBR225W YDR034C
YBR225W YDR043C
YBR225W YER040W
YBR225W YER045C
YBR225W YER111C
YBR225W YER184C
YBR225W YFL021W
YBR225W YGL013C
YBR225W YGR249W
YBR225W YHR206W
YBR225W YIL036W
YBR225W YIL101C
YBR225W YIR023W
YBR225W YJL056C
YBR225W YJL089W
YBR225W YKL020C
YBR225W YLR228C
YBR225W YMR280C
YBR225W YOR113W
YBR225W YOR344C
YBR225W YPL089C
YBR227C YBL103C
YBR227C YDR207C
YBR227C YDR421W
YBR227C YFR034C
YBR227C YHL009C
YBR227C YKR099W
YBR227C YOL108C
YBR227C YPL038W
YBR227C YPL202C
YBR229C YDR034C
YBR229C YGL013C
YBR229C YHL027W
YBR229C YIL036W
YBR229C YLR098C
YBR229C YNL027W
YBR230C YDL020C
YBR230C YDR043C
YBR230C YGL166W
YBR230C YGR044C
YBR230C YJL206C
YBR230C YJR147W
YBR230C YPL230W
YBR231C YBR240C
YBR231C YCL066W
YBR231C YCR040W
YBR231C YDR034C
YBR231C YER040W
YBR231C YER045C
YBR231C YFL021W
YBR231C YGL166W
YBR231C YGL181W
YBR231C YGL209W
YBR231C YML051W
YBR231C YMR021C
YBR231C YNL103W
YBR231C YPL038W
YBR234C YDL020C
YBR234C YDR216W
YBR234C YEL009C
YBR234C YER045C
YBR234C YFL031W
YBR234C YGL035C
YBR234C YLR451W
YBR234C YNL103W
YBR234C YOL028C
YBR236C YDR253C
YBR236C YGL013C
YBR236C YGL181W
YBR236C YIL036W
YBR236C YLR451W
YBR238C YHR206W
YBR238C YKL109W
YBR243C YBR049C
YBR243C YCR065W
YBR243C YDR207C
YBR243C YDR451C
YBR243C YGL209W
YBR243C YHL027W
YBR243C YML051W
YBR244W YDL020C
YBR244W YGR044C
YBR244W YIL131C
YBR244W YML007W
YBR244W YPL038W
YBR248C YBL103C
YBR248C YBR049C
YBR248C YBR083W
YBR248C YGL035C
YBR248C YGL073W
YBR248C YHL027W
YBR248C YHR084W
YBR248C YJL206C
YBR248C YJR060W
YBR248C YJR147W
YBR248C YLR451W
YBR248C YMR042W
YBR249C YBR112C
YBR249C YDL020C
YBR249C YEL009C
YBR249C YJR147W
YBR249C YMR016C
YBR251W YGL181W
YBR251W YMR182C
YBR251W YOL108C
YBR251W YPR199C
YBR254C YDR253C
YBR254C YFR034C
YBR254C YGL073W
YBR254C YHR206W
YBR254C YIL131C
YBR254C YLR098C
YBR254C YPL038W
YBR255W YAL051W
YBR255W YBR083W
YBR255W YDL056W
YBR255W YDL106C
YBR255W YDL170W
YBR255W YDR207C
YBR255W YDR253C
YBR255W YER045C
YBR255W YER184C
YBR255W YFL021W
YBR255W YGL254W
YBR255W YHL009C
YBR255W YHL027W
YBR255W YIL036W
YBR255W YJL110C
YBR255W YJR060W
YBR255W YMR019W
YBR255W YMR182C
YBR255W YNL103W
YBR255W YOL108C
YBR255W YOR162C
YBR255W YPL089C
YBR256C YBL103C
YBR256C YCL067C
YBR256C YGL181W
YBR256C YIL036W
YBR256C YML007W
YBR256C YOL108C
YBR257W YDR253C
YBR257W YHL009C
YBR257W YJL110C
YBR257W YKR099W
YBR257W YNL103W
YBR257W YOL108C
YBR257W YPL038W
YBR257W YPL248C
YBR257W YPR199C
YBR261C YBR240C
YBR261C YCR040W
YBR261C YGL013C
YBR261C YGL166W
YBR261C YGL209W
YBR261C YHL009C
YBR261C YKL032C
YBR261C YML051W
YBR261C YMR182C
YBR261C YNL027W
YBR261C YOL028C
YBR261C YPL038W
YBR266C YGL209W
YBR266C YIL131C
YBR266C YJR147W
YBR266C YKR099W
YBR266C YMR016C
YBR266C YPL038W
YBR266C YPL230W
YBR268W YJL206C
YBR268W YLR098C
YBR268W YMR182C
YBR268W YPL038W
YBR273C YCR040W
YBR273C YGL166W
YBR273C YGR044C
YBR273C YIL036W
YBR273C YIR018W
YBR273C YPL230W
YBR273C YPR199C
YBR275C YAL051W
YBR275C YCL066W
YBR275C YCR040W
YBR275C YCR106W
YBR275C YDR207C
YBR275C YDR213W
YBR275C YER111C
YBR275C YKR099W
YBR275C YLR013W
YBR275C YLR131C
YBR275C YMR019W
YBR275C YMR280C
YBR275C YOL028C
YBR275C YOL089C
YBR275C YOR162C
YBR275C YPL248C
YBR279W YBR049C
YBR279W YBR083W
YBR279W YCR040W
YBR279W YDL106C
YBR279W YDR253C
YBR279W YGL073W
YBR279W YGL181W
YBR279W YHL009C
YBR279W YIL036W
YBR279W YJL110C
YBR279W YJR060W
YBR279W YMR037C
YBR279W YMR070W
YBR279W YNL103W
YBR279W YOL108C
YBR281C YBR049C
YBR281C YDL106C
YBR281C YGL013C
YBR281C YKL015W
YBR281C YKL020C
YBR281C YLR098C
YBR281C YML076C
YBR281C YNL027W
YBR282W YCL067C
YBR282W YGL035C
YBR282W YGL181W
YBR282W YGR044C
YBR282W YJL206C
YBR282W YOL108C
YBR283C YBR112C
YBR283C YEL009C
YBR283C YHL027W
YBR283C YJL089W
YBR283C YMR016C
YBR286W YDL020C
YBR286W YEL009C
YBR286W YGL035C
YBR286W YOL116W
YBR287W YBL005W
YBR287W YBR297W
YBR287W YER045C
YBR287W YER184C
YBR287W YFL021W
YBR287W YFL031W
YBR287W YGR044C
YBR287W YHL027W
YBR287W YML051W
YBR287W YPL230W
YBR290W YCL067C
YBR290W YDR253C
YBR290W YGL181W
YBR290W YGR044C
YBR290W YIR018W
YBR290W YOL108C
YBR291C YDR034C
YBR291C YDR451C
YBR291C YFL021W
YBR291C YGL209W
YBR291C YGR044C
YBR291C YKR099W
YBR293W YBR297W
YBR293W YDL170W
YBR293W YDR043C
YBR293W YER184C
YBR293W YGL254W
YBR293W YHR124W
YBR293W YOR162C
YBR293W YPR199C
YCL002C YBR240C
YCL002C YCR065W
YCL002C YDR207C
YCL002C YDR253C
YCL002C YDR451C
YCL002C YEL009C
YCL002C YGL013C
YCL002C YGL035C
YCL002C YGL071W
YCL002C YGL209W
YCL002C YHL027W
YCL002C YIL036W
YCL002C YML007W
YCL002C YMR037C
YCL002C YNL027W
YCL002C YPL038W
YCL002C YPR199C
YCL005W YIL036W
YCL005W YML051W
YCL005W YMR182C
YCL007C YBR033W
YCL007C YBR240C
YCL007C YEL009C
YCL007C YMR019W
YCL007C YPL038W
YCL009C YBL005W
YCL009C YBR297W
YCL009C YEL009C
YCL009C YKL032C
YCL009C YML051W
YCL010C YDR213W
YCL010C YFR034C
YCL010C YGL073W
YCL010C YJR060W
YCL010C YKL032C
YCL010C YKL038W
YCL010C YOL067C
YCL011C YEL009C
YCL011C YGL181W
YCL011C YKL032C
YCL011C YMR016C
YCL014W YBR049C
YCL014W YDR146C
YCL014W YER111C
YCL014W YGL209W
YCL014W YMR019W
YCL014W YPR104C
YCL017C YBR049C
YCL017C YFL031W
YCL017C YIL036W
YCL017C YKL032C
YCL018W YCL066W
YCL018W YDR034C
YCL018W YHL027W
YCL025C YBR297W
YCL025C YFL021W
YCL025C YGL035C
YCL025C YKL109W
YCL025C YPL177C
YCL027W YAL051W
YCL027W YBR083W
YCL027W YCR040W
YCL027W YDL170W
YCL027W YDR207C
YCL027W YER045C
YCL027W YER184C
YCL027W YGL209W
YCL027W YHL027W
YCL027W YHR206W
YCL027W YKR034W
YCL027W YLR098C
YCL027W YOR344C
YCL027W YPL177C
YCL030C YBR083W
YCL030C YCR065W
YCL030C YEL009C
YCL030C YGL071W
YCL030C YHL027W
YCL030C YJR060W
YCL030C YKL032C
YCL030C YLR256W
YCL031C YBR049C
YCL031C YDL020C
YCL031C YEL009C
YCL031C YLR451W
YCL031C YPL038W
YCL031C YPR104C
YCL031C YPR199C
YCL032W YDL170W
YCL032W YER045C
YCL032W YGL166W
YCL032W YGL209W
YCL032W YIL036W
YCL032W YLR098C
YCL032W YMR021C
YCL032W YOL108C
YCL033C YBR240C
YCL033C YCR040W
YCL033C YGL166W
YCL033C YGR044C
YCL033C YIL101C
YCL034W YAL051W
YCL034W YBR240C
YCL034W YDL106C
YCL034W YGL166W
YCL034W YGL181W
YCL034W YIL101C
YCL034W YIR017C
YCL034W YOL108C
YCL034W YOL116W
YCL034W YPL038W
YCL034W YPL230W
YCL035C YDL020C
YCL035C YEL009C
YCL035C YGR044C
YCL035C YHR084W
YCL035C YHR206W
YCL035C YIL101C
YCL035C YJR147W
YCL035C YPL230W
YCL036W YDL020C
YCL036W YFR034C
YCL036W YGL209W
YCL036W YJR147W
YCL036W YKR099W
YCL036W YMR182C
YCL036W YOR140W
YCL037C YCR065W
YCL037C YJL089W
YCL037C YMR016C
YCL037C YNL068C
YCL038C YBL103C
YCL038C YBR297W
YCL038C YCR040W
YCL038C YDL170W
YCL038C YER045C
YCL038C YFL021W
YCL038C YGL254W
YCL038C YIL101C
YCL038C YJL089W
YCL038C YMR042W
YCL038C YPL177C
YCL038C YPL230W
YCL038C YPR199C
YCL041C YBR033W
YCL041C YDL020C
YCL041C YIL036W
YCL041C YJL089W
YCL041C YKR099W
YCL041C YOL089C
YCL041C YOR380W
YCL041C YPL230W
YCL044C YCR040W
YCL044C YDL170W
YCL044C YFL021W
YCL044C YGL166W
YCL044C YGL254W
YCL044C YHL027W
YCL044C YML051W
YCL044C YPL230W
YCL049C YBR240C
YCL049C YBR297W
YCL049C YFL031W
YCL049C YGL181W
YCL049C YGL254W
YCL049C YGR288W
YCL049C YML051W
YCL049C YMR182C
YCL049C YPL177C
YCL049C YPL230W
YCL049C YPR199C
YCL050C YBR033W
YCL050C YEL009C
YCL051W YIL036W
YCL051W YKL038W
YCL052C YAL051W
YCL052C YCL067C
YCL052C YDL020C
YCL052C YER169W
YCL052C YGL096W
YCL052C YGR044C
YCL052C YHL009C
YCL052C YIL036W
YCL052C YJL206C
YCL052C YLR451W
YCL052C YML051W
YCL052C YPR199C
YCL054W YIL131C
YCL054W YKR099W
YCL054W YPL230W
YCL054W YPR104C
YCL055W YBR083W
YCL055W YCL067C
YCL055W YGL181W
YCL055W YHL009C
YCL056C YCR040W
YCL056C YDR216W
YCL056C YER045C
YCL056C YER111C
YCL056C YGL013C
YCL056C YHL009C
YCL056C YJL089W
YCL056C YJL206C
YCL056C YLR098C
YCL056C YML007W
YCL056C YOR344C
YCL056C YPR104C
YCL057W YML007W
YCL058C YGL013C
YCL058C YIL036W
YCL058C YJL206C
YCL058C YML007W
YCL058C YOL116W
YCL058C YPL038W
YCL059C YEL009C
YCL059C YIL131C
YCL059C YKR099W
YCL059C YPL230W
YCL061C YAL051W
YCL061C YER111C
YCL061C YER184C
YCL061C YLR013W
YCL061C YLR451W
YCL061C YOR363C
YCL061C YPL248C
YCL061C YPR104C
YCR002C YBR033W
YCR002C YDL020C
YCR002C YEL009C
YCR002C YER111C
YCR002C YGL181W
YCR002C YHR084W
YCR002C YIL036W
YCR002C YKL032C
YCR002C YML007W
YCR002C YPL177C
YCR003W YAL051W
YCR003W YCL067C
YCR003W YDR034C
YCR003W YDR421W
YCR003W YER111C
YCR003W YFR034C
YCR003W YHL009C
YCR003W YJL206C
YCR003W YKL032C
YCR003W YLR451W
YCR003W YOL089C
YCR004C YDL020C
YCR004C YEL009C
YCR004C YGL181W
YCR004C YMR016C
YCR008W YBR033W
YCR008W YBR049C
YCR008W YKL109W
YCR008W YNL167C
YCR008W YOL089C
YCR016W YKR099W
YCR016W YPL230W
YCR016W YPR104C
YCR017C YAL051W
YCR017C YDR216W
YCR017C YDR310C
YCR017C YER111C
YCR017C YJL056C
YCR017C YML007W
YCR017C YMR280C
YCR017C YPL248C
YCR018C YAL051W
YCR018C YDR216W
YCR018C YJL206C
YCR019W YHR124W
YCR019W YJL056C
YCR019W YKR099W
YCR019W YOL116W
YCR019W YOR162C
YCR020CA YAL051W
YCR020CA YIR017C
YCR020CA YJL089W
YCR020CA YJL206C
YCR020CA YOR162C
YCR023C YBR033W
YCR023C YIL036W
YCR023C YJL206C
YCR023C YOR363C
YCR024CA YEL009C
YCR024CA YML099C
YCR024CA YNL068C
YCR024CA YOL089C
YCR024CA YOL116W
YCR024CA YOR162C
YCR026C YBR033W
YCR026C YER111C
YCR026C YKR064W
YCR026C YMR019W
YCR026C YOL089C
YCR026C YOR113W
YCR026C YPL075W
YCR026C YPR104C
YCR027C YBL103C
YCR027C YCL066W
YCR027C YCR040W
YCR027C YDR207C
YCR027C YDR451C
YCR027C YGL254W
YCR027C YHL009C
YCR027C YML051W
YCR027C YMR037C
YCR027C YPR199C
YCR028C YAL051W
YCR028C YBR033W
YCR028C YGL254W
YCR028C YHR206W
YCR028C YIL131C
YCR028C YJL206C
YCR028C YLR451W
YCR028C YMR019W
YCR028C YPL248C
YCR030C YBR112C
YCR030C YIL036W
YCR031C YEL009C
YCR031C YJL089W
YCR031C YJR147W
YCR031C YPL230W
YCR032W YDR034C
YCR032W YER111C
YCR032W YLR014C
YCR032W YMR019W
YCR032W YPL248C
YCR032W YPR104C
YCR034W YEL009C
YCR034W YGL096W
YCR034W YGR044C
YCR034W YIL036W
YCR034W YIL131C
YCR034W YLR014C
YCR034W YPL230W
YCR039C YCL067C
YCR039C YCR040W
YCR039C YGR044C
YCR039C YIR018W
YCR039C YOL108C
YCR041W YBR033W
YCR041W YCL067C
YCR041W YCR040W
YCR041W YMR043W
YCR043C YCL067C
YCR043C YDL020C
YCR043C YIL131C
YCR043C YJL089W
YCR043C YJR147W
YCR043C YML007W
YCR043C YMR280C
YCR043C YOL116W
YCR043C YPL038W
YCR043C YPL230W
YCR045C YBR033W
YCR045C YDR207C
YCR045C YER184C
YCR045C YFR034C
YCR045C YJL206C
YCR045C YMR021C
YCR045C YPL248C
YCR053W YBR049C
YCR053W YBR083W
YCR053W YBR297W
YCR053W YDL020C
YCR053W YDR043C
YCR053W YEL009C
YCR053W YHR084W
YCR053W YJR147W
YCR053W YKL032C
YCR053W YOL028C
YCR053W YPR104C
YCR059C YCR040W
YCR059C YCR065W
YCR059C YDR123C
YCR059C YDR423C
YCR059C YDR451C
YCR059C YFR034C
YCR059C YGL162W
YCR059C YGL166W
YCR059C YGL209W
YCR059C YJR147W
YCR059C YMR182C
YCR059C YPL038W
YCR060W YBR240C
YCR060W YCR040W
YCR060W YER045C
YCR060W YGL209W
YCR060W YHL009C
YCR060W YJL206C
YCR060W YMR070W
YCR060W YPL038W
YCR061W YFL031W
YCR061W YIL036W
YCR061W YIL101C
YCR061W YKL038W
YCR061W YPL230W
YCR062W YGL013C
YCR062W YPL230W
YCR063W YBR240C
YCR063W YCR040W
YCR063W YCR065W
YCR063W YCR106W
YCR063W YDR123C
YCR063W YDR451C
YCR063W YFR034C
YCR063W YGL209W
YCR063W YKL038W
YCR063W YOL028C
YCR065W YDR451C
YCR067C YAL051W
YCR067C YDR207C
YCR067C YER111C
YCR067C YGL013C
YCR067C YGL071W
YCR067C YIL036W
YCR067C YKL038W
YCR067C YOR113W
YCR073WA YCR040W
YCR073WA YFL031W
YCR073WA YGL166W
YCR073WA YGL181W
YCR073WA YGL254W
YCR073WA YGR044C
YCR073WA YIL101C
YCR073WA YPL038W
YCR073WA YPL230W
YCR073WA YPR199C
YCR075C YCR065W
YCR075C YDR451C
YCR075C YFL031W
YCR075C YGL035C
YCR075C YGL181W
YCR075C YGR044C
YCR075C YHR206W
YCR075C YJL206C
YCR075C YOR380W
YCR077C YBR049C
YCR077C YCR065W
YCR077C YFL031W
YCR077C YIL036W
YCR077C YIL131C
YCR079W YBR240C
YCR079W YDR451C
YCR079W YFL021W
YCR079W YGL166W
YCR079W YGL181W
YCR079W YMR042W
YCR079W YMR182C
YCR079W YOR380W
YCR079W YPL038W
YCR079W YPL230W
YCR082W YCL067C
YCR082W YDL020C
YCR082W YEL009C
YCR082W YHR206W
YCR082W YJL206C
YCR082W YOR140W
YCR083W YBR049C
YCR083W YDL020C
YCR083W YDR043C
YCR083W YPL230W
YCR083W YPR104C
YCR087W YBR240C
YCR087W YEL009C
YCR087W YGL096W
YCR087W YHR206W
YCR087W YIL036W
YCR087W YIL131C
YCR087W YJL206C
YCR087W YMR016C
YCR087W YPL038W
YCR088W YGL181W
YCR090C YCL067C
YCR090C YCR065W
YCR090C YOL108C
YCR090C YPL038W
YCR092C YAL051W
YCR092C YBR033W
YCR092C YCR065W
YCR092C YDR207C
YCR092C YDR213W
YCR092C YDR253C
YCR092C YER111C
YCR092C YER184C
YCR092C YGL073W
YCR092C YKL020C
YCR092C YKL038W
YCR092C YLR131C
YCR092C YLR451W
YCR092C YNL068C
YCR092C YOL089C
YCR093W YAL051W
YCR093W YER111C
YCR093W YPR104C
YCR094W YBR033W
YCR094W YBR049C
YCR094W YCR065W
YCR094W YEL009C
YCR094W YGL181W
YCR094W YHL009C
YCR094W YPL248C
YCR095C YBL103C
YCR095C YDL020C
YCR095C YDR034C
YCR095C YDR421W
YCR095C YGL181W
YCR095C YGL209W
YCR095C YOL108C
YCR095C YPL202C
YCR096C YCL067C
YCR096C YCR040W
YCR096C YGR044C
YCR096C YIR018W
YCR096C YJL089W
YCR096C YJL206C
YCR096C YOL108C
YCR097W YBR033W
YCR097W YCL067C
YCR097W YDR043C
YCR097W YFR034C
YCR097W YJL089W
YCR097W YJL206C
YCR097W YKL032C
YCR097WA YAL051W
YCR097WA YCL067C
YCR097WA YJL089W
YCR097WA YOL116W
YCR099C YBR033W
YCR099C YDR421W
YCR099C YER184C
YCR099C YFR034C
YCR099C YJL089W
YCR099C YKR064W
YCR099C YLR013W
YCR099C YMR019W
YCR099C YOR363C
YCR104W YBR182C
YCR104W YBR240C
YCR104W YBR297W
YCR104W YCL066W
YCR104W YCR040W
YCR104W YCR106W
YCR104W YER045C
YCR104W YFL021W
YCR104W YGL254W
YCR104W YGR288W
YCR104W YHL027W
YCR104W YHR124W
YCR104W YJL089W
YCR104W YOL108C
YCR104W YOR380W
YCR107W YBR240C
YCR107W YCR106W
YCR107W YER184C
YCR107W YGL254W
YCR107W YHR178W
YCR107W YIL101C
YCR107W YML007W
YCR107W YMR042W
YCR107W YOR140W
YCR107W YPL230W
YDL003W YCR065W
YDL003W YDR146C
YDL003W YDR451C
YDL003W YER111C
YDL004W YBL005W
YDL004W YBR049C
YDL004W YDL020C
YDL004W YEL009C
YDL004W YHR084W
YDL004W YJL206C
YDL004W YKL038W
YDL004W YKL109W
YDL004W YLR131C
YDL004W YNL068C
YDL004W YOL028C
YDL006W YBR033W
YDL006W YDR253C
YDL006W YGL181W
YDL006W YHL009C
YDL006W YOL108C
YDL007W YDL020C
YDL007W YEL009C
YDL007W YGL013C
YDL007W YGL181W
YDL010W YBR182C
YDL010W YBR297W
YDL010W YDR043C
YDL010W YHL009C
YDL010W YOL108C
YDL012C YBR112C
YDL012C YBR182C
YDL012C YEL009C
YDL012C YHL027W
YDL012C YJL206C
YDL012C YKL032C
YDL012C YMR043W
YDL012C YMR070W
YDL012C YPL038W
YDL013W YBR083W
YDL013W YCR065W
YDL013W YDR123C
YDL013W YDR253C
YDL013W YDR259C
YDL013W YER045C
YDL013W YFR034C
YDL013W YGL073W
YDL013W YGL162W
YDL013W YGL254W
YDL013W YHR124W
YDL013W YIL036W
YDL013W YJR060W
YDL013W YKL038W
YDL013W YMR042W
YDL013W YMR070W
YDL013W YNL068C
YDL013W YNL103W
YDL013W YOL067C
YDL017W YDR421W
YDL017W YGL254W
YDL017W YGR288W
YDL017W YHL009C
YDL017W YIL036W
YDL017W YLR451W
YDL017W YPR199C
YDL018C YBR033W
YDL018C YDL020C
YDL018C YGL254W
YDL018C YGR044C
YDL018C YHR206W
YDL018C YOL108C
YDL019C YDR423C
YDL019C YER111C
YDL019C YGL013C
YDL019C YIL036W
YDL019C YMR164C
YDL019C YOR113W
YDL019C YOR363C
YDL019C YOR380W
YDL027C YDL020C
YDL027C YDR043C
YDL027C YDR259C
YDL027C YER045C
YDL027C YFL021W
YDL027C YGL013C
YDL027C YGL166W
YDL027C YGR044C
YDL027C YGR288W
YDL027C YIL036W
YDL027C YJL089W
YDL027C YJR147W
YDL027C YKR099W
YDL027C YOR344C
YDL027C YPL230W
YDL027C YPR199C
YDL031W YDR043C
YDL031W YIL131C
YDL031W YKR099W
YDL031W YPL230W
YDL031W YPR104C
YDL035C YAL051W
YDL035C YBL005W
YDL035C YDL056W
YDL035C YDL106C
YDL035C YDR207C
YDL035C YDR213W
YDL035C YDR310C
YDL035C YER111C
YDL035C YJL056C
YDL035C YKL038W
YDL035C YML007W
YDL035C YMR019W
YDL035C YMR280C
YDL035C YOL116W
YDL035C YOR113W
YDL044C YDL056W
YDL044C YDR207C
YDL044C YDR253C
YDL044C YGL209W
YDL044C YHL009C
YDL044C YLR131C
YDL044C YOL108C
YDL044C YPL038W
YDL044C YPL248C
YDL045WA YCR040W
YDL045WA YFR034C
YDL045WA YJL206C
YDL045WA YLR256W
YDL045WA YML007W
YDL045WA YOL108C
YDL045WA YPL248C
YDL047W YBR083W
YDL047W YCL066W
YDL047W YDR207C
YDL047W YEL009C
YDL047W YFL031W
YDL047W YGL035C
YDL047W YGL181W
YDL047W YGL254W
YDL047W YHL009C
YDL047W YJR060W
YDL047W YKL032C
YDL047W YMR070W
YDL050C YEL009C
YDL050C YGR288W
YDL050C YIL036W
YDL050C YIL131C
YDL050C YKR099W
YDL050C YPL038W
YDL050C YPL230W
YDL051W YEL009C
YDL051W YIL131C
YDL051W YKR099W
YDL051W YPL038W
YDL051W YPL230W
YDL052C YBR033W
YDL052C YBR049C
YDL052C YDL056W
YDL052C YDR451C
YDL052C YEL009C
YDL052C YGL035C
YDL052C YHL027W
YDL052C YLR098C
YDL052C YMR019W
YDL052C YPR199C
YDL053C YDR451C
YDL053C YGL035C
YDL053C YGL181W
YDL054C YBL005W
YDL054C YBL103C
YDL054C YBR033W
YDL054C YBR297W
YDL054C YDL056W
YDL054C YDL106C
YDL054C YDL170W
YDL054C YEL009C
YDL054C YER045C
YDL054C YFL031W
YDL054C YGL013C
YDL054C YGL035C
YDL054C YGL254W
YDL054C YHL027W
YDL054C YML051W
YDL054C YMR042W
YDL054C YMR280C
YDL054C YPL038W
YDL054C YPR199C
YDL055C YDR043C
YDL055C YEL009C
YDL055C YIL036W
YDL055C YIL131C
YDL055C YJL089W
YDL055C YMR019W
YDL055C YOR162C
YDL055C YPL248C
YDL057W YBR240C
YDL057W YDR043C
YDL057W YGL166W
YDL057W YGR044C
YDL057W YHL009C
YDL057W YOL116W
YDL057W YOR380W
YDL058W YAL051W
YDL058W YDL056W
YDL058W YDR034C
YDL058W YDR146C
YDL058W YDR213W
YDL058W YDR310C
YDL058W YER111C
YDL058W YGL071W
YDL058W YGL209W
YDL058W YLR098C
YDL058W YOR363C
YDL058W YPR104C
YDL059C YBR240C
YDL059C YDR253C
YDL059C YGL181W
YDL059C YIR017C
YDL060W YCR065W
YDL060W YDL056W
YDL060W YDR043C
YDL060W YDR146C
YDL060W YGR044C
YDL060W YHR206W
YDL060W YKR099W
YDL060W YPL038W
YDL060W YPL177C
YDL060W YPR104C
YDL061C YEL009C
YDL061C YIL036W
YDL061C YJL089W
YDL061C YMR280C
YDL066W YDL020C
YDL066W YEL009C
YDL066W YGL181W
YDL066W YLR256W
YDL067C YBR049C
YDL067C YEL009C
YDL067C YGL073W
YDL067C YGR288W
YDL067C YHR124W
YDL067C YJL206C
YDL067C YMR070W
YDL070W YBL103C
YDL070W YBR033W
YDL070W YBR049C
YDL070W YGL035C
YDL070W YGL071W
YDL070W YIL036W
YDL070W YKL015W
YDL070W YKL032C
YDL070W YMR043W
YDL070W YNL103W
YDL070W YPL089C
YDL070W YPL202C
YDL072C YDL020C
YDL072C YFL031W
YDL072C YOL028C
YDL072C YPL230W
YDL073W YDL056W
YDL073W YDR216W
YDL073W YLR451W
YDL073W YPR104C
YDL074C YBR049C
YDL074C YDL056W
YDL074C YDL170W
YDL074C YDR146C
YDL074C YDR310C
YDL074C YGL071W
YDL074C YJL110C
YDL074C YKR099W
YDL074C YPL038W
YDL074C YPR104C
YDL075W YEL009C
YDL075W YGR288W
YDL075W YJL089W
YDL075W YPL230W
YDL076C YAL051W
YDL076C YDL106C
YDL076C YDL170W
YDL076C YDR253C
YDL076C YDR451C
YDL076C YEL009C
YDL076C YFL031W
YDL076C YGL181W
YDL076C YGL254W
YDL076C YHL009C
YDL076C YJL110C
YDL076C YOL116W
YDL076C YPR199C
YDL078C YBR112C
YDL078C YEL009C
YDL078C YFL031W
YDL078C YGL181W
YDL078C YGR044C
YDL078C YKL043W
YDL078C YPL230W
YDL080C YAL051W
YDL080C YBR240C
YDL080C YDL056W
YDL080C YDL170W
YDL080C YDR034C
YDL080C YER045C
YDL080C YGL254W
YDL080C YHL009C
YDL080C YOL116W
YDL080C YOR344C
YDL082W YBR112C
YDL082W YEL009C
YDL082W YGL096W
YDL082W YGR288W
YDL082W YIL131C
YDL082W YJL089W
YDL082W YPL038W
YDL082W YPL230W
YDL083C YEL009C
YDL083C YIL036W
YDL083C YJL089W
YDL083C YMR016C
YDL084W YBR049C
YDL084W YCR065W
YDL084W YEL009C
YDL084W YHR084W
YDL084W YJL089W
YDL084W YMR016C
YDL088C YBL103C
YDL088C YDL056W
YDL088C YDL106C
YDL088C YDR034C
YDL088C YDR207C
YDL088C YGL035C
YDL088C YGL254W
YDL088C YIL036W
YDL088C YKL032C
YDL088C YLR228C
YDL088C YLR256W
YDL088C YNL027W
YDL088C YPL202C
YDL091C YBR033W
YDL091C YDL020C
YDL091C YDR043C
YDL091C YDR253C
YDL091C YGL096W
YDL091C YGL181W
YDL091C YGR044C
YDL091C YGR288W
YDL091C YIL036W
YDL091C YJL206C
YDL091C YJR147W
YDL091C YOL108C
YDL091C YOL116W
YDL091C YOR380W
YDL091C YPR199C
YDL092W YDL020C
YDL092W YEL009C
YDL092W YKL038W
YDL092W YML051W
YDL092W YMR037C
YDL092W YPL038W
YDL092W YPL248C
YDL095W YBR049C
YDL095W YBR112C
YDL095W YCR065W
YDL095W YEL009C
YDL095W YFL031W
YDL095W YHR206W
YDL097C YFL031W
YDL097C YGL181W
YDL097C YML007W
YDL106C YBR112C
YDL106C YDL056W
YDL110C YDL020C
YDL110C YDR043C
YDL110C YFL021W
YDL110C YGL096W
YDL110C YGL166W
YDL110C YGL181W
YDL110C YGR044C
YDL110C YIR017C
YDL110C YJR147W
YDL110C YOL108C
YDL110C YPL038W
YDL110C YPL230W
YDL112W YDR034C
YDL112W YDR207C
YDL112W YDR310C
YDL112W YKR099W
YDL112W YLR131C
YDL112W YPR104C
YDL120W YDR034C
YDL120W YGL254W
YDL120W YKL032C
YDL120W YLR098C
YDL120W YML007W
YDL120W YOL108C
YDL120W YPL038W
YDL122W YBR112C
YDL122W YDL056W
YDL122W YDR034C
YDL122W YDR146C
YDL122W YDR216W
YDL122W YGL013C
YDL122W YHR206W
YDL122W YLR014C
YDL122W YLR451W
YDL125C YEL009C
YDL125C YJL206C
YDL125C YML051W
YDL125C YPR104C
YDL125C YPR199C
YDL126C YEL009C
YDL126C YML007W
YDL127W YBR083W
YDL127W YCR065W
YDL128W YDL170W
YDL128W YEL009C
YDL128W YGL181W
YDL128W YGR044C
YDL128W YML051W
YDL133W YBL103C
YDL133W YCL067C
YDL133W YDL170W
YDL133W YDR253C
YDL133W YGL181W
YDL133W YGR044C
YDL133W YHL009C
YDL133W YHL027W
YDL133W YMR021C
YDL133W YMR037C
YDL134C YDL170W
YDL134C YDR034C
YDL134C YEL009C
YDL134C YGL254W
YDL134C YIL036W
YDL134C YOR344C
YDL134C YPR199C
YDL135C YCL067C
YDL135C YEL009C
YDL135C YGL181W
YDL135C YGL254W
YDL136W YBL005W
YDL136W YDR216W
YDL136W YEL009C
YDL136W YGR288W
YDL136W YIL131C
YDL136W YJL089W
YDL136W YPL038W
YDL136W YPL230W
YDL137W YBR112C
YDL137W YBR182C
YDL137W YDR216W
YDL137W YEL009C
YDL137W YGL181W
YDL137W YMR019W
YDL140C YBR112C
YDL140C YER111C
YDL140C YHR206W
YDL142C YDL020C
YDL142C YDR043C
YDL142C YGL166W
YDL142C YGL181W
YDL142C YGR044C
YDL142C YIL036W
YDL142C YJL206C
YDL142C YOL116W
YDL142C YOR162C
YDL142C YPR199C
YDL143W YDR034C
YDL143W YER040W
YDL143W YGL209W
YDL143W YIL036W
YDL143W YJR060W
YDL144C YBR240C
YDL144C YCR040W
YDL144C YDL170W
YDL144C YDR207C
YDL144C YER040W
YDL144C YER045C
YDL144C YFL021W
YDL144C YGL181W
YDL144C YGL254W
YDL144C YML051W
YDL144C YPL038W
YDL144C YPL230W
YDL144C YPL248C
YDL145C YBR049C
YDL145C YDR216W
YDL147W YDL020C
YDL147W YFL021W
YDL147W YML007W
YDL147W YOR344C
YDL147W YPR104C
YDL151C YDR310C
YDL151C YDR451C
YDL151C YGL035C
YDL151C YGL209W
YDL151C YHR206W
YDL151C YKR099W
YDL151C YOL028C
YDL151C YPR199C
YDL152W YDR146C
YDL152W YGR044C
YDL152W YKR099W
YDL152W YPR104C
YDL155W YBR182C
YDL155W YBR240C
YDL155W YCR065W
YDL155W YDL170W
YDL155W YDR034C
YDL155W YDR207C
YDL155W YDR213W
YDL155W YDR253C
YDL155W YDR310C
YDL155W YDR451C
YDL155W YER040W
YDL155W YER045C
YDL155W YER184C
YDL155W YFL021W
YDL155W YGL035C
YDL155W YGL071W
YDL155W YGL209W
YDL155W YHR206W
YDL155W YOL028C
YDL155W YPL089C
YDL155W YPL248C
YDL157C YBL103C
YDL157C YDL020C
YDL157C YDR253C
YDL157C YGL166W
YDL157C YGR044C
YDL157C YHL027W
YDL157C YIL036W
YDL157C YIL131C
YDL157C YJL089W
YDL157C YNL027W
YDL157C YOL108C
YDL157C YPL038W
YDL157C YPR199C
YDL158C YBL005W
YDL158C YCR040W
YDL158C YDR034C
YDL158C YER045C
YDL158C YJL206C
YDL158C YPL038W
YDL160C YBL005W
YDL160C YER040W
YDL160C YFL031W
YDL160C YHR206W
YDL164C YCR065W
YDL164C YDR207C
YDL164C YER111C
YDL164C YGL209W
YDL164C YHR084W
YDL164C YHR206W
YDL168W YDL020C
YDL168W YGL181W
YDL171C YDR034C
YDL171C YDR310C
YDL171C YPR104C
YDL173W YCL066W
YDL173W YDR123C
YDL173W YGL181W
YDL173W YJR060W
YDL173W YKL032C
YDL173W YMR070W
YDL174C YAL051W
YDL174C YGL181W
YDL174C YHL027W
YDL174C YHR178W
YDL174C YIL101C
YDL174C YKL109W
YDL174C YPR065W
YDL175C YAL051W
YDL175C YBL103C
YDL175C YBR033W
YDL175C YDL170W
YDL175C YDR034C
YDL175C YDR043C
YDL175C YDR207C
YDL175C YDR253C
YDL175C YDR451C
YDL175C YER045C
YDL175C YER184C
YDL175C YFL021W
YDL175C YFR034C
YDL175C YGL073W
YDL175C YGL209W
YDL175C YHL009C
YDL175C YLR451W
YDL175C YMR021C
YDL175C YMR182C
YDL175C YPL248C
YDL175C YPR199C
YDL177C YBR182C
YDL177C YBR240C
YDL177C YDR253C
YDL177C YGL181W
YDL177C YHL027W
YDL177C YMR070W
YDL177C YOL028C
YDL177C YOL108C
YDL177C YPL038W
YDL180W YAL051W
YDL180W YBR297W
YDL180W YCR040W
YDL180W YDL020C
YDL180W YDL170W
YDL180W YDR034C
YDL180W YDR216W
YDL180W YER111C
YDL180W YER184C
YDL180W YFL021W
YDL180W YGL254W
YDL180W YIL036W
YDL180W YKL062W
YDL180W YLR098C
YDL180W YPL038W
YDL181W YDR043C
YDL181W YGL096W
YDL181W YGL166W
YDL181W YGR044C
YDL181W YOL108C
YDL181W YPL230W
YDL182W YDL020C
YDL182W YDL170W
YDL182W YEL009C
YDL183C YBR033W
YDL183C YBR297W
YDL183C YCL066W
YDL183C YDL170W
YDL183C YDR034C
YDL183C YDR043C
YDL183C YER045C
YDL183C YER184C
YDL183C YFL021W
YDL183C YFR034C
YDL183C YGL254W
YDL183C YJL089W
YDL183C YJL206C
YDL183C YMR021C
YDL183C YOR162C
YDL184C YEL009C
YDL184C YER169W
YDL184C YFL021W
YDL184C YGL013C
YDL184C YHL027W
YDL184C YIL036W
YDL184C YJL089W
YDL184C YMR019W
YDL184C YOR140W
YDL185W YBR049C
YDL185W YBR112C
YDL185W YDR207C
YDL185W YHL027W
YDL185W YKL020C
YDL185W YLR451W
YDL185W YMR019W
YDL188C YGL181W
YDL188C YIL036W
YDL188C YMR037C
YDL191W YDR216W
YDL191W YEL009C
YDL191W YOR113W
YDL191W YPL038W
YDL191W YPL230W
YDL192W YEL009C
YDL192W YER184C
YDL192W YGR288W
YDL192W YIL036W
YDL192W YJL089W
YDL192W YLR098C
YDL192W YMR019W
YDL192W YOR113W
YDL193W YER184C
YDL193W YFR034C
YDL193W YGL013C
YDL193W YGL181W
YDL193W YGR044C
YDL193W YIL036W
YDL193W YKR099W
YDL198C YDL170W
YDL198C YDR451C
YDL198C YEL009C
YDL198C YGR044C
YDL198C YJR147W
YDL198C YKL032C
YDL198C YMR042W
YDL198C YPL177C
YDL215C YBR033W
YDL215C YBR297W
YDL215C YDL020C
YDL215C YDR034C
YDL215C YER184C
YDL215C YGL013C
YDL215C YGL096W
YDL215C YHL027W
YDL215C YIL101C
YDL215C YJL089W
YDL215C YML007W
YDL215C YOR162C
YDL215C YPL230W
YDL224C YBL103C
YDL224C YBR112C
YDL224C YCR065W
YDL224C YDL056W
YDL224C YDL106C
YDL224C YDL170W
YDL224C YER045C
YDL224C YER169W
YDL224C YGL254W
YDL224C YHL027W
YDL224C YIL036W
YDL224C YKL043W
YDL224C YNL103W
YDL225W YBR049C
YDL225W YGL181W
YDL225W YIL036W
YDL226C YBR049C
YDL226C YEL009C
YDL226C YGL181W
YDL226C YJR060W
YDL226C YKL032C
YDL227C YAL051W
YDL227C YDR123C
YDL227C YIL131C
YDL227C YLR131C
YDL229W YAL051W
YDL229W YDL020C
YDL229W YDR207C
YDL229W YDR216W
YDL229W YDR421W
YDL229W YEL009C
YDL229W YMR016C
YDL229W YMR019W
YDL229W YPR104C
YDL230W YBR240C
YDL230W YDR451C
YDL230W YFR034C
YDL230W YGL166W
YDL230W YGL181W
YDL230W YGL254W
YDL230W YPL230W
YDL230W YPR199C
YDL231C YBL103C
YDL231C YBR033W
YDL231C YDR034C
YDL231C YDR207C
YDL231C YFR034C
YDL231C YHR206W
YDL231C YLR451W
YDL231C YMR019W
YDL231C YPL248C
YDL234C YBL103C
YDL234C YDL020C
YDL234C YDL170W
YDL234C YDR034C
YDL234C YDR043C
YDL234C YER184C
YDL234C YGL013C
YDL234C YGL254W
YDL234C YHL027W
YDL234C YHR206W
YDL234C YIL036W
YDL234C YML007W
YDL234C YNL027W
YDL234C YOR162C
YDL234C YOR380W
YDL234C YPL230W
YDL236W YBR049C
YDL236W YBR240C
YDL236W YEL009C
YDL236W YFR034C
YDL236W YGL209W
YDL236W YGR044C
YDL236W YHL027W
YDL236W YMR280C
YDL236W YPL248C
YDL236W YPR199C
YDL237W YFL031W
YDL237W YGL181W
YDL237W YGR044C
YDL237W YIL036W
YDL237W YJL206C
YDL243C YCR106W
YDL243C YER184C
YDL243C YFL021W
YDL243C YGL096W
YDL243C YJL089W
YDL243C YMR280C
YDL243C YPL248C
YDR003W YDL020C
YDR003W YDR043C
YDR003W YGL096W
YDR003W YGL166W
YDR003W YGL181W
YDR003W YGR044C
YDR003W YGR288W
YDR003W YIL036W
YDR003W YKR099W
YDR003W YOL108C
YDR003W YPL038W
YDR003W YPL177C
YDR003W YPL230W
YDR003W YPR199C
YDR005C YBR297W
YDR005C YDL170W
YDR005C YDR034C
YDR005C YDR043C
YDR005C YDR253C
YDR005C YER184C
YDR005C YGL013C
YDR005C YGR044C
YDR005C YHL009C
YDR005C YJL089W
YDR005C YJL206C
YDR005C YOR344C
YDR005C YPL177C
YDR005C YPR199C
YDR006C YDL020C
YDR006C YDR034C
YDR006C YDR207C
YDR006C YER040W
YDR006C YER045C
YDR006C YER169W
YDR006C YGL254W
YDR006C YKL032C
YDR006C YOR344C
YDR006C YPL248C
YDR007W YBR033W
YDR007W YDR451C
YDR007W YFR034C
YDR007W YGL166W
YDR007W YGR044C
YDR007W YKL032C
YDR008C YER045C
YDR008C YFR034C
YDR008C YJL206C
YDR008C YOL108C
YDR011W YDL020C
YDR011W YER111C
YDR011W YGL013C
YDR011W YKL020C
YDR011W YLR256W
YDR012W YEL009C
YDR012W YJL089W
YDR012W YJR147W
YDR012W YMR016C
YDR012W YMR019W
YDR012W YOL089C
YDR019C YBR083W
YDR019C YDR123C
YDR019C YGR044C
YDR020C YDR253C
YDR020C YHL009C
YDR020C YKR099W
YDR022C YDL020C
YDR022C YDR034C
YDR022C YDR253C
YDR022C YGL166W
YDR022C YGR044C
YDR022C YHL009C
YDR022C YJL089W
YDR022C YOL108C
YDR022C YPR199C
YDR023W YBR049C
YDR023W YEL009C
YDR023W YJL089W
YDR023W YMR016C
YDR023W YPL230W
YDR024W YBR182C
YDR024W YDR216W
YDR024W YEL009C
YDR024W YER040W
YDR024W YGL254W
YDR024W YHR178W
YDR024W YHR206W
YDR024W YPL038W
YDR025W YDR216W
YDR025W YEL009C
YDR025W YIL036W
YDR025W YIL131C
YDR025W YJL089W
YDR025W YPL230W
YDR026C YDL056W
YDR026C YDL106C
YDR026C YDL170W
YDR026C YDR207C
YDR026C YDR253C
YDR026C YHL009C
YDR026C YNL103W
YDR026C YPR104C
YDR027C YAL051W
YDR027C YDL056W
YDR027C YDL106C
YDR027C YDR207C
YDR027C YDR213W
YDR027C YDR253C
YDR027C YGL073W
YDR027C YGL181W
YDR027C YKL038W
YDR027C YLR131C
YDR027C YLR256W
YDR027C YML007W
YDR027C YML076C
YDR027C YMR070W
YDR027C YOR162C
YDR027C YPR104C
YDR028C YAL051W
YDR028C YBR112C
YDR028C YDL020C
YDR028C YDL056W
YDR028C YDR034C
YDR028C YDR207C
YDR028C YER111C
YDR028C YFL021W
YDR028C YHL009C
YDR028C YMR019W
YDR030C YAL051W
YDR030C YBR033W
YDR030C YCL066W
YDR030C YDL170W
YDR030C YDR034C
YDR030C YER045C
YDR030C YFL021W
YDR030C YJL089W
YDR030C YJL206C
YDR030C YOR344C
YDR030C YOR380W
YDR030C YPL248C
YDR031W YDR034C
YDR031W YDR043C
YDR031W YGR044C
YDR031W YJL089W
YDR031W YJL206C
YDR031W YOL028C
YDR032C YEL009C
YDR032C YMR016C
YDR032C YOL028C
YDR032C YPL038W
YDR032C YPL230W
YDR033W YEL009C
YDR033W YKL109W
YDR033W YKL185W
YDR034C YMR019W
YDR035W YBL103C
YDR035W YDR423C
YDR035W YDR451C
YDR035W YFL031W
YDR035W YGL181W
YDR036C YDR034C
YDR036C YGL013C
YDR036C YGL071W
YDR036C YGL254W
YDR036C YIL036W
YDR036C YML051W
YDR037W YBR049C
YDR037W YCR065W
YDR037W YEL009C
YDR037W YHR084W
YDR037W YIL131C
YDR037W YJL089W
YDR037W YLR451W
YDR037W YMR016C
YDR037W YPL230W
YDR039C YAL051W
YDR039C YBL005W
YDR039C YBR033W
YDR039C YDL056W
YDR039C YDL106C
YDR039C YDR034C
YDR039C YDR207C
YDR039C YER169W
YDR039C YER184C
YDR039C YGL013C
YDR039C YGR288W
YDR039C YHL027W
YDR039C YHR206W
YDR039C YLR098C
YDR039C YNL027W
YDR040C YAL051W
YDR040C YBL103C
YDR040C YDL056W
YDR040C YDR207C
YDR040C YER184C
YDR040C YGL013C
YDR040C YGL073W
YDR040C YGL166W
YDR040C YGR288W
YDR040C YHL027W
YDR040C YIL036W
YDR040C YLR256W
YDR040C YOR162C
YDR041W YBR033W
YDR041W YCL067C
YDR041W YFR034C
YDR041W YGL181W
YDR041W YJL206C
YDR044W YEL009C
YDR044W YGL035C
YDR044W YGL181W
YDR044W YGL209W
YDR044W YGR044C
YDR044W YIL036W
YDR044W YKL043W
YDR044W YML007W
YDR044W YML051W
YDR044W YMR037C
YDR044W YMR043W
YDR044W YOR162C
YDR044W YPL177C
YDR046C YBR112C
YDR046C YEL009C
YDR046C YGL035C
YDR046C YGL254W
YDR046C YMR043W
YDR046C YOR344C
YDR047W YBR049C
YDR047W YCR040W
YDR047W YCR065W
YDR047W YDR253C
YDR047W YDR451C
YDR047W YEL009C
YDR047W YGL181W
YDR047W YGL209W
YDR047W YGL254W
YDR047W YML051W
YDR047W YMR021C
YDR047W YMR042W
YDR047W YMR182C
YDR047W YPL038W
YDR047W YPR199C
YDR050C YBL005W
YDR050C YBL103C
YDR050C YBR033W
YDR050C YBR112C
YDR050C YEL009C
YDR050C YER184C
YDR050C YJL089W
YDR050C YPL248C
YDR054C YDL020C
YDR054C YER045C
YDR054C YIL036W
YDR054C YKL043W
YDR054C YOL108C
YDR054C YOR344C
YDR055W YER169W
YDR055W YGR044C
YDR055W YOR344C
YDR055W YPL230W
YDR056C YDL020C
YDR056C YFR034C
YDR056C YGL071W
YDR056C YGR044C
YDR056C YMR164C
YDR061W YDR421W
YDR061W YGL013C
YDR061W YGL181W
YDR061W YIL036W
YDR061W YPL075W
YDR063W YEL009C
YDR063W YGR044C
YDR063W YHR206W
YDR063W YJL206C
YDR063W YOL108C
YDR064W YEL009C
YDR064W YER184C
YDR064W YIL101C
YDR064W YJL089W
YDR064W YPL230W
YDR066C YCL066W
YDR066C YDL170W
YDR066C YDR043C
YDR066C YER184C
YDR066C YFR034C
YDR066C YHL009C
YDR066C YJL206C
YDR066C YOL108C
YDR067C YCL067C
YDR067C YDR043C
YDR067C YDR253C
YDR067C YGL181W
YDR067C YHL009C
YDR067C YJL206C
YDR067C YOL108C
YDR068W YDR253C
YDR068W YHL009C
YDR068W YIL036W
YDR070C YCR040W
YDR070C YDL020C
YDR070C YDR043C
YDR070C YGL166W
YDR070C YIL131C
YDR070C YJL089W
YDR070C YJL206C
YDR070C YJR147W
YDR070C YMR016C
YDR070C YOL108C
YDR070C YPL230W
YDR071C YCL067C
YDR071C YDR216W
YDR071C YEL009C
YDR071C YGL181W
YDR071C YIL036W
YDR071C YKL038W
YDR071C YOR140W
YDR072C YER184C
YDR072C YFL031W
YDR072C YLR256W
YDR072C YML051W
YDR072C YOR344C
YDR073W YDR043C
YDR073W YDR451C
YDR073W YGL166W
YDR073W YGL181W
YDR073W YHR124W
YDR073W YJL206C
YDR073W YKL038W
YDR073W YMR182C
YDR073W YPL038W
YDR074W YDL020C
YDR074W YDR216W
YDR074W YEL009C
YDR074W YPL230W
YDR078C YBR033W
YDR078C YCL067C
YDR078C YDL020C
YDR078C YDR034C
YDR078C YER040W
YDR078C YFL021W
YDR078C YHR178W
YDR078C YJL089W
YDR078C YJL206C
YDR078C YOL108C
YDR079W YCL067C
YDR079W YDL020C
YDR079W YGL035C
YDR079W YHL009C
YDR079W YHR206W
YDR079W YJL089W
YDR079W YJL206C
YDR079W YOL108C
YDR080W YAL051W
YDR080W YDR034C
YDR080W YDR207C
YDR080W YER040W
YDR080W YER111C
YDR080W YGL013C
YDR080W YIR023W
YDR080W YJL089W
YDR080W YLR098C
YDR080W YLR451W
YDR080W YMR019W
YDR080W YNL167C
YDR080W YOR363C
YDR080W YPL248C
YDR080W YPR065W
YDR084C YCR040W
YDR084C YDR421W
YDR084C YGR044C
YDR084C YOL108C
YDR084C YPR199C
YDR086C YDR216W
YDR086C YEL009C
YDR086C YER040W
YDR086C YHR124W
YDR086C YPL038W
YDR086C YPL230W
YDR090C YBL005W
YDR090C YBR297W
YDR090C YCL066W
YDR090C YCR040W
YDR090C YDL170W
YDR090C YDR034C
YDR090C YDR253C
YDR090C YEL009C
YDR090C YER045C
YDR090C YGL254W
YDR090C YGR044C
YDR090C YHL009C
YDR090C YKL032C
YDR090C YLR098C
YDR090C YML051W
YDR090C YPR199C
YDR091C YDL020C
YDR091C YDR146C
YDR091C YEL009C
YDR091C YHR206W
YDR091C YIL131C
YDR091C YJR147W
YDR091C YML007W
YDR091C YMR016C
YDR091C YPL230W
YDR092W YDR423C
YDR092W YGR044C
YDR092W YIL036W
YDR092W YJL206C
YDR092W YLR098C
YDR092W YML007W
YDR092W YOL108C
YDR092W YPL038W
YDR093W YAL051W
YDR093W YDR207C
YDR093W YER111C
YDR093W YFL021W
YDR093W YGL209W
YDR093W YPL248C
YDR094W YAL051W
YDR094W YBR049C
YDR094W YBR112C
YDR094W YCR065W
YDR094W YFR034C
YDR094W YKL032C
YDR094W YKL038W
YDR094W YLR131C
YDR094W YLR256W
YDR097C YCR065W
YDR097C YDR146C
YDR097C YDR207C
YDR097C YER111C
YDR097C YGR044C
YDR097C YIL131C
YDR097C YLR451W
YDR097C YPR104C
YDR098C YBR033W
YDR098C YCR040W
YDR098C YGL166W
YDR098C YHL009C
YDR098C YMR070W
YDR098C YNL103W
YDR099W YBR112C
YDR099W YDR216W
YDR099W YEL009C
YDR099W YGL181W
YDR100W YDR253C
YDR100W YDR421W
YDR100W YGR044C
YDR100W YHR206W
YDR100W YJL206C
YDR100W YKL032C
YDR100W YML007W
YDR100W YPL038W
YDR101C YHR206W
YDR101C YIL131C
YDR101C YIR017C
YDR101C YJR147W
YDR101C YKR099W
YDR101C YPL230W
YDR107C YDR123C
YDR107C YER111C
YDR107C YHR124W
YDR107C YMR019W
YDR107C YMR280C
YDR107C YOL089C
YDR108W YBL103C
YDR108W YDR034C
YDR108W YLR451W
YDR108W YMR019W
YDR108W YOL089C
YDR115W YBL103C
YDR115W YDR207C
YDR115W YFR034C
YDR115W YGR044C
YDR115W YJL206C
YDR115W YKL032C
YDR115W YKR099W
YDR115W YLR451W
YDR115W YNL103W
YDR115W YPL202C
YDR122W YAL051W
YDR122W YDL020C
YDR122W YDL106C
YDR122W YDL170W
YDR122W YDR216W
YDR122W YER111C
YDR122W YER169W
YDR122W YER184C
YDR122W YGL013C
YDR122W YIL036W
YDR122W YIL101C
YDR122W YOR113W
YDR122W YPL230W
YDR127W YDL020C
YDR127W YER111C
YDR127W YMR019W
YDR129C YDL020C
YDR129C YER184C
YDR129C YGL013C
YDR132C YDL020C
YDR132C YER184C
YDR132C YPL202C
YDR134C YBL005W
YDR134C YDR216W
YDR134C YEL009C
YDR134C YER184C
YDR134C YMR019W
YDR135C YAL051W
YDR135C YBR033W
YDR135C YER111C
YDR135C YER184C
YDR135C YLR013W
YDR135C YPL075W
YDR135C YPL248C
YDR141C YER111C
YDR141C YER184C
YDR141C YGL013C
YDR143C YBR240C
YDR143C YCR040W
YDR143C YCR065W
YDR143C YDL170W
YDR143C YDR034C
YDR143C YDR207C
YDR143C YDR310C
YDR143C YDR451C
YDR143C YER045C
YDR143C YGL209W
YDR143C YHR206W
YDR143C YML051W
YDR143C YMR182C
YDR143C YNL068C
YDR143C YOL028C
YDR143C YOR140W
YDR143C YPL089C
YDR143C YPL248C
YDR145W YBR112C
YDR145W YCR040W
YDR145W YDL170W
YDR145W YDR034C
YDR145W YDR207C
YDR145W YER040W
YDR145W YER045C
YDR145W YIR023W
YDR145W YMR043W
YDR145W YOR344C
YDR145W YPL089C
YDR148C YIL131C
YDR148C YMR280C
YDR148C YPL230W
YDR150W YAL051W
YDR150W YBR112C
YDR150W YDL106C
YDR150W YDR146C
YDR150W YDR207C
YDR150W YDR310C
YDR150W YER111C
YDR150W YKL020C
YDR150W YKL038W
YDR150W YML007W
YDR152W YIL131C
YDR152W YPL038W
YDR152W YPL230W
YDR156W YCL067C
YDR156W YPL038W
YDR164C YDL056W
YDR164C YDL170W
YDR164C YDR207C
YDR164C YER111C
YDR164C YGL013C
YDR164C YGL254W
YDR164C YHL009C
YDR164C YHR178W
YDR164C YHR206W
YDR164C YKL015W
YDR164C YLR098C
YDR164C YLR451W
YDR164C YML007W
YDR164C YNL027W
YDR164C YNL103W
YDR164C YPL202C
YDR165W YEL009C
YDR165W YHR084W
YDR165W YIL131C
YDR165W YJR147W
YDR165W YKL185W
YDR165W YKR099W
YDR165W YPL230W
YDR166C YAL051W
YDR166C YBR112C
YDR166C YDL056W
YDR166C YDR207C
YDR166C YER111C
YDR166C YGL071W
YDR166C YHL009C
YDR166C YLR098C
YDR166C YML007W
YDR166C YMR019W
YDR166C YMR280C
YDR166C YOL089C
YDR166C YOR162C
YDR167W YDR207C
YDR167W YDR253C
YDR167W YEL009C
YDR167W YGL035C
YDR167W YGL071W
YDR167W YGL166W
YDR167W YGL181W
YDR167W YOL108C
YDR167W YPL038W
YDR168W YDR216W
YDR168W YEL009C
YDR168W YML007W
YDR169C YBR083W
YDR169C YCR065W
YDR169C YDL020C
YDR169C YDL106C
YDR169C YDR207C
YDR169C YDR253C
YDR169C YDR259C
YDR169C YER184C
YDR169C YFL021W
YDR169C YGL013C
YDR169C YGL035C
YDR169C YGL071W
YDR169C YGL254W
YDR169C YIL036W
YDR169C YIL101C
YDR169C YKL020C
YDR169C YKL062W
YDR169C YLR256W
YDR169C YMR070W
YDR169C YNL027W
YDR169C YNL103W
YDR169C YNL167C
YDR169C YOR162C
YDR169C YPL089C
YDR171W YDL020C
YDR171W YEL009C
YDR171W YGL181W
YDR171W YKR099W
YDR171W YPL230W
YDR172W YBR049C
YDR172W YDR310C
YDR172W YEL009C
YDR172W YGL035C
YDR172W YJL089W
YDR172W YPR104C
YDR173C YCL067C
YDR173C YDL106C
YDR173C YDL170W
YDR173C YDR043C
YDR173C YDR213W
YDR173C YDR253C
YDR173C YDR451C
YDR173C YGL035C
YDR173C YGL181W
YDR173C YGL254W
YDR173C YJL206C
YDR173C YMR021C
YDR173C YOL116W
YDR173C YPR199C
YDR174W YBR049C
YDR174W YBR240C
YDR174W YEL009C
YDR174W YKL032C
YDR175C YCL067C
YDR175C YDR207C
YDR175C YDR253C
YDR175C YDR451C
YDR175C YFL031W
YDR175C YFR034C
YDR175C YGL071W
YDR175C YGL181W
YDR175C YGL254W
YDR175C YHL009C
YDR175C YJL206C
YDR175C YMR021C
YDR175C YPR199C
YDR176W YBR049C
YDR176W YDL170W
YDR176W YDR207C
YDR176W YDR213W
YDR176W YER040W
YDR176W YER111C
YDR176W YIL036W
YDR176W YKR064W
YDR176W YML007W
YDR176W YMR070W
YDR176W YOR162C
YDR179C YAL051W
YDR179C YDR034C
YDR179C YDR043C
YDR179C YDR207C
YDR179C YDR253C
YDR179C YFR034C
YDR179C YJL089W
YDR179C YJL206C
YDR179C YOL108C
YDR179C YPR104C
YDR180W YDR421W
YDR180W YER111C
YDR180W YHL009C
YDR180W YJL206C
YDR180W YPR104C
YDR181C YBR033W
YDR181C YDL170W
YDR181C YDR207C
YDR181C YDR253C
YDR181C YGL254W
YDR181C YHL009C
YDR181C YIL036W
YDR181C YJR060W
YDR181C YKR064W
YDR181C YLR451W
YDR181C YMR021C
YDR182W YEL009C
YDR182W YHL009C
YDR182W YIL036W
YDR182W YML007W
YDR184C YHR206W
YDR184C YIL036W
YDR184C YIL131C
YDR184C YJR147W
YDR184C YOR344C
YDR186C YBL103C
YDR186C YBR112C
YDR186C YDL056W
YDR186C YDL170W
YDR186C YDR034C
YDR186C YDR207C
YDR186C YER045C
YDR186C YER111C
YDR186C YER169W
YDR186C YER184C
YDR186C YGL013C
YDR186C YGL071W
YDR186C YIL036W
YDR186C YIR023W
YDR186C YJL056C
YDR186C YKL015W
YDR186C YKL020C
YDR186C YLR098C
YDR186C YMR280C
YDR186C YNL103W
YDR186C YOR113W
YDR186C YOR162C
YDR188W YBR049C
YDR188W YBR112C
YDR188W YCR065W
YDR188W YEL009C
YDR188W YKL032C
YDR188W YML051W
YDR188W YMR043W
YDR188W YNL103W
YDR190C YBR049C
YDR190C YDL020C
YDR190C YEL009C
YDR190C YJL089W
YDR190C YMR043W
YDR190C YPL202C
YDR191W YBR182C
YDR191W YBR240C
YDR191W YDL170W
YDR191W YDR043C
YDR191W YDR253C
YDR191W YFL021W
YDR191W YHL009C
YDR191W YKR064W
YDR191W YMR021C
YDR191W YOL116W
YDR191W YPL248C
YDR192C YCR040W
YDR192C YCR106W
YDR192C YDL056W
YDR192C YDL170W
YDR192C YDR207C
YDR192C YDR451C
YDR192C YER045C
YDR192C YER184C
YDR192C YFL021W
YDR192C YFR034C
YDR192C YGL013C
YDR192C YGL254W
YDR192C YHL009C
YDR192C YHR178W
YDR192C YLR098C
YDR192C YML051W
YDR192C YMR021C
YDR192C YPR199C
YDR194C YBR049C
YDR194C YDL020C
YDR194C YDR034C
YDR194C YDR207C
YDR194C YGL013C
YDR194C YGL071W
YDR194C YKL015W
YDR194C YKL185W
YDR194C YPL202C
YDR194C YPR104C
YDR195W YBR033W
YDR195W YDL170W
YDR195W YDR207C
YDR195W YDR253C
YDR195W YDR451C
YDR195W YFR034C
YDR195W YGL035C
YDR195W YGL071W
YDR195W YGL209W
YDR195W YHL009C
YDR195W YKR099W
YDR195W YMR021C
YDR195W YPL038W
YDR204W YDL020C
YDR204W YDL170W
YDR204W YDR043C
YDR204W YFR034C
YDR204W YGL013C
YDR204W YGL166W
YDR204W YGL181W
YDR204W YGR044C
YDR204W YGR288W
YDR204W YHL027W
YDR204W YIR017C
YDR204W YKR099W
YDR204W YOL116W
YDR204W YOR380W
YDR204W YPL177C
YDR204W YPL230W
YDR204W YPR199C
YDR207C YBR049C
YDR207C YDL056W
YDR207C YGL071W
YDR207C YIL036W
YDR207C YMR019W
YDR207C YNL103W
YDR207C YOL089C
YDR207C YOR140W
YDR208W YBL103C
YDR208W YBR112C
YDR208W YDL020C
YDR208W YDL056W
YDR208W YDL106C
YDR208W YDL170W
YDR208W YDR034C
YDR208W YDR207C
YDR208W YDR216W
YDR208W YER111C
YDR208W YER169W
YDR208W YGL013C
YDR208W YGL071W
YDR208W YHR206W
YDR208W YIL036W
YDR208W YIR023W
YDR208W YJL056C
YDR208W YKL020C
YDR208W YKL032C
YDR208W YLR098C
YDR208W YML007W
YDR208W YNL103W
YDR208W YOR344C
YDR208W YPR065W
YDR210W YBR083W
YDR210W YCR065W
YDR210W YDR216W
YDR210W YEL009C
YDR210W YFL031W
YDR210W YGL181W
YDR210W YGR044C
YDR210W YJL110C
YDR210W YJR060W
YDR210W YKL032C
YDR210W YKL043W
YDR210W YMR070W
YDR210W YOR344C
YDR211W YBR049C
YDR211W YDL020C
YDR211W YDL170W
YDR211W YDR213W
YDR211W YHR206W
YDR214W YDL020C
YDR214W YDR216W
YDR214W YEL009C
YDR214W YGL181W
YDR219C YCL067C
YDR219C YDL170W
YDR219C YDR034C
YDR219C YDR043C
YDR219C YDR207C
YDR219C YDR213W
YDR219C YDR253C
YDR219C YFL021W
YDR219C YIL036W
YDR219C YMR021C
YDR219C YNL103W
YDR219C YOL089C
YDR219C YOL108C
YDR219C YPR199C
YDR221W YBR049C
YDR221W YDR213W
YDR221W YDR259C
YDR221W YGL013C
YDR221W YGL073W
YDR221W YIL036W
YDR221W YPL089C
YDR222W YDR451C
YDR222W YGL035C
YDR222W YGL096W
YDR222W YHR178W
YDR222W YPL038W
YDR223W YBR033W
YDR223W YDL020C
YDR223W YDR043C
YDR223W YGR288W
YDR223W YIL101C
YDR223W YJL089W
YDR224C YEL009C
YDR224C YER184C
YDR225W YEL009C
YDR225W YER184C
YDR225W YIL131C
YDR225W YKL185W
YDR225W YPL038W
YDR226W YBL005W
YDR226W YEL009C
YDR226W YER040W
YDR226W YJL089W
YDR226W YJR060W
YDR226W YOL089C
YDR226W YPL038W
YDR226W YPL248C
YDR227W YAL051W
YDR227W YBR033W
YDR227W YBR112C
YDR227W YDR034C
YDR227W YDR207C
YDR227W YDR213W
YDR227W YDR310C
YDR227W YDR421W
YDR227W YER111C
YDR227W YLR451W
YDR227W YMR019W
YDR227W YPL248C
YDR227W YPR104C
YDR228C YBR112C
YDR228C YDL106C
YDR228C YDL170W
YDR228C YDR034C
YDR228C YDR207C
YDR228C YDR213W
YDR228C YDR253C
YDR228C YER111C
YDR228C YFL021W
YDR228C YGL013C
YDR228C YGL035C
YDR228C YGL071W
YDR228C YHR206W
YDR228C YIR023W
YDR228C YLR098C
YDR228C YLR228C
YDR228C YNL027W
YDR228C YNL103W
YDR228C YPL202C
YDR229W YDR207C
YDR229W YDR213W
YDR229W YDR253C
YDR229W YDR259C
YDR229W YDR423C
YDR229W YFR034C
YDR229W YGL035C
YDR229W YGL073W
YDR229W YGL166W
YDR229W YGL181W
YDR229W YGR044C
YDR229W YIL036W
YDR229W YJR060W
YDR229W YMR021C
YDR229W YOL067C
YDR229W YOL116W
YDR231C YCL067C
YDR231C YFR034C
YDR231C YGL166W
YDR231C YGL181W
YDR231C YGR044C
YDR231C YPL038W
YDR231C YPL230W
YDR232W YBR033W
YDR232W YCR065W
YDR232W YEL009C
YDR232W YFL031W
YDR232W YFR034C
YDR232W YGL035C
YDR232W YHR206W
YDR232W YIL036W
YDR232W YMR042W
YDR232W YOR140W
YDR233C YBL005W
YDR233C YDR207C
YDR233C YEL009C
YDR233C YFL031W
YDR233C YIL036W
YDR234W YDL020C
YDR234W YDR216W
YDR234W YEL009C
YDR234W YHR206W
YDR234W YIL131C
YDR234W YJR147W
YDR234W YMR016C
YDR234W YPL230W
YDR235W YAL051W
YDR235W YBL103C
YDR235W YDL170W
YDR235W YDR034C
YDR235W YER111C
YDR235W YFR034C
YDR235W YGL254W
YDR235W YHL009C
YDR235W YHL027W
YDR235W YKL015W
YDR235W YLR098C
YDR235W YLR451W
YDR235W YMR021C
YDR235W YMR043W
YDR235W YOL089C
YDR235W YPL202C
YDR240C YBR033W
YDR240C YDL170W
YDR240C YFR034C
YDR240C YGL209W
YDR240C YHL009C
YDR240C YKR064W
YDR240C YLR451W
YDR240C YMR021C
YDR240C YMR043W
YDR240C YOL028C
YDR240C YPL038W
YDR240C YPL089C
YDR240C YPL202C
YDR240C YPL248C
YDR243C YCR106W
YDR243C YDR213W
YDR243C YER111C
YDR243C YKL015W
YDR243C YKR064W
YDR243C YKR099W
YDR243C YLR014C
YDR243C YLR098C
YDR243C YLR451W
YDR243C YML099C
YDR243C YMR019W
YDR243C YOL089C
YDR243C YOR344C
YDR243C YPL038W
YDR243C YPL202C
YDR244W YBL103C
YDR244W YBR033W
YDR244W YBR083W
YDR244W YDL106C
YDR244W YDL170W
YDR244W YDR207C
YDR244W YDR259C
YDR244W YDR421W
YDR244W YDR423C
YDR244W YEL009C
YDR244W YER111C
YDR244W YGR044C
YDR244W YHL027W
YDR244W YIL036W
YDR244W YJR060W
YDR244W YKL020C
YDR244W YKL062W
YDR244W YKR064W
YDR244W YLR098C
YDR244W YLR228C
YDR244W YLR451W
YDR244W YML007W
YDR244W YML076C
YDR244W YNL027W
YDR244W YNL103W
YDR244W YOL108C
YDR244W YOR028C
YDR244W YOR113W
YDR244W YOR162C
YDR244W YPL089C
YDR244W YPL177C
YDR244W YPL202C
YDR244W YPR065W
YDR245W YBR049C
YDR245W YCR040W
YDR245W YEL009C
YDR245W YGL209W
YDR245W YHL027W
YDR245W YHR124W
YDR245W YHR206W
YDR245W YIL131C
YDR245W YJL089W
YDR245W YOL028C
YDR245W YPL038W
YDR245W YPL230W
YDR249C YBR240C
YDR249C YCL066W
YDR249C YDL170W
YDR249C YDR043C
YDR249C YDR253C
YDR249C YDR451C
YDR249C YER045C
YDR249C YFL021W
YDR249C YHR124W
YDR251W YDR034C
YDR251W YDR216W
YDR251W YDR259C
YDR251W YER111C
YDR251W YER184C
YDR251W YGL013C
YDR251W YIL036W
YDR257C YBL103C
YDR257C YBR049C
YDR257C YDR253C
YDR257C YDR259C
YDR257C YKL015W
YDR257C YLR451W
YDR257C YOL028C
YDR257C YPL202C
YDR258C YDL020C
YDR258C YDR216W
YDR258C YKL109W
YDR258C YKR099W
YDR258C YML007W
YDR258C YPL230W
YDR260C YAL051W
YDR260C YBL103C
YDR260C YBR240C
YDR260C YDR034C
YDR260C YDR213W
YDR260C YFR034C
YDR260C YGL166W
YDR260C YGL209W
YDR260C YGL254W
YDR260C YHR124W
YDR260C YIR017C
YDR260C YMR021C
YDR260C YPL038W
YDR261C YBR033W
YDR261C YER111C
YDR261C YGL209W
YDR261C YGR044C
YDR261C YHR084W
YDR261C YKL185W
YDR263C YAL051W
YDR263C YBR033W
YDR263C YCR040W
YDR263C YDL020C
YDR263C YDL170W
YDR263C YDR034C
YDR263C YDR207C
YDR263C YDR421W
YDR263C YER040W
YDR263C YER045C
YDR263C YER111C
YDR263C YER184C
YDR263C YJL089W
YDR263C YKR099W
YDR263C YLR013W
YDR263C YOL089C
YDR264C YGL013C
YDR264C YHL027W
YDR264C YLR256W
YDR264C YML007W
YDR265W YBR033W
YDR265W YDL170W
YDR265W YDR043C
YDR265W YDR253C
YDR265W YDR421W
YDR265W YDR423C
YDR265W YDR451C
YDR265W YER040W
YDR265W YFR034C
YDR265W YGL166W
YDR265W YGR044C
YDR265W YGR288W
YDR265W YHR178W
YDR265W YIL036W
YDR265W YIR018W
YDR265W YJL206C
YDR265W YMR021C
YDR265W YOL108C
YDR265W YOL116W
YDR265W YPL177C
YDR267C YBR049C
YDR267C YCR040W
YDR267C YCR065W
YDR267C YDR207C
YDR267C YDR253C
YDR267C YDR451C
YDR267C YEL009C
YDR267C YGL035C
YDR267C YGL181W
YDR267C YGL209W
YDR267C YHL009C
YDR267C YHL027W
YDR267C YHR206W
YDR267C YIL036W
YDR267C YJR060W
YDR267C YLR451W
YDR267C YMR021C
YDR267C YOL028C
YDR267C YPL038W
YDR267C YPR199C
YDR268W YAL051W
YDR268W YDR253C
YDR268W YDR421W
YDR268W YDR451C
YDR268W YFR034C
YDR268W YGL181W
YDR268W YGL254W
YDR268W YHL009C
YDR268W YHR178W
YDR268W YJL206C
YDR268W YMR021C
YDR268W YPL202C
YDR270W YAL051W
YDR270W YCR106W
YDR270W YDR421W
YDR270W YER111C
YDR270W YER169W
YDR270W YER184C
YDR270W YFL021W
YDR270W YGL013C
YDR270W YGL071W
YDR270W YIL036W
YDR270W YJL056C
YDR270W YJL089W
YDR270W YKR099W
YDR270W YLR098C
YDR270W YML099C
YDR270W YMR019W
YDR270W YOL116W
YDR271C YAL051W
YDR271C YCR106W
YDR271C YDR207C
YDR271C YDR423C
YDR271C YER184C
YDR271C YFL021W
YDR271C YGL013C
YDR271C YGL071W
YDR271C YJL089W
YDR271C YKL185W
YDR271C YKR099W
YDR271C YOL116W
YDR272W YCL067C
YDR272W YDL020C
YDR272W YDR043C
YDR272W YDR253C
YDR272W YGL181W
YDR272W YGR044C
YDR272W YIL036W
YDR272W YJR147W
YDR272W YML007W
YDR272W YOL108C
YDR274C YDR207C
YDR274C YDR213W
YDR274C YFR034C
YDR274C YHL009C
YDR274C YKR099W
YDR274C YLR131C
YDR274C YPL248C
YDR275W YBR033W
YDR275W YCL067C
YDR275W YDR043C
YDR275W YDR253C
YDR275W YDR451C
YDR275W YFR034C
YDR275W YGL035C
YDR275W YGL073W
YDR275W YGL096W
YDR275W YGR044C
YDR275W YIL036W
YDR275W YMR182C
YDR275W YNL103W
YDR275W YOL108C
YDR275W YOR344C
YDR275W YPL177C
YDR276C YDL020C
YDR276C YEL009C
YDR276C YJL206C
YDR276C YLR451W
YDR276C YNL068C
YDR276C YOL028C
YDR276C YPR104C
YDR277C YBR033W
YDR277C YBR297W
YDR277C YFL021W
YDR277C YGL035C
YDR277C YGL096W
YDR277C YGR288W
YDR277C YIL036W
YDR277C YKL062W
YDR277C YKL109W
YDR277C YML051W
YDR279W YGL181W
YDR279W YHL009C
YDR279W YIL131C
YDR279W YJR060W
YDR279W YOL089C
YDR280W YBR049C
YDR280W YBR240C
YDR280W YIL131C
YDR280W YJR060W
YDR280W YKR099W
YDR280W YPL038W
YDR280W YPL230W
YDR280W YPR104C
YDR282C YDR043C
YDR282C YER045C
YDR282C YGL013C
YDR282C YGR288W
YDR282C YHL009C
YDR282C YIL131C
YDR282C YOL116W
YDR282C YOR162C
YDR282C YPL230W
YDR284C YBR033W
YDR284C YDL020C
YDR284C YER045C
YDR284C YFL031W
YDR284C YGL013C
YDR284C YGL254W
YDR284C YGR044C
YDR284C YLR451W
YDR284C YML007W
YDR284C YNL068C
YDR284C YPL230W
YDR284C YPR199C
YDR286C YDR043C
YDR286C YER045C
YDR286C YHL009C
YDR286C YHR084W
YDR286C YJL206C
YDR286C YJR147W
YDR286C YML007W
YDR286C YPR104C
YDR287W YBR240C
YDR287W YBR297W
YDR287W YDR043C
YDR287W YDR259C
YDR287W YDR423C
YDR287W YER045C
YDR287W YER184C
YDR287W YFL021W
YDR287W YGL013C
YDR287W YGL166W
YDR287W YGL181W
YDR287W YGR044C
YDR287W YGR288W
YDR287W YIL101C
YDR287W YPL038W
YDR287W YPL230W
YDR292C YBR049C
YDR292C YDR310C
YDR292C YKL032C
YDR292C YML007W
YDR292C YMR043W
YDR294C YCR040W
YDR294C YDL020C
YDR294C YDR034C
YDR294C YER040W
YDR294C YGL013C
YDR294C YGL254W
YDR295C YDR207C
YDR295C YER111C
YDR295C YER184C
YDR295C YFL021W
YDR296W YDR207C
YDR296W YER040W
YDR296W YER111C
YDR296W YFL021W
YDR296W YGL013C
YDR296W YLR451W
YDR296W YOL108C
YDR297W YDR451C
YDR297W YFL031W
YDR297W YGL181W
YDR297W YGL209W
YDR297W YIL036W
YDR297W YIL131C
YDR297W YML051W
YDR297W YOR162C
YDR298C YBL005W
YDR298C YEL009C
YDR298C YGR044C
YDR298C YOL028C
YDR298C YOL108C
YDR298C YPR199C
YDR300C YBR049C
YDR300C YDR451C
YDR300C YEL009C
YDR300C YGL209W
YDR300C YGR044C
YDR300C YHL027W
YDR300C YHR206W
YDR300C YIL131C
YDR300C YPL038W
YDR300C YPL230W
YDR303C YBR049C
YDR303C YDR207C
YDR303C YHR084W
YDR303C YPL075W
YDR306C YDL170W
YDR306C YDR216W
YDR306C YDR310C
YDR306C YIL131C
YDR306C YJL089W
YDR306C YMR280C
YDR306C YOL116W
YDR308C YBL005W
YDR308C YDR310C
YDR308C YHL009C
YDR308C YLR098C
YDR308C YPL038W
YDR308C YPL248C
YDR309C YBR083W
YDR309C YCR065W
YDR309C YDR451C
YDR309C YGL035C
YDR309C YKL185W
YDR312W YDR310C
YDR312W YGL096W
YDR312W YGL209W
YDR312W YHR206W
YDR312W YKR099W
YDR312W YPR104C
YDR316W YDR310C
YDR316W YGL035C
YDR316W YHL009C
YDR316W YIL036W
YDR316W YOL108C
YDR316W YPL202C
YDR319C YDR043C
YDR319C YDR216W
YDR319C YER184C
YDR319C YGL073W
YDR319C YGR044C
YDR319C YGR288W
YDR319C YJL206C
YDR319C YMR016C
YDR319C YOL028C
YDR321W YEL009C
YDR321W YHR206W
YDR321W YIL036W
YDR321W YIL131C
YDR321W YPL230W
YDR322W YBR297W
YDR322W YCL066W
YDR322W YDR034C
YDR322W YDR451C
YDR322W YER045C
YDR322W YHL009C
YDR322W YKL032C
YDR322W YMR021C
YDR322W YMR037C
YDR322W YOL028C
YDR322W YPL248C
YDR322W YPR199C
YDR327W YGL181W
YDR327W YJL206C
YDR328C YEL009C
YDR328C YGL181W
YDR328C YKL032C
YDR329C YCL067C
YDR329C YDR043C
YDR329C YDR421W
YDR329C YDR423C
YDR329C YGL181W
YDR329C YGR044C
YDR329C YGR288W
YDR329C YIL036W
YDR329C YOL116W
YDR330W YBL005W
YDR330W YBR297W
YDR330W YCL066W
YDR330W YCR040W
YDR330W YDL170W
YDR330W YDR043C
YDR330W YER045C
YDR330W YFL021W
YDR330W YGL254W
YDR330W YGR288W
YDR330W YIL036W
YDR330W YML051W
YDR330W YPL230W
YDR339C YEL009C
YDR339C YGL209W
YDR339C YIL036W
YDR339C YIL131C
YDR339C YPL038W
YDR339C YPL230W
YDR340W YLR256W
YDR342C YBR297W
YDR342C YEL009C
YDR342C YFL031W
YDR342C YKL109W
YDR342C YOL028C
YDR343C YBR297W
YDR343C YDL020C
YDR343C YKL062W
YDR345C YDL020C
YDR345C YEL009C
YDR345C YGL209W
YDR345C YMR016C
YDR350C YBR297W
YDR350C YCL066W
YDR350C YDL020C
YDR350C YDL170W
YDR350C YDR034C
YDR350C YDR043C
YDR350C YER040W
YDR350C YER045C
YDR350C YER184C
YDR350C YFL021W
YDR350C YGL013C
YDR350C YGL254W
YDR350C YHR178W
YDR350C YIL036W
YDR350C YJL089W
YDR350C YLR451W
YDR350C YNL027W
YDR350C YPL248C
YDR350C YPR199C
YDR353W YDL020C
YDR353W YDR123C
YDR353W YEL009C
YDR353W YFL031W
YDR353W YML007W
YDR354W YBL103C
YDR354W YDR451C
YDR354W YEL009C
YDR354W YGL035C
YDR354W YGR044C
YDR354W YHL009C
YDR354W YHL027W
YDR354W YKL015W
YDR354W YKR099W
YDR354W YML051W
YDR356W YBR112C
YDR356W YDL170W
YDR356W YDR207C
YDR356W YDR421W
YDR356W YER111C
YDR356W YKR099W
YDR356W YOL089C
YDR356W YOL116W
YDR356W YPR104C
YDR359C YAL051W
YDR359C YCR106W
YDR359C YDL170W
YDR359C YDR034C
YDR359C YDR207C
YDR359C YDR310C
YDR359C YDR421W
YDR359C YER040W
YDR359C YER045C
YDR359C YER111C
YDR359C YER184C
YDR359C YGL013C
YDR359C YIR023W
YDR359C YKR034W
YDR359C YLR451W
YDR359C YMR019W
YDR359C YOR113W
YDR359C YOR140W
YDR359C YOR162C
YDR359C YOR363C
YDR359C YPL089C
YDR359C YPL248C
YDR361C YBR049C
YDR361C YEL009C
YDR361C YGL209W
YDR361C YIL131C
YDR361C YPL038W
YDR361C YPL230W
YDR361C YPR104C
YDR368W YDL020C
YDR368W YGR044C
YDR368W YPR199C
YDR370C YBR083W
YDR370C YHR084W
YDR370C YIL131C
YDR370C YJR060W
YDR370C YPL202C
YDR371W YBR083W
YDR371W YCR040W
YDR371W YDR253C
YDR371W YDR421W
YDR371W YGL181W
YDR371W YHL009C
YDR371W YJR060W
YDR371W YKR064W
YDR372C YDR034C
YDR372C YER040W
YDR372C YER111C
YDR372C YER184C
YDR372C YGL071W
YDR372C YGL209W
YDR372C YKL038W
YDR372C YOL116W
YDR373W YCL067C
YDR373W YDL020C
YDR373W YDR421W
YDR373W YEL009C
YDR373W YFL031W
YDR373W YGR044C
YDR373W YJL206C
YDR375C YBR033W
YDR375C YBR182C
YDR375C YDR421W
YDR375C YDR423C
YDR375C YER040W
YDR375C YFR034C
YDR375C YMR021C
YDR376W YBL103C
YDR376W YDL170W
YDR376W YDR421W
YDR376W YDR423C
YDR376W YER040W
YDR376W YGL254W
YDR376W YHL009C
YDR376W YJL089W
YDR376W YPL248C
YDR376W YPR104C
YDR378C YBR240C
YDR378C YCL067C
YDR378C YEL009C
YDR378C YFR034C
YDR378C YHR124W
YDR378C YJR060W
YDR378C YKL032C
YDR378C YKL038W
YDR378C YMR070W
YDR378C YPL038W
YDR379W YDR043C
YDR379W YDR421W
YDR379W YER111C
YDR379W YER184C
YDR379W YGL013C
YDR379W YGL073W
YDR379W YIL036W
YDR379W YJL089W
YDR379W YJL206C
YDR379W YOL089C
YDR379W YOR113W
YDR379W YOR162C
YDR379W YOR363C
YDR381W YBR049C
YDR381W YDR216W
YDR381W YEL009C
YDR381W YGR044C
YDR381W YPL038W
YDR381W YPR104C
YDR384C YAL051W
YDR384C YBR083W
YDR384C YFR034C
YDR384C YGL209W
YDR384C YGR044C
YDR384C YHR206W
YDR384C YPL038W
YDR393W YDR421W
YDR393W YHR084W
YDR393W YHR178W
YDR393W YLR451W
YDR394W YDL020C
YDR394W YDL170W
YDR394W YGL254W
YDR394W YML007W
YDR396W YGL209W
YDR396W YIL036W
YDR396W YJL206C
YDR396W YML007W
YDR396W YOR344C
YDR396W YPL038W
YDR397C YDR043C
YDR397C YDR421W
YDR397C YGL209W
YDR397C YJL206C
YDR397C YML007W
YDR397C YOR162C
YDR397C YPL038W
YDR404C YCR040W
YDR404C YDR207C
YDR404C YDR421W
YDR404C YDR451C
YDR404C YEL009C
YDR404C YER040W
YDR404C YGL035C
YDR404C YGL071W
YDR404C YGR044C
YDR404C YIL036W
YDR404C YLR256W
YDR404C YML051W
YDR404C YML099C
YDR404C YOL108C
YDR404C YPL177C
YDR404C YPR199C
YDR406W YBR033W
YDR406W YDL020C
YDR406W YDL106C
YDR406W YDR216W
YDR406W YDR310C
YDR406W YDR421W
YDR406W YER169W
YDR406W YIL101C
YDR406W YJL089W
YDR406W YKL020C
YDR406W YKL038W
YDR406W YKL109W
YDR406W YML007W
YDR406W YOR113W
YDR406W YOR162C
YDR406W YOR363C
YDR409W YBR083W
YDR409W YCR065W
YDR409W YDR207C
YDR409W YDR213W
YDR409W YER111C
YDR409W YGL035C
YDR409W YGL073W
YDR409W YKL038W
YDR409W YOL028C
YDR409W YOR113W
YDR409W YOR140W
YDR409W YPL075W
YDR410C YBR033W
YDR410C YDR451C
YDR410C YGL071W
YDR410C YHL009C
YDR410C YOL028C
YDR411C YDR253C
YDR411C YGL181W
YDR411C YGR044C
YDR412W YIL036W
YDR412W YKR099W
YDR412W YOL116W
YDR412W YPL038W
YDR412W YPR104C
YDR415C YBR083W
YDR415C YDR253C
YDR415C YDR423C
YDR415C YDR451C
YDR415C YFL031W
YDR415C YGL073W
YDR415C YGL181W
YDR415C YJR060W
YDR415C YKL032C
YDR420W YBR033W
YDR420W YDL056W
YDR420W YDR207C
YDR420W YER111C
YDR420W YER169W
YDR420W YGL209W
YDR420W YGL254W
YDR420W YIR023W
YDR420W YJL056C
YDR420W YLR014C
YDR420W YLR451W
YDR420W YNL068C
YDR420W YOR140W
YDR420W YPL075W
YDR420W YPL248C
YDR422C YBL103C
YDR422C YDR207C
YDR422C YDR421W
YDR422C YER040W
YDR422C YER045C
YDR422C YGL071W
YDR422C YIL036W
YDR422C YJL056C
YDR422C YKL015W
YDR422C YKR099W
YDR422C YLR451W
YDR422C YNL027W
YDR422C YOR162C
YDR426C YBR297W
YDR426C YDL020C
YDR426C YDR043C
YDR426C YDR421W
YDR426C YDR423C
YDR426C YER045C
YDR426C YIL101C
YDR426C YOR344C
YDR427W YBR240C
YDR427W YDL020C
YDR427W YEL009C
YDR427W YML007W
YDR435C YDR423C
YDR435C YGL181W
YDR435C YGR044C
YDR435C YKR099W
YDR435C YPL230W
YDR438W YBR297W
YDR438W YDL020C
YDR438W YDR207C
YDR438W YDR253C
YDR438W YDR421W
YDR438W YGL035C
YDR438W YHR084W
YDR438W YHR178W
YDR438W YOR162C
YDR438W YOR380W
YDR438W YPL202C
YDR439W YBL103C
YDR439W YBR033W
YDR439W YBR182C
YDR439W YDR207C
YDR439W YDR253C
YDR439W YDR421W
YDR439W YFR034C
YDR439W YGL071W
YDR439W YGL209W
YDR439W YGL254W
YDR439W YHL009C
YDR439W YLR451W
YDR439W YMR021C
YDR439W YOL089C
YDR439W YPL177C
YDR439W YPL248C
YDR439W YPR199C
YDR440W YBL103C
YDR440W YHR084W
YDR440W YHR206W
YDR440W YJL206C
YDR440W YLR182W
YDR440W YLR451W
YDR440W YPL038W
YDR440W YPR104C
YDR441C YBR033W
YDR441C YCR065W
YDR441C YDR043C
YDR441C YEL009C
YDR441C YFR034C
YDR441C YGL209W
YDR441C YIL131C
YDR441C YJR147W
YDR441C YKL032C
YDR441C YNL103W
YDR441C YOL108C
YDR441C YPL038W
YDR442W YDR421W
YDR442W YFR034C
YDR442W YGL013C
YDR442W YGL166W
YDR442W YGL254W
YDR442W YHR178W
YDR445C YBR240C
YDR445C YFR034C
YDR445C YKL038W
YDR445C YPL177C
YDR445C YPR104C
YDR447C YBL005W
YDR447C YEL009C
YDR447C YGL096W
YDR447C YIL036W
YDR447C YIL101C
YDR447C YPL230W
YDR448W YDR451C
YDR448W YFR034C
YDR448W YPL038W
YDR448W YPR104C
YDR450W YDR216W
YDR450W YEL009C
YDR450W YIL036W
YDR451C YCR065W
YDR452W YDL020C
YDR452W YDR034C
YDR452W YGL013C
YDR452W YGL254W
YDR452W YHR124W
YDR453C YGR044C
YDR453C YPL230W
YDR455C YBR033W
YDR455C YBR182C
YDR455C YBR297W
YDR455C YER184C
YDR455C YFL021W
YDR455C YMR280C
YDR456W YBL005W
YDR456W YDL020C
YDR456W YDR034C
YDR456W YDR216W
YDR456W YER040W
YDR456W YER045C
YDR456W YFL021W
YDR456W YGL013C
YDR456W YHL027W
YDR456W YIL036W
YDR456W YKL032C
YDR456W YLR098C
YDR456W YML007W
YDR456W YML051W
YDR457W YAL051W
YDR457W YER111C
YDR457W YKL038W
YDR457W YLR451W
YDR461W YJL089W
YDR461W YLR256W
YDR461W YMR280C
YDR466W YBL103C
YDR466W YER040W
YDR466W YER111C
YDR466W YER169W
YDR466W YIL036W
YDR466W YKR099W
YDR466W YLR182W
YDR466W YML099C
YDR466W YOR113W
YDR466W YOR162C
YDR468C YCL066W
YDR468C YCR040W
YDR468C YDL020C
YDR468C YDR034C
YDR468C YDR253C
YDR468C YER040W
YDR468C YER045C
YDR468C YGL209W
YDR468C YGR044C
YDR468C YHL009C
YDR468C YJR060W
YDR468C YML007W
YDR468C YML051W
YDR468C YNL103W
YDR468C YOL108C
YDR468C YPL038W
YDR469W YGL035C
YDR469W YGL181W
YDR469W YGL209W
YDR469W YHR206W
YDR469W YIL036W
YDR469W YJL089W
YDR469W YJL206C
YDR469W YLR098C
YDR469W YOL108C
YDR469W YPL038W
YDR469W YPL248C
YDR472W YCL066W
YDR472W YDL170W
YDR472W YDR034C
YDR472W YDR216W
YDR472W YEL009C
YDR472W YGL181W
YDR472W YGL209W
YDR472W YGL254W
YDR472W YHR206W
YDR472W YIL036W
YDR472W YPL248C
YDR479C YBR240C
YDR479C YBR297W
YDR479C YDL170W
YDR479C YDR043C
YDR479C YDR421W
YDR479C YER045C
YDR479C YER184C
YDR479C YFL021W
YDR479C YGR288W
YDR479C YIL036W
YDR479C YML051W
YDR480W YBL103C
YDR480W YCL066W
YDR480W YCR040W
YDR480W YDL170W
YDR480W YDR034C
YDR480W YDR207C
YDR480W YER045C
YDR480W YFL021W
YDR480W YGL181W
YDR480W YGL209W
YDR480W YHL009C
YDR480W YML051W
YDR480W YOR162C
YDR480W YPL248C
YDR480W YPR199C
YDR481C YBR240C
YDR481C YDR451C
YDR481C YER184C
YDR481C YFL021W
YDR481C YGL254W
YDR481C YGR044C
YDR481C YHR124W
YDR481C YOR344C
YDR482C YGL166W
YDR482C YGL209W
YDR482C YMR043W
YDR482C YPL038W
YDR483W YBR033W
YDR483W YBR240C
YDR483W YDR207C
YDR483W YEL009C
YDR483W YER184C
YDR483W YGL035C
YDR483W YHR206W
YDR483W YMR016C
YDR483W YMR019W
YDR484W YBL103C
YDR484W YDL106C
YDR484W YHR178W
YDR484W YIL036W
YDR484W YKL015W
YDR484W YLR098C
YDR484W YML007W
YDR484W YNL027W
YDR484W YPL202C
YDR486C YCR040W
YDR486C YDL020C
YDR486C YER045C
YDR486C YGL013C
YDR486C YGL181W
YDR486C YGL254W
YDR486C YOL028C
YDR486C YOL108C
YDR486C YPL038W
YDR486C YPL230W
YDR487C YDL020C
YDR487C YDR421W
YDR487C YEL009C
YDR487C YGL166W
YDR487C YGL254W
YDR487C YHR124W
YDR487C YJL206C
YDR487C YML076C
YDR487C YMR042W
YDR487C YOL028C
YDR487C YPL038W
YDR490C YBR297W
YDR490C YCL066W
YDR490C YDL170W
YDR490C YDR034C
YDR490C YDR207C
YDR490C YER040W
YDR490C YER045C
YDR490C YER111C
YDR490C YFL021W
YDR490C YGL013C
YDR490C YHL027W
YDR490C YOR113W
YDR490C YOR162C
YDR490C YPL248C
YDR491C YFR034C
YDR491C YGL181W
YDR491C YJR147W
YDR491C YLR451W
YDR492W YFR034C
YDR492W YGL209W
YDR492W YGR044C
YDR492W YHR206W
YDR492W YKL185W
YDR492W YPR199C
YDR493W YBR033W
YDR493W YBR049C
YDR493W YCR040W
YDR493W YGL181W
YDR493W YGR044C
YDR493W YHR124W
YDR493W YIL036W
YDR493W YJL206C
YDR493W YOL108C
YDR493W YOL116W
YDR494W YBR297W
YDR494W YCL066W
YDR494W YDR034C
YDR494W YER045C
YDR494W YFL021W
YDR494W YGL013C
YDR494W YGL254W
YDR494W YGR044C
YDR494W YIL036W
YDR494W YML051W
YDR494W YOL108C
YDR494W YPL038W
YDR494W YPL248C
YDR494W YPR199C
YDR498C YCR040W
YDR498C YER045C
YDR498C YFL021W
YDR498C YGL013C
YDR498C YGL254W
YDR498C YML051W
YDR498C YPL248C
YDR498C YPR199C
YDR500C YDR216W
YDR500C YEL009C
YDR500C YIL036W
YDR502C YDL020C
YDR502C YEL009C
YDR502C YJL089W
YDR502C YMR016C
YDR504C YAL051W
YDR504C YBR049C
YDR504C YDL020C
YDR504C YDR043C
YDR504C YDR216W
YDR504C YER045C
YDR504C YER169W
YDR504C YFL021W
YDR504C YJL089W
YDR504C YKL038W
YDR504C YML051W
YDR504C YOR344C
YDR505C YBR033W
YDR505C YDR043C
YDR505C YDR216W
YDR505C YDR259C
YDR505C YER111C
YDR505C YER184C
YDR505C YFL021W
YDR505C YGL013C
YDR505C YIL036W
YDR505C YKL062W
YDR505C YOR113W
YDR505C YPL089C
YDR507C YBR049C
YDR507C YCR065W
YDR507C YDR146C
YDR507C YDR310C
YDR507C YER111C
YDR507C YGL209W
YDR507C YGR044C
YDR507C YIL131C
YDR507C YKR099W
YDR507C YOL108C
YDR507C YPR104C
YDR508C YBR049C
YDR508C YBR112C
YDR508C YCR065W
YDR508C YDL020C
YDR508C YEL009C
YDR508C YGL071W
YDR508C YHL027W
YDR508C YMR016C
YDR509W YER111C
YDR509W YGL209W
YDR510W YDL020C
YDR510W YEL009C
YDR510W YNL103W
YDR512C YBR049C
YDR512C YDL020C
YDR512C YDR043C
YDR512C YER045C
YDR512C YFR034C
YDR512C YJL206C
YDR512C YPL230W
YDR516C YBR297W
YDR516C YDL020C
YDR516C YPL230W
YDR517W YBR182C
YDR517W YBR240C
YDR517W YFR034C
YDR517W YGL166W
YDR517W YGL181W
YDR517W YGL254W
YDR517W YGR044C
YDR517W YMR182C
YDR517W YPL038W
YDR517W YPL248C
YDR518W YDL020C
YDR518W YER111C
YDR518W YGL254W
YDR518W YHR206W
YDR518W YIL036W
YDR518W YLR256W
YDR518W YNL103W
YDR519W YDR423C
YDR519W YGL035C
YDR519W YGL073W
YDR519W YGL166W
YDR519W YGL181W
YDR519W YKL032C
YDR519W YPL038W
YDR526C YBR049C
YDR526C YHL009C
YDR526C YJL110C
YDR526C YKR099W
YDR526C YPL038W
YDR527W YDR253C
YDR527W YGL209W
YDR527W YIL131C
YDR527W YKR099W
YDR527W YPL038W
YDR527W YPR104C
YDR528W YBR083W
YDR528W YCR065W
YDR528W YJL110C
YDR529C YBR240C
YDR529C YDL020C
YDR529C YEL009C
YDR529C YGR044C
YDR529C YJL206C
YDR529C YKL109W
YDR530C YBR240C
YDR530C YBR297W
YDR530C YDL170W
YDR530C YDR043C
YDR530C YER045C
YDR530C YFL021W
YDR530C YGL181W
YDR530C YGL254W
YDR530C YGR044C
YDR530C YOL108C
YDR530C YPL230W
YDR533C YDL020C
YDR533C YDR043C
YDR533C YGL181W
YDR533C YGR044C
YDR533C YPL230W
YDR540C YBR033W
YDR540C YCL066W
YDR540C YCR040W
YDR540C YCR106W
YDR540C YDR043C
YDR540C YDR451C
YDR540C YER045C
YDR540C YER184C
YDR540C YFL021W
YDR540C YFR034C
YDR540C YHR178W
YDR540C YJL056C
YDR540C YJL089W
YDR540C YML051W
YDR540C YMR070W
YDR540C YPL248C
YDR541C YDR421W
YDR541C YGL181W
YDR542W YBR240C
YDR542W YCR040W
YDR542W YCR106W
YDR542W YDR043C
YDR542W YDR207C
YDR542W YER040W
YDR542W YER184C
YDR542W YFL021W
YDR542W YGL013C
YDR542W YGL166W
YDR542W YGL209W
YDR542W YGL254W
YDR542W YHR124W
YDR542W YJL056C
YDR542W YMR021C
YDR542W YMR182C
YDR542W YPL038W
YDR542W YPL177C
YDR544C YCR040W
YDR544C YDR207C
YDR544C YOR140W
YDR545W YCR065W
YDR545W YDR421W
YDR545W YKL032C
YDR545W YLR256W
YDR545W YNL068C
YDR545W YNL103W
YEL001C YDR216W
YEL001C YEL009C
YEL001C YJL206C
YEL001C YKL038W
YEL001C YPR199C
YEL002C YBR033W
YEL002C YBR112C
YEL002C YDR207C
YEL002C YEL009C
YEL002C YGL035C
YEL002C YGL181W
YEL002C YIL036W
YEL002C YMR019W
YEL002C YNL027W
YEL003W YAL051W
YEL003W YEL009C
YEL003W YGL013C
YEL003W YGL035C
YEL003W YGR044C
YEL003W YHL009C
YEL003W YIL036W
YEL003W YJL206C
YEL003W YMR037C
YEL003W YPL038W
YEL003W YPR199C
YEL004W YDL170W
YEL004W YDR034C
YEL004W YER040W
YEL004W YER045C
YEL004W YFL021W
YEL004W YGL254W
YEL004W YHL009C
YEL004W YJL089W
YEL004W YJR060W
YEL004W YLR451W
YEL004W YML051W
YEL004W YMR021C
YEL004W YPL248C
YEL005C YCL067C
YEL005C YDL170W
YEL005C YDR043C
YEL005C YDR423C
YEL005C YER045C
YEL005C YJL089W
YEL005C YJL206C
YEL005C YOL108C
YEL005C YOR162C
YEL005C YPR199C
YEL007W YBR049C
YEL007W YBR083W
YEL007W YCR065W
YEL007W YDL056W
YEL007W YDL106C
YEL007W YDR207C
YEL007W YER111C
YEL007W YGL013C
YEL007W YGL035C
YEL007W YGL071W
YEL007W YGL073W
YEL007W YGL254W
YEL007W YIL036W
YEL007W YKL032C
YEL007W YLR098C
YEL007W YLR256W
YEL007W YMR070W
YEL007W YNL103W
YEL007W YNL167C
YEL007W YOR344C
YEL007W YPL075W
YEL007W YPL089C
YEL009C YOR344C
YEL011W YDL020C
YEL011W YKL062W
YEL011W YML007W
YEL011W YMR280C
YEL011W YOR028C
YEL011W YOR344C
YEL011W YPL230W
YEL015W YBL103C
YEL015W YBR049C
YEL015W YEL009C
YEL015W YFL031W
YEL015W YGL181W
YEL015W YGL254W
YEL015W YJR060W
YEL015W YKL032C
YEL015W YML007W
YEL015W YPL202C
YEL016C YBL103C
YEL016C YCL066W
YEL016C YDR207C
YEL016C YFR034C
YEL016C YGL073W
YEL016C YGL254W
YEL016C YJR060W
YEL016C YLR131C
YEL016C YNL068C
YEL016C YPL248C
YEL016C YPR104C
YEL017CA YBR240C
YEL017CA YEL009C
YEL017CA YER184C
YEL017CA YGL181W
YEL017CA YPL230W
YEL017W YDR451C
YEL017W YFL031W
YEL017W YGL181W
YEL017W YKL032C
YEL020C YBR033W
YEL020C YER169W
YEL020C YGL166W
YEL020C YGL254W
YEL020C YHL027W
YEL020C YIL101C
YEL020C YOR162C
YEL020C YOR380W
YEL020C YPL230W
YEL020C YPL248C
YEL021W YCR040W
YEL021W YGL209W
YEL021W YGR044C
YEL021W YIL036W
YEL021W YJL089W
YEL024W YEL009C
YEL024W YFL031W
YEL024W YKL109W
YEL024W YPL230W
YEL025C YAL051W
YEL025C YBR033W
YEL025C YDL056W
YEL025C YDR034C
YEL025C YDR213W
YEL025C YER111C
YEL025C YER184C
YEL025C YGL013C
YEL025C YLR098C
YEL025C YMR019W
YEL025C YOR162C
YEL025C YOR363C
YEL025C YPL089C
YEL025C YPL248C
YEL027W YEL009C
YEL027W YIL036W
YEL030W YDL020C
YEL030W YDL056W
YEL030W YER169W
YEL030W YGR249W
YEL030W YLR098C
YEL030W YMR280C
YEL030W YPL089C
YEL032W YBR049C
YEL032W YCR065W
YEL032W YDL056W
YEL032W YDR310C
YEL032W YER111C
YEL032W YER169W
YEL032W YGL071W
YEL032W YHR206W
YEL032W YKL020C
YEL032W YOL116W
YEL033W YEL009C
YEL033W YER184C
YEL033W YGL254W
YEL033W YGR288W
YEL033W YKL032C
YEL033W YML007W
YEL033W YMR021C
YEL033W YOL108C
YEL033W YPL248C
YEL033W YPR199C
YEL036C YBR112C
YEL036C YCR040W
YEL036C YDR207C
YEL036C YEL009C
YEL036C YGL254W
YEL036C YHL027W
YEL036C YHR206W
YEL036C YKL032C
YEL036C YPL089C
YEL036C YPL202C
YEL037C YBR049C
YEL037C YCL066W
YEL037C YCR040W
YEL037C YFL031W
YEL037C YGL035C
YEL037C YGL181W
YEL037C YGL254W
YEL037C YJR060W
YEL037C YKL032C
YEL038W YCR040W
YEL038W YFL031W
YEL038W YGL166W
YEL038W YGL181W
YEL038W YGR044C
YEL038W YPL038W
YEL040W YBR049C
YEL040W YCR065W
YEL040W YDL020C
YEL040W YDR043C
YEL040W YEL009C
YEL040W YJL089W
YEL040W YJR147W
YEL040W YKL032C
YEL040W YKL185W
YEL040W YPL230W
YEL044W YDR421W
YEL044W YFR034C
YEL044W YGL035C
YEL044W YGL166W
YEL044W YGL209W
YEL044W YJL206C
YEL044W YLR098C
YEL044W YLR256W
YEL044W YMR037C
YEL044W YOL108C
YEL044W YPL038W
YEL046C YEL009C
YEL046C YHL027W
YEL046C YHR206W
YEL046C YJR147W
YEL046C YKL032C
YEL046C YML051W
YEL047C YFL031W
YEL047C YGL013C
YEL047C YGL254W
YEL047C YML051W
YEL047C YMR043W
YEL049W YBR240C
YEL049W YCR106W
YEL049W YDR213W
YEL049W YDR253C
YEL049W YER184C
YEL049W YGL073W
YEL049W YGL166W
YEL049W YGL254W
YEL049W YKL185W
YEL049W YMR021C
YEL049W YMR042W
YEL049W YMR182C
YEL049W YPL038W
YEL049W YPL089C
YEL049W YPL248C
YEL050C YAL051W
YEL050C YBL103C
YEL050C YDR207C
YEL050C YDR310C
YEL050C YFR034C
YEL050C YGL071W
YEL050C YGL181W
YEL050C YGR044C
YEL050C YIL036W
YEL050C YKL032C
YEL050C YLR451W
YEL050C YML007W
YEL050C YML051W
YEL050C YMR019W
YEL050C YMR182C
YEL050C YPL038W
YEL050C YPL177C
YEL050C YPR199C
YEL052W YCR040W
YEL052W YDL170W
YEL052W YEL009C
YEL052W YER045C
YEL052W YER169W
YEL052W YGR249W
YEL052W YHL027W
YEL052W YIL036W
YEL052W YKL043W
YEL052W YML051W
YEL052W YPL248C
YEL054C YBL005W
YEL054C YEL009C
YEL054C YIL036W
YEL054C YJL089W
YEL054C YPL230W
YEL055C YER111C
YEL055C YIL101C
YEL055C YKR099W
YEL055C YML007W
YEL055C YPL230W
YEL056W YAL051W
YEL056W YBR049C
YEL056W YBR083W
YEL056W YDR310C
YEL056W YHL009C
YEL056W YJR060W
YEL056W YML051W
YEL056W YMR043W
YEL056W YOL028C
YEL056W YPL248C
YEL058W YHL027W
YEL058W YML051W
YEL060C YDL020C
YEL060C YGL181W
YEL060C YHL027W
YEL060C YIL101C
YEL060C YIR017C
YEL063C YAL051W
YEL063C YBL103C
YEL063C YDR034C
YEL063C YGL035C
YEL063C YGL073W
YEL063C YHL027W
YEL063C YKL020C
YEL063C YKL038W
YEL063C YKR064W
YEL063C YKR099W
YEL063C YLR451W
YEL063C YNL103W
YEL063C YPL075W
YEL063C YPL177C
YEL063C YPR104C
YEL065W YDR216W
YEL065W YGL071W
YEL066W YBL103C
YEL066W YBR240C
YEL066W YDR207C
YEL066W YER045C
YEL066W YFL021W
YEL066W YGL166W
YEL066W YGL254W
YEL066W YHL027W
YEL066W YKL032C
YEL066W YMR182C
YEL066W YPL038W
YEL068C YAL051W
YEL068C YDR034C
YEL068C YHL009C
YEL068C YJL206C
YEL068C YOL108C
YEL068C YOR162C
YEL068C YPL038W
YEL068C YPL248C
YEL071W YBR083W
YEL071W YEL009C
YEL071W YGL181W
YEL071W YLR256W
YEL071W YOR344C
YEL072W YDL106C
YEL072W YDL170W
YEL072W YDR043C
YEL072W YDR253C
YEL072W YFL021W
YEL072W YJL110C
YEL072W YOL116W
YEL073C YDR043C
YEL073C YDR259C
YEL073C YDR421W
YEL073C YER184C
YEL073C YGR288W
YEL073C YJL089W
YEL073C YJL206C
YEL073C YOL116W
YEL074W YBR033W
YEL074W YCR040W
YEL074W YCR106W
YEL074W YER045C
YEL074W YER111C
YEL074W YGL071W
YEL074W YGL254W
YEL074W YLR098C
YEL074W YMR182C
YEL074W YNL103W
YEL074W YOR140W
YEL074W YOR162C
YEL075C YBR033W
YEL075C YDR213W
YEL075C YER184C
YEL075C YMR019W
YEL075C YOR140W
YEL076C YBR033W
YEL076C YBR112C
YEL076C YCR065W
YEL076C YCR106W
YEL076C YDL056W
YEL076C YDL106C
YEL076C YER111C
YEL076C YER169W
YEL076C YGL254W
YEL076C YKL015W
YEL076C YMR019W
YEL076C YOR140W
YEL076C YPL248C
YEL076CA YCR040W
YEL076CA YCR065W
YEL076CA YCR106W
YEL076CA YKL038W
YEL076CA YML099C
YEL076CA YMR019W
YEL076CA YMR182C
YEL076CA YNL103W
YEL076CA YOR140W
YEL077C YBR083W
YEL077C YCR065W
YEL077C YKL032C
YEL077C YKL038W
YEL077C YLR256W
YEL077C YML076C
YER002W YIL036W
YER002W YKR099W
YER002W YPL038W
YER002W YPL230W
YER007CA YBL103C
YER007CA YBR033W
YER007CA YDR043C
YER007CA YEL009C
YER007CA YGL181W
YER007CA YGL209W
YER007CA YHL027W
YER007CA YIL036W
YER007CA YIL131C
YER007CA YJL206C
YER007CA YKR099W
YER007CA YOL108C
YER007CA YPL038W
YER007CA YPL230W
YER010C YAL051W
YER010C YDR207C
YER010C YGL209W
YER010C YHL009C
YER010C YLR451W
YER010C YMR019W
YER010C YOR380W
YER011W YAL051W
YER011W YER111C
YER011W YPL248C
YER011W YPR104C
YER012W YGL181W
YER012W YML007W
YER013W YCR106W
YER013W YDL170W
YER013W YER040W
YER013W YER111C
YER013W YER184C
YER013W YJL056C
YER013W YKR099W
YER013W YLR014C
YER013W YMR280C
YER013W YOR162C
YER013W YOR344C
YER017C YDR207C
YER017C YGL166W
YER017C YKL032C
YER017C YKL038W
YER017C YOR162C
YER018C YBR182C
YER018C YDR451C
YER018C YFR034C
YER018C YGL166W
YER018C YGL181W
YER018C YGL209W
YER018C YJR060W
YER018C YKL032C
YER018C YMR070W
YER018C YMR182C
YER018C YOL067C
YER018C YPL038W
YER021W YDL020C
YER021W YEL009C
YER022W YDL106C
YER022W YER111C
YER022W YFL021W
YER022W YHL009C
YER022W YJL110C
YER022W YKL015W
YER022W YML007W
YER022W YNL103W
YER022W YOL089C
YER023W YEL009C
YER023W YGL181W
YER023W YJR060W
YER030W YGL035C
YER030W YOL108C
YER030W YPL038W
YER031C YBL005W
YER031C YEL009C
YER031C YIL131C
YER031C YJL089W
YER031C YKL032C
YER031C YPL038W
YER034W YCR040W
YER034W YDR043C
YER034W YER040W
YER034W YFR034C
YER034W YGL166W
YER034W YGL209W
YER034W YHR124W
YER034W YJL089W
YER034W YLR451W
YER034W YMR021C
YER034W YOR162C
YER034W YPL089C
YER047C YDL020C
YER047C YDL170W
YER047C YER040W
YER047C YER045C
YER047C YER169W
YER047C YGL013C
YER047C YGL035C
YER047C YGL254W
YER047C YGR044C
YER047C YHL027W
YER047C YKL032C
YER047C YLR098C
YER047C YML051W
YER047C YPL230W
YER048C YBR049C
YER048C YFL031W
YER048C YGL013C
YER048C YGL181W
YER048C YGR044C
YER048C YIL036W
YER048C YJR060W
YER048C YKL032C
YER053C YDL020C
YER053C YDR043C
YER053C YGL096W
YER053C YGR044C
YER053C YKL062W
YER053C YPL230W
YER053C YPR199C
YER055C YEL009C
YER055C YHL027W
YER055C YHR084W
YER055C YKL032C
YER055C YPL230W
YER056CA YDR216W
YER056CA YEL009C
YER056CA YGR288W
YER056CA YIL036W
YER056CA YJL089W
YER056CA YPL230W
YER060WA YBR083W
YER060WA YDL056W
YER060WA YDL170W
YER060WA YGL181W
YER060WA YGL209W
YER060WA YHR206W
YER060WA YKR099W
YER060WA YLR014C
YER060WA YLR451W
YER060WA YOR344C
YER060WA YPL248C
YER060WA YPR065W
YER061C YCR040W
YER061C YDR034C
YER061C YDR043C
YER061C YER040W
YER061C YER184C
YER061C YFL021W
YER061C YGL254W
YER061C YGR044C
YER061C YGR288W
YER061C YLR451W
YER061C YMR021C
YER061C YPL230W
YER062C YEL009C
YER062C YFL031W
YER062C YHL027W
YER062C YMR037C
YER062C YPL230W
YER062C YPR199C
YER066W YAL051W
YER066W YBR033W
YER066W YDL020C
YER066W YDR043C
YER066W YDR216W
YER066W YER045C
YER066W YGR044C
YER066W YGR288W
YER066W YOL116W
YER066W YOR162C
YER068W YDL020C
YER068W YDL170W
YER068W YDR310C
YER068W YER040W
YER068W YER045C
YER068W YER111C
YER068W YGL013C
YER068W YGL035C
YER068W YMR043W
YER074W YEL009C
YER074W YGL096W
YER074W YGR288W
YER074W YIL036W
YER074W YIL131C
YER074W YPL230W
YER082C YDR146C
YER082C YER040W
YER082C YGL209W
YER082C YHR206W
YER082C YKR099W
YER082C YOR162C
YER086W YEL009C
YER086W YER040W
YER086W YHR206W
YER087CA YEL009C
YER087CA YHL027W
YER087CA YIL036W
YER087CA YJL206C
YER087CA YMR019W
YER087CA YMR182C
YER087CA YNL027W
YER087CA YNL103W
YER089C YAL051W
YER089C YDR207C
YER089C YDR310C
YER089C YFL021W
YER089C YGL254W
YER089C YKL032C
YER089C YMR182C
YER089C YOL116W
YER090W YBR049C
YER090W YDL020C
YER090W YER045C
YER090W YHL027W
YER090W YHR084W
YER092W YCL067C
YER092W YDR253C
YER092W YGL181W
YER092W YGR044C
YER092W YJL206C
YER092W YNL103W
YER092W YOL108C
YER098W YBR297W
YER098W YDL020C
YER098W YDR034C
YER098W YER045C
YER098W YER184C
YER098W YGL013C
YER098W YHL027W
YER098W YKL020C
YER098W YKL062W
YER098W YMR280C
YER098W YOR113W
YER099C YEL009C
YER099C YGL209W
YER099C YGR044C
YER099C YLR451W
YER099C YMR021C
YER099C YMR182C
YER099C YPL038W
YER099C YPR199C
YER100W YBR033W
YER100W YDR207C
YER100W YDR451C
YER100W YGL035C
YER100W YGL181W
YER100W YGL209W
YER100W YGL254W
YER100W YGR044C
YER100W YLR256W
YER100W YMR019W
YER100W YOL108C
YER100W YPL038W
YER100W YPL177C
YER100W YPR199C
YER104W YBR033W
YER104W YBR182C
YER104W YDR451C
YER104W YER184C
YER104W YFR034C
YER104W YGL181W
YER104W YGL209W
YER104W YHL009C
YER104W YMR021C
YER104W YMR182C
YER104W YPL038W
YER104W YPL248C
YER105C YBR049C
YER105C YER111C
YER105C YGL013C
YER105C YIR023W
YER105C YLR451W
YER105C YMR019W
YER105C YNL027W
YER107C YBR033W
YER107C YCL066W
YER107C YCR040W
YER107C YCR065W
YER107C YDL170W
YER107C YDR451C
YER107C YEL009C
YER107C YER040W
YER107C YER045C
YER107C YGL035C
YER107C YGL071W
YER107C YGL181W
YER107C YGL209W
YER107C YGL254W
YER107C YHR178W
YER107C YHR206W
YER107C YIL036W
YER107C YKL032C
YER107C YML051W
YER107C YMR021C
YER107C YPL038W
YER112W YCR040W
YER112W YDR034C
YER112W YDR451C
YER112W YEL009C
YER112W YER040W
YER112W YER111C
YER112W YFL021W
YER112W YGL035C
YER112W YGL071W
YER112W YGL181W
YER112W YGL209W
YER112W YGR044C
YER112W YHL027W
YER112W YJL206C
YER112W YKL038W
YER112W YMR070W
YER112W YOL108C
YER112W YPL038W
YER112W YPL089C
YER112W YPL248C
YER114C YAL051W
YER114C YDR146C
YER114C YDR207C
YER114C YDR213W
YER114C YDR310C
YER114C YER111C
YER114C YER169W
YER114C YGL071W
YER114C YGL209W
YER114C YHR206W
YER114C YKL020C
YER114C YLR451W
YER114C YMR019W
YER114C YNL068C
YER114C YOL028C
YER114C YOR140W
YER114C YPL248C
YER117W YBR240C
YER117W YDR216W
YER117W YEL009C
YER117W YIL036W
YER117W YJL089W
YER117W YOR113W
YER117W YPL038W
YER118C YCR065W
YER118C YDR451C
YER118C YEL009C
YER118C YGL209W
YER118C YHL027W
YER118C YHR206W
YER118C YIL036W
YER118C YIL131C
YER118C YLR451W
YER118C YOL108C
YER120W YBR112C
YER120W YCR065W
YER120W YEL009C
YER120W YGL071W
YER120W YIL036W
YER120W YJR060W
YER120W YKL038W
YER120W YMR182C
YER120W YNL103W
YER120W YOL089C
YER120W YOL108C
YER120W YPL038W
YER120W YPL202C
YER122C YBR049C
YER122C YCR040W
YER122C YEL009C
YER122C YGL181W
YER122C YML007W
YER122C YMR043W
YER123W YBL103C
YER123W YDR034C
YER123W YER111C
YER123W YGL013C
YER123W YHR206W
YER123W YLR451W
YER123W YOR344C
YER124C YHR178W
YER124C YKL185W
YER124C YLR256W
YER124C YNL027W
YER124C YPL202C
YER125W YBL005W
YER125W YBL103C
YER125W YBR049C
YER125W YBR112C
YER125W YCR065W
YER125W YFL031W
YER125W YGL013C
YER125W YKL032C
YER125W YNL167C
YER126C YBR049C
YER126C YEL009C
YER126C YGL209W
YER126C YIL131C
YER126C YKR099W
YER126C YLR451W
YER126C YPL038W
YER126C YPL230W
YER126C YPR104C
YER127W YGL209W
YER127W YIL131C
YER127W YJR147W
YER127W YKR099W
YER127W YPL038W
YER127W YPL230W
YER127W YPR104C
YER129W YBL103C
YER129W YBR049C
YER129W YER111C
YER129W YLR131C
YER129W YLR451W
YER129W YNL068C
YER129W YNL103W
YER129W YPR104C
YER130C YBL103C
YER130C YDR043C
YER130C YGL254W
YER130C YHL027W
YER130C YIL036W
YER130C YMR019W
YER130C YOR344C
YER130C YPL075W
YER130C YPL089C
YER130C YPR199C
YER133W YAL051W
YER133W YBL103C
YER133W YCL067C
YER133W YEL009C
YER133W YGL035C
YER133W YKL032C
YER133W YML007W
YER133W YNL027W
YER134C YAL051W
YER134C YCR040W
YER134C YDR034C
YER134C YDR043C
YER134C YER184C
YER134C YGL181W
YER134C YGR044C
YER134C YJL206C
YER134C YLR451W
YER134C YOL108C
YER134C YPL248C
YER134C YPR199C
YER136W YEL009C
YER136W YFL031W
YER136W YGL181W
YER136W YML007W
YER138C YBL005W
YER138C YEL009C
YER138C YLR256W
YER140W YBL103C
YER140W YFR034C
YER140W YHL009C
YER140W YHR178W
YER140W YJL110C
YER140W YKR064W
YER140W YLR451W
YER140W YNL068C
YER140W YOL089C
YER140W YPL177C
YER140W YPL202C
YER141W YDL020C
YER141W YER045C
YER141W YFL031W
YER141W YGL013C
YER141W YIL036W
YER141W YKL062W
YER141W YML051W
YER141W YPL230W
YER142C YDL020C
YER142C YDR043C
YER142C YDR216W
YER142C YDR259C
YER142C YER045C
YER142C YER184C
YER142C YGL181W
YER142C YGR044C
YER142C YGR288W
YER142C YIL101C
YER142C YJL089W
YER142C YJL206C
YER142C YJR147W
YER142C YKR099W
YER142C YML007W
YER142C YOR162C
YER142C YPL230W
YER143W YAL051W
YER143W YCR040W
YER143W YDL106C
YER143W YER169W
YER143W YGL013C
YER143W YGL166W
YER143W YGL181W
YER143W YML007W
YER143W YPL230W
YER145C YEL009C
YER145C YGL071W
YER145C YGL209W
YER145C YHL027W
YER145C YIL131C
YER145C YJR147W
YER145C YKL185W
YER146W YBR240C
YER146W YEL009C
YER146W YJL089W
YER146W YJL206C
YER146W YLR098C
YER146W YML051W
YER146W YNL167C
YER146W YPL038W
YER146W YPR199C
YER147C YBR240C
YER147C YCR040W
YER147C YCR106W
YER147C YDL170W
YER147C YDR207C
YER147C YDR213W
YER147C YER045C
YER147C YFR034C
YER147C YGL166W
YER147C YGL209W
YER147C YHL009C
YER147C YHR124W
YER147C YHR178W
YER147C YJL056C
YER147C YMR021C
YER147C YMR182C
YER147C YOL028C
YER147C YOR140W
YER147C YOR380W
YER147C YPL248C
YER148W YBR297W
YER148W YDR451C
YER148W YEL009C
YER148W YHR084W
YER148W YKL032C
YER148W YPL038W
YER148W YPL248C
YER148W YPR104C
YER149C YFR034C
YER149C YGL254W
YER149C YHR178W
YER149C YHR206W
YER149C YIL036W
YER149C YLR451W
YER149C YMR021C
YER149C YPL038W
YER149C YPL248C
YER149C YPR104C
YER150W YDL020C
YER150W YIL131C
YER150W YJR147W
YER150W YPL230W
YER152C YBR083W
YER152C YBR182C
YER152C YCL066W
YER152C YFL021W
YER152C YFL031W
YER152C YFR034C
YER152C YGL181W
YER152C YHR178W
YER152C YIL101C
YER152C YJR060W
YER152C YJR147W
YER152C YKL032C
YER152C YMR042W
YER152C YOL067C
YER154W YBR083W
YER154W YCL066W
YER154W YCR040W
YER154W YDR207C
YER154W YDR451C
YER154W YFR034C
YER154W YGL162W
YER154W YGL181W
YER154W YHR084W
YER154W YJR060W
YER154W YJR147W
YER154W YKL032C
YER154W YML051W
YER154W YPL075W
YER155C YAL051W
YER155C YDR421W
YER155C YER111C
YER155C YMR019W
YER155C YPR104C
YER156C YDR216W
YER156C YEL009C
YER156C YGL209W
YER156C YIL131C
YER156C YJR147W
YER156C YKL032C
YER156C YPL038W
YER156C YPL230W
YER157W YBL103C
YER157W YBR049C
YER157W YDL020C
YER157W YDR034C
YER157W YDR421W
YER157W YGL013C
YER157W YGL071W
YER157W YHL027W
YER157W YHR084W
YER157W YHR178W
YER157W YKL015W
YER157W YLR098C
YER157W YLR451W
YER157W YNL027W
YER157W YPL075W
YER157W YPL202C
YER157W YPL248C
YER158C YBR033W
YER158C YBR297W
YER158C YER045C
YER158C YER184C
YER158C YFL021W
YER158C YGL254W
YER158C YGR288W
YER158C YHL027W
YER158C YIL101C
YER158C YKL062W
YER158C YML051W
YER158C YMR182C
YER158C YOR380W
YER158C YPL089C
YER158C YPL177C
YER158C YPL230W
YER159C YCL067C
YER159C YGL181W
YER159C YJR060W
YER159C YKL032C
YER159C YMR070W
YER159C YOL108C
YER159C YPL038W
YER160C YBL005W
YER160C YLR256W
YER161C YAL051W
YER161C YBR049C
YER161C YCR040W
YER161C YDL106C
YER161C YDR253C
YER161C YER045C
YER161C YGL035C
YER161C YGL181W
YER161C YGL254W
YER161C YHL009C
YER161C YJR060W
YER161C YMR021C
YER161C YMR037C
YER161C YNL103W
YER161C YOL108C
YER161C YPL038W
YER163C YGL166W
YER163C YGR044C
YER163C YLR451W
YER163C YML007W
YER163C YPL230W
YER167W YAL051W
YER167W YBR112C
YER167W YDL106C
YER167W YDR207C
YER167W YDR213W
YER167W YDR310C
YER167W YER111C
YER167W YER169W
YER167W YER184C
YER167W YGL035C
YER167W YGL071W
YER167W YGL254W
YER167W YHR206W
YER167W YJL056C
YER167W YKL038W
YER167W YLR098C
YER167W YLR256W
YER167W YLR451W
YER167W YMR070W
YER167W YNL103W
YER167W YOL028C
YER167W YOR113W
YER167W YOR140W
YER167W YOR162C
YER167W YOR344C
YER167W YPL089C
YER167W YPR104C
YER171W YBR033W
YER171W YDR034C
YER171W YDR213W
YER171W YHR206W
YER171W YIL101C
YER171W YKR099W
YER171W YLR182W
YER171W YLR451W
YER171W YNL027W
YER171W YOL089C
YER171W YOL108C
YER171W YPL202C
YER172C YAL051W
YER172C YDR034C
YER172C YER111C
YER172C YHR206W
YER172C YIR023W
YER172C YLR256W
YER172C YMR019W
YER172C YPR104C
YER173W YBL103C
YER173W YCR106W
YER173W YDR451C
YER173W YGL166W
YER173W YHR178W
YER173W YIL036W
YER173W YJR060W
YER173W YKR099W
YER173W YLR451W
YER173W YOL028C
YER173W YOR162C
YER175C YDR034C
YER175C YDR043C
YER175C YGR288W
YER175C YIL036W
YER175C YJL089W
YER175C YMR042W
YER175C YPL177C
YER176W YAL051W
YER176W YBR033W
YER176W YBR049C
YER176W YBR083W
YER176W YDR310C
YER176W YER111C
YER176W YFR034C
YER176W YGL073W
YER176W YKL038W
YER176W YKR064W
YER176W YLR131C
YER176W YLR256W
YER176W YLR451W
YER176W YPR104C
YER177W YBL005W
YER177W YBR240C
YER177W YEL009C
YER177W YGL181W
YER177W YKL032C
YER180C YBL103C
YER180C YBR033W
YER180C YBR049C
YER180C YCL067C
YER180C YDR423C
YER180C YEL009C
YER180C YGL035C
YER180C YHR178W
YER180C YIL036W
YER180C YJR060W
YER180C YKR064W
YER180C YLR451W
YER180C YMR021C
YER180C YPL177C
YER180C YPL202C
YER180C YPL248C
YER180C YPR104C
YER182W YBR033W
YER182W YCL067C
YER182W YDR043C
YER182W YDR423C
YER182W YGL181W
YER182W YGR044C
YER182W YJL206C
YER182W YKR099W
YER182W YOL108C
YER182W YOR344C
YER183C YAL051W
YER183C YGL166W
YER183C YJL206C
YER183C YLR131C
YER183C YML007W
YER183C YMR019W
YER183C YPR065W
YER189W YBR033W
YER189W YCR040W
YER189W YCR065W
YER189W YCR106W
YER189W YER169W
YER189W YKL038W
YER189W YMR019W
YER189W YMR182C
YER189W YNL068C
YER189W YNL103W
YER189W YOR140W
YER189W YOR162C
YER190W YCR065W
YER190W YFL021W
YER190W YGL073W
YER190W YKL032C
YER190W YLR256W
YFL004W YBR049C
YFL004W YHR084W
YFL005W YDL020C
YFL005W YDR207C
YFL005W YEL009C
YFL005W YLR256W
YFL005W YPR199C
YFL007W YBL005W
YFL007W YDR207C
YFL007W YER111C
YFL007W YGL013C
YFL007W YJL056C
YFL007W YLR014C
YFL007W YML007W
YFL007W YMR019W
YFL007W YPL248C
YFL008W YBR049C
YFL008W YBR083W
YFL008W YER111C
YFL008W YLR131C
YFL008W YLR182W
YFL008W YLR451W
YFL008W YMR164C
YFL008W YNL068C
YFL008W YOL089C
YFL008W YPR104C
YFL010C YDL020C
YFL010C YGL166W
YFL010C YGL181W
YFL010C YKL032C
YFL010WA YAL051W
YFL010WA YGL181W
YFL013C YBR083W
YFL013C YDR207C
YFL013C YGL073W
YFL013C YGL181W
YFL013C YIL036W
YFL013C YKL032C
YFL013C YKR064W
YFL013C YLR131C
YFL013C YLR451W
YFL013C YMR070W
YFL013C YMR164C
YFL013C YNL027W
YFL013C YNL103W
YFL013C YOL067C
YFL013C YOL089C
YFL013C YOR113W
YFL016C YFL021W
YFL016C YIL036W
YFL016C YPL230W
YFL017C YBR049C
YFL017C YDR253C
YFL017C YDR451C
YFL017C YGL073W
YFL017C YJR060W
YFL017C YKL032C
YFL017C YPL038W
YFL017WA YAL051W
YFL017WA YBL103C
YFL017WA YBR083W
YFL017WA YDR253C
YFL017WA YDR421W
YFL017WA YDR423C
YFL017WA YER111C
YFL017WA YFR034C
YFL017WA YGL013C
YFL017WA YGL035C
YFL017WA YGL209W
YFL017WA YGL254W
YFL017WA YJL206C
YFL017WA YLR098C
YFL017WA YLR131C
YFL017WA YMR019W
YFL017WA YMR021C
YFL017WA YOL108C
YFL017WA YPL038W
YFL017WA YPL075W
YFL017WA YPL089C
YFL017WA YPL248C
YFL018C YDL020C
YFL018C YDR216W
YFL018C YEL009C
YFL018C YGL181W
YFL018C YOL116W
YFL018C YPL230W
YFL020C YBR297W
YFL020C YCR106W
YFL020C YER184C
YFL020C YFL021W
YFL020C YGL254W
YFL020C YHL009C
YFL020C YHR124W
YFL020C YIL101C
YFL020C YJL089W
YFL020C YMR021C
YFL020C YMR182C
YFL020C YOL116W
YFL020C YPL230W
YFL020C YPL248C
YFL021W YER040W
YFL021W YER045C
YFL021W YFR034C
YFL021W YMR182C
YFL022C YBR112C
YFL022C YEL009C
YFL022C YHL027W
YFL022C YHR206W
YFL022C YML051W
YFL023W YAL051W
YFL023W YER111C
YFL023W YER184C
YFL023W YFL021W
YFL023W YGL209W
YFL023W YHR206W
YFL023W YKR099W
YFL024C YAL051W
YFL024C YCR040W
YFL024C YCR106W
YFL024C YDL170W
YFL024C YDR207C
YFL024C YDR213W
YFL024C YER045C
YFL024C YER111C
YFL024C YER169W
YFL024C YER184C
YFL024C YFL021W
YFL024C YFR034C
YFL024C YGL071W
YFL024C YJL089W
YFL024C YKR099W
YFL024C YLR098C
YFL024C YML099C
YFL024C YMR019W
YFL024C YOR363C
YFL024C YPL248C
YFL024C YPR065W
YFL025C YCR065W
YFL025C YDL056W
YFL025C YER111C
YFL025C YHL009C
YFL025C YHR084W
YFL025C YHR206W
YFL025C YML051W
YFL025C YML099C
YFL025C YMR019W
YFL025C YNL068C
YFL025C YPL248C
YFL026W YAL051W
YFL026W YDR421W
YFL026W YDR451C
YFL026W YEL009C
YFL026W YER184C
YFL026W YHL027W
YFL026W YHR084W
YFL026W YKR099W
YFL026W YLR256W
YFL026W YLR451W
YFL026W YPL248C
YFL027C YBL103C
YFL027C YBR033W
YFL027C YFL021W
YFL027C YFR034C
YFL027C YGL209W
YFL027C YGR288W
YFL027C YHL009C
YFL027C YKR064W
YFL027C YLR451W
YFL027C YOL108C
YFL028C YBL103C
YFL028C YHL009C
YFL032W YFL031W
YFL032W YHL027W
YFL032W YKL032C
YFL032W YMR070W
YFL033C YBR033W
YFL033C YDR216W
YFL033C YER111C
YFL033C YGL013C
YFL033C YOL116W
YFL033C YOR113W
YFL033C YPL248C
YFL034CA YEL009C
YFL034CA YGL181W
YFL034CA YHR084W
YFL034CA YKR099W
YFL034CA YLR451W
YFL034CA YNL068C
YFL034CA YOL028C
YFL034CA YPL038W
YFL034CA YPL230W
YFL034CA YPR104C
YFL034W YAL051W
YFL034W YDL170W
YFL034W YDR207C
YFL034W YDR213W
YFL034W YER040W
YFL034W YER111C
YFL034W YFL021W
YFL034W YKR099W
YFL034W YML099C
YFL034W YOR140W
YFL034W YOR162C
YFL034W YPL248C
YFL037W YCR065W
YFL037W YDR451C
YFL037W YFL031W
YFL037W YIL131C
YFL037W YJL089W
YFL037W YJR060W
YFL038C YBR112C
YFL038C YDR216W
YFL038C YEL009C
YFL038C YGL181W
YFL039C YDR216W
YFL039C YEL009C
YFL039C YML099C
YFL039C YPL038W
YFL041W YDR423C
YFL041W YFL021W
YFL041W YHL027W
YFL041W YPL038W
YFL042C YBR297W
YFL042C YDL170W
YFL042C YDR034C
YFL042C YER040W
YFL042C YER045C
YFL042C YER169W
YFL042C YFL021W
YFL042C YGL013C
YFL042C YGR288W
YFL042C YIL036W
YFL042C YIL101C
YFL042C YJL089W
YFL042C YPL230W
YFL043C YBR033W
YFL043C YDL170W
YFL043C YDR043C
YFL043C YDR253C
YFL043C YDR259C
YFL043C YER045C
YFL043C YER169W
YFL043C YFL021W
YFL043C YGL013C
YFL043C YGL166W
YFL043C YGR044C
YFL043C YGR288W
YFL043C YIL036W
YFL043C YIL101C
YFL043C YJL089W
YFL043C YOL108C
YFL043C YOL116W
YFL043C YOR380W
YFL043C YPL177C
YFL045C YCR065W
YFL045C YDL020C
YFL045C YEL009C
YFL045C YIL131C
YFL045C YJL089W
YFL045C YMR280C
YFL045C YPL230W
YFL046W YER111C
YFL046W YHL009C
YFL046W YOL108C
YFL047W YDL170W
YFL047W YDR034C
YFL047W YDR207C
YFL047W YFL021W
YFL047W YHL009C
YFL047W YHR084W
YFL048C YDL020C
YFL048C YGL013C
YFL048C YGR044C
YFL048C YHL009C
YFL054C YBR240C
YFL054C YBR297W
YFL054C YCR106W
YFL054C YDR259C
YFL054C YDR421W
YFL054C YER184C
YFL054C YFL021W
YFL054C YGR288W
YFL054C YIL101C
YFL054C YJL089W
YFL054C YKR034W
YFL054C YMR280C
YFL054C YPL248C
YFL057C YBR033W
YFL057C YCR106W
YFL057C YER184C
YFL057C YGL096W
YFL057C YGR288W
YFL057C YOL028C
YFL057C YOR113W
YFL057C YOR140W
YFL057C YPL177C
YFL057C YPL248C
YFL059W YBR240C
YFL059W YBR297W
YFL059W YER184C
YFL059W YFL021W
YFL059W YGL254W
YFL059W YGR288W
YFL059W YHR178W
YFL060C YBR240C
YFL060C YBR297W
YFL060C YER040W
YFL060C YGR288W
YFL060C YHR178W
YFL060C YPR199C
YFL062W YBL005W
YFL062W YBR297W
YFL062W YDL020C
YFL062W YDR043C
YFL062W YFL031W
YFL062W YGL013C
YFL062W YGL254W
YFL062W YGR288W
YFL062W YHL027W
YFL062W YPL230W
YFL064C YBR033W
YFL064C YCR065W
YFL064C YCR106W
YFL064C YDR213W
YFL064C YER111C
YFL064C YER169W
YFL064C YER184C
YFL064C YFL021W
YFL064C YGL071W
YFL064C YJL056C
YFL064C YKL038W
YFL064C YML099C
YFL064C YOR140W
YFL064C YOR162C
YFL065C YBR033W
YFL065C YCR065W
YFL065C YCR106W
YFL065C YDR213W
YFL065C YER184C
YFL065C YFL021W
YFL065C YKL038W
YFL065C YNL068C
YFL065C YOR140W
YFL066C YBL005W
YFL066C YCR065W
YFL066C YFL031W
YFL066C YKL032C
YFL066C YKL038W
YFL066C YML051W
YFL066C YOR140W
YFR001W YIL131C
YFR001W YKR099W
YFR001W YPL038W
YFR001W YPL230W
YFR002W YDR146C
YFR002W YER169W
YFR002W YLR451W
YFR003C YDR043C
YFR003C YGL181W
YFR003C YGR044C
YFR004W YGL181W
YFR004W YHL009C
YFR004W YML007W
YFR005C YBR033W
YFR005C YDR451C
YFR005C YFR034C
YFR005C YGL035C
YFR005C YGL073W
YFR005C YGL209W
YFR005C YGL254W
YFR005C YHR084W
YFR005C YIL036W
YFR005C YMR021C
YFR005C YPL177C
YFR006W YBR033W
YFR006W YBR049C
YFR006W YDR034C
YFR006W YMR037C
YFR006W YMR043W
YFR006W YNL027W
YFR007W YDR043C
YFR007W YDR421W
YFR007W YFL021W
YFR007W YFR034C
YFR007W YGR288W
YFR007W YHL009C
YFR008W YDR043C
YFR008W YER040W
YFR008W YIL036W
YFR008W YNL027W
YFR009W YDR034C
YFR009W YHR084W
YFR010W YDL020C
YFR010W YGL013C
YFR010W YIL036W
YFR010W YML007W
YFR011C YBL005W
YFR011C YCL067C
YFR011C YDR421W
YFR011C YDR423C
YFR011C YFL031W
YFR011C YFR034C
YFR011C YHL009C
YFR011C YHR206W
YFR011C YJL206C
YFR011C YML007W
YFR011C YPL038W
YFR016C YER040W
YFR016C YER045C
YFR016C YER111C
YFR016C YER184C
YFR016C YFL021W
YFR016C YOR162C
YFR019W YAL051W
YFR019W YCR040W
YFR019W YDR207C
YFR019W YDR421W
YFR019W YER111C
YFR019W YHL009C
YFR019W YLR013W
YFR019W YOR363C
YFR019W YPL248C
YFR020W YER045C
YFR020W YFL021W
YFR020W YHL009C
YFR020W YHR124W
YFR020W YMR042W
YFR020W YOL116W
YFR024C YGL013C
YFR024C YGL181W
YFR024C YGR044C
YFR024C YHL027W
YFR024C YPL230W
YFR024CA YCR040W
YFR024CA YGL181W
YFR024CA YGL254W
YFR024CA YIL036W
YFR024CA YML051W
YFR024CA YMR043W
YFR024CA YPL248C
YFR030W YBR297W
YFR030W YDL056W
YFR030W YDL170W
YFR030W YDR034C
YFR030W YER111C
YFR030W YER184C
YFR030W YFL021W
YFR030W YGL071W
YFR030W YGL073W
YFR030W YGL254W
YFR030W YHR206W
YFR030W YLR098C
YFR030W YMR042W
YFR030W YOR363C
YFR030W YPL248C
YFR031CA YBL005W
YFR031CA YDR216W
YFR031CA YEL009C
YFR031CA YGL096W
YFR031CA YIL131C
YFR031CA YJL089W
YFR031CA YMR016C
YFR031CA YOR113W
YFR031CA YPL230W
YFR033C YDL020C
YFR033C YFR034C
YFR033C YGL181W
YFR033C YGR044C
YFR033C YOL108C
YFR034C YFL021W
YFR037C YBR049C
YFR037C YDR207C
YFR037C YFR034C
YFR037C YGL166W
YFR037C YGL254W
YFR037C YJR060W
YFR037C YKL032C
YFR037C YMR043W
YFR038W YCR065W
YFR038W YDR207C
YFR038W YER040W
YFR038W YFR034C
YFR038W YGL209W
YFR038W YLR182W
YFR038W YLR451W
YFR038W YPL248C
YFR039C YBL103C
YFR039C YCR040W
YFR039C YDL170W
YFR039C YER184C
YFR039C YFR034C
YFR039C YGL013C
YFR039C YGL166W
YFR039C YGL181W
YFR039C YGL254W
YFR039C YHL027W
YFR039C YNL027W
YFR040W YAL051W
YFR040W YBR033W
YFR040W YDR034C
YFR040W YER040W
YFR040W YER111C
YFR040W YER169W
YFR040W YER184C
YFR040W YFL021W
YFR040W YGL013C
YFR040W YIL036W
YFR040W YJL089W
YFR040W YJL206C
YFR040W YKL020C
YFR040W YLR451W
YFR040W YML051W
YFR040W YPL089C
YFR041C YAL051W
YFR041C YDR207C
YFR041C YEL009C
YFR041C YGL181W
YFR041C YHL009C
YFR041C YML007W
YFR041C YOL108C
YFR042W YGL013C
YFR042W YGL181W
YFR042W YGR044C
YFR042W YHL009C
YFR042W YJL089W
YFR042W YJL206C
YFR042W YKR099W
YFR042W YNL068C
YFR042W YOL028C
YFR042W YOL108C
YFR042W YPR199C
YFR044C YEL009C
YFR044C YFL031W
YFR044C YML051W
YFR044C YMR016C
YFR048W YBL103C
YFR048W YCR065W
YFR048W YEL009C
YFR048W YFL021W
YFR048W YGL254W
YFR048W YIL036W
YFR048W YLR098C
YFR048W YML099C
YFR048W YMR182C
YFR048W YOL028C
YFR048W YOL116W
YFR048W YPL089C
YFR049W YGR044C
YFR049W YJL206C
YFR049W YPL230W
YFR050C YFL031W
YFR050C YGL181W
YFR051C YBR049C
YFR051C YCR065W
YFR051C YFL031W
YFR051C YGL035C
YFR051C YGL181W
YFR051C YJR060W
YFR051C YKL032C
YFR051C YMR070W
YFR052W YDL020C
YFR052W YEL009C
YFR052W YFL031W
YFR052W YGL181W
YFR052W YHR206W
YFR052W YML007W
YFR053C YEL009C
YFR053C YPL230W
YFR055W YBL103C
YFR055W YBR297W
YFR055W YDR451C
YFR055W YEL009C
YFR055W YGL071W
YFR055W YGL209W
YFR055W YGL254W
YFR055W YHL027W
YFR055W YHR206W
YFR055W YJR147W
YFR055W YML051W
YGL001C YDR451C
YGL001C YEL009C
YGL001C YFL031W
YGL001C YGL181W
YGL001C YPR065W
YGL005C YCL067C
YGL005C YDR253C
YGL005C YGL181W
YGL005C YHL009C
YGL005C YJL206C
YGL005C YMR021C
YGL009C YBR049C
YGL009C YEL009C
YGL009C YGL071W
YGL009C YHL027W
YGL010W YDL020C
YGL010W YDR043C
YGL010W YHL009C
YGL010W YHR206W
YGL010W YJL206C
YGL010W YNL068C
YGL010W YPL230W
YGL011C YDL020C
YGL011C YEL009C
YGL011C YFR034C
YGL011C YML007W
YGL012W YEL009C
YGL012W YLR256W
YGL012W YML051W
YGL012W YMR016C
YGL012W YOL108C
YGL013C YDL056W
YGL013C YKL015W
YGL013C YMR019W
YGL021W YBR049C
YGL021W YBR083W
YGL021W YDR146C
YGL021W YDR451C
YGL021W YGL073W
YGL021W YHR084W
YGL021W YIL131C
YGL021W YKL185W
YGL026C YBL103C
YGL026C YEL009C
YGL026C YHL027W
YGL026C YKR034W
YGL026C YMR016C
YGL028C YEL009C
YGL028C YHR206W
YGL028C YJR147W
YGL028C YKL185W
YGL030W YEL009C
YGL030W YJL206C
YGL030W YMR016C
YGL030W YPL230W
YGL032C YAL051W
YGL032C YBR083W
YGL032C YGR249W
YGL032C YJL056C
YGL035C YBR033W
YGL035C YIL036W
YGL035C YNL103W
YGL036W YBR112C
YGL036W YDL020C
YGL036W YDL106C
YGL036W YDR216W
YGL036W YER111C
YGL036W YER169W
YGL036W YGL013C
YGL036W YGR249W
YGL036W YIL036W
YGL036W YLR256W
YGL036W YNL027W
YGL036W YOR028C
YGL036W YOR113W
YGL036W YOR162C
YGL037C YDL020C
YGL037C YIL131C
YGL037C YKR099W
YGL037C YPL230W
YGL038C YCR065W
YGL038C YGL181W
YGL038C YGL254W
YGL038C YHL027W
YGL047W YDR043C
YGL047W YDR259C
YGL047W YGL166W
YGL047W YGL181W
YGL047W YGR044C
YGL047W YHL009C
YGL047W YHR206W
YGL047W YOL108C
YGL047W YPL230W
YGL048C YBL005W
YGL048C YBR240C
YGL048C YDL020C
YGL048C YFL031W
YGL048C YGL181W
YGL048C YML007W
YGL050W YBR049C
YGL050W YDR253C
YGL050W YDR451C
YGL050W YGL035C
YGL050W YGL073W
YGL050W YGL209W
YGL050W YHL009C
YGL050W YIL036W
YGL050W YJL110C
YGL050W YJR060W
YGL050W YKL032C
YGL050W YKR099W
YGL050W YLR098C
YGL050W YLR451W
YGL050W YNL068C
YGL050W YOL028C
YGL050W YOL108C
YGL050W YPL038W
YGL050W YPL202C
YGL050W YPL248C
YGL055W YEL009C
YGL055W YOR162C
YGL056C YCR065W
YGL056C YDL170W
YGL056C YER040W
YGL056C YER045C
YGL056C YGL209W
YGL056C YGL254W
YGL056C YML051W
YGL056C YNL103W
YGL056C YOL108C
YGL058W YBR033W
YGL058W YEL009C
YGL058W YGL035C
YGL058W YGL181W
YGL058W YGL254W
YGL058W YGR044C
YGL058W YML007W
YGL058W YMR037C
YGL058W YNL027W
YGL058W YOL108C
YGL058W YPR199C
YGL059W YBR297W
YGL059W YDL020C
YGL059W YDL170W
YGL059W YDR034C
YGL059W YDR043C
YGL059W YFL021W
YGL059W YGL013C
YGL059W YGR044C
YGL059W YGR288W
YGL059W YHL009C
YGL059W YJL089W
YGL059W YOL116W
YGL062W YGL013C
YGL062W YHL027W
YGL062W YIL036W
YGL062W YLR256W
YGL062W YML007W
YGL062W YOR113W
YGL062W YOR162C
YGL068W YBL103C
YGL068W YBR033W
YGL068W YEL009C
YGL068W YGL071W
YGL068W YGL073W
YGL068W YGR044C
YGL068W YJL206C
YGL068W YMR019W
YGL068W YOL108C
YGL068W YPL038W
YGL070C YEL009C
YGL070C YER184C
YGL070C YGL073W
YGL070C YGL096W
YGL070C YGL181W
YGL070C YJL089W
YGL070C YLR098C
YGL070C YMR280C
YGL070C YPL038W
YGL070C YPL248C
YGL070C YPR104C
YGL071W YDR207C
YGL071W YGL073W
YGL071W YMR019W
YGL072C YER040W
YGL072C YFL021W
YGL072C YFR034C
YGL072C YGL073W
YGL072C YGL166W
YGL072C YGL254W
YGL072C YHR178W
YGL072C YIR017C
YGL072C YJL206C
YGL072C YMR182C
YGL072C YOL108C
YGL072C YOR344C
YGL072C YPL248C
YGL072C YPR104C
YGL073W YGL071W
YGL077C YCR065W
YGL077C YEL009C
YGL077C YGL035C
YGL077C YJL089W
YGL077C YKL185W
YGL077C YML007W
YGL077C YMR016C
YGL079W YGL073W
YGL079W YGL166W
YGL079W YGL209W
YGL079W YLR098C
YGL079W YLR451W
YGL079W YOL108C
YGL079W YPL038W
YGL080W YEL009C
YGL080W YGR044C
YGL080W YML007W
YGL080W YOL108C
YGL092W YAL051W
YGL092W YDR146C
YGL092W YDR310C
YGL092W YER111C
YGL092W YKL015W
YGL092W YLR131C
YGL092W YPR104C
YGL097W YBR049C
YGL097W YCR065W
YGL097W YGL181W
YGL097W YGL209W
YGL097W YIL131C
YGL097W YJL089W
YGL097W YJR147W
YGL097W YNL068C
YGL097W YPR104C
YGL098W YDL106C
YGL098W YER040W
YGL098W YGL096W
YGL098W YGL162W
YGL098W YIL036W
YGL098W YIR018W
YGL098W YOL116W
YGL098W YPL202C
YGL098W YPR199C
YGL099W YHR084W
YGL099W YIL036W
YGL099W YIL131C
YGL099W YJR147W
YGL099W YKR099W
YGL099W YNL068C
YGL099W YPL230W
YGL100W YBR049C
YGL100W YCR065W
YGL100W YGL071W
YGL100W YGL181W
YGL100W YKL032C
YGL100W YML007W
YGL100W YMR021C
YGL100W YMR037C
YGL100W YPL038W
YGL104C YGR288W
YGL104C YIL036W
YGL104C YIL131C
YGL104C YIR017C
YGL104C YOR162C
YGL104C YPL230W
YGL106W YBL005W
YGL106W YHR124W
YGL106W YJR060W
YGL106W YKL032C
YGL106W YMR070W
YGL107C YBR033W
YGL107C YBR049C
YGL107C YDR451C
YGL107C YMR021C
YGL108C YDL106C
YGL108C YER045C
YGL108C YGL181W
YGL108C YHL009C
YGL108C YOL108C
YGL108C YOL116W
YGL108C YOR162C
YGL108C YPL038W
YGL113W YJL110C
YGL113W YLR451W
YGL113W YNL068C
YGL113W YOL028C
YGL113W YOL089C
YGL114W YBL103C
YGL114W YBR297W
YGL114W YDL170W
YGL114W YGL254W
YGL114W YHL027W
YGL114W YLR098C
YGL114W YML051W
YGL114W YMR042W
YGL114W YOR140W
YGL114W YPL230W
YGL115W YFR034C
YGL115W YGL013C
YGL115W YGL181W
YGL115W YGR044C
YGL115W YLR451W
YGL115W YMR021C
YGL115W YNL167C
YGL115W YPL038W
YGL115W YPL248C
YGL116W YBR083W
YGL116W YDR146C
YGL116W YDR451C
YGL116W YIL131C
YGL116W YKR099W
YGL116W YNL068C
YGL116W YOL028C
YGL116W YPL038W
YGL117W YBL005W
YGL117W YBL103C
YGL117W YBR297W
YGL117W YJL089W
YGL117W YMR042W
YGL117W YPL177C
YGL119W YBR182C
YGL119W YDL170W
YGL119W YGL013C
YGL119W YGL181W
YGL119W YGL254W
YGL119W YLR451W
YGL119W YMR021C
YGL120C YHR084W
YGL120C YKR099W
YGL120C YPL230W
YGL121C YBR049C
YGL121C YDR043C
YGL121C YER045C
YGL121C YIL131C
YGL121C YJL089W
YGL121C YJL206C
YGL121C YPL177C
YGL121C YPL230W
YGL122C YKL032C
YGL124C YDL170W
YGL124C YGL096W
YGL124C YIL036W
YGL124C YOL108C
YGL124C YOR162C
YGL124C YPL202C
YGL124C YPR199C
YGL136C YGL073W
YGL136C YGL162W
YGL136C YGL181W
YGL136C YGR044C
YGL136C YJR060W
YGL136C YOR162C
YGL137W YBR049C
YGL137W YJL089W
YGL137W YMR016C
YGL139W YAL051W
YGL139W YHR206W
YGL139W YLR451W
YGL140C YER111C
YGL140C YGL071W
YGL140C YJL056C
YGL140C YKL015W
YGL140C YKL020C
YGL140C YLR098C
YGL140C YMR019W
YGL140C YOL089C
YGL140C YPL248C
YGL140C YPR104C
YGL143C YBR033W
YGL143C YBR182C
YGL143C YBR297W
YGL143C YDR451C
YGL143C YER184C
YGL143C YFR034C
YGL143C YGR044C
YGL147C YBL005W
YGL147C YEL009C
YGL147C YIL131C
YGL147C YJL089W
YGL147C YLR451W
YGL147C YMR016C
YGL147C YMR019W
YGL147C YNL027W
YGL147C YNL068C
YGL147C YNL167C
YGL147C YPL230W
YGL147C YPR104C
YGL152C YBR083W
YGL152C YDR253C
YGL152C YGL073W
YGL152C YGL181W
YGL152C YGR044C
YGL152C YIL036W
YGL152C YJR060W
YGL152C YNL103W
YGL153W YBR083W
YGL153W YDR253C
YGL153W YGL073W
YGL153W YGL181W
YGL153W YGR044C
YGL153W YIR018W
YGL153W YJR060W
YGL153W YMR021C
YGL153W YPL177C
YGL154C YGL166W
YGL154C YIR018W
YGL154C YOL108C
YGL156W YBR297W
YGL156W YER184C
YGL156W YGL013C
YGL156W YGR288W
YGL156W YIL101C
YGL156W YIL131C
YGL156W YJL089W
YGL156W YJR147W
YGL156W YMR280C
YGL156W YPL230W
YGL157W YGL181W
YGL159W YBL103C
YGL159W YDR207C
YGL159W YGL013C
YGL159W YGL209W
YGL159W YGR044C
YGL159W YHL009C
YGL159W YLR098C
YGL159W YMR021C
YGL159W YNL027W
YGL159W YNL103W
YGL159W YOL089C
YGL159W YPL202C
YGL160W YBL103C
YGL160W YDL020C
YGL160W YGL013C
YGL160W YHL027W
YGL160W YIL036W
YGL160W YNL027W
YGL161C YFL031W
YGL161C YGL181W
YGL161C YGR044C
YGL163C YOL028C
YGL163C YOR113W
YGL166W YOL108C
YGL167C YAL051W
YGL167C YDR207C
YGL167C YER111C
YGL167C YLR131C
YGL167C YLR256W
YGL167C YLR451W
YGL167C YPR104C
YGL169W YEL009C
YGL169W YGL209W
YGL169W YIL131C
YGL169W YJR147W
YGL169W YLR451W
YGL169W YOL108C
YGL169W YPL230W
YGL172W YBL103C
YGL172W YBR049C
YGL172W YGL162W
YGL172W YGL166W
YGL172W YGL181W
YGL172W YJR060W
YGL172W YKL032C
YGL172W YML051W
YGL172W YMR037C
YGL173C YBR049C
YGL173C YGL013C
YGL173C YKL020C
YGL173C YKL032C
YGL173C YLR256W
YGL173C YLR451W
YGL173C YML007W
YGL173C YMR164C
YGL173C YOR113W
YGL173C YPR104C
YGL181W YBR083W
YGL186C YBL005W
YGL186C YBL103C
YGL186C YEL009C
YGL186C YER040W
YGL186C YGL254W
YGL186C YHL027W
YGL186C YMR042W
YGL186C YPL177C
YGL186C YPL202C
YGL187C YBR033W
YGL187C YCL067C
YGL187C YEL009C
YGL187C YGR044C
YGL187C YKL038W
YGL187C YKL109W
YGL187C YML051W
YGL187C YOL108C
YGL188C YBR297W
YGL188C YOL108C
YGL190C YBR049C
YGL190C YFL031W
YGL190C YGL181W
YGL190C YGL254W
YGL190C YIL036W
YGL190C YKL043W
YGL191W YCL067C
YGL191W YDL020C
YGL191W YEL009C
YGL191W YGL166W
YGL191W YHR206W
YGL191W YJL206C
YGL191W YKL109W
YGL192W YBL103C
YGL192W YBR033W
YGL192W YDL020C
YGL192W YER040W
YGL192W YGL254W
YGL192W YGR288W
YGL192W YHR206W
YGL192W YKL062W
YGL192W YOR380W
YGL192W YPL089C
YGL193C YBL103C
YGL193C YBR033W
YGL193C YDR043C
YGL193C YDR423C
YGL193C YFR034C
YGL193C YGL073W
YGL193C YGL096W
YGL193C YJL206C
YGL193C YOL108C
YGL193C YOR344C
YGL193C YPL177C
YGL194C YBL103C
YGL194C YCR040W
YGL194C YER040W
YGL194C YGR044C
YGL194C YOR162C
YGL195W YBR112C
YGL195W YER111C
YGL195W YHL027W
YGL195W YHR084W
YGL195W YLR451W
YGL195W YOL108C
YGL195W YPR104C
YGL198W YCR040W
YGL198W YFL031W
YGL198W YGL166W
YGL198W YGL181W
YGL198W YGL254W
YGL198W YOR380W
YGL198W YPL038W
YGL200C YBR240C
YGL200C YEL009C
YGL200C YMR019W
YGL200C YOL108C
YGL201C YBR049C
YGL201C YCR065W
YGL201C YDR207C
YGL201C YER111C
YGL201C YGL013C
YGL201C YGL071W
YGL201C YGL073W
YGL201C YGL181W
YGL201C YLR451W
YGL201C YOL028C
YGL201C YPL075W
YGL202W YBL005W
YGL202W YBR240C
YGL202W YDL020C
YGL202W YEL009C
YGL202W YJL089W
YGL202W YKR034W
YGL202W YMR016C
YGL203C YBR049C
YGL203C YBR083W
YGL203C YGL013C
YGL203C YGL209W
YGL203C YIL036W
YGL203C YLR256W
YGL206C YAL051W
YGL206C YDR216W
YGL206C YER111C
YGL206C YLR256W
YGL206C YML007W
YGL207W YBR049C
YGL207W YBR240C
YGL207W YDR216W
YGL207W YGL013C
YGL207W YLR256W
YGL207W YML007W
YGL209W YGR249W
YGL209W YMR182C
YGL209W YPL248C
YGL210W YGL166W
YGL210W YGL209W
YGL210W YGL254W
YGL210W YJR060W
YGL210W YKL032C
YGL210W YMR043W
YGL210W YMR070W
YGL210W YMR182C
YGL210W YPL038W
YGL210W YPR104C
YGL213C YBR049C
YGL213C YGL181W
YGL213C YGL209W
YGL213C YJL089W
YGL214W YDR451C
YGL214W YGL181W
YGL222C YCR040W
YGL222C YGL166W
YGL222C YGR249W
YGL222C YLR131C
YGL222C YOL108C
YGL222C YOR028C
YGL222C YOR380W
YGL223C YBL103C
YGL223C YDR034C
YGL223C YDR423C
YGL223C YFL031W
YGL223C YFR034C
YGL223C YGL181W
YGL223C YGL254W
YGL223C YGR044C
YGL223C YHL009C
YGL223C YKR064W
YGL223C YPR199C
YGL225W YCR065W
YGL225W YDL020C
YGL225W YDR043C
YGL225W YDR216W
YGL225W YEL009C
YGL225W YJL089W
YGL225W YMR016C
YGL225W YMR280C
YGL226CA YAL051W
YGL226CA YBL103C
YGL226CA YEL009C
YGL226CA YGL071W
YGL226CA YGL209W
YGL226CA YJL206C
YGL226CA YLR098C
YGL226CA YNL027W
YGL226CA YOL108C
YGL226CA YPL038W
YGL226CA YPL248C
YGL226CA YPR199C
YGL226W YBR112C
YGL226W YCR040W
YGL226W YFR034C
YGL226W YGL073W
YGL226W YGL166W
YGL226W YGL254W
YGL226W YJL206C
YGL226W YLR098C
YGL226W YOL108C
YGL226W YPL038W
YGL227W YBR033W
YGL227W YDR253C
YGL227W YGR288W
YGL227W YIL036W
YGL227W YIL101C
YGL227W YOR113W
YGL227W YOR162C
YGL228W YBR049C
YGL228W YDL020C
YGL228W YDL106C
YGL228W YEL009C
YGL228W YFL031W
YGL228W YGL013C
YGL228W YGL181W
YGL228W YGL254W
YGL228W YHL027W
YGL228W YLR256W
YGL228W YOR344C
YGL229C YDR043C
YGL229C YER184C
YGL229C YGL013C
YGL229C YGL181W
YGL229C YGR288W
YGL229C YHR178W
YGL229C YIL036W
YGL231C YEL009C
YGL231C YGL035C
YGL231C YGL181W
YGL231C YPL038W
YGL231C YPL248C
YGL232W YBR049C
YGL232W YHL009C
YGL232W YLR131C
YGL234W YBR112C
YGL234W YCR065W
YGL234W YEL009C
YGL234W YJL089W
YGL234W YMR016C
YGL237C YDL106C
YGL237C YFL031W
YGL237C YGL035C
YGL237C YGL073W
YGL237C YGL166W
YGL237C YGL181W
YGL237C YGL209W
YGL237C YGL254W
YGL237C YGR044C
YGL237C YKL032C
YGL237C YMR182C
YGL237C YPL038W
YGL237C YPL248C
YGL244W YBR049C
YGL244W YBR083W
YGL244W YCR040W
YGL244W YFL031W
YGL244W YGL035C
YGL244W YGL181W
YGL244W YIL036W
YGL244W YOR344C
YGL247W YBR033W
YGL247W YBR112C
YGL247W YDR253C
YGL247W YGL166W
YGL247W YHL009C
YGL247W YLR451W
YGL248W YDL020C
YGL248W YDL170W
YGL248W YDR043C
YGL248W YFL021W
YGL248W YGL096W
YGL248W YGL166W
YGL248W YGL254W
YGL248W YGR044C
YGL248W YGR288W
YGL248W YHL027W
YGL248W YIL131C
YGL248W YIR017C
YGL248W YJL089W
YGL248W YOL108C
YGL248W YPL038W
YGL248W YPL177C
YGL248W YPL230W
YGL248W YPR199C
YGL252C YGL181W
YGL252C YIL036W
YGL252C YMR043W
YGL253W YBL005W
YGL253W YDR207C
YGL253W YEL009C
YGL253W YJL089W
YGL253W YMR016C
YGL253W YMR021C
YGL253W YOL108C
YGL254W YBR182C
YGL254W YGR288W
YGL254W YML051W
YGL254W YOR380W
YGL255W YBR297W
YGL255W YGL209W
YGL255W YHR206W
YGL255W YJL056C
YGL255W YKR099W
YGL255W YOR344C
YGL255W YPL248C
YGL255W YPR104C
YGL257C YBR049C
YGL257C YGL209W
YGL257C YHL027W
YGL257C YHR084W
YGL261C YBR240C
YGL261C YDR043C
YGL261C YER184C
YGL261C YFL021W
YGL261C YFR034C
YGL261C YGL073W
YGL261C YGL166W
YGL261C YGL254W
YGL261C YGR288W
YGL261C YHL027W
YGL261C YIL101C
YGL261C YLR451W
YGL261C YMR021C
YGL261C YMR182C
YGL261C YOR380W
YGL261C YPL038W
YGL261C YPL248C
YGR004W YBR033W
YGR004W YGL035C
YGR004W YGL209W
YGR004W YHR084W
YGR004W YMR021C
YGR009C YBR049C
YGR009C YDL106C
YGR009C YDL170W
YGR009C YIL036W
YGR009C YJL110C
YGR009C YNL027W
YGR009C YOL116W
YGR009C YPL202C
YGR010W YDR253C
YGR010W YGL181W
YGR010W YIL036W
YGR010W YOL116W
YGR012W YCR040W
YGR012W YGL073W
YGR012W YGL166W
YGR012W YGL181W
YGR012W YIL036W
YGR012W YJR060W
YGR012W YMR021C
YGR012W YMR070W
YGR012W YPL038W
YGR014W YBR033W
YGR014W YCR065W
YGR014W YDR310C
YGR014W YHR084W
YGR014W YHR206W
YGR014W YMR019W
YGR014W YOR140W
YGR015C YDR451C
YGR015C YGL254W
YGR015C YHL009C
YGR015C YHR178W
YGR015C YMR037C
YGR015C YPR199C
YGR017W YBR112C
YGR017W YDR451C
YGR017W YEL009C
YGR017W YFL031W
YGR017W YGL071W
YGR017W YGL181W
YGR017W YHL009C
YGR017W YMR021C
YGR017W YPL038W
YGR017W YPL202C
YGR018C YDR253C
YGR018C YDR451C
YGR018C YGL162W
YGR018C YGL166W
YGR018C YGL181W
YGR018C YGR044C
YGR018C YHL009C
YGR018C YPL038W
YGR019W YDL020C
YGR019W YDR043C
YGR019W YGL166W
YGR019W YGR044C
YGR019W YGR288W
YGR019W YHL027W
YGR019W YIL131C
YGR019W YKL062W
YGR019W YOL108C
YGR019W YPL230W
YGR020C YBR049C
YGR020C YCR065W
YGR020C YEL009C
YGR020C YGR044C
YGR020C YHR124W
YGR020C YMR070W
YGR020C YPL038W
YGR020C YPL248C
YGR024C YCL067C
YGR024C YDR423C
YGR024C YEL009C
YGR024C YFL031W
YGR024C YGR044C
YGR024C YHL009C
YGR024C YKL032C
YGR024C YLR256W
YGR024C YMR021C
YGR024C YPL038W
YGR024C YPL202C
YGR024C YPL248C
YGR024C YPR199C
YGR028W YBL005W
YGR028W YCL067C
YGR028W YDR043C
YGR028W YDR421W
YGR028W YDR451C
YGR028W YGL166W
YGR028W YGL181W
YGR028W YGR044C
YGR028W YGR288W
YGR028W YHL009C
YGR028W YJL206C
YGR028W YOL108C
YGR028W YPL038W
YGR028W YPL177C
YGR032W YBR033W
YGR032W YDR034C
YGR032W YDR216W
YGR032W YDR423C
YGR032W YER045C
YGR032W YER184C
YGR032W YFL031W
YGR032W YGL013C
YGR032W YGL071W
YGR032W YGR044C
YGR032W YHL027W
YGR032W YJL089W
YGR032W YJL206C
YGR032W YLR256W
YGR033C YBL005W
YGR033C YEL009C
YGR033C YGR044C
YGR033C YHL027W
YGR033C YHR124W
YGR033C YKL038W
YGR033C YNL167C
YGR033C YOR380W
YGR033C YPL248C
YGR034W YEL009C
YGR034W YGR288W
YGR034W YIL131C
YGR034W YJL089W
YGR034W YPL230W
YGR036C YBR033W
YGR036C YDR207C
YGR036C YDR451C
YGR036C YGL181W
YGR036C YGL209W
YGR036C YGL254W
YGR036C YGR044C
YGR036C YML051W
YGR036C YOR344C
YGR037C YBR033W
YGR037C YEL009C
YGR038W YBR033W
YGR038W YCR040W
YGR038W YDR451C
YGR038W YGL181W
YGR038W YGR044C
YGR038W YNL103W
YGR040W YBL103C
YGR040W YCR065W
YGR040W YGL254W
YGR040W YHL009C
YGR040W YHR178W
YGR040W YHR206W
YGR040W YNL068C
YGR040W YOL028C
YGR041W YBR049C
YGR041W YDR451C
YGR041W YGL071W
YGR041W YGR044C
YGR041W YHR178W
YGR041W YKL185W
YGR041W YOR140W
YGR044C YBR083W
YGR047C YBR033W
YGR047C YCR040W
YGR047C YDL170W
YGR047C YDR034C
YGR047C YDR207C
YGR047C YDR451C
YGR047C YER040W
YGR047C YFL021W
YGR047C YHL009C
YGR047C YHR178W
YGR047C YOL108C
YGR047C YPL038W
YGR047C YPL248C
YGR048W YDR423C
YGR048W YGL166W
YGR048W YGL181W
YGR048W YGR044C
YGR048W YML007W
YGR049W YBR083W
YGR049W YCR040W
YGR049W YGL166W
YGR049W YMR037C
YGR049W YOL108C
YGR050C YFR034C
YGR050C YHR124W
YGR050C YIR017C
YGR050C YLR013W
YGR055W YBR083W
YGR055W YDR253C
YGR055W YHL027W
YGR056W YBR033W
YGR056W YBR083W
YGR056W YDR207C
YGR056W YGL071W
YGR056W YGL073W
YGR056W YGL181W
YGR056W YHR084W
YGR056W YIL036W
YGR056W YKL032C
YGR056W YKR064W
YGR056W YLR451W
YGR060W YAL051W
YGR060W YBR033W
YGR060W YDR216W
YGR060W YDR421W
YGR060W YGL035C
YGR060W YLR098C
YGR060W YLR256W
YGR061C YBR112C
YGR061C YGL096W
YGR061C YIL101C
YGR061C YJL089W
YGR061C YMR016C
YGR071C YAL051W
YGR071C YBR112C
YGR071C YCR040W
YGR071C YDL056W
YGR071C YDR034C
YGR071C YDR207C
YGR071C YDR253C
YGR071C YGL013C
YGR071C YGL071W
YGR071C YGL209W
YGR071C YGL254W
YGR071C YHL009C
YGR071C YIR023W
YGR071C YPL202C
YGR071C YPL248C
YGR072W YDR207C
YGR072W YDR253C
YGR072W YDR423C
YGR072W YDR451C
YGR072W YGL035C
YGR072W YGL181W
YGR072W YGL254W
YGR072W YHL009C
YGR072W YJR060W
YGR072W YLR451W
YGR072W YNL103W
YGR072W YOL108C
YGR072W YPL038W
YGR072W YPL202C
YGR072W YPR104C
YGR073C YBR033W
YGR073C YGR044C
YGR073C YKL032C
YGR073C YOL108C
YGR073C YPL038W
YGR073C YPL089C
YGR073C YPR199C
YGR075C YBR240C
YGR075C YER040W
YGR075C YGL071W
YGR075C YMR016C
YGR075C YOL108C
YGR075C YPL038W
YGR075C YPR199C
YGR076C YBR033W
YGR076C YCL067C
YGR076C YDL020C
YGR076C YDR043C
YGR076C YER045C
YGR076C YGL209W
YGR076C YGR044C
YGR076C YJL206C
YGR076C YML007W
YGR076C YMR021C
YGR076C YOL108C
YGR076C YPL038W
YGR076C YPL248C
YGR077C YER045C
YGR077C YIL036W
YGR077C YKL062W
YGR077C YPR199C
YGR078C YBR083W
YGR078C YFR034C
YGR078C YGL181W
YGR078C YIL131C
YGR078C YKL032C
YGR078C YLR451W
YGR078C YOL028C
YGR078C YPL038W
YGR078C YPR104C
YGR084C YCR040W
YGR084C YDR451C
YGR084C YGL181W
YGR084C YGL209W
YGR084C YGR044C
YGR084C YHL009C
YGR084C YKL032C
YGR084C YKL038W
YGR084C YLR098C
YGR084C YML051W
YGR084C YMR021C
YGR084C YNL103W
YGR084C YOL108C
YGR084C YOR162C
YGR084C YPR199C
YGR086C YBL005W
YGR086C YEL009C
YGR086C YFL031W
YGR086C YGL181W
YGR086C YGR044C
YGR086C YLR014C
YGR087C YDL020C
YGR087C YDR421W
YGR087C YEL009C
YGR087C YGL071W
YGR087C YLR256W
YGR087C YMR042W
YGR087C YOR344C
YGR089W YER111C
YGR089W YGL013C
YGR089W YJL056C
YGR089W YKR099W
YGR089W YLR014C
YGR094W YBR049C
YGR094W YCR065W
YGR094W YDR043C
YGR094W YEL009C
YGR094W YGL071W
YGR094W YHR084W
YGR094W YLR451W
YGR094W YMR016C
YGR094W YPR104C
YGR098C YCR040W
YGR098C YDR034C
YGR098C YDR207C
YGR098C YER111C
YGR098C YMR019W
YGR098C YPL248C
YGR100W YAL051W
YGR100W YER184C
YGR100W YGL013C
YGR100W YGR288W
YGR100W YIL036W
YGR100W YOR113W
YGR102C YBR033W
YGR102C YGR044C
YGR102C YHL027W
YGR102C YLR451W
YGR102C YOL108C
YGR102C YPL177C
YGR103W YBR049C
YGR103W YEL009C
YGR103W YIL131C
YGR103W YJR147W
YGR103W YKL185W
YGR103W YKR099W
YGR103W YMR016C
YGR103W YPL230W
YGR103W YPR104C
YGR105W YBR033W
YGR105W YDR216W
YGR105W YEL009C
YGR105W YGL035C
YGR105W YKL038W
YGR105W YPL038W
YGR106C YBR033W
YGR106C YBR112C
YGR106C YBR240C
YGR106C YEL009C
YGR106C YFL031W
YGR106C YGL035C
YGR106C YIL036W
YGR106C YLR256W
YGR106C YNL027W
YGR106C YNL103W
YGR108W YDR146C
YGR108W YDR451C
YGR108W YGL209W
YGR108W YJR060W
YGR108W YKL185W
YGR108W YOR344C
YGR110W YDR253C
YGR110W YER184C
YGR110W YFL021W
YGR110W YGL013C
YGR110W YGL096W
YGR110W YGR044C
YGR110W YGR288W
YGR110W YHL027W
YGR110W YIL036W
YGR110W YIL101C
YGR110W YJL089W
YGR110W YJL206C
YGR110W YMR021C
YGR110W YOR032C
YGR110W YOR162C
YGR110W YOR363C
YGR110W YOR380W
YGR112W YBR033W
YGR112W YFL021W
YGR112W YGL013C
YGR112W YGL071W
YGR112W YGL181W
YGR112W YGR044C
YGR112W YGR288W
YGR112W YIL036W
YGR112W YJL089W
YGR112W YOL108C
YGR112W YOL116W
YGR112W YPL038W
YGR112W YPL230W
YGR113W YAL051W
YGR113W YBL103C
YGR113W YDL106C
YGR113W YDL170W
YGR113W YDR253C
YGR113W YDR451C
YGR113W YGL071W
YGR113W YGL181W
YGR113W YGL209W
YGR113W YGL254W
YGR113W YHL009C
YGR113W YJL110C
YGR113W YJR060W
YGR113W YNL103W
YGR113W YOL116W
YGR116W YBR049C
YGR116W YDR216W
YGR116W YPR104C
YGR117C YBL103C
YGR117C YDL020C
YGR117C YGL035C
YGR117C YGL071W
YGR117C YHR084W
YGR117C YJR060W
YGR117C YMR037C
YGR117C YNL027W
YGR117C YOL089C
YGR117C YOR162C
YGR117C YPL202C
YGR117C YPR199C
YGR118W YBL005W
YGR118W YEL009C
YGR118W YGL096W
YGR118W YGR288W
YGR118W YIL036W
YGR118W YJL089W
YGR118W YMR019W
YGR118W YPL038W
YGR118W YPL230W
YGR119C YBL103C
YGR119C YBR049C
YGR119C YBR083W
YGR119C YDL170W
YGR119C YDR207C
YGR119C YEL009C
YGR119C YFL031W
YGR119C YFR034C
YGR119C YGL035C
YGR119C YGL071W
YGR119C YGL181W
YGR119C YGL254W
YGR119C YHR084W
YGR119C YHR206W
YGR119C YJR060W
YGR119C YKL032C
YGR119C YLR256W
YGR119C YML051W
YGR119C YNL103W
YGR119C YPL038W
YGR119C YPL202C
YGR119C YPR104C
YGR120C YAL051W
YGR120C YBR033W
YGR120C YDR423C
YGR120C YGL071W
YGR120C YGL073W
YGR120C YGL181W
YGR120C YGL254W
YGR120C YGR044C
YGR120C YHL009C
YGR120C YJR060W
YGR120C YKR064W
YGR120C YLR131C
YGR120C YMR021C
YGR120C YNL068C
YGR120C YOL089C
YGR120C YPL038W
YGR120C YPL202C
YGR120C YPL248C
YGR123C YEL009C
YGR123C YHR084W
YGR123C YIL131C
YGR123C YIR017C
YGR123C YKR099W
YGR123C YPL230W
YGR124W YBL005W
YGR124W YBR240C
YGR124W YEL009C
YGR124W YJL089W
YGR124W YJR060W
YGR124W YKR034W
YGR124W YMR016C
YGR125W YDL170W
YGR125W YDR034C
YGR125W YDR207C
YGR125W YER111C
YGR125W YER169W
YGR125W YGL013C
YGR125W YHL027W
YGR125W YIL036W
YGR125W YKL015W
YGR125W YKL020C
YGR125W YKR064W
YGR125W YNL027W
YGR125W YOL089C
YGR125W YOR162C
YGR125W YPL202C
YGR125W YPL248C
YGR128C YHR084W
YGR128C YIL131C
YGR128C YIR017C
YGR128C YKR099W
YGR128C YLR451W
YGR128C YPL230W
YGR128C YPR104C
YGR130C YBR112C
YGR130C YDL020C
YGR130C YDR216W
YGR130C YDR421W
YGR130C YER040W
YGR130C YFL021W
YGR130C YGL013C
YGR130C YGL181W
YGR130C YPL230W
YGR132C YBR112C
YGR132C YDL020C
YGR132C YEL009C
YGR132C YFL031W
YGR132C YGL013C
YGR132C YGR044C
YGR132C YML007W
YGR133W YBL103C
YGR133W YCR040W
YGR133W YDR043C
YGR133W YER040W
YGR133W YGL166W
YGR133W YGL254W
YGR133W YHL009C
YGR133W YJL056C
YGR133W YOL116W
YGR133W YOR162C
YGR133W YPL177C
YGR134W YDR207C
YGR134W YER184C
YGR134W YGL013C
YGR134W YGL254W
YGR134W YLR098C
YGR134W YLR451W
YGR135W YEL009C
YGR135W YML007W
YGR136W YDL020C
YGR136W YFL031W
YGR136W YGL181W
YGR136W YGR044C
YGR137W YFL031W
YGR137W YGL181W
YGR137W YHL027W
YGR138C YGL035C
YGR138C YGL209W
YGR138C YGL254W
YGR138C YGR249W
YGR138C YHR206W
YGR138C YKL062W
YGR138C YML051W
YGR142W YDL020C
YGR143W YBR033W
YGR143W YER169W
YGR143W YGL013C
YGR143W YGR249W
YGR143W YHL027W
YGR143W YHR178W
YGR143W YIL036W
YGR143W YJL089W
YGR143W YKL062W
YGR143W YLR098C
YGR145W YJR147W
YGR145W YKR099W
YGR145W YPL230W
YGR145W YPR104C
YGR146C YDL020C
YGR146C YGL254W
YGR146C YJL089W
YGR146C YOR344C
YGR146C YPL177C
YGR146C YPL230W
YGR147C YAL051W
YGR147C YBL103C
YGR147C YBR033W
YGR147C YCR040W
YGR147C YEL009C
YGR147C YGL013C
YGR147C YGL035C
YGR147C YGL071W
YGR147C YGL181W
YGR147C YGL209W
YGR147C YGL254W
YGR147C YGR044C
YGR147C YKL032C
YGR147C YMR021C
YGR147C YMR037C
YGR147C YOL108C
YGR147C YPL038W
YGR147C YPL177C
YGR147C YPR104C
YGR147C YPR199C
YGR149W YBL005W
YGR149W YBR297W
YGR149W YDL020C
YGR149W YDL170W
YGR149W YDR043C
YGR149W YER184C
YGR149W YFL021W
YGR149W YGL013C
YGR149W YGL254W
YGR149W YGR044C
YGR149W YGR288W
YGR149W YHL027W
YGR149W YIL131C
YGR149W YJL089W
YGR149W YKL062W
YGR149W YLR451W
YGR149W YOL108C
YGR149W YOR162C
YGR149W YPL038W
YGR149W YPL230W
YGR149W YPR199C
YGR150C YAL051W
YGR150C YDR207C
YGR150C YDR421W
YGR150C YER111C
YGR150C YGL071W
YGR150C YHL009C
YGR150C YPL248C
YGR150C YPR104C
YGR151C YBR083W
YGR151C YDR451C
YGR151C YGL181W
YGR151C YGL209W
YGR151C YPL038W
YGR151C YPL230W
YGR151C YPR104C
YGR153W YBR033W
YGR153W YDL056W
YGR153W YDL170W
YGR153W YDR043C
YGR153W YDR253C
YGR153W YER045C
YGR153W YGR288W
YGR153W YHL009C
YGR153W YJL089W
YGR153W YMR280C
YGR153W YNL103W
YGR153W YOL108C
YGR153W YOL116W
YGR155W YEL009C
YGR155W YJL089W
YGR155W YMR016C
YGR157W YBR112C
YGR157W YDR034C
YGR157W YDR216W
YGR157W YEL009C
YGR157W YGL013C
YGR158C YBR049C
YGR158C YCR065W
YGR158C YDR451C
YGR158C YEL009C
YGR158C YGL209W
YGR158C YIL036W
YGR158C YIL131C
YGR158C YKR099W
YGR158C YOL028C
YGR158C YPL038W
YGR158C YPL230W
YGR158C YPR104C
YGR161C YDL020C
YGR161C YGL035C
YGR161C YGL181W
YGR161C YGR044C
YGR161C YHL027W
YGR161C YIL101C
YGR161C YIR017C
YGR161C YKL043W
YGR161C YPL230W
YGR166W YBR033W
YGR166W YDL170W
YGR166W YFL021W
YGR166W YGL071W
YGR166W YGL209W
YGR166W YOR344C
YGR166W YPL038W
YGR166W YPL202C
YGR166W YPL248C
YGR168C YBR033W
YGR168C YBR182C
YGR168C YCL067C
YGR168C YDR034C
YGR168C YDR043C
YGR168C YDR253C
YGR168C YDR423C
YGR168C YFL031W
YGR168C YGL071W
YGR168C YGL209W
YGR168C YGL254W
YGR168C YGR044C
YGR168C YHL009C
YGR168C YNL103W
YGR168C YOL089C
YGR168C YPL202C
YGR168C YPL248C
YGR168C YPR199C
YGR171C YCR040W
YGR171C YDR421W
YGR171C YGL035C
YGR171C YHR178W
YGR171C YIL036W
YGR171C YLR098C
YGR171C YNL027W
YGR171C YPL202C
YGR172C YAL051W
YGR172C YDR451C
YGR172C YER040W
YGR172C YGL035C
YGR172C YGL166W
YGR172C YGL209W
YGR172C YHR084W
YGR172C YOL108C
YGR172C YPL038W
YGR172C YPL177C
YGR172C YPL248C
YGR172C YPR199C
YGR173W YBR049C
YGR173W YEL009C
YGR173W YGL181W
YGR173W YGL209W
YGR173W YGR044C
YGR173W YJL089W
YGR173W YJL206C
YGR173W YKR099W
YGR173W YPL038W
YGR173W YPL202C
YGR173W YPL230W
YGR173W YPR104C
YGR175C YDL020C
YGR175C YEL009C
YGR175C YHR206W
YGR175C YMR016C
YGR178C YBR049C
YGR178C YDL106C
YGR178C YGL013C
YGR178C YGL035C
YGR178C YGL073W
YGR178C YGL181W
YGR178C YIL036W
YGR178C YMR070W
YGR179C YBR049C
YGR179C YDL106C
YGR179C YDL170W
YGR179C YDR253C
YGR179C YGL071W
YGR179C YGL181W
YGR179C YHL009C
YGR179C YJL110C
YGR179C YJR060W
YGR179C YKR064W
YGR179C YLR131C
YGR179C YOL116W
YGR179C YOR162C
YGR181W YCR040W
YGR181W YDL106C
YGR181W YEL009C
YGR181W YGL181W
YGR181W YJL206C
YGR181W YKL032C
YGR181W YMR021C
YGR181W YOL108C
YGR183C YBR297W
YGR183C YCR040W
YGR183C YDR043C
YGR183C YDR216W
YGR183C YGR044C
YGR183C YJL206C
YGR183C YKL109W
YGR183C YOL028C
YGR183C YOL116W
YGR184C YAL051W
YGR184C YDR207C
YGR184C YDR421W
YGR184C YER111C
YGR184C YGL013C
YGR184C YGL073W
YGR184C YLR256W
YGR184C YML007W
YGR184C YOL089C
YGR184C YOR162C
YGR185C YBL005W
YGR185C YBR112C
YGR185C YCR065W
YGR185C YEL009C
YGR185C YJL089W
YGR185C YJL110C
YGR185C YMR016C
YGR186W YBR049C
YGR186W YIL036W
YGR186W YKL032C
YGR187C YIL131C
YGR187C YJL206C
YGR187C YJR147W
YGR187C YKR099W
YGR187C YPL230W
YGR187C YPR104C
YGR189C YEL009C
YGR189C YFL031W
YGR189C YHL027W
YGR189C YMR016C
YGR191W YEL009C
YGR191W YHL027W
YGR191W YHR206W
YGR191W YMR016C
YGR194C YDL020C
YGR194C YDR259C
YGR194C YGR044C
YGR194C YGR288W
YGR194C YIL036W
YGR194C YIL101C
YGR194C YKL062W
YGR194C YKR099W
YGR194C YPL230W
YGR199W YDR034C
YGR199W YDR207C
YGR199W YER111C
YGR199W YGL013C
YGR199W YHL027W
YGR199W YHR206W
YGR199W YKL032C
YGR199W YLR098C
YGR199W YLR451W
YGR199W YML007W
YGR199W YNL027W
YGR199W YPL202C
YGR200C YBR049C
YGR200C YGL209W
YGR200C YHR084W
YGR200C YIL131C
YGR200C YIR017C
YGR200C YJR147W
YGR200C YLR451W
YGR200C YNL068C
YGR200C YPL230W
YGR200C YPR104C
YGR204W YBL005W
YGR204W YBR049C
YGR204W YCR065W
YGR204W YFL031W
YGR204W YKL032C
YGR206W YCL067C
YGR206W YGR288W
YGR206W YHL009C
YGR206W YJL206C
YGR206W YMR021C
YGR206W YMR043W
YGR206W YPL038W
YGR209C YDL020C
YGR209C YEL009C
YGR209C YFR034C
YGR209C YNL068C
YGR209C YOL028C
YGR210C YDR123C
YGR210C YGL181W
YGR210C YIL131C
YGR210C YKL032C
YGR210C YOL028C
YGR210C YPL038W
YGR211W YEL009C
YGR211W YMR043W
YGR214W YBL005W
YGR214W YCR065W
YGR214W YEL009C
YGR214W YGL073W
YGR214W YGL096W
YGR214W YIL131C
YGR214W YJL089W
YGR214W YNL068C
YGR218W YKR064W
YGR218W YNL027W
YGR220C YBR033W
YGR220C YFR034C
YGR220C YGL166W
YGR220C YGR044C
YGR220C YIL036W
YGR220C YJL206C
YGR220C YML007W
YGR220C YMR021C
YGR220C YPR199C
YGR222W YCL067C
YGR222W YDR043C
YGR222W YGR044C
YGR222W YIL036W
YGR222W YJL206C
YGR222W YOL089C
YGR222W YOR162C
YGR223C YER040W
YGR223C YGL096W
YGR223C YIL036W
YGR223C YLR182W
YGR223C YOL108C
YGR223C YOR028C
YGR223C YOR162C
YGR229C YDL020C
YGR229C YDR146C
YGR229C YDR310C
YGR229C YHR206W
YGR229C YKR099W
YGR229C YMR043W
YGR229C YOR344C
YGR229C YPR104C
YGR231C YDL020C
YGR231C YER045C
YGR231C YGL013C
YGR232W YGR044C
YGR234W YEL009C
YGR234W YIL101C
YGR234W YJL089W
YGR234W YJR147W
YGR235C YEL009C
YGR235C YFR034C
YGR235C YGR044C
YGR235C YKL043W
YGR235C YPL038W
YGR250C YDL020C
YGR250C YDR216W
YGR250C YIL101C
YGR250C YIL131C
YGR250C YKL062W
YGR250C YPL230W
YGR253C YCR040W
YGR253C YDR216W
YGR253C YEL009C
YGR253C YFL031W
YGR253C YGL181W
YGR253C YKL043W
YGR253C YML007W
YGR255C YDL170W
YGR255C YER169W
YGR255C YGL013C
YGR255C YGR044C
YGR255C YGR249W
YGR255C YOR344C
YGR255C YPL230W
YGR257C YEL009C
YGR257C YGL071W
YGR257C YGL181W
YGR257C YGL254W
YGR257C YGR044C
YGR257C YKL015W
YGR257C YKL038W
YGR257C YMR021C
YGR257C YMR042W
YGR257C YMR182C
YGR257C YNL103W
YGR257C YOR380W
YGR257C YPR199C
YGR260W YEL009C
YGR260W YFL031W
YGR260W YGL035C
YGR260W YKL185W
YGR260W YML051W
YGR261C YBR049C
YGR261C YGL013C
YGR261C YKL015W
YGR261C YLR256W
YGR261C YNL027W
YGR264C YEL009C
YGR264C YHR084W
YGR264C YIR017C
YGR264C YJL089W
YGR264C YMR016C
YGR264C YPL230W
YGR266W YBR083W
YGR266W YGL181W
YGR266W YIL036W
YGR266W YNL027W
YGR267C YBL103C
YGR267C YBR083W
YGR267C YDL020C
YGR267C YEL009C
YGR267C YFL031W
YGR267C YGL181W
YGR267C YKL032C
YGR267C YLR256W
YGR271W YAL051W
YGR271W YDR034C
YGR271W YER111C
YGR271W YOL089C
YGR271W YPL075W
YGR271W YPL248C
YGR272C YIL131C
YGR272C YKR099W
YGR272C YPL230W
YGR272C YPR104C
YGR277C YCR040W
YGR277C YDL170W
YGR277C YDR207C
YGR277C YER045C
YGR277C YGL181W
YGR277C YGL254W
YGR277C YMR043W
YGR277C YPL038W
YGR278W YBR182C
YGR278W YER045C
YGR278W YER184C
YGR278W YGR288W
YGR278W YHR124W
YGR278W YKR064W
YGR278W YMR042W
YGR280C YGL209W
YGR280C YJR147W
YGR280C YKR099W
YGR280C YOL028C
YGR280C YPL038W
YGR280C YPR104C
YGR281W YDL020C
YGR281W YDR034C
YGR281W YDR216W
YGR281W YER045C
YGR281W YER111C
YGR281W YER184C
YGR281W YFL021W
YGR281W YGL013C
YGR281W YHL027W
YGR281W YJL089W
YGR281W YKL062W
YGR281W YMR280C
YGR281W YNL027W
YGR281W YOR113W
YGR281W YOR162C
YGR282C YDR216W
YGR282C YEL009C
YGR282C YLR182W
YGR282C YMR019W
YGR283C YGL209W
YGR283C YIL036W
YGR283C YKR099W
YGR283C YOR162C
YGR283C YPL038W
YGR283C YPL230W
YGR286C YDR043C
YGR286C YGL209W
YGR286C YIL101C
YGR286C YIL131C
YGR286C YKR099W
YGR286C YLR451W
YGR286C YNL068C
YGR286C YOL028C
YGR286C YOR162C
YGR292W YBR033W
YGR292W YBR297W
YGR292W YER045C
YGR292W YGR288W
YGR292W YIL101C
YGR292W YJL089W
YGR292W YMR280C
YGR292W YOR380W
YGR292W YPL177C
YGR292W YPL248C
YGR295C YBL005W
YGR295C YFL031W
YGR295C YGL254W
YGR295C YGR288W
YGR295C YHL027W
YGR295C YKL062W
YGR295C YNL027W
YGR295C YPL230W
YGR295C YPR104C
YGR295C YPR199C
YGR296W YAL051W
YGR296W YDR207C
YGR296W YER111C
YGR296W YFR034C
YGR296W YLR256W
YGR296W YOL067C
YGR296W YOR113W
YHL001W YBL005W
YHL001W YEL009C
YHL001W YJL089W
YHL001W YMR016C
YHL001W YPL038W
YHL001W YPL230W
YHL013C YBR049C
YHL013C YIL131C
YHL013C YKR099W
YHL013C YPL038W
YHL013C YPL230W
YHL013C YPR104C
YHL017W YBL103C
YHL017W YBR033W
YHL017W YBR049C
YHL017W YDR207C
YHL017W YFL031W
YHL017W YGL254W
YHL017W YHR178W
YHL017W YHR206W
YHL017W YIL036W
YHL017W YLR098C
YHL017W YNL167C
YHL017W YPL202C
YHL020C YBL103C
YHL020C YCL066W
YHL020C YDR207C
YHL020C YDR253C
YHL020C YDR423C
YHL020C YDR451C
YHL020C YER040W
YHL020C YFL031W
YHL020C YFR034C
YHL020C YGL035C
YHL020C YGL073W
YHL020C YGL162W
YHL020C YGL181W
YHL020C YGL254W
YHL020C YJR060W
YHL020C YKL032C
YHL020C YMR037C
YHL020C YMR042W
YHL020C YMR070W
YHL020C YMR182C
YHL020C YPL038W
YHL020C YPL248C
YHL020C YPR104C
YHL021C YDL020C
YHL021C YDR043C
YHL021C YGR288W
YHL021C YIL036W
YHL021C YIL131C
YHL021C YIR017C
YHL021C YKR099W
YHL021C YPL230W
YHL023C YBR033W
YHL023C YDL056W
YHL023C YDR207C
YHL023C YER040W
YHL023C YER111C
YHL023C YGL013C
YHL023C YIL036W
YHL023C YKR064W
YHL023C YLR098C
YHL023C YLR228C
YHL023C YLR451W
YHL023C YML076C
YHL023C YMR019W
YHL023C YNL068C
YHL023C YOR113W
YHL023C YPL075W
YHL023C YPL089C
YHL027W YIL036W
YHL027W YNL027W
YHL029C YCR065W
YHL029C YEL009C
YHL029C YHL027W
YHL029C YHR206W
YHL029C YKL015W
YHL029C YKR099W
YHL029C YLR451W
YHL029C YNL103W
YHL030W YDR216W
YHL030W YGL013C
YHL030W YJL089W
YHL030W YOR113W
YHL031C YER040W
YHL031C YGL166W
YHL031C YGL181W
YHL031C YHL009C
YHL031C YPL038W
YHL032C YFL021W
YHL032C YGR288W
YHL032C YIL101C
YHL032C YIR018W
YHL032C YKL038W
YHL032C YMR182C
YHL032C YOR380W
YHL034C YFL031W
YHL034C YGL181W
YHL035C YDR421W
YHL035C YDR423C
YHL035C YER111C
YHL035C YJL056C
YHL035C YLR256W
YHL035C YML007W
YHL036W YBL005W
YHL036W YBR297W
YHL036W YDR253C
YHL036W YDR259C
YHL036W YER184C
YHL036W YFL021W
YHL036W YGL073W
YHL036W YGL096W
YHL036W YGL181W
YHL036W YGR288W
YHL036W YIR017C
YHL036W YPL177C
YHL038C YBL103C
YHL038C YBR033W
YHL038C YCR106W
YHL038C YDR421W
YHL038C YFR034C
YHL038C YHR178W
YHL038C YIL036W
YHL038C YKR064W
YHL038C YLR451W
YHL038C YOL067C
YHL039W YDR043C
YHL039W YEL009C
YHL039W YHL027W
YHL039W YHR084W
YHL039W YHR206W
YHL039W YJR147W
YHL039W YKL185W
YHL039W YLR451W
YHL039W YPL230W
YHL040C YBR297W
YHL040C YGL071W
YHL040C YML007W
YHL040C YPL248C
YHL046C YBR033W
YHL046C YBR182C
YHL046C YBR240C
YHL046C YFL021W
YHL046C YGL073W
YHL046C YGL166W
YHL046C YGL254W
YHL046C YGR288W
YHL046C YMR182C
YHL046C YOR380W
YHL046C YPL038W
YHL046C YPL177C
YHL047C YBR297W
YHL047C YCL066W
YHL047C YDR034C
YHL047C YDR207C
YHL047C YER184C
YHL047C YGL254W
YHL047C YHL027W
YHL047C YHR206W
YHL047C YML007W
YHL047C YPL248C
YHL048W YBL005W
YHL048W YDL020C
YHL048W YFL031W
YHL048W YGL181W
YHL048W YGR044C
YHL048W YGR288W
YHL048W YHL027W
YHL048W YPL038W
YHL048W YPR199C
YHL049C YCR065W
YHL049C YCR106W
YHL049C YHL027W
YHL049C YMR019W
YHL049C YOR140W
YHL049C YOR162C
YHL050C YCR065W
YHL050C YFL021W
YHL050C YGL073W
YHL050C YKL032C
YHL050C YKL038W
YHL050C YLR256W
YHR001W YFL031W
YHR001W YGL181W
YHR001W YGR044C
YHR001W YHL009C
YHR001W YHL027W
YHR001W YOL116W
YHR001WA YBL005W
YHR001WA YDL020C
YHR001WA YGR044C
YHR001WA YJL089W
YHR001WA YJL206C
YHR001WA YKL038W
YHR001WA YKL109W
YHR001WA YML007W
YHR001WA YMR016C
YHR001WA YOL108C
YHR001WA YPR199C
YHR004C YDL020C
YHR004C YDL170W
YHR004C YDR043C
YHR004C YDR259C
YHR004C YER169W
YHR004C YER184C
YHR004C YGL013C
YHR004C YGL181W
YHR004C YGL254W
YHR004C YGR044C
YHR004C YGR288W
YHR004C YIL036W
YHR004C YLR098C
YHR004C YOL116W
YHR004C YOR363C
YHR005C YBR083W
YHR005C YCR040W
YHR005C YHL009C
YHR005C YKR099W
YHR005C YLR256W
YHR005C YOL116W
YHR005C YOR344C
YHR005C YPL202C
YHR005C YPL248C
YHR005CA YBR240C
YHR005CA YDL020C
YHR005CA YEL009C
YHR005CA YER169W
YHR005CA YGL254W
YHR005CA YJL089W
YHR005CA YJL206C
YHR005CA YPL177C
YHR005CA YPL230W
YHR005CA YPR104C
YHR005CA YPR199C
YHR006W YAL051W
YHR006W YDL020C
YHR006W YDL170W
YHR006W YDR034C
YHR006W YDR043C
YHR006W YER111C
YHR006W YFL021W
YHR006W YFR034C
YHR006W YGL254W
YHR006W YGR288W
YHR006W YIL036W
YHR006W YIL101C
YHR006W YJL089W
YHR006W YMR019W
YHR006W YOL108C
YHR006W YOR363C
YHR006W YOR380W
YHR006W YPL089C
YHR006W YPL248C
YHR006W YPR065W
YHR007C YDR216W
YHR007C YEL009C
YHR007C YGL013C
YHR007C YHR206W
YHR007C YML007W
YHR008C YDL020C
YHR008C YDR216W
YHR008C YPL230W
YHR013C YBR033W
YHR013C YBR049C
YHR013C YBR083W
YHR013C YHR084W
YHR013C YIL131C
YHR013C YKL032C
YHR013C YMR037C
YHR013C YOL108C
YHR013C YPL038W
YHR013C YPR199C
YHR018C YBL103C
YHR018C YFL031W
YHR018C YGL181W
YHR018C YLR256W
YHR019C YCR065W
YHR019C YEL009C
YHR019C YJL089W
YHR019C YMR016C
YHR020W YDL020C
YHR020W YDR043C
YHR020W YEL009C
YHR020W YJR147W
YHR020W YMR016C
YHR021C YEL009C
YHR021C YOL116W
YHR021C YOR113W
YHR021C YPL230W
YHR023W YCR106W
YHR023W YDL056W
YHR023W YDR146C
YHR023W YER111C
YHR023W YKR099W
YHR023W YLR098C
YHR023W YLR131C
YHR023W YPL075W
YHR024C YGL013C
YHR024C YGL209W
YHR024C YHR084W
YHR024C YIL036W
YHR025W YCR065W
YHR025W YEL009C
YHR025W YJL089W
YHR025W YJR147W
YHR025W YMR016C
YHR026W YBR112C
YHR026W YEL009C
YHR026W YER184C
YHR026W YFL031W
YHR026W YIL036W
YHR026W YMR019W
YHR026W YOL108C
YHR026W YPL038W
YHR026W YPL248C
YHR028C YGL013C
YHR028C YGR044C
YHR028C YHL027W
YHR028C YIL036W
YHR028C YKL020C
YHR028C YKL062W
YHR028C YNL027W
YHR028C YOR363C
YHR029C YGL181W
YHR029C YGR044C
YHR029C YHL027W
YHR029C YIL036W
YHR029C YML007W
YHR029C YPL177C
YHR030C YER184C
YHR030C YGL013C
YHR030C YGL166W
YHR030C YHL027W
YHR030C YIL036W
YHR030C YPL089C
YHR032W YCR040W
YHR032W YCR065W
YHR032W YFR034C
YHR032W YGL254W
YHR032W YKL032C
YHR032W YLR451W
YHR032W YMR042W
YHR033W YBR033W
YHR033W YBR297W
YHR033W YDR043C
YHR033W YFL021W
YHR033W YGL166W
YHR033W YIL101C
YHR033W YJL089W
YHR033W YML051W
YHR033W YOR162C
YHR033W YPL230W
YHR033W YPL248C
YHR034C YDR043C
YHR034C YDR253C
YHR034C YFR034C
YHR034C YGL166W
YHR034C YGL181W
YHR034C YGR044C
YHR034C YHL027W
YHR034C YIR018W
YHR034C YMR182C
YHR034C YPL038W
YHR034C YPL248C
YHR034C YPR199C
YHR036W YBR033W
YHR036W YDR207C
YHR036W YDR451C
YHR036W YFL021W
YHR036W YFR034C
YHR036W YGL035C
YHR036W YGL209W
YHR036W YJR147W
YHR036W YKR099W
YHR036W YLR451W
YHR036W YMR182C
YHR036W YNL068C
YHR036W YOR140W
YHR036W YPL038W
YHR036W YPL248C
YHR036W YPR199C
YHR037W YGL013C
YHR037W YIL036W
YHR037W YML007W
YHR039C YAL051W
YHR039C YBR033W
YHR039C YER111C
YHR039C YGL071W
YHR039C YHR206W
YHR039C YKL185W
YHR039C YMR043W
YHR040W YCR040W
YHR040W YDR451C
YHR040W YFR034C
YHR040W YGL166W
YHR040W YGL209W
YHR040W YJR147W
YHR040W YKR099W
YHR040W YMR182C
YHR040W YOL028C
YHR040W YPL038W
YHR040W YPR104C
YHR041C YCR040W
YHR041C YCR065W
YHR041C YFR034C
YHR041C YGL166W
YHR041C YGL209W
YHR041C YJR060W
YHR041C YJR147W
YHR041C YLR451W
YHR041C YMR182C
YHR041C YPL038W
YHR042W YCR065W
YHR042W YDR043C
YHR042W YFL031W
YHR042W YJR147W
YHR042W YKL032C
YHR043C YDL020C
YHR043C YDR451C
YHR043C YGL181W
YHR043C YGR044C
YHR043C YHR206W
YHR043C YKR099W
YHR043C YOL108C
YHR043C YPL230W
YHR047C YDR034C
YHR047C YHR084W
YHR047C YMR019W
YHR049W YEL009C
YHR049W YMR019W
YHR050W YBR297W
YHR050W YDR451C
YHR050W YER040W
YHR050W YER045C
YHR050W YFL021W
YHR050W YGL254W
YHR050W YKL038W
YHR050W YKL043W
YHR050W YLR098C
YHR050W YML051W
YHR050W YOL108C
YHR051W YEL009C
YHR051W YGR044C
YHR051W YKL109W
YHR051W YMR016C
YHR053C YBL005W
YHR053C YCL067C
YHR053C YDL020C
YHR053C YGR044C
YHR054C YBL005W
YHR054C YDR207C
YHR054C YFL021W
YHR054C YHL009C
YHR054C YJL089W
YHR054C YKL015W
YHR054C YOL108C
YHR059W YBR033W
YHR059W YCR040W
YHR059W YJL206C
YHR059W YNL027W
YHR059W YOL108C
YHR059W YPL038W
YHR059W YPL248C
YHR060W YBR049C
YHR060W YDR207C
YHR060W YGL073W
YHR060W YJR060W
YHR060W YLR182W
YHR060W YOL108C
YHR060W YPL038W
YHR060W YPL202C
YHR063C YBL103C
YHR063C YCL067C
YHR063C YDR451C
YHR063C YFL031W
YHR063C YGL181W
YHR063C YHL027W
YHR063C YHR084W
YHR063C YPL202C
YHR067W YBR033W
YHR067W YDR207C
YHR067W YDR421W
YHR067W YDR451C
YHR067W YGR044C
YHR067W YHL009C
YHR067W YHR084W
YHR067W YHR178W
YHR067W YIL036W
YHR067W YJL206C
YHR067W YKR064W
YHR067W YOL089C
YHR067W YOL108C
YHR067W YOR162C
YHR071W YDL020C
YHR071W YDR043C
YHR071W YFL031W
YHR071W YGL181W
YHR071W YHL027W
YHR071W YJR147W
YHR071W YPL230W
YHR072W YDL020C
YHR072W YHR084W
YHR072W YHR206W
YHR072W YJR147W
YHR072W YKL015W
YHR072W YKR099W
YHR072W YMR016C
YHR072W YMR043W
YHR073W YBR049C
YHR073W YIL036W
YHR073W YKL015W
YHR073W YKL020C
YHR073W YKL038W
YHR073W YKR064W
YHR073W YLR182W
YHR073W YLR451W
YHR073W YML099C
YHR073W YNL068C
YHR077C YCR040W
YHR077C YER111C
YHR077C YER184C
YHR077C YHR124W
YHR077C YKR099W
YHR077C YLR451W
YHR077C YMR019W
YHR077C YOR344C
YHR078W YCR040W
YHR078W YDR034C
YHR078W YER045C
YHR078W YER111C
YHR078W YFL021W
YHR078W YHL009C
YHR078W YJL089W
YHR078W YJR060W
YHR078W YLR098C
YHR078W YML051W
YHR078W YMR019W
YHR078W YPL248C
YHR081W YGR044C
YHR081W YHR206W
YHR081W YKR099W
YHR081W YPL038W
YHR082C YDL020C
YHR082C YDL106C
YHR082C YDR421W
YHR082C YER040W
YHR082C YER111C
YHR082C YGL013C
YHR082C YHR084W
YHR082C YKL020C
YHR082C YMR019W
YHR082C YOR113W
YHR083W YDR207C
YHR083W YDR423C
YHR083W YFL031W
YHR083W YGL181W
YHR083W YGR044C
YHR083W YHR178W
YHR083W YKL032C
YHR083W YML051W
YHR083W YPR199C
YHR085W YGL073W
YHR085W YGL209W
YHR085W YHR206W
YHR085W YIL036W
YHR085W YKR099W
YHR085W YNL103W
YHR085W YPL248C
YHR085W YPR104C
YHR086W YBR033W
YHR086W YCR065W
YHR086W YER040W
YHR086W YGR288W
YHR086W YHR084W
YHR086W YIL036W
YHR086W YKL109W
YHR086W YOR140W
YHR086W YOR380W
YHR088W YGL209W
YHR088W YKR099W
YHR088W YLR451W
YHR088W YPL038W
YHR088W YPL230W
YHR088W YPR104C
YHR089C YBR049C
YHR089C YDR216W
YHR089C YEL009C
YHR089C YGR044C
YHR089C YHR084W
YHR089C YIL131C
YHR089C YJL089W
YHR089C YJR147W
YHR089C YKR099W
YHR089C YPL038W
YHR089C YPL230W
YHR090C YCL067C
YHR090C YDR253C
YHR090C YFR034C
YHR090C YGL071W
YHR090C YGL181W
YHR090C YGR044C
YHR090C YHL009C
YHR090C YIL036W
YHR090C YOL108C
YHR090C YPL177C
YHR091C YBL103C
YHR091C YDR421W
YHR091C YDR423C
YHR091C YER040W
YHR091C YFL021W
YHR091C YGL013C
YHR091C YHR178W
YHR092C YBR297W
YHR092C YFL031W
YHR092C YJL110C
YHR092C YKL062W
YHR092C YLR256W
YHR092C YMR016C
YHR094C YDL106C
YHR094C YFL031W
YHR094C YHL027W
YHR094C YOR344C
YHR098C YDR207C
YHR098C YGL071W
YHR098C YHR206W
YHR098C YMR019W
YHR099W YAL051W
YHR099W YBR112C
YHR099W YDL056W
YHR099W YDR034C
YHR099W YER111C
YHR099W YJL206C
YHR099W YLR256W
YHR099W YMR280C
YHR099W YOR363C
YHR103W YBR049C
YHR103W YBR112C
YHR103W YDR146C
YHR103W YDR207C
YHR103W YDR310C
YHR103W YER169W
YHR103W YLR256W
YHR103W YNL027W
YHR103W YPR104C
YHR104W YDL020C
YHR104W YGR044C
YHR104W YPL230W
YHR107C YBR049C
YHR107C YGL035C
YHR107C YMR043W
YHR107C YNL027W
YHR107C YPL248C
YHR108W YBR049C
YHR108W YKL032C
YHR110W YCL067C
YHR110W YDR423C
YHR110W YFR034C
YHR110W YGL181W
YHR110W YGL209W
YHR110W YGR044C
YHR110W YHR206W
YHR110W YJL206C
YHR110W YOL108C
YHR110W YPL038W
YHR110W YPL248C
YHR111W YBL103C
YHR111W YCR040W
YHR111W YDR207C
YHR111W YER040W
YHR111W YGL181W
YHR111W YGL254W
YHR111W YHL027W
YHR111W YIL036W
YHR111W YNL027W
YHR111W YPL202C
YHR111W YPR199C
YHR112C YDL170W
YHR112C YDR253C
YHR112C YDR423C
YHR112C YFL021W
YHR112C YGL096W
YHR112C YGR044C
YHR112C YGR288W
YHR112C YIL036W
YHR112C YIL101C
YHR112C YIR018W
YHR112C YOL108C
YHR112C YOL116W
YHR112C YPL038W
YHR112C YPL177C
YHR113W YGR044C
YHR113W YHL027W
YHR113W YIL036W
YHR113W YPL230W
YHR113W YPR199C
YHR114W YBR083W
YHR114W YDR207C
YHR114W YDR423C
YHR114W YGL073W
YHR114W YGL181W
YHR114W YHR084W
YHR114W YHR124W
YHR114W YIL036W
YHR114W YKR064W
YHR114W YLR131C
YHR114W YLR451W
YHR114W YMR070W
YHR114W YOR113W
YHR114W YOR162C
YHR115C YBL103C
YHR115C YBR083W
YHR115C YCR040W
YHR115C YCR065W
YHR115C YDR207C
YHR115C YER040W
YHR115C YFL031W
YHR115C YGL035C
YHR115C YGL162W
YHR115C YGL181W
YHR115C YHL027W
YHR115C YJR060W
YHR115C YKL032C
YHR115C YML051W
YHR115C YMR037C
YHR115C YMR070W
YHR115C YPL038W
YHR115C YPL248C
YHR115C YPR199C
YHR117W YBR049C
YHR117W YCR040W
YHR117W YDL170W
YHR117W YDR207C
YHR117W YGL013C
YHR117W YHL027W
YHR117W YHR206W
YHR122W YBL103C
YHR122W YGL073W
YHR122W YLR451W
YHR122W YMR042W
YHR123W YBR033W
YHR123W YGL013C
YHR123W YGL209W
YHR123W YGR249W
YHR123W YHL009C
YHR123W YHL027W
YHR123W YLR098C
YHR123W YPR104C
YHR128W YDR216W
YHR128W YEL009C
YHR128W YGL096W
YHR128W YIL131C
YHR128W YPL230W
YHR132C YFL031W
YHR132C YGL181W
YHR132C YKL032C
YHR133C YDR451C
YHR133C YEL009C
YHR133C YGL209W
YHR133C YHR084W
YHR133C YHR178W
YHR133C YIL036W
YHR133C YIL101C
YHR133C YIL131C
YHR133C YJL089W
YHR133C YMR037C
YHR135C YBL103C
YHR135C YBR049C
YHR135C YBR112C
YHR135C YCR040W
YHR135C YEL009C
YHR135C YGL162W
YHR135C YGL254W
YHR135C YHL027W
YHR135C YJR060W
YHR135C YKL032C
YHR135C YLR256W
YHR135C YML051W
YHR135C YMR043W
YHR137W YBR297W
YHR137W YDR423C
YHR137W YHL027W
YHR137W YPL230W
YHR138C YDL020C
YHR138C YDR043C
YHR138C YGL166W
YHR138C YGR044C
YHR138C YIL101C
YHR138C YJL206C
YHR138C YJR147W
YHR138C YOL108C
YHR138C YPL230W
YHR141C YDR216W
YHR141C YEL009C
YHR141C YGR288W
YHR141C YPL038W
YHR141C YPL230W
YHR142W YBL103C
YHR142W YCR065W
YHR142W YDR451C
YHR142W YEL009C
YHR142W YGL035C
YHR142W YGL071W
YHR142W YGL181W
YHR142W YHL009C
YHR142W YMR021C
YHR142W YOL108C
YHR142W YPL177C
YHR142W YPR199C
YHR143W YHR206W
YHR143W YJR147W
YHR143W YKL109W
YHR143W YKL185W
YHR143W YOR344C
YHR143WA YEL009C
YHR143WA YGL181W
YHR143WA YGR044C
YHR143WA YGR288W
YHR143WA YIL036W
YHR143WA YOL116W
YHR143WA YPL038W
YHR143WA YPL230W
YHR145C YBL005W
YHR145C YBR083W
YHR145C YCL067C
YHR145C YLR256W
YHR146W YBR049C
YHR146W YEL009C
YHR146W YJR060W
YHR146W YML007W
YHR146W YNL103W
YHR147C YGL035C
YHR147C YGR044C
YHR147C YKL032C
YHR147C YMR021C
YHR147C YOL108C
YHR147C YPR199C
YHR148W YDR043C
YHR148W YEL009C
YHR148W YIL131C
YHR148W YKR099W
YHR148W YPL038W
YHR148W YPL230W
YHR152W YBR083W
YHR152W YCR040W
YHR152W YGL071W
YHR152W YMR070W
YHR152W YOL108C
YHR152W YPL038W
YHR161C YBR083W
YHR161C YDL106C
YHR161C YDR259C
YHR161C YDR423C
YHR161C YER184C
YHR161C YFL031W
YHR161C YGL013C
YHR161C YGL035C
YHR161C YGL073W
YHR161C YGL181W
YHR161C YGR044C
YHR161C YHL027W
YHR161C YHR178W
YHR161C YHR206W
YHR161C YIL036W
YHR161C YIL101C
YHR161C YML051W
YHR161C YMR019W
YHR161C YMR070W
YHR161C YOR162C
YHR161C YPL089C
YHR161C YPL177C
YHR161C YPL230W
YHR162W YCL067C
YHR162W YEL009C
YHR162W YFL031W
YHR162W YGL181W
YHR162W YJR060W
YHR162W YKL032C
YHR162W YLR256W
YHR162W YMR070W
YHR162W YNL103W
YHR162W YPL038W
YHR163W YCR040W
YHR163W YCR065W
YHR163W YDR451C
YHR163W YEL009C
YHR163W YGL071W
YHR163W YGL181W
YHR163W YGR044C
YHR163W YIL131C
YHR163W YKL032C
YHR170W YEL009C
YHR170W YHR206W
YHR170W YIL131C
YHR170W YKR099W
YHR170W YMR016C
YHR170W YPL230W
YHR175W YGL013C
YHR175W YJL089W
YHR175W YJL206C
YHR175W YLR256W
YHR175W YML051W
YHR175W YPL038W
YHR179W YBR112C
YHR179W YEL009C
YHR179W YGL181W
YHR179W YML007W
YHR181W YBR033W
YHR181W YEL009C
YHR181W YER111C
YHR181W YFL031W
YHR181W YGL181W
YHR181W YHL009C
YHR181W YJL206C
YHR181W YNL103W
YHR181W YPL177C
YHR183W YBR240C
YHR183W YDL020C
YHR183W YEL009C
YHR183W YGL071W
YHR190W YBR112C
YHR190W YDL020C
YHR190W YEL009C
YHR190W YGL181W
YHR191C YDR213W
YHR191C YKL038W
YHR191C YPL038W
YHR192W YEL009C
YHR192W YGL181W
YHR192W YHL009C
YHR192W YJR060W
YHR193C YBL005W
YHR193C YCR065W
YHR193C YEL009C
YHR193C YIL036W
YHR193C YJL089W
YHR193C YJR060W
YHR193C YKL032C
YHR193C YMR070W
YHR194W YAL051W
YHR194W YBR112C
YHR194W YDR216W
YHR194W YDR451C
YHR194W YER045C
YHR194W YGL035C
YHR194W YGL254W
YHR194W YGR044C
YHR194W YGR288W
YHR194W YHL027W
YHR194W YIL101C
YHR194W YKL038W
YHR194W YML051W
YHR194W YOL116W
YHR194W YOR380W
YHR194W YPL038W
YHR194W YPL230W
YHR195W YBR033W
YHR195W YDR043C
YHR195W YGL181W
YHR195W YGR044C
YHR195W YIL036W
YHR195W YIL101C
YHR195W YIR018W
YHR195W YJL206C
YHR195W YMR021C
YHR195W YMR042W
YHR195W YOL108C
YHR195W YOL116W
YHR195W YPL038W
YHR195W YPL177C
YHR195W YPL230W
YHR195W YPR199C
YHR197W YHR084W
YHR197W YHR206W
YHR197W YIL036W
YHR197W YIL131C
YHR197W YJR147W
YHR197W YKR099W
YHR197W YPL038W
YHR199C YFL031W
YHR199C YGL166W
YHR199C YGL181W
YHR199C YGL209W
YHR199C YGL254W
YHR199C YGR044C
YHR199C YIR018W
YHR199C YML051W
YHR199C YMR042W
YHR199C YPL177C
YHR199C YPL230W
YHR199C YPR199C
YHR200W YCR040W
YHR200W YFL031W
YHR200W YGL166W
YHR200W YGL181W
YHR200W YJR060W
YHR200W YKL032C
YHR200W YPL038W
YHR201C YBR049C
YHR201C YDR253C
YHR201C YGL181W
YHR201C YJR060W
YHR201C YPL038W
YHR204W YCR065W
YHR204W YHL027W
YHR204W YHR178W
YHR204W YHR206W
YHR204W YJR147W
YHR204W YLR228C
YHR204W YLR451W
YHR204W YNL068C
YHR205W YBR033W
YHR205W YGL013C
YHR205W YHR206W
YHR205W YIR023W
YHR205W YJL056C
YHR205W YLR451W
YHR205W YNL068C
YHR207C YBR182C
YHR207C YDL170W
YHR207C YHL009C
YHR207C YJR060W
YHR207C YLR451W
YHR207C YMR021C
YHR208W YDL020C
YHR208W YDR451C
YHR208W YEL009C
YHR208W YHL027W
YHR208W YHR206W
YHR208W YJL089W
YHR208W YKL032C
YHR218W YCR065W
YHR218W YKL038W
YHR218W YML051W
YHR218W YML099C
YHR218W YMR019W
YHR218W YNL103W
YHR218W YOR140W
YHR218W YOR162C
YIL002C YBR049C
YIL002C YCR065W
YIL002C YDR253C
YIL002C YGL073W
YIL002C YLR131C
YIL002C YML076C
YIL009W YBR049C
YIL009W YHR084W
YIL009W YHR206W
YIL009W YIL131C
YIL009W YIR017C
YIL009W YKL185W
YIL009W YLR451W
YIL010W YGL181W
YIL011W YCR040W
YIL011W YGL209W
YIL011W YHR206W
YIL011W YML051W
YIL011W YOR162C
YIL011W YPL038W
YIL014W YBR033W
YIL014W YDR207C
YIL014W YDR421W
YIL014W YLR451W
YIL014W YMR019W
YIL014W YOL089C
YIL014W YOR113W
YIL014W YPL177C
YIL014W YPL202C
YIL018W YBL005W
YIL018W YDR216W
YIL018W YEL009C
YIL018W YGL096W
YIL018W YJL089W
YIL018W YMR016C
YIL018W YOR113W
YIL018W YPL038W
YIL018W YPL230W
YIL019W YGL181W
YIL019W YKR099W
YIL019W YPL038W
YIL019W YPR104C
YIL020C YBR297W
YIL020C YDR451C
YIL020C YIL131C
YIL020C YOL028C
YIL020C YPL038W
YIL022W YBR083W
YIL022W YCR040W
YIL022W YDR451C
YIL022W YFL031W
YIL022W YFR034C
YIL022W YGL162W
YIL022W YGL181W
YIL022W YJR060W
YIL022W YKL032C
YIL022W YML051W
YIL022W YMR021C
YIL022W YMR182C
YIL022W YOL028C
YIL022W YOL067C
YIL023C YBR240C
YIL023C YDR421W
YIL023C YDR451C
YIL023C YFL031W
YIL023C YGL166W
YIL023C YGL254W
YIL023C YGR044C
YIL023C YHL027W
YIL023C YJR060W
YIL023C YML051W
YIL023C YMR042W
YIL023C YMR182C
YIL023C YOL116W
YIL023C YPL230W
YIL023C YPR199C
YIL026C YBR083W
YIL026C YDR207C
YIL026C YER111C
YIL026C YOL028C
YIL030C YGL013C
YIL030C YHR206W
YIL030C YIL036W
YIL030C YLR451W
YIL031W YBL103C
YIL031W YDR207C
YIL031W YER040W
YIL031W YER111C
YIL031W YIL036W
YIL031W YIR023W
YIL031W YJL056C
YIL031W YKL015W
YIL031W YKL020C
YIL031W YLR098C
YIL031W YLR131C
YIL031W YLR228C
YIL031W YMR037C
YIL031W YNL027W
YIL031W YNL167C
YIL031W YOL089C
YIL031W YOR162C
YIL033C YFL031W
YIL033C YGL181W
YIL033C YGR044C
YIL033C YIL036W
YIL033C YKL043W
YIL033C YOR380W
YIL033C YPL230W
YIL033C YPR199C
YIL035C YBL103C
YIL035C YBR049C
YIL035C YBR083W
YIL035C YBR240C
YIL035C YEL009C
YIL035C YFL031W
YIL035C YGL181W
YIL035C YHL009C
YIL035C YJR060W
YIL035C YOR344C
YIL035C YPL202C
YIL035C YPL248C
YIL036W YBL103C
YIL036W YBR033W
YIL036W YDR207C
YIL036W YGL035C
YIL036W YHL027W
YIL036W YHR178W
YIL036W YKL038W
YIL036W YML007W
YIL036W YOR113W
YIL038C YBR049C
YIL038C YBR083W
YIL038C YDR207C
YIL038C YGL071W
YIL038C YHR084W
YIL038C YIL036W
YIL038C YIL131C
YIL038C YJR060W
YIL038C YKL032C
YIL038C YKR064W
YIL038C YLR182W
YIL038C YLR451W
YIL038C YNL068C
YIL038C YPR104C
YIL040W YCL067C
YIL040W YFL031W
YIL040W YIL036W
YIL040W YJL206C
YIL040W YML007W
YIL040W YOL108C
YIL041W YBR112C
YIL041W YEL009C
YIL041W YHL027W
YIL043C YBR112C
YIL043C YBR240C
YIL043C YDR043C
YIL043C YDR259C
YIL043C YEL009C
YIL043C YER184C
YIL043C YJL089W
YIL044C YBR049C
YIL044C YGL181W
YIL044C YIL036W
YIL044C YMR021C
YIL044C YMR037C
YIL044C YPR199C
YIL045W YDL020C
YIL045W YDR043C
YIL045W YDR259C
YIL045W YER045C
YIL045W YFL021W
YIL045W YGL096W
YIL045W YGR249W
YIL045W YGR288W
YIL045W YIL036W
YIL045W YJL089W
YIL045W YKL062W
YIL045W YOL108C
YIL045W YPL230W
YIL045W YPR199C
YIL048W YBL005W
YIL048W YBR240C
YIL048W YER184C
YIL048W YFL021W
YIL048W YGL013C
YIL048W YHL027W
YIL048W YJL089W
YIL048W YKL020C
YIL048W YLR098C
YIL048W YML099C
YIL048W YMR019W
YIL050W YGR044C
YIL050W YKR099W
YIL050W YMR042W
YIL050W YPL177C
YIL050W YPL230W
YIL050W YPR199C
YIL051C YDR207C
YIL051C YEL009C
YIL051C YMR019W
YIL053W YBL005W
YIL053W YDL020C
YIL053W YDR216W
YIL053W YEL009C
YIL053W YGL181W
YIL053W YMR070W
YIL053W YPL038W
YIL055C YDR043C
YIL055C YER111C
YIL055C YER169W
YIL055C YGL166W
YIL055C YIL101C
YIL055C YIR017C
YIL055C YJL056C
YIL055C YJL089W
YIL055C YOL108C
YIL055C YOR162C
YIL055C YPL248C
YIL056W YDL020C
YIL056W YFL021W
YIL056W YGR288W
YIL056W YIL036W
YIL056W YKL062W
YIL056W YLR228C
YIL056W YLR451W
YIL056W YMR019W
YIL056W YMR021C
YIL056W YNL027W
YIL056W YOR344C
YIL056W YPL075W
YIL056W YPL089C
YIL056W YPL177C
YIL056W YPR199C
YIL062C YFL031W
YIL062C YGL181W
YIL062C YGR044C
YIL062C YHR206W
YIL062C YIL036W
YIL063C YDR253C
YIL063C YFL031W
YIL063C YGL181W
YIL063C YGR044C
YIL063C YJR060W
YIL063C YMR037C
YIL063C YNL027W
YIL063C YOL108C
YIL074C YCR040W
YIL074C YEL009C
YIL074C YGL181W
YIL074C YHL027W
YIL074C YIL036W
YIL074C YIR017C
YIL083C YFR034C
YIL083C YGL181W
YIL083C YGL209W
YIL083C YGR044C
YIL083C YHL009C
YIL083C YIL036W
YIL083C YMR021C
YIL083C YPL177C
YIL084C YEL009C
YIL084C YIL036W
YIL084C YJL056C
YIL084C YLR131C
YIL084C YOL089C
YIL084C YOL108C
YIL084C YOR344C
YIL084C YPL248C
YIL085C YBR033W
YIL085C YBR049C
YIL085C YFL021W
YIL085C YGL209W
YIL085C YHR206W
YIL085C YLR451W
YIL085C YPR104C
YIL088C YBL005W
YIL088C YBR297W
YIL088C YFL031W
YIL088C YGR044C
YIL088C YHL027W
YIL088C YIL036W
YIL088C YML007W
YIL088C YOL108C
YIL094C YDL020C
YIL094C YEL009C
YIL094C YGL071W
YIL094C YJL089W
YIL094C YMR016C
YIL094C YPR104C
YIL095W YDR146C
YIL095W YDR207C
YIL095W YER111C
YIL095W YGL071W
YIL095W YLR131C
YIL095W YLR182W
YIL095W YLR451W
YIL095W YMR019W
YIL095W YOL089C
YIL095W YOR363C
YIL096C YGL209W
YIL096C YIL036W
YIL096C YIL131C
YIL096C YKR099W
YIL096C YLR014C
YIL096C YPL038W
YIL098C YER045C
YIL098C YKR099W
YIL098C YLR451W
YIL098C YNL068C
YIL098C YOL108C
YIL105C YDL106C
YIL105C YGL166W
YIL105C YIL036W
YIL105C YIR023W
YIL105C YJL206C
YIL105C YKL020C
YIL105C YKL032C
YIL105C YLR256W
YIL105C YMR164C
YIL105C YNL027W
YIL105C YPL177C
YIL105C YPR199C
YIL106W YBR083W
YIL106W YCL066W
YIL106W YDR253C
YIL106W YER040W
YIL106W YFL031W
YIL106W YGL162W
YIL106W YGL181W
YIL106W YIL036W
YIL106W YJR060W
YIL106W YKL032C
YIL106W YLR131C
YIL106W YLR451W
YIL106W YMR037C
YIL106W YMR070W
YIL106W YOL108C
YIL106W YPL177C
YIL106W YPR199C
YIL107C YBR297W
YIL107C YDL020C
YIL107C YDR043C
YIL107C YDR259C
YIL107C YER045C
YIL107C YFL021W
YIL107C YGL096W
YIL107C YGR288W
YIL107C YIL036W
YIL107C YIL101C
YIL107C YIR017C
YIL107C YJL089W
YIL107C YJR147W
YIL107C YKL062W
YIL107C YKR099W
YIL107C YOL108C
YIL107C YOR113W
YIL107C YPL177C
YIL107C YPL230W
YIL107C YPR199C
YIL108W YER184C
YIL108W YGL013C
YIL108W YGL166W
YIL108W YGL254W
YIL108W YHL027W
YIL108W YIL036W
YIL108W YIL101C
YIL108W YMR043W
YIL108W YOR140W
YIL108W YPL089C
YIL108W YPL230W
YIL108W YPR199C
YIL109C YBR049C
YIL109C YBR112C
YIL109C YKL032C
YIL109C YMR019W
YIL111W YDL020C
YIL111W YGL166W
YIL111W YGR044C
YIL111W YKR099W
YIL111W YOL108C
YIL111W YPL230W
YIL112W YER040W
YIL112W YER111C
YIL112W YIL036W
YIL112W YJL089W
YIL112W YOL108C
YIL112W YOR113W
YIL114C YBR033W
YIL114C YDR451C
YIL114C YEL009C
YIL114C YFL031W
YIL114C YGL209W
YIL114C YGR044C
YIL114C YHL009C
YIL114C YML051W
YIL114C YPL038W
YIL115C YER111C
YIL115C YLR131C
YIL115C YOL028C
YIL115C YOL089C
YIL115C YPR104C
YIL116W YBL103C
YIL116W YCR040W
YIL116W YFL031W
YIL116W YGL181W
YIL116W YHL009C
YIL116W YMR042W
YIL117C YDL020C
YIL117C YDR043C
YIL117C YGR044C
YIL117C YPL089C
YIL118W YBR033W
YIL118W YCR040W
YIL118W YEL009C
YIL118W YGL035C
YIL118W YGL181W
YIL118W YGR044C
YIL118W YIL036W
YIL118W YJL110C
YIL118W YKL032C
YIL118W YMR037C
YIL118W YMR043W
YIL118W YOL108C
YIL118W YOL116W
YIL118W YPL038W
YIL118W YPL177C
YIL118W YPL202C
YIL118W YPR104C
YIL118W YPR199C
YIL119C YBR033W
YIL119C YFL021W
YIL119C YGL035C
YIL119C YKL043W
YIL119C YKL062W
YIL119C YKL185W
YIL119C YOR344C
YIL121W YDR451C
YIL121W YHL027W
YIL121W YHR178W
YIL121W YJR060W
YIL121W YMR021C
YIL121W YMR042W
YIL123W YCR065W
YIL123W YDR043C
YIL123W YFL031W
YIL123W YJL089W
YIL123W YMR016C
YIL125W YBR033W
YIL125W YDR216W
YIL125W YFL031W
YIL125W YGL013C
YIL125W YIL036W
YIL125W YKL062W
YIL125W YKL109W
YIL125W YML007W
YIL125W YMR280C
YIL125W YPL089C
YIL127C YHR084W
YIL127C YIL131C
YIL127C YKR099W
YIL127C YPL038W
YIL127C YPL230W
YIL129C YAL051W
YIL129C YBR033W
YIL129C YFR034C
YIL129C YGL209W
YIL129C YIL131C
YIL129C YPR104C
YIL130W YER111C
YIL130W YKR099W
YIL130W YNL068C
YIL133C YBL005W
YIL133C YDR216W
YIL133C YEL009C
YIL133C YIL101C
YIL133C YIL131C
YIL133C YPL230W
YIL134W YBR182C
YIL134W YDR451C
YIL134W YFR034C
YIL134W YGL071W
YIL134W YHL027W
YIL134W YHR178W
YIL134W YIL131C
YIL134W YJR147W
YIL134W YPR199C
YIL136W YDR043C
YIL136W YGL096W
YIL136W YGL166W
YIL136W YGL181W
YIL136W YGR044C
YIL136W YIL036W
YIL136W YIL101C
YIL136W YOL108C
YIL136W YOR032C
YIL136W YOR380W
YIL136W YPL230W
YIL136W YPR199C
YIL138C YEL009C
YIL138C YFL031W
YIL138C YGL181W
YIL138C YHR124W
YIL138C YJR060W
YIL145C YHR084W
YIL145C YIL131C
YIL145C YIR018W
YIL145C YLR451W
YIL145C YOL028C
YIL145C YPL230W
YIL148W YEL009C
YIL148W YGR288W
YIL148W YPL038W
YIL148W YPL230W
YIL148W YPL248C
YIL155C YBR033W
YIL155C YDR043C
YIL155C YER045C
YIL155C YER169W
YIL155C YER184C
YIL155C YFL021W
YIL155C YGL013C
YIL155C YIL101C
YIL155C YIR017C
YIL155C YJL089W
YIL155C YMR280C
YIL155C YOR032C
YIL155C YOR162C
YIL155C YPL230W
YIL155C YPL248C
YIL158W YDR146C
YIL158W YDR451C
YIL158W YGR288W
YIL158W YIL131C
YIL158W YKL185W
YIL158W YPL038W
YIL158W YPL230W
YIL158W YPR104C
YIL158W YPR199C
YIL161W YBR033W
YIL161W YDR207C
YIL161W YDR253C
YIL161W YDR423C
YIL161W YFR034C
YIL161W YGL073W
YIL161W YKL032C
YIL161W YLR451W
YIL161W YMR164C
YIL161W YOL108C
YIL162W YBR297W
YIL162W YKL109W
YIL162W YML051W
YIL164C YBL103C
YIL164C YDR253C
YIL164C YGL254W
YIL164C YGR288W
YIL164C YIL036W
YIL164C YIR017C
YIL164C YIR018W
YIL164C YMR042W
YIL164C YMR182C
YIL164C YNL103W
YIL164C YOL116W
YIL164C YPL248C
YIL172C YBR297W
YIL172C YCR040W
YIL172C YCR106W
YIL172C YDR259C
YIL172C YER045C
YIL172C YER184C
YIL172C YFL021W
YIL172C YGR288W
YIL172C YIL101C
YIL172C YIR017C
YIL172C YJL089W
YIL172C YLR451W
YIL172C YMR280C
YIL172C YOL028C
YIL172C YOR162C
YIL172C YOR363C
YIL172C YPL230W
YIL173W YBL103C
YIL173W YCR106W
YIL173W YDR207C
YIL173W YER111C
YIL173W YGL073W
YIL173W YGR288W
YIL173W YJL056C
YIL173W YLR228C
YIL173W YLR256W
YIL173W YLR451W
YIL173W YMR019W
YIL173W YOR113W
YIL173W YOR363C
YIL173W YPL089C
YIL176C YBR240C
YIL176C YDR043C
YIL176C YFL021W
YIL176C YGL166W
YIL176C YIL101C
YIL176C YMR182C
YIL176C YOR162C
YIL176C YOR380W
YIL176C YPL089C
YIL176C YPL177C
YIL176C YPR199C
YIL177C YCR065W
YIL177C YDR421W
YIL177C YJR060W
YIL177C YKL032C
YIL177C YKL038W
YIL177C YNL068C
YIL177C YNL103W
YIR001C YBR083W
YIR001C YMR037C
YIR001C YNL027W
YIR001C YOL108C
YIR001C YPL177C
YIR003W YGL162W
YIR003W YGL181W
YIR003W YIL036W
YIR003W YJR060W
YIR004W YBR240C
YIR004W YJR060W
YIR004W YPR104C
YIR005W YCL067C
YIR005W YJL206C
YIR005W YOL108C
YIR005W YPL248C
YIR006C YBR112C
YIR006C YCR065W
YIR006C YDL106C
YIR006C YDR310C
YIR006C YFL031W
YIR006C YKL032C
YIR006C YKL038W
YIR006C YMR070W
YIR006C YOR113W
YIR021W YDR451C
YIR021W YHR206W
YIR021W YIL131C
YIR021W YOL108C
YIR022W YBL103C
YIR022W YBR240C
YIR022W YCR040W
YIR022W YGL013C
YIR022W YGL073W
YIR022W YGL209W
YIR022W YIL036W
YIR022W YKL032C
YIR022W YMR021C
YIR022W YOL108C
YIR022W YPL038W
YIR022W YPL177C
YIR022W YPR199C
YIR024C YDR043C
YIR024C YDR253C
YIR024C YDR421W
YIR024C YFR034C
YIR024C YGR044C
YIR024C YGR288W
YIR024C YIL036W
YIR024C YJL206C
YIR024C YOL089C
YIR024C YOL108C
YIR024C YPL202C
YIR034C YFL031W
YIR034C YGL181W
YIR035C YEL009C
YIR035C YGL166W
YIR035C YGL209W
YIR035C YML051W
YIR035C YPL038W
YIR035C YPL177C
YIR038C YGR044C
YIR038C YJR147W
YIR038C YPL230W
YIR041W YAL051W
YIR041W YBR033W
YIR041W YBR240C
YIR041W YBR297W
YIR041W YCR040W
YIR041W YCR106W
YIR041W YDR043C
YIR041W YER184C
YIR041W YFL021W
YIR041W YGL071W
YIR041W YGL254W
YIR041W YIL101C
YIR041W YIR017C
YIR041W YJL089W
YIR041W YJL206C
YIR041W YMR021C
YIR041W YOR162C
YIR041W YPL038W
YIR041W YPL230W
YJL001W YEL009C
YJL001W YGR044C
YJL001W YML007W
YJL001W YOL108C
YJL002C YBR033W
YJL002C YEL009C
YJL002C YHL027W
YJL002C YHR084W
YJL002C YIL036W
YJL006C YCL067C
YJL006C YDR451C
YJL006C YGR044C
YJL006C YLR451W
YJL008C YBR049C
YJL008C YEL009C
YJL008C YFL031W
YJL008C YHR084W
YJL008C YJL089W
YJL011C YKR099W
YJL011C YLR182W
YJL011C YLR451W
YJL011C YPL038W
YJL011C YPL230W
YJL011C YPR104C
YJL024C YBR240C
YJL024C YCL067C
YJL024C YGL035C
YJL024C YGL166W
YJL024C YHR124W
YJL024C YLR131C
YJL024C YOL028C
YJL026W YDR207C
YJL026W YEL009C
YJL026W YKL038W
YJL026W YOL028C
YJL026W YPR104C
YJL044C YBR083W
YJL044C YGR044C
YJL044C YHL027W
YJL044C YIL036W
YJL044C YJL110C
YJL044C YKL185W
YJL048C YGL096W
YJL048C YHL027W
YJL048C YOL108C
YJL048C YPL230W
YJL050W YIL101C
YJL050W YKR099W
YJL050W YLR014C
YJL050W YLR182W
YJL050W YMR016C
YJL050W YPL230W
YJL050W YPR104C
YJL055W YGL181W
YJL055W YGR044C
YJL060W YGL181W
YJL060W YHL027W
YJL060W YIR017C
YJL062W YDR207C
YJL062W YGL013C
YJL062W YGL254W
YJL062W YLR098C
YJL062W YMR043W
YJL062W YNL167C
YJL063C YCR040W
YJL063C YGL181W
YJL063C YGR044C
YJL063C YKL038W
YJL063C YMR182C
YJL063C YPL038W
YJL067W YDR043C
YJL067W YGL166W
YJL067W YGR044C
YJL067W YIL101C
YJL068C YGR044C
YJL068C YIR017C
YJL068C YPL230W
YJL071W YDR259C
YJL071W YHR124W
YJL071W YKL015W
YJL071W YLR451W
YJL071W YMR019W
YJL072C YGL181W
YJL072C YJL110C
YJL072C YKL015W
YJL072C YNL103W
YJL072C YOL108C
YJL073W YBR033W
YJL073W YBR049C
YJL073W YBR083W
YJL073W YCR065W
YJL073W YER111C
YJL073W YGL073W
YJL073W YHR084W
YJL073W YLR182W
YJL073W YNL068C
YJL073W YNL103W
YJL073W YPL075W
YJL075C YPR104C
YJL077C YFR034C
YJL077C YGR288W
YJL077C YHR124W
YJL077C YJL089W
YJL077C YMR042W
YJL077C YOL108C
YJL077C YOR380W
YJL079C YGL181W
YJL079C YIL101C
YJL079C YKL032C
YJL079C YKL043W
YJL079C YKL062W
YJL079C YMR182C
YJL079C YPL177C
YJL079C YPL230W
YJL080C YBL005W
YJL080C YBR049C
YJL080C YBR112C
YJL080C YCR065W
YJL080C YHR084W
YJL080C YIL131C
YJL080C YJL089W
YJL081C YLR451W
YJL084C YBR033W
YJL084C YER169W
YJL084C YGL013C
YJL084C YHL027W
YJL084C YIL036W
YJL084C YIR023W
YJL084C YJL056C
YJL084C YKL020C
YJL084C YKL062W
YJL084C YLR098C
YJL084C YLR228C
YJL084C YLR451W
YJL084C YML076C
YJL084C YNL027W
YJL084C YOL089C
YJL084C YOR113W
YJL084C YOR140W
YJL084C YPL089C
YJL088W YIR017C
YJL088W YJL089W
YJL088W YKL015W
YJL088W YOL116W
YJL090C YER111C
YJL090C YER169W
YJL090C YHL009C
YJL090C YJL110C
YJL090C YKL015W
YJL090C YKR064W
YJL090C YMR280C
YJL090C YNL103W
YJL092W YER111C
YJL092W YJL110C
YJL092W YKL038W
YJL092W YKR099W
YJL092W YLR098C
YJL092W YLR182W
YJL093C YBL103C
YJL093C YCR065W
YJL093C YHR178W
YJL093C YIL036W
YJL093C YJL089W
YJL093C YKL038W
YJL093C YKL062W
YJL093C YLR098C
YJL093C YML051W
YJL093C YMR021C
YJL093C YMR042W
YJL093C YMR182C
YJL094C YAL051W
YJL094C YER169W
YJL094C YER184C
YJL094C YML007W
YJL094C YMR280C
YJL094C YOR363C
YJL100W YGL096W
YJL100W YGL166W
YJL100W YIL101C
YJL100W YIR017C
YJL100W YIR018W
YJL100W YJL089W
YJL100W YKL038W
YJL100W YML099C
YJL100W YMR021C
YJL100W YMR280C
YJL100W YOR032C
YJL100W YOR162C
YJL100W YOR380W
YJL101C YIL036W
YJL101C YML007W
YJL101C YNL027W
YJL101C YPL177C
YJL104W YBR240C
YJL104W YCR040W
YJL104W YML007W
YJL104W YMR021C
YJL104W YOL108C
YJL104W YPL038W
YJL104W YPR104C
YJL109C YIL131C
YJL109C YIR017C
YJL109C YLR451W
YJL109C YPL230W
YJL111W YBR049C
YJL111W YDL020C
YJL111W YJL089W
YJL111W YMR016C
YJL112W YDL106C
YJL112W YIL036W
YJL112W YJL110C
YJL112W YJR060W
YJL112W YOR162C
YJL115W YBR083W
YJL115W YCR065W
YJL115W YDR253C
YJL115W YIL131C
YJL115W YJR060W
YJL115W YOL028C
YJL115W YPR104C
YJL117W YEL009C
YJL117W YGL035C
YJL117W YGL071W
YJL117W YGL181W
YJL117W YHL027W
YJL117W YIL036W
YJL117W YOL116W
YJL117W YPR104C
YJL117W YPR199C
YJL124C YBR049C
YJL124C YCL067C
YJL124C YFL031W
YJL124C YHR124W
YJL124C YJL089W
YJL124C YML007W
YJL124C YPL038W
YJL130C YBR049C
YJL130C YBR112C
YJL130C YDR216W
YJL130C YEL009C
YJL130C YHL027W
YJL130C YHR206W
YJL130C YKL032C
YJL130C YPR104C
YJL134W YCR065W
YJL134W YDR451C
YJL134W YEL009C
YJL134W YGL035C
YJL134W YGL181W
YJL134W YGL209W
YJL134W YHL027W
YJL134W YJL110C
YJL134W YJR060W
YJL134W YML051W
YJL134W YMR042W
YJL134W YNL103W
YJL134W YOL108C
YJL136C YEL009C
YJL136C YGR288W
YJL136C YIL036W
YJL136C YIL101C
YJL136C YJL089W
YJL136C YPL038W
YJL136C YPL230W
YJL139C YBL103C
YJL139C YDR213W
YJL139C YER184C
YJL139C YGL035C
YJL139C YHL027W
YJL139C YLR098C
YJL139C YMR021C
YJL139C YNL027W
YJL139C YPL089C
YJL140W YBR112C
YJL140W YEL009C
YJL140W YGL181W
YJL140W YJL110C
YJL140W YMR070W
YJL140W YNL103W
YJL140W YOL108C
YJL140W YPL202C
YJL141C YBR033W
YJL141C YDL020C
YJL141C YDL106C
YJL141C YDR043C
YJL141C YDR259C
YJL141C YER184C
YJL141C YFL021W
YJL141C YGL035C
YJL141C YGR288W
YJL141C YIL036W
YJL141C YKL038W
YJL141C YKL043W
YJL141C YKL062W
YJL141C YOR113W
YJL141C YPL089C
YJL141C YPL230W
YJL142C YDL020C
YJL142C YDL106C
YJL142C YER045C
YJL142C YER169W
YJL142C YGL035C
YJL142C YGR044C
YJL142C YGR288W
YJL142C YIL036W
YJL142C YIL101C
YJL142C YIR017C
YJL142C YKL038W
YJL142C YKL043W
YJL142C YMR280C
YJL142C YOL116W
YJL142C YOR162C
YJL142C YPL230W
YJL145W YBR033W
YJL145W YBR049C
YJL145W YDR043C
YJL145W YDR421W
YJL145W YGL035C
YJL145W YGL181W
YJL145W YGR044C
YJL145W YHR084W
YJL145W YIL036W
YJL145W YIL131C
YJL145W YJL089W
YJL145W YJR060W
YJL145W YMR021C
YJL145W YMR037C
YJL145W YPL038W
YJL145W YPL230W
YJL148W YEL009C
YJL148W YER184C
YJL148W YMR280C
YJL148W YPL038W
YJL148W YPL230W
YJL148W YPR104C
YJL151C YBR049C
YJL151C YDL020C
YJL151C YGL166W
YJL151C YGR044C
YJL151C YJL206C
YJL152W YGL096W
YJL152W YGL166W
YJL152W YJL206C
YJL152W YPL230W
YJL152W YPR199C
YJL154C YBR049C
YJL154C YBR112C
YJL154C YIL036W
YJL154C YLR098C
YJL154C YLR256W
YJL154C YML007W
YJL154C YMR037C
YJL154C YNL027W
YJL154C YOR162C
YJL154C YPL089C
YJL157C YBR033W
YJL157C YCR065W
YJL157C YHR084W
YJL157C YJR147W
YJL157C YKL185W
YJL157C YNL068C
YJL157C YPR104C
YJL158C YBR112C
YJL158C YEL009C
YJL158C YJL089W
YJL158C YMR016C
YJL159W YBL005W
YJL159W YEL009C
YJL159W YKL032C
YJL159W YKL043W
YJL159W YKL185W
YJL159W YMR016C
YJL163C YIL101C
YJL163C YKR099W
YJL163C YPL230W
YJL166W YBR297W
YJL166W YDL020C
YJL166W YDR043C
YJL166W YGL096W
YJL166W YJL206C
YJL166W YKL062W
YJL166W YKL109W
YJL166W YNL068C
YJL166W YOL108C
YJL166W YPL230W
YJL166W YPR104C
YJL167W YBR240C
YJL167W YBR297W
YJL167W YEL009C
YJL167W YJL089W
YJL167W YKR034W
YJL167W YMR016C
YJL169W YBR049C
YJL169W YDR253C
YJL169W YIL131C
YJL169W YPL038W
YJL171C YFL031W
YJL171C YHL027W
YJL172W YFL031W
YJL172W YHL027W
YJL173C YBR033W
YJL173C YBR049C
YJL173C YGL166W
YJL173C YGR044C
YJL173C YHR206W
YJL173C YIL036W
YJL173C YKL032C
YJL173C YML007W
YJL173C YNL167C
YJL173C YPL038W
YJL174W YEL009C
YJL174W YFL031W
YJL174W YGL035C
YJL174W YGL254W
YJL174W YHL027W
YJL174W YML051W
YJL174W YMR021C
YJL174W YMR043W
YJL174W YPR199C
YJL176C YBR049C
YJL176C YDR146C
YJL176C YDR207C
YJL176C YGL071W
YJL176C YGL162W
YJL176C YHR084W
YJL176C YJL110C
YJL176C YJR060W
YJL176C YKL032C
YJL176C YLR182W
YJL176C YMR043W
YJL176C YNL068C
YJL176C YNL103W
YJL176C YNL167C
YJL176C YOR113W
YJL176C YPL038W
YJL176C YPL075W
YJL178C YBR049C
YJL178C YEL009C
YJL178C YER040W
YJL178C YGL166W
YJL178C YGL209W
YJL178C YGR044C
YJL178C YKL032C
YJL178C YMR021C
YJL178C YMR037C
YJL178C YMR043W
YJL178C YOL108C
YJL178C YPL038W
YJL178C YPR199C
YJL179W YIL131C
YJL179W YLR098C
YJL179W YMR280C
YJL179W YPL038W
YJL179W YPL230W
YJL180C YFR034C
YJL180C YHR178W
YJL180C YML007W
YJL180C YML051W
YJL180C YPL202C
YJL180C YPR199C
YJL183W YBR033W
YJL183W YBR049C
YJL183W YCR065W
YJL183W YDR043C
YJL183W YDR451C
YJL183W YEL009C
YJL183W YGR044C
YJL183W YHL027W
YJL183W YIL131C
YJL183W YKR099W
YJL183W YPL230W
YJL184W YJR060W
YJL184W YKL032C
YJL184W YMR070W
YJL184W YNL103W
YJL184W YPL038W
YJL185C YBR033W
YJL185C YBR240C
YJL185C YGL096W
YJL185C YGL166W
YJL185C YGR044C
YJL185C YGR288W
YJL185C YIR018W
YJL185C YJL089W
YJL185C YJL206C
YJL185C YKL038W
YJL185C YMR021C
YJL185C YMR182C
YJL185C YOL116W
YJL185C YOR380W
YJL185C YPL230W
YJL186W YBR049C
YJL186W YBR112C
YJL186W YCR065W
YJL186W YDR043C
YJL186W YDR310C
YJL186W YEL009C
YJL186W YKL032C
YJL186W YML051W
YJL186W YMR043W
YJL187C YCR065W
YJL187C YIL131C
YJL188C YEL009C
YJL188C YIL036W
YJL188C YJL089W
YJL188C YPL230W
YJL189W YEL009C
YJL189W YER169W
YJL189W YIL036W
YJL189W YJL089W
YJL189W YPL038W
YJL189W YPL230W
YJL191W YEL009C
YJL191W YER169W
YJL191W YIL036W
YJL191W YJL089W
YJL191W YMR019W
YJL191W YOR113W
YJL191W YPL038W
YJL191W YPL230W
YJL192C YBR033W
YJL192C YEL009C
YJL192C YGL035C
YJL192C YHL027W
YJL192C YJL206C
YJL192C YPL038W
YJL193W YBR033W
YJL193W YCR065W
YJL193W YEL009C
YJL193W YOL108C
YJL193W YPL230W
YJL196C YDR451C
YJL196C YMR037C
YJL198W YCR065W
YJL198W YDR043C
YJL198W YHR206W
YJL198W YJR147W
YJL198W YKR099W
YJL198W YLR451W
YJL198W YNL068C
YJL200C YBR049C
YJL200C YCR065W
YJL200C YEL009C
YJL200C YHR206W
YJL200C YIL131C
YJL200C YMR016C
YJL200C YPL230W
YJL201W YDR451C
YJL201W YIL036W
YJL201W YJL206C
YJL201W YKR064W
YJL201W YMR021C
YJL201W YNL068C
YJL205CA YBR033W
YJL205CA YCR106W
YJL205CA YDL056W
YJL205CA YDL170W
YJL205CA YDR034C
YJL205CA YER040W
YJL205CA YER111C
YJL205CA YER184C
YJL205CA YGL013C
YJL205CA YGR288W
YJL205CA YIL036W
YJL205CA YJL056C
YJL205CA YJL089W
YJL205CA YLR098C
YJL205CA YMR280C
YJL205CA YOL116W
YJL205CA YOR113W
YJL205CA YOR140W
YJL205CA YOR162C
YJL205CA YOR363C
YJL205CA YPL248C
YJL209W YDR253C
YJL209W YGL071W
YJL209W YHR206W
YJL209W YLR451W
YJL209W YMR019W
YJL209W YMR021C
YJL209W YPL248C
YJL210W YBR240C
YJL210W YDR451C
YJL210W YFL021W
YJL210W YGL166W
YJL210W YGL254W
YJL210W YGR044C
YJL210W YHR178W
YJL210W YML051W
YJL210W YMR042W
YJL210W YMR182C
YJL210W YOR380W
YJL210W YPL038W
YJL210W YPL230W
YJL210W YPR199C
YJL212C YBR049C
YJL212C YCR065W
YJL212C YGL162W
YJL212C YHL027W
YJL212C YLR451W
YJL212C YNL068C
YJL212C YPL038W
YJL213W YDR259C
YJL213W YER184C
YJL213W YGL071W
YJL213W YHL027W
YJL213W YIL036W
YJL213W YMR042W
YJL217W YBL005W
YJL217W YBR297W
YJL217W YGR044C
YJL222W YDR034C
YJL222W YMR019W
YJL222W YPL089C
YJL222W YPL177C
YJL223C YBR240C
YJL223C YDR043C
YJL223C YER184C
YJL223C YGL073W
YJL223C YGL096W
YJL223C YGL166W
YJL223C YGR288W
YJL223C YHR124W
YJL223C YLR451W
YJL223C YMR019W
YJL223C YMR021C
YJL223C YMR182C
YJL223C YOR380W
YJL223C YPL038W
YJL223C YPL177C
YJL223C YPL248C
YJL225C YCR065W
YJL225C YGL254W
YJL225C YKL032C
YJL225C YLR256W
YJL225C YMR019W
YJL225C YNL068C
YJL225C YNL103W
YJL225C YOR113W
YJL225C YOR140W
YJR001W YBR033W
YJR001W YCR065W
YJR001W YGL254W
YJR001W YIL036W
YJR003C YHR084W
YJR003C YJR147W
YJR003C YLR451W
YJR003C YPL230W
YJR005W YIL036W
YJR005W YMR019W
YJR005W YOL089C
YJR005W YPL202C
YJR006W YBL103C
YJR006W YCR040W
YJR006W YCR065W
YJR006W YDL056W
YJR006W YDL170W
YJR006W YGL071W
YJR006W YGL254W
YJR006W YHL009C
YJR006W YJR060W
YJR006W YMR021C
YJR006W YMR037C
YJR006W YNL103W
YJR006W YOL116W
YJR007W YBR049C
YJR007W YEL009C
YJR007W YHR206W
YJR007W YPL230W
YJR008W YDL020C
YJR008W YDR043C
YJR008W YGL096W
YJR008W YGR044C
YJR008W YIL131C
YJR008W YJL089W
YJR008W YKL062W
YJR008W YOL108C
YJR008W YPL230W
YJR008W YPR199C
YJR010CA YAL051W
YJR010CA YEL009C
YJR010CA YJL206C
YJR010CA YPL038W
YJR010W YDR253C
YJR010W YGL181W
YJR013W YAL051W
YJR013W YEL009C
YJR013W YGL071W
YJR013W YGL181W
YJR013W YGL209W
YJR013W YHL009C
YJR013W YKL032C
YJR013W YLR098C
YJR013W YMR021C
YJR013W YMR042W
YJR013W YPL202C
YJR013W YPR199C
YJR015W YBR049C
YJR015W YEL009C
YJR015W YHL027W
YJR015W YML051W
YJR015W YMR016C
YJR016C YCR065W
YJR016C YDL020C
YJR016C YEL009C
YJR016C YJR147W
YJR016C YMR016C
YJR018W YGL166W
YJR018W YGL181W
YJR018W YJL206C
YJR018W YMR042W
YJR018W YPL038W
YJR025C YBL005W
YJR025C YGR044C
YJR025C YML007W
YJR025C YOL108C
YJR029W YBL005W
YJR029W YBR112C
YJR029W YKL038W
YJR029W YLR256W
YJR029W YML007W
YJR029W YMR019W
YJR030C YBR049C
YJR030C YCR065W
YJR030C YDL170W
YJR030C YER111C
YJR030C YHR206W
YJR030C YKR034W
YJR030C YLR182W
YJR030C YMR019W
YJR030C YOL089C
YJR030C YPR104C
YJR034W YFR034C
YJR034W YGR044C
YJR034W YHR206W
YJR034W YIL101C
YJR034W YJL206C
YJR034W YKL062W
YJR041C YHR206W
YJR041C YLR014C
YJR041C YPL230W
YJR042W YAL051W
YJR042W YER111C
YJR042W YHR206W
YJR042W YIL131C
YJR042W YLR131C
YJR042W YMR019W
YJR042W YOL028C
YJR042W YPL248C
YJR042W YPR104C
YJR043C YBR033W
YJR043C YDL020C
YJR043C YGL209W
YJR043C YKR099W
YJR043C YLR182W
YJR043C YMR037C
YJR043C YOL108C
YJR043C YPL038W
YJR043C YPL202C
YJR043C YPR104C
YJR044C YBL005W
YJR044C YGR044C
YJR044C YGR288W
YJR044C YHR206W
YJR044C YJL206C
YJR044C YKR099W
YJR044C YML007W
YJR044C YOL108C
YJR044C YPL177C
YJR044C YPR199C
YJR045C YBL005W
YJR045C YDL020C
YJR045C YEL009C
YJR045C YFR034C
YJR045C YGL013C
YJR045C YKR034W
YJR046W YBL103C
YJR046W YFR034C
YJR046W YGL035C
YJR046W YGL166W
YJR046W YIL036W
YJR046W YJR147W
YJR046W YLR451W
YJR046W YML051W
YJR046W YMR021C
YJR046W YMR042W
YJR046W YPR199C
YJR047C YBR112C
YJR047C YCL067C
YJR047C YEL009C
YJR047C YER184C
YJR047C YGR288W
YJR047C YKL032C
YJR047C YPL038W
YJR047C YPL248C
YJR048W YGL166W
YJR048W YGR044C
YJR048W YML007W
YJR049C YBR083W
YJR049C YDL170W
YJR049C YER045C
YJR049C YGL166W
YJR049C YGR044C
YJR049C YIL036W
YJR049C YLR256W
YJR049C YOL108C
YJR049C YPL177C
YJR050W YCL067C
YJR050W YDR253C
YJR050W YFR034C
YJR050W YGL181W
YJR050W YGR044C
YJR050W YMR021C
YJR050W YOL089C
YJR050W YOL108C
YJR050W YPL177C
YJR051W YCR040W
YJR051W YGL254W
YJR051W YGR044C
YJR051W YIL036W
YJR051W YNL027W
YJR051W YOL108C
YJR051W YPL177C
YJR051W YPL202C
YJR051W YPR199C
YJR054W YCR065W
YJR054W YJR060W
YJR054W YLR451W
YJR054W YNL068C
YJR057W YDR253C
YJR057W YFR034C
YJR057W YGL071W
YJR057W YGL166W
YJR057W YHL009C
YJR057W YJL206C
YJR057W YMR021C
YJR057W YOL108C
YJR057W YPL038W
YJR058C YCL067C
YJR058C YDR253C
YJR058C YGL181W
YJR058C YGR044C
YJR058C YJL206C
YJR058C YPL038W
YJR059W YDL106C
YJR059W YGL073W
YJR059W YGL181W
YJR059W YGR044C
YJR059W YIL036W
YJR059W YIL101C
YJR059W YIR017C
YJR059W YKL062W
YJR059W YML051W
YJR059W YMR037C
YJR059W YMR070W
YJR059W YOR028C
YJR059W YOR162C
YJR059W YPL230W
YJR060W YBR083W
YJR060W YMR070W
YJR060W YNL103W
YJR061W YAL051W
YJR061W YBR033W
YJR061W YDL106C
YJR061W YDR207C
YJR061W YDR421W
YJR061W YER111C
YJR061W YER169W
YJR061W YGL035C
YJR061W YHL009C
YJR061W YKL015W
YJR061W YKL020C
YJR061W YLR098C
YJR061W YML007W
YJR061W YMR280C
YJR061W YOR162C
YJR062C YDR259C
YJR062C YHL009C
YJR062C YIL036W
YJR062C YKR064W
YJR062C YLR098C
YJR063W YEL009C
YJR063W YIL036W
YJR063W YIL131C
YJR063W YJL206C
YJR063W YKR099W
YJR063W YPL038W
YJR063W YPL230W
YJR069C YDR043C
YJR069C YEL009C
YJR069C YGL181W
YJR069C YIL131C
YJR069C YJL089W
YJR069C YJR060W
YJR069C YKL032C
YJR069C YPL038W
YJR071W YDR043C
YJR071W YEL009C
YJR071W YHR084W
YJR071W YHR206W
YJR071W YIL131C
YJR071W YJR147W
YJR071W YPL230W
YJR073C YGL166W
YJR073C YOL108C
YJR075W YBR049C
YJR075W YEL009C
YJR075W YFL031W
YJR075W YHL027W
YJR075W YIL036W
YJR075W YIL131C
YJR075W YKL032C
YJR077C YEL009C
YJR077C YFL031W
YJR077C YKL109W
YJR077C YML051W
YJR077C YPL177C
YJR079W YBR033W
YJR079W YGR044C
YJR079W YHL009C
YJR079W YLR451W
YJR079W YPL230W
YJR079W YPR199C
YJR080C YBL005W
YJR080C YGL181W
YJR080C YGR044C
YJR080C YML007W
YJR080C YPR199C
YJR084W YBR033W
YJR084W YDL170W
YJR084W YGL209W
YJR084W YGL254W
YJR084W YHL009C
YJR084W YHL027W
YJR084W YHR178W
YJR084W YLR098C
YJR084W YMR021C
YJR084W YOL108C
YJR084W YOL116W
YJR084W YPL038W
YJR084W YPR199C
YJR085C YDL020C
YJR085C YEL009C
YJR085C YFL031W
YJR085C YGR044C
YJR085C YHR206W
YJR085C YJL206C
YJR085C YJR147W
YJR085C YLR182W
YJR086W YDL020C
YJR086W YEL009C
YJR086W YGL181W
YJR086W YOL108C
YJR087W YCL067C
YJR087W YGL181W
YJR087W YJR060W
YJR088C YEL009C
YJR088C YGL181W
YJR088C YHL009C
YJR090C YBR112C
YJR090C YDL106C
YJR090C YER111C
YJR090C YGL013C
YJR090C YIR023W
YJR090C YKL032C
YJR090C YLR256W
YJR090C YML007W
YJR090C YMR019W
YJR090C YMR070W
YJR090C YNL027W
YJR090C YOR113W
YJR090C YOR162C
YJR091C YGL013C
YJR091C YIL036W
YJR091C YKL062W
YJR091C YLR256W
YJR091C YOR113W
YJR093C YGL209W
YJR093C YKL032C
YJR093C YKR064W
YJR093C YLR131C
YJR093C YLR451W
YJR093C YMR021C
YJR093C YPL177C
YJR093C YPR104C
YJR099W YDR253C
YJR099W YDR423C
YJR099W YFR034C
YJR099W YGL166W
YJR099W YGL181W
YJR099W YGR044C
YJR099W YHL009C
YJR099W YIL036W
YJR099W YKL032C
YJR099W YML007W
YJR099W YOL108C
YJR099W YPL177C
YJR099W YPL202C
YJR099W YPR199C
YJR100C YGL166W
YJR100C YGL181W
YJR100C YGR044C
YJR100C YHL009C
YJR100C YIL036W
YJR100C YML007W
YJR100C YOL108C
YJR100C YOR380W
YJR100C YPL177C
YJR100C YPR199C
YJR101W YBR112C
YJR101W YFR034C
YJR101W YJL206C
YJR101W YMR019W
YJR101W YMR021C
YJR101W YPL248C
YJR101W YPR199C
YJR102C YDL170W
YJR102C YDR216W
YJR102C YHL009C
YJR102C YKL185W
YJR102C YMR021C
YJR102C YNL068C
YJR102C YOL108C
YJR103W YGL035C
YJR103W YIL101C
YJR103W YJR147W
YJR103W YKL038W
YJR103W YPL230W
YJR104C YBR240C
YJR104C YEL009C
YJR104C YFR034C
YJR104C YGL166W
YJR104C YHR206W
YJR104C YJL206C
YJR104C YML007W
YJR105W YCR065W
YJR105W YEL009C
YJR105W YJL089W
YJR105W YJR060W
YJR105W YML051W
YJR105W YMR016C
YJR109C YBL103C
YJR109C YBR049C
YJR109C YCR065W
YJR109C YKL032C
YJR109C YLR256W
YJR117W YDL020C
YJR117W YEL009C
YJR117W YFL031W
YJR117W YIL036W
YJR117W YML051W
YJR118C YDR207C
YJR118C YEL009C
YJR118C YJL206C
YJR118C YNL103W
YJR118C YPL177C
YJR118C YPR199C
YJR120W YGL254W
YJR120W YIL036W
YJR120W YKL109W
YJR120W YLR256W
YJR121W YBR240C
YJR121W YDL020C
YJR121W YEL009C
YJR121W YHL027W
YJR121W YKL109W
YJR121W YML051W
YJR121W YOR380W
YJR122W YIL036W
YJR122W YOR162C
YJR124C YBR033W
YJR124C YCR065W
YJR124C YDR451C
YJR124C YGL209W
YJR124C YHR084W
YJR124C YHR206W
YJR124C YIL131C
YJR124C YJR147W
YJR124C YKR099W
YJR124C YMR037C
YJR124C YOL108C
YJR124C YPL230W
YJR132W YHR206W
YJR132W YLR451W
YJR132W YPL230W
YJR133W YDR451C
YJR133W YGL166W
YJR133W YGR044C
YJR133W YOL108C
YJR133W YPR199C
YJR137C YBR049C
YJR137C YBR083W
YJR137C YCR065W
YJR137C YDR253C
YJR137C YKL032C
YJR137C YML076C
YJR138W YAL051W
YJR138W YDL170W
YJR138W YDR207C
YJR138W YER111C
YJR138W YIR023W
YJR138W YMR019W
YJR138W YOL089C
YJR138W YPL177C
YJR138W YPL248C
YJR139C YBR240C
YJR139C YEL009C
YJR139C YKR034W
YJR139C YMR019W
YJR141W YBR033W
YJR141W YJR147W
YJR141W YLR451W
YJR141W YMR021C
YJR148W YDL020C
YJR148W YFL031W
YJR148W YGR044C
YJR148W YLR256W
YJR148W YMR043W
YJR151C YAL051W
YJR151C YBR112C
YJR151C YCR065W
YJR151C YDR207C
YJR151C YER184C
YJR151C YJR060W
YJR151C YKL020C
YJR151C YKL038W
YJR151C YLR098C
YJR151C YLR451W
YJR151C YMR019W
YJR151C YMR164C
YJR151C YOR113W
YJR151C YOR140W
YJR151C YPL089C
YJR151C YPL248C
YJR160C YBR033W
YJR160C YCR040W
YJR160C YDL170W
YJR160C YER111C
YJR160C YER184C
YJR160C YFL021W
YJR160C YJL089W
YJR160C YKL038W
YJR160C YKR099W
YJR160C YMR280C
YJR160C YPL248C
YJR161C YBL005W
YJR161C YBR182C
YJR161C YFL031W
YJR161C YGL254W
YJR161C YGR288W
YJR161C YHL027W
YJR161C YMR019W
YJR161C YPL038W
YJR161C YPL230W
YJR161C YPR199C
YKL001C YBR083W
YKL001C YDR207C
YKL001C YDR253C
YKL001C YGL096W
YKL001C YGL166W
YKL001C YHL027W
YKL001C YMR019W
YKL002W YCL067C
YKL002W YGL181W
YKL002W YGR044C
YKL002W YIL036W
YKL002W YKL032C
YKL002W YML007W
YKL002W YNL103W
YKL002W YOL108C
YKL002W YPL038W
YKL002W YPR199C
YKL003C YCL067C
YKL003C YGL181W
YKL003C YGL209W
YKL003C YHR206W
YKL003C YJL206C
YKL004W YCR065W
YKL004W YEL009C
YKL004W YHR084W
YKL004W YHR206W
YKL004W YIL036W
YKL004W YIR017C
YKL004W YJR147W
YKL004W YKL185W
YKL004W YML007W
YKL004W YPR104C
YKL005C YBR033W
YKL005C YBR083W
YKL005C YCL067C
YKL005C YIL036W
YKL005C YKR064W
YKL007W YGL181W
YKL007W YML007W
YKL008C YBR033W
YKL008C YEL009C
YKL008C YFL031W
YKL008C YGL035C
YKL008C YKL032C
YKL008C YKL185W
YKL008C YMR021C
YKL008C YMR043W
YKL008C YNL167C
YKL009W YEL009C
YKL009W YIL131C
YKL009W YJR147W
YKL009W YKR099W
YKL009W YPL038W
YKL009W YPL230W
YKL010C YBR033W
YKL010C YKL020C
YKL010C YKL038W
YKL010C YKR064W
YKL010C YLR451W
YKL010C YML007W
YKL010C YOR113W
YKL011C YHL009C
YKL011C YJL110C
YKL011C YKL015W
YKL011C YOL108C
YKL011C YOL116W
YKL011C YOR162C
YKL011C YPL248C
YKL011C YPR199C
YKL014C YER111C
YKL014C YHR084W
YKL014C YKR099W
YKL014C YLR014C
YKL014C YLR451W
YKL015W YGL013C
YKL016C YBR033W
YKL016C YCL067C
YKL016C YJL206C
YKL016C YKL062W
YKL016C YKL109W
YKL016C YOL028C
YKL019W YHL027W
YKL019W YKL015W
YKL019W YKL032C
YKL019W YKL038W
YKL019W YMR021C
YKL019W YMR182C
YKL019W YPL038W
YKL020C YKL038W
YKL020C YLR451W
YKL020C YMR019W
YKL020C YOR113W
YKL020C YOR363C
YKL025C YER040W
YKL025C YIL036W
YKL025C YKL032C
YKL025C YKL062W
YKL025C YLR256W
YKL025C YLR451W
YKL025C YNL027W
YKL025C YPR199C
YKL028W YBR049C
YKL028W YBR083W
YKL028W YDR207C
YKL028W YER045C
YKL028W YFR034C
YKL028W YGL071W
YKL028W YHR084W
YKL028W YIL036W
YKL028W YJL110C
YKL028W YKL032C
YKL028W YLR451W
YKL028W YNL103W
YKL028W YPL075W
YKL029C YJR147W
YKL029C YKL032C
YKL029C YKL185W
YKL029C YKR099W
YKL029C YNL068C
YKL029C YOL028C
YKL034W YGR288W
YKL034W YIL036W
YKL034W YIL101C
YKL034W YKL062W
YKL034W YLR098C
YKL034W YLR451W
YKL034W YOR380W
YKL034W YPL038W
YKL034W YPL177C
YKL035W YEL009C
YKL035W YGL181W
YKL035W YPL230W
YKL036C YIR017C
YKL036C YPL230W
YKL039W YBR112C
YKL039W YDL020C
YKL039W YEL009C
YKL039W YGL013C
YKL039W YHL027W
YKL039W YIL036W
YKL039W YKL043W
YKL039W YMR043W
YKL040C YDR253C
YKL040C YDR451C
YKL040C YGL181W
YKL040C YML007W
YKL040C YMR021C
YKL040C YNL027W
YKL040C YOL108C
YKL040C YPL202C
YKL043W YBR083W
YKL043W YKL032C
YKL051W YBL103C
YKL051W YHL027W
YKL051W YJR147W
YKL051W YPL230W
YKL051W YPR199C
YKL052C YBR083W
YKL052C YBR182C
YKL052C YDR451C
YKL052C YFR034C
YKL052C YGL162W
YKL052C YGL166W
YKL052C YJR060W
YKL052C YKL032C
YKL052C YKL038W
YKL052C YMR021C
YKL052C YMR182C
YKL052C YOL028C
YKL052C YOL067C
YKL052C YPL038W
YKL054C YBR049C
YKL054C YBR112C
YKL054C YKL032C
YKL058W YBL103C
YKL058W YBR033W
YKL058W YFR034C
YKL058W YJL206C
YKL058W YKL032C
YKL058W YLR256W
YKL058W YOL108C
YKL058W YPL038W
YKL058W YPR199C
YKL059C YDR451C
YKL059C YGL181W
YKL059C YGL209W
YKL059C YGL254W
YKL059C YHL027W
YKL059C YJR060W
YKL059C YMR070W
YKL059C YOR162C
YKL062W YKL109W
YKL063C YMR037C
YKL063C YMR043W
YKL063C YOL108C
YKL063C YPL038W
YKL063C YPL202C
YKL067W YDL020C
YKL067W YHR084W
YKL067W YJR147W
YKL067W YKR099W
YKL067W YPL230W
YKL069W YOL108C
YKL069W YPL038W
YKL071W YCR106W
YKL071W YER184C
YKL071W YML007W
YKL071W YOR162C
YKL073W YBR049C
YKL073W YKL015W
YKL073W YNL027W
YKL073W YPL075W
YKL077W YEL009C
YKL077W YKL032C
YKL077W YLR098C
YKL077W YML007W
YKL077W YMR043W
YKL077W YPL202C
YKL079W YDR451C
YKL079W YGL013C
YKL079W YIL036W
YKL079W YLR256W
YKL079W YLR451W
YKL079W YMR021C
YKL079W YNL027W
YKL079W YOL089C
YKL079W YOL108C
YKL079W YPL075W
YKL079W YPL202C
YKL080W YBL005W
YKL080W YBR240C
YKL080W YDL020C
YKL080W YEL009C
YKL080W YKL032C
YKL080W YMR016C
YKL082C YEL009C
YKL082C YJR147W
YKL082C YKR099W
YKL082C YPL038W
YKL082C YPR104C
YKL084W YAL051W
YKL084W YBR033W
YKL084W YGL071W
YKL084W YHL009C
YKL084W YJL089W
YKL084W YJL206C
YKL084W YKR099W
YKL084W YLR131C
YKL084W YLR451W
YKL084W YMR182C
YKL084W YOL028C
YKL084W YOL116W
YKL084W YPL038W
YKL084W YPR104C
YKL085W YEL009C
YKL085W YFL031W
YKL085W YGL181W
YKL085W YKL109W
YKL085W YPL230W
YKL086W YAL051W
YKL086W YFR034C
YKL086W YJL206C
YKL086W YLR131C
YKL086W YML007W
YKL086W YNL027W
YKL087C YAL051W
YKL087C YGL254W
YKL087C YHL009C
YKL087C YJL206C
YKL087C YML007W
YKL087C YML051W
YKL087C YMR182C
YKL087C YMR280C
YKL087C YPL038W
YKL087C YPL177C
YKL087C YPL230W
YKL087C YPL248C
YKL091C YDL020C
YKL091C YDR043C
YKL091C YGL096W
YKL091C YGR044C
YKL091C YIL036W
YKL091C YJR147W
YKL091C YKL062W
YKL091C YKR099W
YKL091C YMR280C
YKL091C YOL116W
YKL091C YOR162C
YKL091C YPL230W
YKL091C YPR199C
YKL096W YGL181W
YKL100C YDL020C
YKL100C YDR216W
YKL100C YML007W
YKL100C YOR162C
YKL100C YPL230W
YKL103C YDL020C
YKL103C YML007W
YKL103C YPL230W
YKL104C YBR112C
YKL104C YML007W
YKL106W YEL009C
YKL106W YHR206W
YKL106W YJL110C
YKL106W YKL015W
YKL106W YKR099W
YKL106W YLR098C
YKL106W YPL075W
YKL106W YPL230W
YKL110C YEL009C
YKL110C YKR099W
YKL113C YBR049C
YKL113C YGR288W
YKL113C YIL131C
YKL113C YOL028C
YKL120W YDR043C
YKL120W YDR253C
YKL120W YDR451C
YKL120W YFR034C
YKL120W YGL071W
YKL120W YHL027W
YKL120W YKL015W
YKL120W YKR099W
YKL120W YPL038W
YKL120W YPL202C
YKL120W YPR104C
YKL137W YFR034C
YKL137W YGL035C
YKL137W YGL071W
YKL137W YGL166W
YKL137W YGR044C
YKL137W YHR206W
YKL137W YJL206C
YKL137W YMR021C
YKL137W YOL108C
YKL141W YBL005W
YKL141W YBR297W
YKL141W YFL031W
YKL141W YGL181W
YKL141W YGR044C
YKL141W YJL206C
YKL141W YKL109W
YKL141W YML051W
YKL141W YPL230W
YKL142W YDL020C
YKL142W YGR044C
YKL142W YIL131C
YKL142W YJR147W
YKL142W YKR099W
YKL142W YML007W
YKL142W YOL108C
YKL142W YPL230W
YKL145W YEL009C
YKL145W YML007W
YKL150W YEL009C
YKL150W YIL131C
YKL150W YKL109W
YKL150W YML007W
YKL150W YPL230W
YKL150W YPR199C
YKL154W YDR043C
YKL154W YEL009C
YKL154W YIL101C
YKL154W YKR099W
YKL154W YOL108C
YKL154W YOR344C
YKL154W YPL038W
YKL154W YPL230W
YKL154W YPR199C
YKL155C YDR259C
YKL155C YHR124W
YKL155C YLR451W
YKL155C YML076C
YKL156W YEL009C
YKL156W YJR147W
YKL156W YPL038W
YKL156W YPL230W
YKL163W YFL031W
YKL163W YGR044C
YKL163W YKL062W
YKL163W YML051W
YKL167C YBR033W
YKL167C YCL067C
YKL167C YDR043C
YKL167C YDR421W
YKL167C YFR034C
YKL167C YGR044C
YKL167C YJL206C
YKL167C YOL108C
YKL172W YBR049C
YKL172W YEL009C
YKL172W YJR147W
YKL172W YKR099W
YKL172W YPL038W
YKL172W YPL230W
YKL172W YPR104C
YKL175W YBR033W
YKL175W YEL009C
YKL175W YFL031W
YKL175W YGL254W
YKL175W YHR206W
YKL175W YKL032C
YKL175W YML051W
YKL176C YHR206W
YKL176C YKL015W
YKL176C YLR451W
YKL176C YML051W
YKL179C YBR049C
YKL179C YIL036W
YKL179C YJR060W
YKL179C YLR182W
YKL179C YLR256W
YKL179C YOL028C
YKL179C YOL089C
YKL182W YBR049C
YKL182W YBR297W
YKL182W YCR065W
YKL182W YDL020C
YKL182W YDR216W
YKL182W YEL009C
YKL182W YGR288W
YKL182W YHR084W
YKL182W YHR206W
YKL182W YJL089W
YKL182W YJL206C
YKL182W YPR104C
YKL182W YPR199C
YKL185W YKL032C
YKL186C YCR040W
YKL186C YGL166W
YKL186C YJR060W
YKL186C YKL032C
YKL186C YMR070W
YKL186C YNL103W
YKL186C YOL108C
YKL186C YPL038W
YKL190W YGL181W
YKL190W YIL036W
YKL190W YKL032C
YKL190W YLR256W
YKL190W YMR070W
YKL190W YOL108C
YKL190W YPL038W
YKL191W YGL209W
YKL191W YIL131C
YKL191W YJR147W
YKL191W YNL068C
YKL191W YPL230W
YKL192C YDL020C
YKL192C YDR216W
YKL192C YEL009C
YKL192C YMR019W
YKL192C YOL028C
YKL192C YPR104C
YKL195W YIL036W
YKL196C YBR240C
YKL196C YEL009C
YKL196C YML007W
YKL202W YBR033W
YKL202W YBR049C
YKL202W YDL020C
YKL202W YDL056W
YKL202W YDR207C
YKL202W YER111C
YKL202W YFL021W
YKL202W YGL013C
YKL202W YGR249W
YKL202W YLR256W
YKL202W YOL108C
YKL202W YOR113W
YKL202W YOR162C
YKL203C YAL051W
YKL203C YDR207C
YKL203C YDR310C
YKL203C YER111C
YKL203C YJL056C
YKL203C YKL020C
YKL203C YKR034W
YKL203C YLR131C
YKL203C YML099C
YKL203C YMR019W
YKL203C YOR113W
YKL203C YPL248C
YKL203C YPR065W
YKL208W YCR040W
YKL208W YER045C
YKL208W YFL021W
YKL208W YGL013C
YKL208W YGL166W
YKL208W YGL254W
YKL208W YLR451W
YKL208W YMR021C
YKL208W YOL116W
YKL208W YOR162C
YKL208W YPL230W
YKL208W YPL248C
YKL208W YPR199C
YKL209C YBR083W
YKL209C YHR084W
YKL209C YLR451W
YKL209C YML099C
YKL209C YOL028C
YKL210W YEL009C
YKL210W YGL013C
YKL211C YEL009C
YKL211C YHL027W
YKL211C YHR084W
YKL211C YJR060W
YKL211C YKL032C
YKL211C YMR042W
YKL216W YEL009C
YKL216W YHR084W
YKL216W YHR206W
YKL216W YJL089W
YKL216W YKL032C
YKL216W YKL185W
YKL216W YKR099W
YKL216W YMR016C
YKL216W YMR043W
YKL216W YNL027W
YKL216W YPL230W
YKL219W YBR182C
YKL219W YER184C
YKL219W YGL254W
YKL219W YGR288W
YKL219W YHL027W
YKL219W YMR021C
YKL219W YNL027W
YKR003W YIL036W
YKR003W YML007W
YKR003W YMR037C
YKR003W YNL027W
YKR003W YOR162C
YKR008W YBR049C
YKR008W YDR451C
YKR008W YMR021C
YKR008W YNL027W
YKR008W YOL028C
YKR008W YOL089C
YKR008W YPL075W
YKR008W YPL202C
YKR011C YDL020C
YKR011C YGL096W
YKR011C YGL181W
YKR011C YGR044C
YKR011C YIR017C
YKR011C YKR099W
YKR011C YML007W
YKR011C YOL108C
YKR011C YOR028C
YKR011C YPL230W
YKR013W YCR065W
YKR013W YHL027W
YKR013W YMR037C
YKR026C YBR049C
YKR026C YEL009C
YKR026C YGL209W
YKR026C YIL131C
YKR026C YJL089W
YKR026C YJR060W
YKR026C YKL032C
YKR026C YKR099W
YKR026C YLR451W
YKR026C YMR021C
YKR026C YOL028C
YKR026C YPL038W
YKR026C YPL230W
YKR026C YPR104C
YKR028W YBR049C
YKR028W YDR213W
YKR028W YJL110C
YKR028W YKL015W
YKR028W YKR064W
YKR028W YLR182W
YKR028W YLR451W
YKR028W YML076C
YKR028W YNL167C
YKR028W YPL075W
YKR030W YFR034C
YKR030W YGL181W
YKR030W YMR021C
YKR030W YMR042W
YKR030W YPL177C
YKR030W YPR199C
YKR035C YBR033W
YKR035C YER045C
YKR035C YGL181W
YKR035C YGR044C
YKR035C YJR060W
YKR035C YMR043W
YKR035C YMR070W
YKR035C YMR182C
YKR035C YNL103W
YKR035C YOL108C
YKR035C YPL038W
YKR038C YCL066W
YKR038C YCR040W
YKR038C YFR034C
YKR038C YGL162W
YKR038C YGL209W
YKR038C YJR060W
YKR038C YJR147W
YKR038C YKL032C
YKR038C YLR451W
YKR038C YML051W
YKR038C YMR021C
YKR038C YMR042W
YKR038C YNL068C
YKR038C YPL177C
YKR042W YBL005W
YKR042W YBR240C
YKR042W YEL009C
YKR042W YKL032C
YKR042W YKR034W
YKR042W YPL248C
YKR043C YGL162W
YKR043C YGL209W
YKR043C YGR044C
YKR043C YJL089W
YKR043C YJR147W
YKR043C YKL032C
YKR043C YPL038W
YKR043C YPR199C
YKR046C YDL020C
YKR046C YDR043C
YKR046C YPL177C
YKR047W YBR083W
YKR047W YGL181W
YKR047W YJR060W
YKR047W YPL038W
YKR051W YDL170W
YKR051W YDR451C
YKR051W YFL021W
YKR051W YGL096W
YKR051W YGL254W
YKR051W YHL009C
YKR051W YIL036W
YKR051W YML051W
YKR051W YOL116W
YKR051W YPR199C
YKR052C YGL166W
YKR052C YGL181W
YKR052C YIL036W
YKR052C YIR018W
YKR052C YML051W
YKR052C YMR021C
YKR052C YMR042W
YKR052C YOR380W
YKR052C YPL038W
YKR052C YPL230W
YKR052C YPL248C
YKR054C YAL051W
YKR054C YBR240C
YKR054C YDR310C
YKR054C YFR034C
YKR054C YHL009C
YKR054C YLR131C
YKR054C YML007W
YKR054C YOR363C
YKR054C YPL248C
YKR055W YBL103C
YKR055W YBR033W
YKR055W YER045C
YKR055W YGL254W
YKR055W YGR044C
YKR055W YMR021C
YKR055W YMR182C
YKR055W YOL116W
YKR057W YEL009C
YKR057W YGR288W
YKR057W YIL101C
YKR057W YJL089W
YKR057W YMR016C
YKR057W YPL038W
YKR057W YPL230W
YKR060W YIL101C
YKR060W YIL131C
YKR060W YKR099W
YKR060W YPL230W
YKR060W YPR104C
YKR061W YBR182C
YKR061W YER184C
YKR061W YFR034C
YKR061W YHR124W
YKR061W YLR131C
YKR062W YBR033W
YKR062W YGL181W
YKR062W YGR044C
YKR062W YHL009C
YKR062W YKR064W
YKR066C YGL181W
YKR066C YPL230W
YKR068C YCL067C
YKR068C YDR310C
YKR068C YGR044C
YKR068C YJL206C
YKR068C YKR064W
YKR068C YML007W
YKR068C YOL108C
YKR068C YPR199C
YKR070W YGR044C
YKR070W YHR178W
YKR070W YIL036W
YKR070W YKR064W
YKR070W YPR199C
YKR071C YBR083W
YKR071C YPL202C
YKR074W YAL051W
YKR074W YBR033W
YKR074W YCL067C
YKR074W YFL031W
YKR074W YGR044C
YKR074W YJL206C
YKR074W YKL032C
YKR074W YLR098C
YKR074W YMR019W
YKR074W YMR021C
YKR074W YNL167C
YKR077W YDR207C
YKR077W YER040W
YKR077W YER111C
YKR077W YGL209W
YKR077W YKL185W
YKR077W YNL103W
YKR077W YOL108C
YKR077W YOL116W
YKR077W YPL089C
YKR080W YEL009C
YKR080W YGL013C
YKR080W YGL035C
YKR080W YGL096W
YKR080W YJR060W
YKR080W YKR099W
YKR080W YLR451W
YKR080W YMR037C
YKR080W YPL177C
YKR080W YPR104C
YKR082W YDR043C
YKR082W YHR084W
YKR082W YIL101C
YKR082W YIL131C
YKR082W YKL015W
YKR082W YKL109W
YKR082W YLR451W
YKR082W YPR104C
YKR084C YBR049C
YKR084C YGL013C
YKR084C YGL181W
YKR084C YIL036W
YKR084C YMR043W
YKR087C YBR033W
YKR087C YGL013C
YKR087C YGL254W
YKR087C YLR451W
YKR087C YML007W
YKR087C YOR380W
YKR087C YPR199C
YKR088C YBR049C
YKR088C YDR207C
YKR088C YFL031W
YKR088C YGL181W
YKR088C YGL254W
YKR088C YIL036W
YKR088C YKL032C
YKR088C YML007W
YKR088C YML051W
YKR088C YPL177C
YKR088C YPR065W
YKR088C YPR199C
YKR089C YBR083W
YKR089C YER040W
YKR089C YER169W
YKR089C YGL096W
YKR089C YGR044C
YKR089C YHL027W
YKR089C YIL036W
YKR089C YKL020C
YKR089C YKL032C
YKR089C YKL062W
YKR089C YLR451W
YKR089C YMR164C
YKR089C YOR162C
YKR089C YOR380W
YKR089C YPL177C
YKR089C YPR199C
YKR092C YDR043C
YKR092C YEL009C
YKR092C YGL209W
YKR092C YIL131C
YKR092C YJR147W
YKR092C YNL068C
YKR092C YPL230W
YKR092C YPR104C
YKR093W YBR049C
YKR093W YBR112C
YKR093W YKL062W
YKR093W YKL185W
YKR094C YEL009C
YKR094C YER169W
YKR094C YIL101C
YKR094C YPL038W
YKR094C YPL230W
YKR095W YER111C
YKR095W YKL032C
YKR095W YML007W
YKR095W YMR019W
YKR095W YPR065W
YKR095W YPR104C
YLL001W YIL101C
YLL001W YKL062W
YLL001W YKR099W
YLL001W YML007W
YLL001W YOR162C
YLL001W YPL038W
YLL009C YCR040W
YLL009C YCR065W
YLL009C YGR044C
YLL009C YIL036W
YLL009C YJL206C
YLL009C YKL032C
YLL009C YOL108C
YLL018C YCR065W
YLL018C YEL009C
YLL018C YKL032C
YLL018C YKR034W
YLL018C YMR016C
YLL019C YBR033W
YLL019C YER169W
YLL019C YFL021W
YLL019C YGL013C
YLL019C YGR288W
YLL019C YHL027W
YLL019C YIL101C
YLL019C YIR017C
YLL019C YKL062W
YLL019C YLR098C
YLL019C YOR113W
YLL019C YOR380W
YLL019C YPL089C
YLL019C YPL177C
YLL019C YPL230W
YLL020C YBR033W
YLL020C YDR043C
YLL020C YDR259C
YLL020C YER169W
YLL020C YIL101C
YLL020C YKL020C
YLL020C YKL062W
YLL020C YOR363C
YLL024C YDL106C
YLL024C YKR099W
YLL024C YLR451W
YLL025W YBR033W
YLL025W YBR240C
YLL025W YER040W
YLL025W YER045C
YLL025W YFL021W
YLL025W YGL166W
YLL025W YGL254W
YLL025W YHL027W
YLL025W YIL101C
YLL025W YJL089W
YLL025W YMR021C
YLL025W YOR162C
YLL025W YOR380W
YLL026W YDL020C
YLL026W YKR099W
YLL027W YBL103C
YLL027W YGL181W
YLL027W YGL254W
YLL027W YGR044C
YLL027W YIL036W
YLL027W YKL032C
YLL027W YMR182C
YLL027W YNL103W
YLL027W YOL108C
YLL027W YOR380W
YLL027W YPL177C
YLL027W YPR199C
YLL028W YKL062W
YLL028W YKL185W
YLL029W YDL020C
YLL029W YGR288W
YLL029W YHL027W
YLL029W YIL036W
YLL029W YIR018W
YLL029W YMR042W
YLL029W YMR043W
YLL029W YNL103W
YLL029W YOR380W
YLL029W YPL177C
YLL032C YAL051W
YLL032C YDL170W
YLL032C YER111C
YLL032C YKR064W
YLL032C YLR098C
YLL032C YLR131C
YLL032C YLR451W
YLL032C YMR019W
YLL032C YPL248C
YLL034C YDR043C
YLL034C YGL209W
YLL034C YHR084W
YLL034C YIL131C
YLL034C YJR147W
YLL034C YKR099W
YLL034C YLR014C
YLL034C YLR451W
YLL034C YNL068C
YLL037W YBR049C
YLL037W YLR451W
YLL037W YMR043W
YLL037W YOL116W
YLL037W YOR380W
YLL037W YPL038W
YLL039C YDL020C
YLL039C YDR216W
YLL039C YEL009C
YLL039C YIL131C
YLL039C YKR099W
YLL039C YML007W
YLL039C YPL177C
YLL039C YPL230W
YLL040C YAL051W
YLL040C YKL038W
YLL040C YLR131C
YLL040C YMR280C
YLL040C YPL248C
YLL041C YGR044C
YLL041C YKL062W
YLL041C YKL109W
YLL041C YML051W
YLL041C YPL230W
YLL043W YAL051W
YLL043W YDR310C
YLL043W YHL027W
YLL043W YKL015W
YLL043W YKL032C
YLL043W YLR131C
YLL043W YMR070W
YLL044W YBL005W
YLL044W YCR065W
YLL044W YDR216W
YLL044W YDR259C
YLL044W YEL009C
YLL044W YGL096W
YLL044W YJL089W
YLL044W YMR019W
YLL044W YOL089C
YLL044W YOR113W
YLL048C YBR112C
YLL048C YLR256W
YLL048C YLR451W
YLL049W YBR049C
YLL049W YDR043C
YLL049W YDR207C
YLL049W YGL035C
YLL049W YGL254W
YLL049W YIL036W
YLL049W YJL206C
YLL049W YJR060W
YLL049W YKL032C
YLL049W YLR098C
YLL049W YLR256W
YLL049W YML051W
YLL049W YMR070W
YLL049W YOL108C
YLL049W YPL038W
YLL049W YPR199C
YLL050C YEL009C
YLL050C YJL206C
YLL050C YOR140W
YLL051C YBL103C
YLL051C YBR297W
YLL051C YCR106W
YLL051C YDR034C
YLL051C YER184C
YLL051C YHR206W
YLL051C YJL056C
YLL051C YKL015W
YLL051C YLR098C
YLL051C YML051W
YLL051C YPL248C
YLL052C YBR033W
YLL052C YHL027W
YLL052C YHR206W
YLL052C YNL068C
YLL052C YOL028C
YLL052C YPL248C
YLL055W YDR253C
YLL055W YER040W
YLL055W YGL096W
YLL055W YIL036W
YLL055W YIL101C
YLL055W YIR017C
YLL055W YML007W
YLL058W YBL103C
YLL058W YER184C
YLL058W YFL021W
YLL058W YGR288W
YLL058W YOR162C
YLL058W YPL038W
YLL062C YDR253C
YLL062C YGL096W
YLL062C YIL131C
YLL062C YIR018W
YLL064C YBR240C
YLL064C YDR043C
YLL064C YER184C
YLL064C YFL021W
YLL064C YHR124W
YLL064C YIL101C
YLL064C YMR021C
YLL064C YMR182C
YLL064C YPL089C
YLL066C YCR065W
YLL066C YER184C
YLL066C YKL038W
YLL066C YLR228C
YLL066C YLR451W
YLL066C YMR019W
YLL066C YNL068C
YLL066C YNL103W
YLL066C YOR140W
YLL066C YPL075W
YLL067C YBR112C
YLL067C YCR065W
YLL067C YDR310C
YLL067C YER040W
YLL067C YKL015W
YLL067C YKL032C
YLL067C YKL038W
YLL067C YNL068C
YLL067C YNL103W
YLR020C YGL209W
YLR020C YHL027W
YLR020C YHR084W
YLR020C YJL110C
YLR020C YKL015W
YLR020C YKR099W
YLR020C YLR451W
YLR020C YMR037C
YLR020C YMR043W
YLR020C YPL038W
YLR021W YBR033W
YLR021W YBR049C
YLR021W YDR207C
YLR021W YDR253C
YLR021W YGL209W
YLR021W YJL206C
YLR021W YKR099W
YLR021W YLR098C
YLR021W YLR451W
YLR021W YMR021C
YLR021W YMR182C
YLR021W YOL108C
YLR021W YPL038W
YLR022C YAL051W
YLR022C YIL036W
YLR022C YKR099W
YLR022C YLR098C
YLR022C YPL038W
YLR023C YBR033W
YLR023C YBR297W
YLR023C YDR034C
YLR023C YER169W
YLR023C YER184C
YLR023C YFL021W
YLR023C YJL089W
YLR023C YKL038W
YLR023C YKL062W
YLR023C YKL109W
YLR023C YLR098C
YLR023C YMR019W
YLR023C YMR280C
YLR023C YOR344C
YLR023C YPL089C
YLR024C YAL051W
YLR024C YDR310C
YLR024C YER111C
YLR024C YER169W
YLR024C YER184C
YLR024C YGL013C
YLR024C YJL056C
YLR024C YJL089W
YLR024C YKL020C
YLR024C YLR451W
YLR024C YML099C
YLR024C YMR280C
YLR024C YPL248C
YLR025W YCL067C
YLR025W YDR253C
YLR025W YGL181W
YLR025W YGR044C
YLR025W YIL036W
YLR025W YOL108C
YLR025W YPL038W
YLR027C YFL031W
YLR027C YGL181W
YLR033W YLR182W
YLR033W YLR451W
YLR033W YOL089C
YLR034C YBL103C
YLR034C YBR297W
YLR034C YDL020C
YLR034C YDR207C
YLR034C YGL254W
YLR034C YHL027W
YLR034C YKL062W
YLR037C YBR240C
YLR037C YER184C
YLR037C YFL021W
YLR037C YIL101C
YLR037C YIR018W
YLR037C YPL248C
YLR038C YBR049C
YLR038C YBR297W
YLR038C YEL009C
YLR038C YFL031W
YLR038C YGL071W
YLR038C YJL206C
YLR038C YKL032C
YLR038C YKL038W
YLR038C YKL109W
YLR038C YOL108C
YLR038C YPR199C
YLR043C YBL005W
YLR043C YBR240C
YLR043C YEL009C
YLR043C YER169W
YLR043C YJL206C
YLR043C YOR140W
YLR049C YBR083W
YLR049C YDR146C
YLR049C YKL185W
YLR050C YER045C
YLR050C YGL071W
YLR050C YLR098C
YLR050C YLR256W
YLR050C YOL108C
YLR050C YPR199C
YLR051C YKR099W
YLR051C YOR162C
YLR051C YPL038W
YLR051C YPL230W
YLR052W YGL209W
YLR052W YJL110C
YLR052W YKR099W
YLR052W YLR451W
YLR052W YMR043W
YLR052W YPL038W
YLR055C YCL066W
YLR055C YCR040W
YLR055C YCR065W
YLR055C YFR034C
YLR055C YGL162W
YLR055C YJR060W
YLR055C YKL032C
YLR055C YMR042W
YLR055C YMR043W
YLR055C YMR070W
YLR055C YMR182C
YLR055C YNL068C
YLR055C YNL103W
YLR055C YOL028C
YLR055C YOL067C
YLR055C YOR140W
YLR055C YPL038W
YLR056W YEL009C
YLR056W YIL036W
YLR058C YEL009C
YLR058C YHL027W
YLR058C YMR016C
YLR059C YFR034C
YLR059C YGL209W
YLR059C YGR044C
YLR059C YJR147W
YLR059C YML007W
YLR059C YPL177C
YLR060W YBR049C
YLR060W YBR112C
YLR060W YDL020C
YLR060W YEL009C
YLR060W YHR084W
YLR060W YJL089W
YLR060W YMR016C
YLR061W YDR216W
YLR061W YEL009C
YLR061W YER184C
YLR061W YFL021W
YLR061W YJL089W
YLR061W YMR280C
YLR061W YPL230W
YLR064W YDL020C
YLR064W YEL009C
YLR064W YFR034C
YLR064W YHL027W
YLR064W YKL032C
YLR064W YKL038W
YLR064W YLR256W
YLR064W YMR070W
YLR064W YNL027W
YLR064W YNL103W
YLR064W YPR199C
YLR065C YBR033W
YLR065C YBR240C
YLR065C YEL009C
YLR065C YER111C
YLR065C YGL209W
YLR065C YJL089W
YLR065C YMR182C
YLR065C YMR280C
YLR065C YOL108C
YLR065C YPL038W
YLR065C YPL248C
YLR065C YPR199C
YLR066W YEL009C
YLR066W YFL031W
YLR066W YGL035C
YLR066W YKL038W
YLR066W YOL108C
YLR068W YGL181W
YLR068W YIL036W
YLR068W YKR099W
YLR068W YPL038W
YLR071C YBR049C
YLR071C YGL071W
YLR071C YJR060W
YLR071C YKL015W
YLR071C YKL038W
YLR071C YKR064W
YLR071C YLR098C
YLR071C YLR451W
YLR071C YML099C
YLR071C YNL068C
YLR071C YOL028C
YLR074C YEL009C
YLR074C YIL036W
YLR074C YJL206C
YLR074C YKR099W
YLR074C YPL038W
YLR076C YBL005W
YLR076C YDR216W
YLR076C YDR259C
YLR076C YEL009C
YLR076C YGL096W
YLR076C YJL089W
YLR076C YMR019W
YLR076C YOR113W
YLR076C YPL038W
YLR077W YGL035C
YLR077W YJR060W
YLR077W YNL103W
YLR077W YOL028C
YLR077W YPL248C
YLR079W YBR083W
YLR079W YGR044C
YLR089C YBL103C
YLR089C YFL031W
YLR089C YIL036W
YLR093C YCL067C
YLR093C YDR253C
YLR093C YGL181W
YLR093C YGL209W
YLR093C YGR044C
YLR093C YHL009C
YLR093C YJL206C
YLR093C YML007W
YLR093C YOL108C
YLR093C YPL177C
YLR093C YPR199C
YLR094C YDR123C
YLR094C YER040W
YLR094C YGL162W
YLR094C YHR124W
YLR094C YJL056C
YLR094C YJL110C
YLR094C YJR060W
YLR094C YKL038W
YLR094C YMR043W
YLR094C YNL103W
YLR097C YCL067C
YLR097C YDR253C
YLR097C YDR259C
YLR097C YGL096W
YLR097C YGR044C
YLR097C YJL089W
YLR097C YKL109W
YLR097C YKR064W
YLR097C YOR363C
YLR100W YBR033W
YLR100W YBR240C
YLR100W YEL009C
YLR100W YJL056C
YLR100W YKL015W
YLR100W YLR098C
YLR104W YBR033W
YLR104W YBR049C
YLR104W YDR207C
YLR104W YGL035C
YLR104W YGL181W
YLR104W YJL206C
YLR104W YKL032C
YLR104W YLR098C
YLR104W YLR256W
YLR104W YNL027W
YLR104W YOL108C
YLR104W YPL038W
YLR110C YBR112C
YLR110C YEL009C
YLR110C YMR019W
YLR113W YFL031W
YLR113W YKL032C
YLR113W YMR043W
YLR114C YBR049C
YLR114C YKL015W
YLR114C YLR228C
YLR114C YOR140W
YLR114C YPL075W
YLR120C YBR297W
YLR120C YDR043C
YLR120C YER184C
YLR120C YFL031W
YLR120C YGL254W
YLR120C YGR249W
YLR120C YHL027W
YLR120C YML051W
YLR120C YOR344C
YLR120C YPL230W
YLR121C YBR182C
YLR121C YER184C
YLR121C YGL166W
YLR121C YIL101C
YLR121C YMR182C
YLR121C YPL089C
YLR121C YPL230W
YLR127C YDR253C
YLR127C YDR259C
YLR127C YGL071W
YLR127C YJL089W
YLR127C YMR019W
YLR127C YMR021C
YLR127C YNL103W
YLR127C YOR363C
YLR127C YPL089C
YLR127C YPL202C
YLR130C YDR423C
YLR130C YHL027W
YLR130C YJR147W
YLR130C YKL185W
YLR130C YKR099W
YLR130C YML051W
YLR150W YBL005W
YLR150W YBR112C
YLR150W YEL009C
YLR150W YJL089W
YLR150W YJR060W
YLR150W YKL032C
YLR150W YOL028C
YLR152C YBR297W
YLR152C YDL020C
YLR152C YGL096W
YLR152C YGR288W
YLR152C YJL089W
YLR152C YKR099W
YLR152C YOR162C
YLR152C YPL230W
YLR153C YCR065W
YLR153C YDL020C
YLR153C YDR043C
YLR153C YEL009C
YLR153C YGL096W
YLR153C YHR124W
YLR153C YJL089W
YLR153C YKL185W
YLR153C YMR016C
YLR157C YCL067C
YLR157C YGL073W
YLR157C YJL089W
YLR158C YBL005W
YLR158C YCL067C
YLR158C YGL096W
YLR158C YGR288W
YLR158C YJL089W
YLR160C YBL005W
YLR160C YGL166W
YLR160C YGR288W
YLR160C YHL027W
YLR160C YJL089W
YLR160C YPL177C
YLR163C YGL181W
YLR163C YIL036W
YLR163C YML007W
YLR163C YPL202C
YLR166C YBR049C
YLR166C YDL106C
YLR166C YER111C
YLR166C YKL015W
YLR166C YML007W
YLR166C YNL027W
YLR166C YOR162C
YLR166C YPL202C
YLR168C YAL051W
YLR168C YBR033W
YLR168C YGR288W
YLR168C YKL043W
YLR168C YKL109W
YLR168C YMR043W
YLR168C YOL108C
YLR168C YOL116W
YLR168C YOR162C
YLR168C YOR344C
YLR169W YAL051W
YLR169W YDR207C
YLR169W YJL206C
YLR169W YMR019W
YLR169W YOL108C
YLR169W YPL248C
YLR170C YBR083W
YLR170C YFR034C
YLR170C YGL181W
YLR170C YHL009C
YLR170C YJL110C
YLR170C YJL206C
YLR170C YJR060W
YLR170C YLR256W
YLR170C YML007W
YLR170C YOL028C
YLR170C YOL108C
YLR170C YOL116W
YLR170C YOR162C
YLR170C YPL038W
YLR170C YPL202C
YLR171W YCL067C
YLR171W YGL181W
YLR171W YJL206C
YLR171W YJR060W
YLR171W YMR021C
YLR171W YOL028C
YLR171W YOL108C
YLR177W YBR033W
YLR177W YDL020C
YLR177W YDR043C
YLR177W YFL021W
YLR177W YGL096W
YLR177W YGL166W
YLR177W YGR044C
YLR177W YGR249W
YLR177W YGR288W
YLR177W YIL036W
YLR177W YKL062W
YLR177W YML051W
YLR177W YOR028C
YLR177W YOR380W
YLR177W YPL177C
YLR177W YPL230W
YLR177W YPR199C
YLR179C YEL009C
YLR179C YFL031W
YLR179C YJR060W
YLR179C YKL032C
YLR179C YMR070W
YLR179C YPL248C
YLR180W YCR065W
YLR180W YEL009C
YLR180W YJL089W
YLR180W YMR016C
YLR183C YCR065W
YLR183C YIL131C
YLR183C YJL089W
YLR183C YLR182W
YLR183C YPR104C
YLR185W YDR043C
YLR185W YEL009C
YLR185W YGR288W
YLR185W YIL036W
YLR185W YIL101C
YLR185W YIL131C
YLR185W YJL089W
YLR185W YPL230W
YLR188W YBR049C
YLR188W YGL013C
YLR188W YHL027W
YLR188W YKL015W
YLR188W YLR098C
YLR188W YLR256W
YLR188W YMR043W
YLR189C YDR259C
YLR189C YIL036W
YLR189C YJL056C
YLR189C YKL020C
YLR189C YLR228C
YLR189C YLR256W
YLR189C YML076C
YLR189C YMR019W
YLR189C YMR280C
YLR189C YOR113W
YLR189C YOR162C
YLR189C YOR363C
YLR190W YDR146C
YLR190W YKL185W
YLR190W YLR098C
YLR190W YMR043W
YLR192C YBR083W
YLR192C YEL009C
YLR192C YJR060W
YLR192C YKL032C
YLR193C YCL067C
YLR193C YGR044C
YLR193C YIR018W
YLR193C YJL089W
YLR193C YJL206C
YLR193C YMR021C
YLR193C YOL108C
YLR194C YGL166W
YLR194C YGL209W
YLR194C YHL027W
YLR194C YPL038W
YLR199C YDR253C
YLR199C YGL181W
YLR199C YIL036W
YLR199C YKL032C
YLR199C YMR021C
YLR199C YOL028C
YLR200W YOL108C
YLR200W YPL038W
YLR206W YER111C
YLR206W YIL036W
YLR206W YIR023W
YLR206W YKL032C
YLR206W YLR256W
YLR206W YMR019W
YLR206W YMR070W
YLR206W YOR028C
YLR206W YPL248C
YLR206W YPR065W
YLR212C YCR065W
YLR212C YDL170W
YLR212C YJR147W
YLR212C YOL028C
YLR216C YDL020C
YLR216C YEL009C
YLR223C YKR099W
YLR223C YLR451W
YLR223C YOL028C
YLR223C YPR104C
YLR224W YBL103C
YLR224W YBR297W
YLR224W YCL066W
YLR224W YER040W
YLR224W YFL021W
YLR224W YGL209W
YLR224W YHL027W
YLR224W YHR206W
YLR224W YJL110C
YLR224W YKR099W
YLR224W YML051W
YLR224W YMR021C
YLR224W YMR037C
YLR224W YNL103W
YLR224W YPL248C
YLR229C YBR033W
YLR229C YEL009C
YLR229C YGL013C
YLR229C YIL131C
YLR230W YEL009C
YLR230W YIL036W
YLR237W YER045C
YLR237W YER184C
YLR237W YJL056C
YLR237W YKL062W
YLR237W YKR034W
YLR237W YKR099W
YLR237W YML099C
YLR237W YOR140W
YLR239C YGL181W
YLR239C YGR044C
YLR239C YIL036W
YLR239C YMR021C
YLR239C YNL027W
YLR239C YOL108C
YLR239C YPL177C
YLR241W YGL013C
YLR241W YGR288W
YLR241W YHL027W
YLR241W YKL062W
YLR241W YML007W
YLR241W YNL027W
YLR241W YOR113W
YLR241W YPL038W
YLR242C YCR040W
YLR242C YFR034C
YLR242C YGL254W
YLR242C YGR044C
YLR242C YKL032C
YLR242C YLR098C
YLR242C YML051W
YLR242C YMR021C
YLR242C YMR070W
YLR242C YPL177C
YLR243W YDL020C
YLR243W YGR044C
YLR243W YKR099W
YLR243W YLR451W
YLR243W YPL038W
YLR243W YPL230W
YLR244C YBR049C
YLR244C YDL020C
YLR244C YEL009C
YLR244C YMR043W
YLR250W YML007W
YLR250W YPR199C
YLR253W YBR049C
YLR253W YBR083W
YLR253W YIL036W
YLR253W YKL032C
YLR253W YLR451W
YLR253W YOL067C
YLR254C YGL166W
YLR254C YGR044C
YLR254C YMR182C
YLR254C YOL108C
YLR254C YOR032C
YLR254C YOR380W
YLR254C YPL038W
YLR256W YMR019W
YLR256W YPL075W
YLR257W YFL031W
YLR257W YGL181W
YLR257W YGR044C
YLR257W YKL043W
YLR257W YPL177C
YLR258W YGR044C
YLR258W YKL062W
YLR258W YPL230W
YLR259C YEL009C
YLR259C YGL035C
YLR259C YIL036W
YLR260W YDL170W
YLR260W YDR207C
YLR260W YER111C
YLR260W YGR249W
YLR260W YML007W
YLR260W YOR162C
YLR262C YBR049C
YLR262C YHL009C
YLR262C YJL206C
YLR262C YLR131C
YLR262C YML007W
YLR262C YOL108C
YLR262C YPL038W
YLR262C YPL202C
YLR264W YBL005W
YLR264W YEL009C
YLR264W YER184C
YLR264W YGR288W
YLR264W YIL036W
YLR264W YJL089W
YLR264W YOR113W
YLR264W YPL038W
YLR264W YPL230W
YLR265C YBR033W
YLR265C YDR423C
YLR265C YGL073W
YLR265C YGL181W
YLR265C YGL209W
YLR265C YHL009C
YLR265C YMR021C
YLR265C YOL108C
YLR265C YPL202C
YLR266C YHL009C
YLR266C YOR162C
YLR268W YBR049C
YLR268W YBR112C
YLR268W YGL035C
YLR268W YGL071W
YLR268W YHL009C
YLR268W YJL206C
YLR268W YKL032C
YLR268W YOL116W
YLR268W YPL038W
YLR287C YIL131C
YLR287C YKR099W
YLR287C YPL230W
YLR287CA YBR240C
YLR287CA YDR216W
YLR287CA YEL009C
YLR287CA YGR288W
YLR287CA YIL036W
YLR287CA YIL101C
YLR287CA YJL206C
YLR287CA YPL038W
YLR287CA YPL230W
YLR290C YCL067C
YLR290C YDL020C
YLR290C YDR043C
YLR290C YGL096W
YLR290C YGR044C
YLR290C YGR288W
YLR290C YIL131C
YLR290C YJL089W
YLR290C YJR147W
YLR290C YPL230W
YLR290C YPR199C
YLR294C YDR216W
YLR294C YEL009C
YLR294C YFR034C
YLR294C YJL206C
YLR294C YKL109W
YLR294C YOL108C
YLR294C YOL116W
YLR294C YOR344C
YLR295C YBL005W
YLR295C YBR033W
YLR295C YCL067C
YLR295C YDR216W
YLR295C YEL009C
YLR295C YKL109W
YLR298C YBR033W
YLR298C YJL206C
YLR298C YOL108C
YLR298C YPL038W
YLR298C YPL177C
YLR300W YBL005W
YLR300W YEL009C
YLR300W YIL131C
YLR300W YKL185W
YLR300W YMR016C
YLR301W YBR033W
YLR301W YEL009C
YLR305C YDR207C
YLR305C YER111C
YLR305C YLR451W
YLR312WA YBL103C
YLR312WA YFR034C
YLR312WA YGL209W
YLR312WA YGR044C
YLR312WA YKL185W
YLR312WA YOL108C
YLR312WA YPR199C
YLR314C YBR049C
YLR314C YBR112C
YLR314C YBR240C
YLR325C YBL005W
YLR325C YEL009C
YLR325C YGL096W
YLR325C YJL089W
YLR325C YOR113W
YLR325C YPL230W
YLR326W YBR033W
YLR326W YBR240C
YLR326W YDR421W
YLR326W YIL101C
YLR326W YJL089W
YLR326W YMR182C
YLR326W YOR162C
YLR326W YOR380W
YLR326W YPR199C
YLR327C YDL020C
YLR327C YPL230W
YLR330W YBR049C
YLR330W YIL036W
YLR330W YKL032C
YLR330W YLR256W
YLR330W YNL027W
YLR332W YBR240C
YLR332W YER045C
YLR332W YGL254W
YLR332W YHR206W
YLR332W YML051W
YLR332W YNL103W
YLR332W YPL089C
YLR342W YIL036W
YLR342W YKL109W
YLR344W YEL009C
YLR344W YIL101C
YLR344W YJL089W
YLR344W YJL206C
YLR344W YPL230W
YLR347C YBR049C
YLR347C YLR451W
YLR347C YOL108C
YLR349W YFR034C
YLR349W YGL073W
YLR349W YGL166W
YLR349W YHR178W
YLR349W YIL101C
YLR349W YIR018W
YLR349W YJR147W
YLR349W YKL032C
YLR349W YOL067C
YLR349W YPL038W
YLR354C YBR240C
YLR354C YEL009C
YLR354C YHL027W
YLR354C YNL103W
YLR354C YPL038W
YLR354C YPL177C
YLR356W YDL020C
YLR356W YDR043C
YLR356W YGL166W
YLR356W YGR044C
YLR356W YIL131C
YLR356W YIR017C
YLR356W YJL089W
YLR356W YJR147W
YLR356W YOL108C
YLR356W YPL038W
YLR356W YPL177C
YLR356W YPL230W
YLR356W YPR199C
YLR357W YBR049C
YLR357W YBR083W
YLR357W YCR065W
YLR357W YDR123C
YLR357W YDR146C
YLR357W YDR207C
YLR357W YDR213W
YLR357W YDR310C
YLR357W YDR451C
YLR357W YFR034C
YLR357W YGL071W
YLR357W YGL073W
YLR357W YHR084W
YLR357W YHR206W
YLR357W YIL131C
YLR357W YJL110C
YLR357W YJR060W
YLR357W YJR147W
YLR357W YKL032C
YLR357W YKL038W
YLR357W YKL185W
YLR357W YLR131C
YLR357W YLR182W
YLR357W YLR451W
YLR357W YNL068C
YLR357W YOL028C
YLR357W YOL067C
YLR357W YPL038W
YLR357W YPL075W
YLR357W YPR104C
YLR358C YAL051W
YLR358C YDR123C
YLR358C YDR310C
YLR358C YDR451C
YLR358C YGL254W
YLR358C YHL009C
YLR358C YJR060W
YLR358C YKL032C
YLR358C YNL103W
YLR358C YOL028C
YLR358C YPL038W
YLR358C YPL248C
YLR358C YPR104C
YLR359W YDL020C
YLR359W YEL009C
YLR359W YGL035C
YLR359W YHL027W
YLR359W YKL185W
YLR359W YMR016C
YLR360W YAL051W
YLR360W YDL170W
YLR360W YDR253C
YLR360W YGL254W
YLR360W YHL009C
YLR360W YHL027W
YLR360W YIL036W
YLR360W YJL110C
YLR360W YOL108C
YLR360W YOL116W
YLR360W YOR162C
YLR360W YPR199C
YLR363C YGL181W
YLR363C YGL209W
YLR363C YHL009C
YLR363C YMR021C
YLR363C YMR037C
YLR363C YOL089C
YLR363C YPL038W
YLR367W YEL009C
YLR367W YGL096W
YLR367W YIL036W
YLR367W YIR017C
YLR367W YJL089W
YLR367W YOR113W
YLR367W YPL230W
YLR368W YBL103C
YLR368W YDR207C
YLR368W YGL254W
YLR368W YJL056C
YLR368W YLR098C
YLR368W YLR228C
YLR368W YPL202C
YLR368W YPR199C
YLR373C YBR033W
YLR373C YBR049C
YLR373C YCR065W
YLR373C YDR207C
YLR373C YKL032C
YLR373C YLR451W
YLR373C YML076C
YLR373C YNL027W
YLR373C YNL068C
YLR373C YPL248C
YLR375W YBR033W
YLR375W YBR240C
YLR375W YGL166W
YLR375W YGL209W
YLR375W YGR044C
YLR375W YHR124W
YLR375W YMR042W
YLR375W YMR182C
YLR375W YPL177C
YLR375W YPR199C
YLR378C YBR112C
YLR378C YCR065W
YLR378C YDR043C
YLR378C YEL009C
YLR378C YKL032C
YLR378C YMR016C
YLR380W YBR112C
YLR380W YCR065W
YLR380W YGL162W
YLR380W YGL209W
YLR380W YGL254W
YLR380W YHR206W
YLR380W YKL032C
YLR380W YMR037C
YLR380W YMR043W
YLR380W YPL038W
YLR381W YER111C
YLR381W YHR206W
YLR381W YMR019W
YLR381W YPL248C
YLR384C YBR112C
YLR384C YDR310C
YLR384C YHR206W
YLR384C YKR099W
YLR384C YLR451W
YLR384C YMR016C
YLR387C YBR049C
YLR387C YGL181W
YLR387C YJR060W
YLR387C YML007W
YLR387C YOR162C
YLR388W YBL005W
YLR388W YEL009C
YLR388W YGR288W
YLR388W YIL036W
YLR388W YJL089W
YLR388W YOR113W
YLR388W YPL038W
YLR389C YGL013C
YLR389C YHR206W
YLR389C YKL020C
YLR390W YBR033W
YLR390W YER045C
YLR390W YFR034C
YLR390W YGL254W
YLR390W YJL206C
YLR390W YMR182C
YLR390W YOL108C
YLR390W YPL038W
YLR390W YPL230W
YLR390W YPL248C
YLR390WA YEL009C
YLR390WA YGL209W
YLR390WA YMR019W
YLR390WA YMR182C
YLR395C YBR049C
YLR395C YBR297W
YLR395C YCL067C
YLR395C YGL096W
YLR395C YGR044C
YLR395C YJL206C
YLR395C YKL109W
YLR395C YOL108C
YLR396C YBL103C
YLR396C YHL027W
YLR396C YLR098C
YLR396C YLR451W
YLR396C YML007W
YLR396C YNL027W
YLR396C YOL089C
YLR396C YPL202C
YLR396C YPR199C
YLR397C YDR043C
YLR397C YGL209W
YLR397C YHR084W
YLR397C YHR206W
YLR397C YIL131C
YLR397C YJR147W
YLR397C YLR451W
YLR399C YBR049C
YLR399C YBR083W
YLR399C YDR213W
YLR399C YGL073W
YLR399C YGL162W
YLR399C YHR084W
YLR399C YIL036W
YLR399C YJR060W
YLR399C YJR147W
YLR399C YKL032C
YLR399C YKL185W
YLR399C YMR070W
YLR399C YNL068C
YLR399C YNL103W
YLR399C YOL028C
YLR399C YOL067C
YLR399C YPL075W
YLR403W YER040W
YLR403W YIL036W
YLR403W YKL020C
YLR403W YKR064W
YLR403W YLR451W
YLR403W YMR164C
YLR403W YNL167C
YLR403W YPL075W
YLR407W YDR451C
YLR407W YGL209W
YLR407W YKR099W
YLR407W YMR021C
YLR407W YMR182C
YLR407W YPL038W
YLR409C YDR043C
YLR409C YGL096W
YLR409C YHR206W
YLR409C YIL101C
YLR409C YIL131C
YLR409C YIR017C
YLR409C YJR147W
YLR409C YKR099W
YLR409C YNL068C
YLR409C YPL230W
YLR410W YBR112C
YLR410W YDR310C
YLR410W YER111C
YLR410W YJL056C
YLR410W YKR099W
YLR410W YLR098C
YLR410W YLR256W
YLR414C YBR182C
YLR414C YFL031W
YLR414C YGL166W
YLR414C YHL027W
YLR418C YBL103C
YLR418C YGL181W
YLR418C YJR060W
YLR418C YKL032C
YLR418C YLR182W
YLR418C YNL027W
YLR418C YPR199C
YLR420W YEL009C
YLR420W YFL021W
YLR420W YHR084W
YLR420W YJL089W
YLR420W YKL032C
YLR420W YMR037C
YLR421C YCL067C
YLR421C YFL031W
YLR421C YGL181W
YLR421C YLR131C
YLR421C YOL108C
YLR430W YDR310C
YLR430W YER111C
YLR430W YLR451W
YLR437C YCR040W
YLR437C YDR451C
YLR437C YKL032C
YLR437C YMR070W
YLR437C YMR182C
YLR437C YPL038W
YLR438W YFL031W
YLR438W YGL162W
YLR438W YGL181W
YLR438W YKL038W
YLR438W YPL230W
YLR439W YBR083W
YLR439W YDR451C
YLR439W YGL162W
YLR439W YGL181W
YLR439W YKL032C
YLR439W YMR042W
YLR439W YMR070W
YLR439W YMR182C
YLR439W YPL177C
YLR447C YBR049C
YLR447C YEL009C
YLR447C YER040W
YLR447C YGL013C
YLR447C YKL032C
YLR447C YNL103W
YLR448W YDR216W
YLR448W YEL009C
YLR448W YJR147W
YLR448W YPL038W
YLR448W YPL230W
YLR450W YBR112C
YLR450W YCR106W
YLR450W YDR034C
YLR450W YGL013C
YLR450W YHL027W
YLR450W YIL036W
YLR450W YKL032C
YLR450W YLR098C
YLR450W YLR228C
YLR450W YLR256W
YLR450W YLR451W
YLR450W YNL027W
YLR450W YOR140W
YLR450W YPL248C
YLR451W YHR084W
YLR451W YKL020C
YLR451W YKR099W
YLR451W YNL068C
YLR451W YPL075W
YLR452C YBR049C
YLR452C YHR084W
YLR452C YJR147W
YLR452C YKL185W
YLR454W YMR280C
YLR459W YBR033W
YLR459W YDR451C
YLR459W YFL031W
YLR459W YGL035C
YLR459W YGL071W
YLR459W YGL181W
YLR459W YKL032C
YLR459W YML051W
YLR459W YMR021C
YLR459W YMR042W
YLR461W YBR182C
YLR461W YBR240C
YLR461W YCR106W
YLR461W YDR213W
YLR461W YER184C
YLR461W YFL021W
YLR461W YGL166W
YLR461W YGL254W
YLR461W YJL089W
YLR461W YML051W
YLR461W YMR021C
YLR461W YMR182C
YLR461W YNL103W
YLR461W YPL248C
YLR462W YCR065W
YLR462W YCR106W
YLR462W YML051W
YLR462W YML099C
YLR462W YNL103W
YLR462W YOR140W
YLR462W YOR162C
YLR463C YBL103C
YLR463C YCR040W
YLR463C YCR065W
YLR463C YIL036W
YLR463C YML099C
YLR463C YMR019W
YLR463C YNL103W
YLR463C YOR140W
YLR463C YPL089C
YLR464W YBL103C
YLR464W YCR040W
YLR464W YCR065W
YLR464W YHR178W
YLR464W YMR019W
YLR464W YNL103W
YLR464W YOR140W
YLR466W YCR065W
YLR466W YDR310C
YLR466W YER111C
YLR466W YGL073W
YLR466W YJR060W
YLR466W YKL032C
YLR466W YKL038W
YLR466W YLR131C
YLR466W YLR256W
YLR466W YNL103W
YLR466W YOR113W
YLR466W YOR140W
YLR466W YOR162C
YLR466W YPL248C
YLR467W YCR065W
YLR467W YDR213W
YLR467W YJR060W
YLR467W YKL032C
YLR467W YLR256W
YLR467W YNL068C
YLR467W YOR113W
YML001W YJL206C
YML001W YML007W
YML001W YMR021C
YML001W YOL108C
YML001W YPL089C
YML001W YPL248C
YML004C YDL020C
YML004C YEL009C
YML004C YGL181W
YML004C YGR044C
YML004C YML007W
YML005W YJL206C
YML005W YML007W
YML005W YOL089C
YML005W YOL108C
YML005W YOR162C
YML005W YPL202C
YML005W YPL248C
YML007W YIL036W
YML007W YPL202C
YML008C YEL009C
YML008C YJL089W
YML008C YJR060W
YML008C YML007W
YML012W YBR240C
YML012W YDR216W
YML012W YDR421W
YML012W YEL009C
YML012W YMR016C
YML012W YMR043W
YML012W YOL108C
YML012W YPR104C
YML018C YDL020C
YML018C YDR451C
YML018C YEL009C
YML018C YKR099W
YML018C YLR451W
YML018C YPL038W
YML018C YPL230W
YML018C YPR104C
YML024W YEL009C
YML024W YFL021W
YML024W YJL089W
YML024W YOR113W
YML024W YPL230W
YML026C YEL009C
YML026C YGR288W
YML026C YJL089W
YML026C YPL230W
YML026C YPR104C
YML028W YBL005W
YML028W YEL009C
YML028W YFR034C
YML028W YKL038W
YML028W YLR451W
YML028W YML007W
YML028W YML099C
YML028W YMR182C
YML028W YOL028C
YML028W YOR140W
YML028W YPR104C
YML038C YBR033W
YML038C YGL071W
YML038C YGL254W
YML038C YHL027W
YML038C YLR451W
YML038C YPL202C
YML041C YCL067C
YML041C YDR043C
YML041C YGR044C
YML041C YHL009C
YML041C YMR021C
YML041C YNL103W
YML041C YOL089C
YML041C YOL108C
YML041C YOL116W
YML041C YOR162C
YML041C YPL177C
YML041C YPL202C
YML046W YHR084W
YML046W YIL131C
YML046W YKR064W
YML046W YKR099W
YML046W YLR451W
YML046W YML099C
YML046W YOL028C
YML046W YOL108C
YML046W YPR104C
YML048W YBL005W
YML048W YGL181W
YML048W YML051W
YML049C YDL056W
YML049C YDR207C
YML049C YDR310C
YML049C YER111C
YML049C YJL056C
YML049C YKL015W
YML049C YLR098C
YML049C YML076C
YML049C YMR019W
YML049C YMR280C
YML049C YNL103W
YML051W YGL254W
YML052W YCR065W
YML052W YDR146C
YML052W YDR451C
YML052W YEL009C
YML052W YIL131C
YML052W YJR147W
YML052W YKL185W
YML052W YOL028C
YML052W YPL038W
YML052W YPR199C
YML053C YCL067C
YML053C YDR253C
YML053C YDR451C
YML053C YGL035C
YML053C YGL181W
YML053C YMR021C
YML053C YMR037C
YML053C YMR070W
YML053C YNL027W
YML053C YOL108C
YML054C YBR033W
YML054C YBR297W
YML054C YDR259C
YML054C YFL021W
YML054C YGL096W
YML054C YIL101C
YML054C YJL089W
YML054C YMR280C
YML054C YOR032C
YML054C YOR162C
YML054C YPL230W
YML054C YPR199C
YML055W YCL067C
YML055W YGL071W
YML055W YGL181W
YML055W YGL209W
YML055W YLR098C
YML055W YOL089C
YML055W YOL108C
YML055W YPL038W
YML055W YPR104C
YML057W YGL166W
YML057W YHL027W
YML057W YIL036W
YML057W YNL027W
YML057W YPL089C
YML070W YDL020C
YML070W YML007W
YML070W YPL230W
YML072C YBR112C
YML072C YKL015W
YML072C YLR098C
YML072C YMR019W
YML075C YBR112C
YML075C YDR310C
YML075C YHR206W
YML075C YLR098C
YML075C YML051W
YML077W YGL035C
YML077W YJL206C
YML077W YNL167C
YML077W YOL108C
YML077W YPL038W
YML077W YPL248C
YML081W YDR310C
YML081W YER111C
YML081W YHR206W
YML081W YIR023W
YML081W YJL056C
YML081W YLR014C
YML081W YNL068C
YML081W YNL167C
YML081W YOR140W
YML081W YPL075W
YML081W YPR104C
YML086C YBR049C
YML086C YEL009C
YML086C YKL032C
YML086C YKL185W
YML086C YML007W
YML086C YML051W
YML092C YGL181W
YML092C YML007W
YML096W YHR084W
YML096W YKL015W
YML096W YKR099W
YML096W YLR014C
YML096W YLR182W
YML097C YIL101C
YML097C YKR099W
YML097C YLR182W
YML097C YML099C
YML097C YOL028C
YML098W YDR310C
YML098W YKR099W
YML098W YNL103W
YML098W YOL028C
YML098W YOL116W
YML098W YPL038W
YML098W YPL248C
YML102W YCR065W
YML102W YJR060W
YML102W YKL032C
YML102W YMR016C
YML102W YMR070W
YML109W YBL005W
YML109W YMR019W
YML109W YNL068C
YML109W YOL028C
YML110C YDR216W
YML110C YGR044C
YML110C YML007W
YML110C YMR043W
YML111W YDR421W
YML111W YER111C
YML111W YMR019W
YML111W YOL028C
YML111W YOL089C
YML111W YPL248C
YML115C YBR049C
YML115C YDR451C
YML115C YHR206W
YML115C YIL036W
YML115C YML051W
YML116W YFR034C
YML116W YML007W
YML116W YPR199C
YML119W YGL166W
YML119W YGR044C
YML119W YJL206C
YML119W YLR451W
YML119W YMR021C
YML119W YMR182C
YML119W YNL068C
YML119W YOL028C
YML120C YKL109W
YML120C YOL108C
YML120C YPL230W
YML121W YER040W
YML121W YER169W
YML121W YKL020C
YML121W YKL062W
YML121W YMR019W
YML121W YMR021C
YML121W YMR182C
YML121W YNL103W
YML121W YPL202C
YML121W YPR065W
YML125C YHL027W
YML125C YKL015W
YML125C YKR099W
YML130C YGL181W
YML130C YIL036W
YML130C YML007W
YML131W YML007W
YML131W YML051W
YML131W YPL177C
YML131W YPL230W
YML132W YGR044C
YML132W YGR288W
YML132W YHL027W
YML132W YIL101C
YML132W YKL062W
YML132W YML051W
YML132W YMR021C
YML132W YPL038W
YML132W YPL177C
YML132W YPL230W
YMR001C YDR146C
YMR001C YDR451C
YMR001C YGL162W
YMR001C YHR084W
YMR001C YLR131C
YMR001C YOL108C
YMR002W YGL166W
YMR002W YGL181W
YMR002W YPL177C
YMR004W YEL009C
YMR004W YGL181W
YMR004W YIL036W
YMR004W YML007W
YMR004W YOL108C
YMR005W YBR049C
YMR005W YBR083W
YMR005W YJR060W
YMR005W YKL032C
YMR005W YLR451W
YMR005W YMR037C
YMR005W YMR070W
YMR005W YNL027W
YMR005W YNL103W
YMR005W YOL028C
YMR005W YOL108C
YMR005W YPL202C
YMR012W YBR049C
YMR012W YBR112C
YMR012W YEL009C
YMR012W YIR017C
YMR012W YLR256W
YMR012W YPR104C
YMR013C YBR112C
YMR013C YDL020C
YMR013C YLR451W
YMR014W YKR099W
YMR014W YMR043W
YMR014W YNL068C
YMR014W YOL028C
YMR014W YPL038W
YMR014W YPR104C
YMR015C YKL109W
YMR015C YKL185W
YMR015C YLR014C
YMR015C YML099C
YMR015C YOR344C
YMR016C YMR043W
YMR019W YBL103C
YMR019W YBR033W
YMR019W YDR034C
YMR019W YDR207C
YMR019W YER184C
YMR019W YGL013C
YMR019W YGL071W
YMR019W YJL056C
YMR019W YKL020C
YMR019W YLR256W
YMR019W YOL089C
YMR019W YOR140W
YMR019W YPL075W
YMR026C YGL166W
YMR026C YGL254W
YMR026C YGR044C
YMR026C YHL027W
YMR026C YMR019W
YMR026C YMR037C
YMR026C YPL177C
YMR026C YPR199C
YMR027W YGL181W
YMR027W YIL036W
YMR027W YPL177C
YMR027W YPR199C
YMR031C YIL036W
YMR031C YIL101C
YMR037C YNL027W
YMR037C YPR199C
YMR038C YGL181W
YMR038C YIL036W
YMR038C YMR042W
YMR038C YOL028C
YMR038C YPL202C
YMR039C YBR083W
YMR039C YDR451C
YMR039C YER184C
YMR039C YGL181W
YMR039C YGL209W
YMR039C YMR021C
YMR039C YMR037C
YMR039C YMR043W
YMR039C YOL108C
YMR041C YER184C
YMR041C YFL021W
YMR041C YGL013C
YMR041C YGL096W
YMR041C YGL166W
YMR041C YGR288W
YMR041C YHL027W
YMR041C YIL036W
YMR041C YIL101C
YMR041C YJL089W
YMR041C YKL020C
YMR041C YKL062W
YMR041C YLR451W
YMR041C YMR021C
YMR041C YOL108C
YMR041C YOR113W
YMR041C YPL230W
YMR043W YKL032C
YMR043W YMR016C
YMR043W YMR070W
YMR047C YBL103C
YMR047C YBR049C
YMR047C YGL071W
YMR047C YMR019W
YMR047C YOL028C
YMR047C YOR113W
YMR047C YOR140W
YMR047C YPL075W
YMR054W YEL009C
YMR054W YGL181W
YMR054W YKL032C
YMR060C YER111C
YMR060C YGL209W
YMR060C YJL206C
YMR060C YKR064W
YMR060C YML007W
YMR060C YMR021C
YMR060C YOL108C
YMR060C YPL202C
YMR060C YPL248C
YMR060C YPR199C
YMR061W YIL036W
YMR061W YLR451W
YMR061W YNL027W
YMR061W YPL202C
YMR062C YBL103C
YMR062C YDR034C
YMR062C YGL181W
YMR070W YBR112C
YMR070W YJR060W
YMR070W YKL032C
YMR070W YMR043W
YMR071C YAL051W
YMR071C YJL206C
YMR071C YLR451W
YMR071C YML007W
YMR071C YNL068C
YMR071C YOL108C
YMR071C YOL116W
YMR071C YPL038W
YMR071C YPR104C
YMR072W YEL009C
YMR072W YGL181W
YMR072W YHR206W
YMR072W YOL108C
YMR079W YBR049C
YMR079W YEL009C
YMR079W YHR084W
YMR079W YHR206W
YMR079W YPL230W
YMR080C YDR043C
YMR080C YHR084W
YMR080C YHR206W
YMR080C YIR017C
YMR083W YBL005W
YMR083W YBR240C
YMR083W YEL009C
YMR083W YKL032C
YMR086W YBR083W
YMR086W YKL020C
YMR086W YKL038W
YMR086W YML007W
YMR086W YMR043W
YMR086W YOR162C
YMR086W YOR363C
YMR087W YBR033W
YMR087W YCL067C
YMR087W YGL096W
YMR087W YJL206C
YMR087W YKR064W
YMR087W YKR099W
YMR088C YDR451C
YMR088C YGL254W
YMR088C YHL027W
YMR088C YHR206W
YMR088C YML051W
YMR088C YOR344C
YMR089C YER111C
YMR089C YKR064W
YMR089C YLR451W
YMR089C YML007W
YMR089C YOL028C
YMR089C YOR113W
YMR089C YPL075W
YMR089C YPR104C
YMR090W YDL020C
YMR090W YDR043C
YMR090W YGL096W
YMR090W YIL131C
YMR090W YJR147W
YMR090W YOL108C
YMR090W YPL230W
YMR090W YPR199C
YMR092C YML007W
YMR093W YDR043C
YMR093W YIL131C
YMR093W YIR017C
YMR093W YLR451W
YMR093W YNL068C
YMR093W YOR344C
YMR093W YPL230W
YMR093W YPR104C
YMR103C YFL021W
YMR103C YGR288W
YMR103C YJL089W
YMR103C YJL206C
YMR103C YPL230W
YMR103C YPL248C
YMR105C YKR099W
YMR105C YPL230W
YMR108W YDL020C
YMR108W YDR043C
YMR108W YEL009C
YMR108W YGL166W
YMR108W YHR206W
YMR108W YLR451W
YMR108W YMR016C
YMR108W YPL230W
YMR110C YDL020C
YMR110C YGR288W
YMR110C YIL131C
YMR110C YJR147W
YMR110C YKL109W
YMR110C YPL230W
YMR119W YGL013C
YMR119W YIL036W
YMR119W YKL062W
YMR119W YLR098C
YMR119W YLR451W
YMR119W YMR164C
YMR119W YNL027W
YMR119W YOR380W
YMR119W YPL177C
YMR120C YBR049C
YMR120C YBR083W
YMR120C YEL009C
YMR120C YHL027W
YMR120C YKL032C
YMR120C YKL185W
YMR120C YLR256W
YMR120C YMR016C
YMR120C YMR070W
YMR121C YBL005W
YMR121C YDR216W
YMR121C YDR259C
YMR121C YEL009C
YMR121C YJL089W
YMR121C YOR113W
YMR123W YCR065W
YMR123W YHL027W
YMR123W YIL036W
YMR123W YJL089W
YMR123W YNL027W
YMR123W YPL038W
YMR123W YPR199C
YMR125W YBR049C
YMR125W YDR034C
YMR125W YGL073W
YMR125W YHR206W
YMR125W YIL101C
YMR125W YKL015W
YMR125W YKR099W
YMR125W YLR451W
YMR125W YOL108C
YMR125W YOR162C
YMR129W YHR206W
YMR129W YKL015W
YMR129W YKR099W
YMR131C YEL009C
YMR131C YIL131C
YMR131C YKR099W
YMR131C YMR043W
YMR131C YPL230W
YMR134W YDR421W
YMR134W YDR423C
YMR134W YGL035C
YMR134W YGL071W
YMR134W YJL206C
YMR134W YMR021C
YMR134W YNL068C
YMR134W YOL028C
YMR134W YOL089C
YMR134W YPL177C
YMR134W YPL202C
YMR134W YPR104C
YMR135C YGL096W
YMR135C YGL166W
YMR135C YGL181W
YMR135C YIL036W
YMR135C YIL101C
YMR135C YIR017C
YMR135C YIR018W
YMR135C YJL206C
YMR135C YMR037C
YMR135C YMR182C
YMR135C YNL103W
YMR135C YOL108C
YMR135C YOR032C
YMR135C YOR380W
YMR135C YPL177C
YMR135C YPL230W
YMR135C YPL248C
YMR135C YPR199C
YMR136W YBR083W
YMR136W YGL096W
YMR136W YGR249W
YMR136W YIL036W
YMR136W YIL101C
YMR136W YKL043W
YMR136W YKL062W
YMR136W YMR070W
YMR136W YPL177C
YMR139W YDL020C
YMR139W YGL096W
YMR139W YGR288W
YMR139W YIL036W
YMR139W YOL108C
YMR139W YOR028C
YMR139W YPL177C
YMR139W YPL230W
YMR139W YPR199C
YMR142C YBL005W
YMR142C YDR216W
YMR142C YEL009C
YMR142C YJL089W
YMR142C YKL032C
YMR142C YPL038W
YMR142C YPL230W
YMR145C YEL009C
YMR145C YKL109W
YMR145C YKL185W
YMR145C YML051W
YMR146C YDL020C
YMR146C YEL009C
YMR146C YGL035C
YMR146C YHR084W
YMR146C YIL131C
YMR146C YJL089W
YMR146C YKL032C
YMR146C YOL089C
YMR146C YPL230W
YMR147W YCR040W
YMR147W YDL170W
YMR147W YGL254W
YMR147W YGR249W
YMR147W YHR206W
YMR147W YKL062W
YMR147W YLR098C
YMR147W YML051W
YMR147W YMR021C
YMR147W YMR043W
YMR147W YOR028C
YMR147W YOR140W
YMR147W YPL177C
YMR147W YPL248C
YMR149W YBR033W
YMR149W YEL009C
YMR149W YLR256W
YMR149W YML051W
YMR149W YMR037C
YMR150C YGL166W
YMR150C YGR044C
YMR150C YMR021C
YMR152W YGL181W
YMR152W YGR044C
YMR152W YKL062W
YMR152W YML007W
YMR152W YPL177C
YMR152W YPL230W
YMR165C YER111C
YMR165C YGL013C
YMR165C YGR288W
YMR165C YIR023W
YMR165C YJL056C
YMR165C YJL089W
YMR165C YKL020C
YMR165C YKL109W
YMR165C YLR098C
YMR165C YLR131C
YMR165C YMR280C
YMR165C YOL108C
YMR165C YOR113W
YMR165C YOR363C
YMR165C YOR380W
YMR165C YPL177C
YMR165C YPL248C
YMR165C YPR065W
YMR171C YGL254W
YMR171C YHL027W
YMR171C YIL036W
YMR171C YKL062W
YMR171C YLR228C
YMR171C YLR451W
YMR171C YMR037C
YMR171C YNL103W
YMR171C YOR380W
YMR171C YPL177C
YMR173W YEL009C
YMR173W YPL230W
YMR178W YDR451C
YMR178W YFR034C
YMR178W YGL181W
YMR178W YGR044C
YMR178W YHL009C
YMR178W YML007W
YMR178W YMR021C
YMR178W YPR199C
YMR183C YBR049C
YMR183C YBR240C
YMR183C YEL009C
YMR183C YHR124W
YMR183C YJR060W
YMR183C YKL032C
YMR183C YMR070W
YMR183C YPL038W
YMR184W YGR044C
YMR184W YML007W
YMR184W YOL108C
YMR184W YPL038W
YMR187C YKL015W
YMR187C YLR098C
YMR187C YML099C
YMR187C YMR021C
YMR187C YOR162C
YMR187C YPL202C
YMR187C YPL248C
YMR187C YPR199C
YMR188C YBR083W
YMR188C YCL067C
YMR188C YGL181W
YMR188C YGR044C
YMR188C YJL206C
YMR188C YJR060W
YMR188C YKL032C
YMR188C YMR021C
YMR188C YPL177C
YMR188C YPL202C
YMR188C YPR104C
YMR189W YBR083W
YMR189W YGL013C
YMR193W YCL067C
YMR193W YGR044C
YMR193W YIL036W
YMR193W YOL108C
YMR193W YOR162C
YMR193W YPL202C
YMR193W YPR199C
YMR194W YEL009C
YMR194W YGR288W
YMR194W YJL089W
YMR194W YPL230W
YMR194W YPR104C
YMR195W YDR043C
YMR195W YGR044C
YMR195W YJL206C
YMR195W YOR344C
YMR195W YPL177C
YMR195W YPR199C
YMR197C YDR043C
YMR197C YGL181W
YMR197C YGR044C
YMR197C YIL036W
YMR197C YJL206C
YMR197C YKR099W
YMR197C YOL108C
YMR197C YPL177C
YMR197C YPL230W
YMR197C YPR199C
YMR200W YFR034C
YMR200W YHL027W
YMR200W YLR256W
YMR200W YML007W
YMR200W YMR021C
YMR200W YOR344C
YMR200W YPL177C
YMR200W YPR199C
YMR202W YDL020C
YMR202W YDL106C
YMR202W YDR043C
YMR202W YEL009C
YMR202W YGL096W
YMR202W YIL036W
YMR202W YOL116W
YMR202W YOR162C
YMR205C YBL005W
YMR205C YBR112C
YMR205C YEL009C
YMR205C YHR206W
YMR214W YCR040W
YMR214W YGL209W
YMR214W YJL089W
YMR214W YJR060W
YMR214W YLR451W
YMR214W YMR021C
YMR214W YMR070W
YMR214W YPL038W
YMR215W YBR049C
YMR215W YEL009C
YMR215W YIL036W
YMR216C YDR213W
YMR216C YHR178W
YMR216C YJR147W
YMR216C YKL032C
YMR216C YKL038W
YMR216C YKL185W
YMR216C YLR451W
YMR216C YNL068C
YMR216C YOL067C
YMR216C YOR140W
YMR216C YPL075W
YMR216C YPR104C
YMR220W YBR049C
YMR220W YHR084W
YMR220W YIL036W
YMR220W YKL032C
YMR220W YLR451W
YMR220W YPL075W
YMR221C YEL009C
YMR221C YGL035C
YMR221C YHR206W
YMR221C YIL036W
YMR221C YML051W
YMR223W YHR206W
YMR223W YLR014C
YMR223W YLR451W
YMR223W YNL068C
YMR223W YPL202C
YMR228W YAL051W
YMR228W YDR451C
YMR228W YHL009C
YMR228W YHR178W
YMR228W YMR021C
YMR228W YOL108C
YMR228W YPR199C
YMR229C YDR043C
YMR229C YPL230W
YMR229C YPR104C
YMR235C YBR049C
YMR235C YDL020C
YMR235C YEL009C
YMR235C YJL089W
YMR235C YJR060W
YMR235C YMR016C
YMR236W YCR040W
YMR236W YDR451C
YMR236W YGL166W
YMR236W YGR044C
YMR236W YJR060W
YMR236W YMR021C
YMR236W YMR070W
YMR236W YPL038W
YMR238W YBR182C
YMR238W YCR040W
YMR238W YDR451C
YMR238W YGL166W
YMR238W YHL027W
YMR238W YML051W
YMR238W YMR021C
YMR238W YPL089C
YMR241W YCR065W
YMR241W YDL020C
YMR241W YDR043C
YMR241W YDR451C
YMR241W YEL009C
YMR241W YGL035C
YMR241W YGL096W
YMR241W YGR044C
YMR241W YHR084W
YMR241W YHR206W
YMR241W YIL131C
YMR241W YJL089W
YMR241W YJR147W
YMR241W YKL032C
YMR241W YPL038W
YMR241W YPR199C
YMR243C YBL005W
YMR243C YEL009C
YMR243C YHR206W
YMR243C YIL036W
YMR243C YMR016C
YMR246W YDL020C
YMR246W YDR043C
YMR246W YEL009C
YMR246W YHR206W
YMR246W YJR147W
YMR246W YKL185W
YMR246W YPR104C
YMR247C YER111C
YMR247C YLR014C
YMR247C YLR256W
YMR247C YLR451W
YMR247C YOL089C
YMR247C YPL075W
YMR251W YFL031W
YMR251W YIL131C
YMR251W YIR017C
YMR251W YPL230W
YMR251WA YEL009C
YMR251WA YIL131C
YMR251WA YJR147W
YMR251WA YKR099W
YMR251WA YNL068C
YMR251WA YPL230W
YMR255W YBR033W
YMR255W YCL067C
YMR255W YGR044C
YMR255W YIL101C
YMR255W YOL108C
YMR255W YPL038W
YMR258C YDR259C
YMR258C YGR044C
YMR258C YGR288W
YMR258C YIL036W
YMR258C YKL062W
YMR258C YPL038W
YMR258C YPL177C
YMR258C YPL230W
YMR258C YPR199C
YMR260C YDR216W
YMR260C YEL009C
YMR260C YJL089W
YMR261C YGL013C
YMR261C YIL036W
YMR261C YMR164C
YMR261C YMR280C
YMR261C YOR028C
YMR261C YOR113W
YMR266W YBR049C
YMR266W YHR206W
YMR266W YKR099W
YMR266W YLR451W
YMR266W YMR043W
YMR266W YPR104C
YMR267W YDR207C
YMR267W YHR178W
YMR267W YJL206C
YMR267W YPR199C
YMR272C YFL031W
YMR272C YGL181W
YMR272C YGR044C
YMR272C YKL062W
YMR272C YMR021C
YMR272C YPR199C
YMR276W YGL181W
YMR276W YKL032C
YMR281W YAL051W
YMR281W YBR297W
YMR281W YDR043C
YMR281W YFR034C
YMR281W YGL181W
YMR281W YJL089W
YMR281W YJL206C
YMR281W YLR451W
YMR281W YPR199C
YMR282C YDR451C
YMR282C YER184C
YMR282C YNL103W
YMR282C YOL116W
YMR282C YPL202C
YMR288W YBR033W
YMR288W YKL015W
YMR288W YKR099W
YMR288W YLR098C
YMR288W YLR451W
YMR288W YML099C
YMR288W YNL068C
YMR288W YOL028C
YMR288W YOL089C
YMR288W YPL202C
YMR288W YPL248C
YMR289W YGL071W
YMR289W YGL181W
YMR289W YHL009C
YMR289W YJL110C
YMR289W YJR060W
YMR289W YKL015W
YMR289W YKR099W
YMR289W YLR098C
YMR289W YNL103W
YMR289W YPL038W
YMR289W YPL202C
YMR289W YPL248C
YMR290C YIL131C
YMR290C YJR147W
YMR290C YKR099W
YMR290C YPL230W
YMR291W YER045C
YMR291W YFL021W
YMR291W YGR249W
YMR291W YGR288W
YMR291W YIL036W
YMR291W YJL089W
YMR291W YKL062W
YMR291W YML051W
YMR291W YOR344C
YMR291W YPL089C
YMR291W YPL230W
YMR296C YCR065W
YMR296C YFL031W
YMR296C YHL027W
YMR296C YKL032C
YMR296C YML051W
YMR296C YMR043W
YMR297W YBL005W
YMR297W YEL009C
YMR297W YFL031W
YMR297W YKR099W
YMR297W YNL068C
YMR297W YOL028C
YMR297W YPL038W
YMR297W YPL230W
YMR300C YBL103C
YMR300C YBR049C
YMR300C YEL009C
YMR300C YHL027W
YMR300C YKL185W
YMR300C YKR099W
YMR300C YMR016C
YMR300C YPL202C
YMR306W YCR106W
YMR306W YER045C
YMR306W YER111C
YMR306W YHR124W
YMR306W YJL056C
YMR306W YLR013W
YMR306W YLR014C
YMR306W YLR098C
YMR306W YMR280C
YMR306W YPL248C
YMR307W YBL005W
YMR307W YDL020C
YMR307W YDR043C
YMR307W YEL009C
YMR307W YIL131C
YMR307W YJL089W
YMR307W YKL185W
YMR307W YMR016C
YMR308C YDR043C
YMR308C YEL009C
YMR308C YHR206W
YMR315W YKR099W
YMR315W YPL230W
YMR318C YBR049C
YMR318C YFL031W
YMR318C YHL027W
YMR318C YML051W
YMR321C YBR033W
YMR321C YEL009C
YMR321C YFR034C
YMR321C YHL027W
YMR321C YIL036W
YMR321C YIL101C
YMR321C YIL131C
YMR321C YKR099W
YMR321C YMR021C
YMR321C YPL038W
YMR321C YPL177C
YMR321C YPL230W
YMR321C YPR104C
YNL001W YDL020C
YNL001W YGL035C
YNL001W YGL181W
YNL001W YHL027W
YNL001W YHR084W
YNL001W YHR206W
YNL001W YIL101C
YNL001W YJL206C
YNL001W YKR099W
YNL001W YLR014C
YNL001W YMR021C
YNL001W YMR037C
YNL001W YNL027W
YNL001W YOL108C
YNL001W YOR344C
YNL001W YPL038W
YNL001W YPL230W
YNL001W YPR104C
YNL002C YEL009C
YNL002C YIL131C
YNL002C YKR099W
YNL002C YPL038W
YNL002C YPL230W
YNL004W YDR253C
YNL004W YER045C
YNL004W YFR034C
YNL004W YGL071W
YNL004W YIL036W
YNL004W YKL032C
YNL004W YLR451W
YNL004W YMR021C
YNL004W YMR037C
YNL004W YMR042W
YNL004W YNL068C
YNL004W YNL103W
YNL004W YPL177C
YNL004W YPL248C
YNL005C YDR216W
YNL005C YER111C
YNL005C YFR034C
YNL005C YGL181W
YNL005C YGL209W
YNL005C YLR098C
YNL005C YML007W
YNL005C YMR021C
YNL005C YNL027W
YNL005C YOL116W
YNL005C YPL202C
YNL006W YDL020C
YNL006W YDR043C
YNL006W YGL013C
YNL006W YGL181W
YNL006W YGR044C
YNL006W YMR021C
YNL006W YOL116W
YNL006W YOR380W
YNL006W YPL248C
YNL006W YPR199C
YNL007C YDL020C
YNL007C YEL009C
YNL007C YGL181W
YNL008C YDL020C
YNL008C YLR098C
YNL008C YNL103W
YNL010W YEL009C
YNL010W YJL089W
YNL010W YOR113W
YNL011C YDL020C
YNL011C YDR043C
YNL011C YGL181W
YNL011C YOL116W
YNL011C YOR028C
YNL011C YOR162C
YNL011C YPL230W
YNL011C YPR199C
YNL015W YGR044C
YNL015W YHR084W
YNL015W YIL131C
YNL015W YJL206C
YNL015W YPL230W
YNL016W YBR240C
YNL016W YDL020C
YNL016W YEL009C
YNL016W YJL089W
YNL016W YKL032C
YNL016W YMR016C
YNL027W YHL027W
YNL027W YMR037C
YNL027W YMR164C
YNL027W YPL202C
YNL030W YBR049C
YNL030W YBR083W
YNL030W YDL020C
YNL030W YEL009C
YNL030W YER184C
YNL030W YKL185W
YNL030W YPL038W
YNL035C YGL181W
YNL035C YJL110C
YNL035C YLR098C
YNL035C YMR021C
YNL035C YMR037C
YNL035C YMR043W
YNL035C YPL038W
YNL036W YBR083W
YNL036W YOR028C
YNL037C YBR112C
YNL037C YDL020C
YNL037C YEL009C
YNL037C YFL031W
YNL037C YGL181W
YNL037C YKL109W
YNL038W YBR049C
YNL038W YDR253C
YNL038W YGL071W
YNL038W YMR021C
YNL038W YNL027W
YNL038W YPL038W
YNL038W YPL177C
YNL038W YPL202C
YNL040W YGR044C
YNL040W YLR451W
YNL040W YML076C
YNL040W YMR019W
YNL040W YPL202C
YNL041C YBR049C
YNL041C YER111C
YNL041C YKL015W
YNL041C YLR182W
YNL041C YLR256W
YNL041C YML076C
YNL041C YNL027W
YNL041C YOL089C
YNL041C YPL075W
YNL043C YEL009C
YNL043C YER184C
YNL043C YGL013C
YNL043C YMR019W
YNL043C YOL108C
YNL044W YEL009C
YNL044W YHL027W
YNL047C YBL103C
YNL047C YBR049C
YNL047C YGL162W
YNL047C YHL027W
YNL047C YHR206W
YNL047C YJL110C
YNL047C YKL032C
YNL047C YNL027W
YNL047C YNL068C
YNL047C YNL103W
YNL047C YNL167C
YNL047C YOR140W
YNL047C YOR162C
YNL049C YBR049C
YNL049C YHR084W
YNL049C YHR206W
YNL049C YKL015W
YNL049C YLR098C
YNL049C YLR256W
YNL049C YLR451W
YNL049C YMR019W
YNL049C YNL027W
YNL049C YNL167C
YNL049C YPL075W
YNL050C YGL209W
YNL050C YKR099W
YNL050C YPL038W
YNL050C YPL248C
YNL051W YGL181W
YNL051W YNL027W
YNL051W YOL108C
YNL052W YGR044C
YNL052W YML051W
YNL052W YNL103W
YNL052W YPL177C
YNL053W YGL209W
YNL053W YGL254W
YNL053W YML051W
YNL053W YMR182C
YNL053W YNL068C
YNL053W YNL103W
YNL053W YOL028C
YNL053W YOR380W
YNL053W YPL038W
YNL055C YBL005W
YNL055C YEL009C
YNL055C YIL131C
YNL055C YLR182W
YNL055C YOL028C
YNL055C YPL230W
YNL056W YGL181W
YNL056W YJL206C
YNL056W YKL032C
YNL056W YMR021C
YNL056W YNL068C
YNL056W YOL108C
YNL056W YPL038W
YNL057W YBR083W
YNL057W YDR146C
YNL057W YDR451C
YNL057W YGR044C
YNL057W YLR131C
YNL057W YMR043W
YNL057W YNL103W
YNL057W YPL089C
YNL058C YBR083W
YNL058C YDR146C
YNL058C YDR451C
YNL058C YKL185W
YNL059C YBR049C
YNL059C YGL071W
YNL059C YLR182W
YNL059C YLR256W
YNL059C YML007W
YNL059C YNL103W
YNL059C YOL028C
YNL059C YOR162C
YNL061W YBR049C
YNL061W YEL009C
YNL061W YIR017C
YNL061W YKR099W
YNL061W YNL068C
YNL061W YPL230W
YNL061W YPR104C
YNL062C YHL027W
YNL062C YIL131C
YNL062C YJR147W
YNL062C YKR099W
YNL062C YNL068C
YNL062C YPL038W
YNL062C YPL230W
YNL063W YGL254W
YNL063W YML099C
YNL063W YNL103W
YNL063W YOL116W
YNL063W YOR162C
YNL063W YPL038W
YNL063W YPL248C
YNL066W YDR451C
YNL066W YEL009C
YNL066W YJR147W
YNL066W YKL185W
YNL066W YML051W
YNL067W YBL005W
YNL067W YDR216W
YNL067W YEL009C
YNL067W YER184C
YNL067W YGL096W
YNL067W YIL036W
YNL067W YJL089W
YNL067W YOR113W
YNL069C YBL005W
YNL069C YEL009C
YNL069C YIL036W
YNL069C YIL101C
YNL069C YIL131C
YNL069C YJL089W
YNL069C YOR113W
YNL070W YBL005W
YNL070W YBR240C
YNL070W YEL009C
YNL070W YJL206C
YNL070W YNL103W
YNL071W YBR112C
YNL071W YDL020C
YNL071W YGL181W
YNL073W YBR297W
YNL073W YIL036W
YNL073W YML051W
YNL073W YNL167C
YNL074C YBR033W
YNL074C YGL254W
YNL074C YGR288W
YNL074C YIL036W
YNL074C YKL062W
YNL074C YML051W
YNL074C YOR380W
YNL074C YPL089C
YNL074C YPL230W
YNL074C YPR199C
YNL077W YDL020C
YNL077W YGR249W
YNL077W YIL101C
YNL077W YIR018W
YNL077W YMR021C
YNL077W YMR280C
YNL077W YOL116W
YNL077W YOR113W
YNL077W YOR162C
YNL077W YPR065W
YNL078W YBR083W
YNL078W YCR040W
YNL078W YDR451C
YNL078W YGL162W
YNL078W YGR044C
YNL078W YJR147W
YNL078W YKL185W
YNL078W YNL068C
YNL079C YBR240C
YNL079C YEL009C
YNL079C YGL181W
YNL079C YHR124W
YNL079C YJR060W
YNL079C YKL032C
YNL079C YMR043W
YNL079C YOL108C
YNL079C YPL038W
YNL080C YDR451C
YNL080C YML051W
YNL080C YMR021C
YNL080C YNL167C
YNL080C YOL028C
YNL085W YBR049C
YNL085W YBR112C
YNL085W YCL067C
YNL085W YHR206W
YNL085W YKL015W
YNL087W YBR049C
YNL087W YDR043C
YNL087W YDR146C
YNL087W YKL015W
YNL087W YKR099W
YNL087W YLR451W
YNL087W YPL230W
YNL087W YPR104C
YNL090W YBR049C
YNL090W YDR451C
YNL090W YGL166W
YNL090W YGL254W
YNL090W YMR021C
YNL090W YNL068C
YNL090W YNL167C
YNL090W YPR199C
YNL091W YBR049C
YNL091W YDR207C
YNL091W YER111C
YNL091W YIL036W
YNL091W YIR023W
YNL091W YLR256W
YNL091W YMR019W
YNL091W YMR070W
YNL091W YNL027W
YNL091W YNL068C
YNL091W YNL103W
YNL091W YNL167C
YNL091W YOR113W
YNL091W YPR065W
YNL094W YER184C
YNL094W YHL027W
YNL094W YIL036W
YNL094W YMR019W
YNL094W YNL027W
YNL094W YNL103W
YNL094W YOR380W
YNL094W YPL177C
YNL098C YFL031W
YNL098C YGL181W
YNL098C YGR044C
YNL100W YCL067C
YNL100W YGL096W
YNL100W YGL181W
YNL100W YGR044C
YNL100W YHR206W
YNL100W YJL206C
YNL100W YOL108C
YNL100W YPL177C
YNL100W YPL230W
YNL100W YPR199C
YNL102W YBR049C
YNL102W YER111C
YNL102W YNL068C
YNL102W YOL089C
YNL102W YPR104C
YNL103W YBL103C
YNL103W YDR207C
YNL103W YGL035C
YNL103W YJR060W
YNL103W YKL032C
YNL103W YNL068C
YNL103W YPL202C
YNL104C YBL005W
YNL104C YEL009C
YNL104C YHL027W
YNL104C YMR042W
YNL106C YAL051W
YNL106C YBR033W
YNL106C YDR207C
YNL106C YER184C
YNL106C YGL181W
YNL106C YIL036W
YNL106C YKL038W
YNL106C YLR098C
YNL106C YLR451W
YNL106C YML076C
YNL106C YNL068C
YNL106C YOL089C
YNL106C YOR113W
YNL106C YOR162C
YNL106C YOR380W
YNL106C YPR104C
YNL108C YBR033W
YNL108C YBR049C
YNL108C YGL181W
YNL108C YGR044C
YNL108C YJR060W
YNL108C YMR021C
YNL108C YNL027W
YNL108C YOL028C
YNL108C YPL038W
YNL111C YKR099W
YNL111C YPL038W
YNL111C YPL230W
YNL112W YHR206W
YNL112W YJR147W
YNL112W YKL185W
YNL112W YKR099W
YNL112W YMR016C
YNL112W YOR344C
YNL112W YPL230W
YNL113W YDR216W
YNL113W YEL009C
YNL113W YIL036W
YNL113W YKR099W
YNL113W YPL038W
YNL113W YPL230W
YNL118C YBR049C
YNL118C YIL036W
YNL118C YKL020C
YNL118C YKR064W
YNL118C YLR451W
YNL118C YML007W
YNL118C YNL027W
YNL118C YNL103W
YNL118C YOL089C
YNL118C YOR113W
YNL119W YBL005W
YNL119W YEL009C
YNL119W YIL036W
YNL119W YJL089W
YNL119W YOR113W
YNL119W YPL038W
YNL119W YPL230W
YNL121C YBR049C
YNL121C YDL020C
YNL121C YHR124W
YNL121C YNL027W
YNL125C YBL103C
YNL125C YGL209W
YNL125C YGR288W
YNL125C YHL027W
YNL125C YIL101C
YNL125C YIR018W
YNL125C YKL062W
YNL125C YMR042W
YNL125C YMR182C
YNL125C YNL103W
YNL125C YOR162C
YNL125C YOR380W
YNL125C YPL177C
YNL125C YPL248C
YNL129W YDR253C
YNL129W YNL103W
YNL129W YOL108C
YNL129W YPL202C
YNL130C YGL013C
YNL130C YGL035C
YNL130C YGR044C
YNL130C YMR037C
YNL130C YNL027W
YNL130C YNL167C
YNL130C YPL089C
YNL132W YBR049C
YNL132W YDR043C
YNL132W YHR084W
YNL132W YKR099W
YNL132W YPL230W
YNL132W YPR104C
YNL134C YDL020C
YNL134C YGL181W
YNL134C YML007W
YNL135C YBL005W
YNL135C YBR240C
YNL135C YEL009C
YNL135C YHR124W
YNL135C YMR019W
YNL136W YDR253C
YNL136W YEL009C
YNL136W YGL035C
YNL136W YIL036W
YNL136W YNL103W
YNL137C YNL027W
YNL138W YGL181W
YNL141W YHR206W
YNL141W YIL036W
YNL141W YIL131C
YNL141W YJR147W
YNL141W YKR099W
YNL141W YPL230W
YNL145W YBR083W
YNL145W YJL056C
YNL145W YKL185W
YNL145W YLR182W
YNL149C YBR049C
YNL149C YHR206W
YNL149C YJL206C
YNL149C YMR021C
YNL149C YNL068C
YNL149C YOL116W
YNL149C YPL038W
YNL150W YGL181W
YNL150W YHR206W
YNL150W YIL036W
YNL150W YPL038W
YNL151C YEL009C
YNL151C YGR288W
YNL151C YIL036W
YNL151C YIL131C
YNL151C YKR099W
YNL151C YPL038W
YNL151C YPL230W
YNL151C YPR104C
YNL154C YBR049C
YNL154C YCR065W
YNL154C YFL031W
YNL154C YGL071W
YNL154C YGL181W
YNL154C YGL254W
YNL154C YKL032C
YNL154C YLR256W
YNL155W YGL181W
YNL155W YML007W
YNL156C YGL181W
YNL156C YGR044C
YNL156C YIL036W
YNL156C YML007W
YNL156C YPL177C
YNL156C YPR199C
YNL159C YER040W
YNL159C YER169W
YNL159C YGL096W
YNL159C YGL181W
YNL159C YGR044C
YNL159C YGR288W
YNL159C YIL036W
YNL159C YIL101C
YNL159C YOL116W
YNL159C YOR028C
YNL159C YOR162C
YNL159C YOR380W
YNL159C YPL038W
YNL159C YPL230W
YNL159C YPR199C
YNL160W YPL230W
YNL161W YDR207C
YNL161W YER040W
YNL161W YER111C
YNL161W YHR206W
YNL161W YIR023W
YNL161W YKL032C
YNL161W YLR228C
YNL161W YLR256W
YNL161W YML007W
YNL161W YMR070W
YNL161W YNL027W
YNL161W YNL068C
YNL161W YNL103W
YNL161W YNL167C
YNL161W YOR113W
YNL162W YDR216W
YNL162W YEL009C
YNL162W YIL131C
YNL162W YJL206C
YNL162W YPL230W
YNL163C YDR043C
YNL163C YGL209W
YNL163C YHR084W
YNL163C YHR206W
YNL163C YKL015W
YNL163C YKR099W
YNL163C YLR014C
YNL163C YLR182W
YNL163C YLR451W
YNL163C YMR043W
YNL163C YNL027W
YNL163C YNL068C
YNL163C YPR104C
YNL167C YBL103C
YNL167C YOR113W
YNL169C YNL167C
YNL173C YGR044C
YNL173C YKL043W
YNL173C YML007W
YNL173C YMR280C
YNL173C YPL230W
YNL175C YGL096W
YNL175C YIL036W
YNL175C YIL131C
YNL175C YKR099W
YNL175C YPL230W
YNL180C YBR083W
YNL180C YGL181W
YNL181W YER111C
YNL181W YGL013C
YNL181W YGL181W
YNL181W YML007W
YNL181W YMR070W
YNL181W YOL116W
YNL181W YOR162C
YNL183C YIL036W
YNL183C YKL062W
YNL186W YDL020C
YNL186W YDR043C
YNL186W YHR084W
YNL186W YHR206W
YNL186W YJR147W
YNL186W YKL185W
YNL186W YNL068C
YNL186W YPR104C
YNL189W YBR049C
YNL189W YBR112C
YNL189W YDL020C
YNL189W YDR043C
YNL189W YEL009C
YNL189W YHR084W
YNL189W YJL089W
YNL189W YKL185W
YNL189W YPL230W
YNL192W YER184C
YNL192W YNL027W
YNL192W YNL167C
YNL208W YGL166W
YNL208W YGL181W
YNL208W YIL101C
YNL208W YMR016C
YNL208W YPL230W
YNL217W YGL013C
YNL217W YGL181W
YNL217W YGL209W
YNL217W YGR044C
YNL217W YHR206W
YNL217W YKL185W
YNL217W YKR099W
YNL217W YMR037C
YNL217W YNL027W
YNL217W YOR344C
YNL217W YPR199C
YNL219C YHL027W
YNL219C YHR206W
YNL219C YKL032C
YNL219C YLR256W
YNL219C YML051W
YNL219C YNL027W
YNL231C YBL103C
YNL231C YBR049C
YNL231C YDL020C
YNL231C YDR451C
YNL231C YGL181W
YNL231C YHL027W
YNL231C YMR021C
YNL231C YMR037C
YNL231C YNL027W
YNL231C YNL103W
YNL231C YPL202C
YNL231C YPR104C
YNL232W YGL209W
YNL232W YJR147W
YNL232W YLR451W
YNL232W YPL038W
YNL232W YPR104C
YNL235C YBR049C
YNL235C YJL206C
YNL235C YLR131C
YNL235C YLR451W
YNL235C YNL027W
YNL235C YNL167C
YNL235C YOL108C
YNL239W YBL005W
YNL239W YBR049C
YNL239W YDL020C
YNL239W YEL009C
YNL239W YML051W
YNL241C YFL031W
YNL241C YGL181W
YNL243W YKL032C
YNL243W YML007W
YNL243W YMR070W
YNL244C YEL009C
YNL244C YIL036W
YNL249C YDR034C
YNL249C YER184C
YNL249C YGL254W
YNL249C YHL009C
YNL249C YMR021C
YNL249C YOL089C
YNL249C YOL108C
YNL249C YOR162C
YNL249C YPL038W
YNL249C YPL202C
YNL249C YPL248C
YNL251C YBR112C
YNL251C YDL020C
YNL251C YHR206W
YNL251C YKL043W
YNL251C YML051W
YNL251C YMR182C
YNL251C YNL103W
YNL251C YOR380W
YNL253W YGL254W
YNL253W YHL009C
YNL253W YMR021C
YNL253W YMR037C
YNL253W YNL027W
YNL253W YOL108C
YNL253W YOL116W
YNL253W YOR162C
YNL253W YPL202C
YNL253W YPR199C
YNL255C YEL009C
YNL255C YGR288W
YNL255C YIL036W
YNL255C YPL038W
YNL256W YCR065W
YNL256W YIL101C
YNL256W YIL131C
YNL256W YKR099W
YNL256W YLR451W
YNL256W YPL230W
YNL258C YHR084W
YNL258C YLR182W
YNL258C YMR019W
YNL258C YNL027W
YNL258C YNL167C
YNL258C YOL089C
YNL259C YBL103C
YNL259C YCL067C
YNL259C YDR034C
YNL259C YJL206C
YNL259C YLR256W
YNL259C YNL103W
YNL259C YOL108C
YNL259C YPL038W
YNL261W YGL209W
YNL261W YHR084W
YNL261W YNL068C
YNL261W YPL202C
YNL262W YBR049C
YNL262W YER111C
YNL262W YPR104C
YNL263C YDR451C
YNL263C YFL031W
YNL263C YGL181W
YNL263C YHR206W
YNL263C YKL032C
YNL263C YML007W
YNL263C YML051W
YNL263C YMR019W
YNL263C YMR037C
YNL263C YNL027W
YNL263C YNL103W
YNL263C YPR199C
YNL265C YDR043C
YNL265C YER111C
YNL265C YIL036W
YNL265C YJR147W
YNL265C YML007W
YNL265C YNL027W
YNL265C YOL108C
YNL265C YPR199C
YNL267W YBR083W
YNL267W YGL073W
YNL267W YKL032C
YNL267W YLR131C
YNL267W YLR182W
YNL267W YLR256W
YNL267W YNL027W
YNL267W YNL068C
YNL268W YCR040W
YNL268W YFL031W
YNL268W YKL032C
YNL268W YLR451W
YNL271C YBR049C
YNL271C YDR207C
YNL271C YER111C
YNL271C YGL071W
YNL271C YKL032C
YNL271C YLR098C
YNL271C YML007W
YNL271C YMR019W
YNL271C YMR070W
YNL271C YNL167C
YNL271C YPL075W
YNL271C YPR065W
YNL271C YPR104C
YNL280C YBR049C
YNL280C YCR065W
YNL280C YEL009C
YNL280C YHL027W
YNL280C YKL185W
YNL280C YLR451W
YNL280C YNL027W
YNL280C YNL068C
YNL281W YDL020C
YNL281W YDR421W
YNL281W YEL009C
YNL281W YFR034C
YNL281W YKL032C
YNL281W YPL038W
YNL281W YPL177C
YNL283C YCR065W
YNL283C YGL209W
YNL283C YKL032C
YNL283C YML051W
YNL283C YOR140W
YNL284C YBR033W
YNL284C YDR421W
YNL284C YFR034C
YNL284C YGL181W
YNL284C YKL032C
YNL284C YMR019W
YNL284C YMR021C
YNL284C YMR182C
YNL284C YPR199C
YNL287W YBR112C
YNL287W YLR256W
YNL287W YNL027W
YNL287W YNL167C
YNL288W YGL181W
YNL288W YGL209W
YNL288W YLR451W
YNL288W YML051W
YNL288W YMR021C
YNL288W YMR037C
YNL288W YNL068C
YNL288W YPL177C
YNL289W YLR451W
YNL289W YPL248C
YNL289W YPR199C
YNL293W YDL020C
YNL293W YGL013C
YNL293W YGL166W
YNL293W YGR288W
YNL293W YIL036W
YNL293W YMR021C
YNL293W YNL103W
YNL293W YOR162C
YNL293W YOR380W
YNL293W YPL089C
YNL293W YPL230W
YNL293W YPR199C
YNL294C YBR033W
YNL294C YDR213W
YNL294C YER184C
YNL294C YGR288W
YNL294C YIL036W
YNL294C YMR021C
YNL294C YMR042W
YNL294C YNL103W
YNL294C YOR380W
YNL294C YPL089C
YNL294C YPR199C
YNL297C YAL051W
YNL297C YER111C
YNL297C YKL015W
YNL297C YLR098C
YNL300W YCR065W
YNL300W YPL038W
YNL301C YBL005W
YNL301C YEL009C
YNL301C YIL036W
YNL301C YJL089W
YNL301C YOR113W
YNL301C YPL038W
YNL302C YDR216W
YNL302C YEL009C
YNL302C YFL021W
YNL302C YGL096W
YNL302C YIL036W
YNL302C YJL089W
YNL302C YPL038W
YNL302C YPL230W
YNL306W YGL181W
YNL306W YGR044C
YNL307C YBL103C
YNL307C YEL009C
YNL307C YHL027W
YNL307C YKL043W
YNL307C YML051W
YNL307C YMR016C
YNL307C YMR070W
YNL307C YNL167C
YNL312W YBR049C
YNL312W YDR207C
YNL312W YFR034C
YNL312W YGL071W
YNL312W YGL181W
YNL312W YGR044C
YNL312W YML007W
YNL312W YMR021C
YNL312W YNL068C
YNL312W YNL167C
YNL312W YOL028C
YNL313C YDR043C
YNL313C YGL209W
YNL313C YHR206W
YNL313C YJR147W
YNL313C YKR099W
YNL313C YLR014C
YNL313C YLR182W
YNL313C YLR451W
YNL317W YBL103C
YNL317W YGL254W
YNL317W YHL027W
YNL317W YIL036W
YNL317W YNL027W
YNL317W YNL103W
YNL317W YOR344C
YNL317W YOR380W
YNL317W YPL177C
YNL317W YPR199C
YNL321W YBR033W
YNL321W YBR112C
YNL321W YDL106C
YNL321W YER040W
YNL321W YER169W
YNL321W YGL254W
YNL321W YGR249W
YNL321W YIL101C
YNL321W YKL062W
YNL321W YLR098C
YNL321W YML051W
YNL321W YMR043W
YNL321W YNL103W
YNL321W YNL167C
YNL321W YOR113W
YNL321W YOR140W
YNL321W YOR380W
YNL321W YPL089C
YNL321W YPL230W
YNL321W YPL248C
YNL322C YFL031W
YNL322C YGL166W
YNL322C YGL181W
YNL322C YKL032C
YNL323W YGL254W
YNL323W YHL027W
YNL323W YLR098C
YNL323W YML051W
YNL323W YNL027W
YNL326C YBR033W
YNL326C YCR040W
YNL326C YDR451C
YNL326C YGL181W
YNL326C YGR044C
YNL326C YMR019W
YNL327W YBR112C
YNL327W YKL185W
YNL327W YLR256W
YNL327W YPL075W
YNL327W YPR104C
YNL338W YCR040W
YNL338W YOR140W
YNL338W YPL248C
YNL339C YAL051W
YNL339C YBR033W
YNL339C YDR213W
YNL339C YKL032C
YNL339C YLR228C
YNL339C YLR256W
YNL339C YMR019W
YNL339C YOR113W
YNL339C YOR140W
YNR006W YBR083W
YNR006W YDL106C
YNR006W YER045C
YNR006W YGL254W
YNR006W YHL027W
YNR006W YIL036W
YNR006W YLR098C
YNR006W YLR256W
YNR006W YLR451W
YNR006W YML007W
YNR006W YMR070W
YNR006W YNL027W
YNR006W YNL103W
YNR006W YOL116W
YNR006W YOR344C
YNR006W YPL089C
YNR007C YGL181W
YNR007C YGR044C
YNR007C YIL036W
YNR007C YJL206C
YNR007C YMR042W
YNR007C YOL108C
YNR007C YOL116W
YNR007C YPL089C
YNR007C YPL230W
YNR007C YPR199C
YNR008W YBR049C
YNR008W YJR060W
YNR008W YKL032C
YNR008W YKL038W
YNR008W YLR098C
YNR008W YNL103W
YNR008W YOL028C
YNR008W YOL067C
YNR008W YOL116W
YNR008W YOR162C
YNR009W YCR065W
YNR009W YDR043C
YNR009W YDR451C
YNR009W YGL209W
YNR009W YIL131C
YNR009W YJR147W
YNR009W YMR182C
YNR009W YOL028C
YNR009W YPL038W
YNR009W YPL230W
YNR009W YPR199C
YNR012W YDR043C
YNR012W YEL009C
YNR012W YGL035C
YNR012W YGR044C
YNR012W YHR206W
YNR012W YIL131C
YNR012W YJL110C
YNR012W YKR099W
YNR012W YOR344C
YNR012W YPL038W
YNR013C YCR065W
YNR013C YHL027W
YNR013C YKL032C
YNR013C YML051W
YNR013C YPL089C
YNR016C YBR049C
YNR016C YDR216W
YNR016C YKL032C
YNR016C YLR131C
YNR016C YLR256W
YNR016C YPR065W
YNR016C YPR104C
YNR017W YCR065W
YNR017W YEL009C
YNR017W YJR060W
YNR017W YJR147W
YNR017W YKL032C
YNR017W YMR182C
YNR017W YNL068C
YNR018W YEL009C
YNR018W YGL166W
YNR018W YGL209W
YNR018W YMR043W
YNR018W YPL038W
YNR028W YBR033W
YNR028W YBR112C
YNR028W YLR098C
YNR028W YMR043W
YNR030W YGL013C
YNR030W YHL027W
YNR032W YER045C
YNR032W YER184C
YNR032W YGL181W
YNR032W YGL209W
YNR032W YGL254W
YNR032W YGR044C
YNR032W YHL027W
YNR032W YLR098C
YNR032W YMR021C
YNR032W YOL108C
YNR032W YOL116W
YNR032W YOR162C
YNR032W YPL038W
YNR032W YPL230W
YNR032W YPL248C
YNR032W YPR199C
YNR033W YDL056W
YNR033W YDR207C
YNR033W YGL035C
YNR033W YGL071W
YNR033W YHR178W
YNR033W YIL036W
YNR033W YKL038W
YNR033W YLR098C
YNR033W YMR070W
YNR033W YNL103W
YNR033W YOL028C
YNR033W YOR380W
YNR033W YPL089C
YNR036C YBR240C
YNR036C YGL166W
YNR036C YJL206C
YNR036C YKL032C
YNR036C YLR451W
YNR036C YML051W
YNR036C YMR043W
YNR036C YPL038W
YNR036C YPL230W
YNR037C YFR034C
YNR037C YGL166W
YNR037C YJL206C
YNR038W YDR043C
YNR038W YHR084W
YNR038W YHR206W
YNR038W YKR099W
YNR038W YLR014C
YNR038W YPR104C
YNR040W YCR040W
YNR040W YGL013C
YNR040W YGL071W
YNR040W YPL038W
YNR040W YPL248C
YNR043W YCR065W
YNR043W YDL020C
YNR043W YJL089W
YNR043W YMR016C
YNR046W YDL020C
YNR046W YDR043C
YNR046W YEL009C
YNR046W YGL209W
YNR046W YHR206W
YNR046W YJL206C
YNR046W YJR147W
YNR046W YKL032C
YNR046W YPL038W
YNR046W YPL230W
YNR050C YEL009C
YNR050C YJL089W
YNR051C YBR049C
YNR051C YGL071W
YNR051C YHR206W
YNR051C YNL103W
YNR051C YOL028C
YNR054C YGL209W
YNR054C YJR147W
YNR054C YKR099W
YNR054C YMR043W
YNR054C YPL038W
YNR054C YPR104C
YNR055C YCR065W
YNR055C YLR098C
YNR055C YMR042W
YNR055C YMR182C
YNR055C YNL103W
YNR055C YPL089C
YNR061C YFL031W
YNR061C YGR044C
YNR061C YML051W
YNR061C YNL167C
YNR061C YPR199C
YNR068C YDR034C
YNR068C YER184C
YNR068C YJL089W
YNR068C YKR099W
YNR068C YMR021C
YNR068C YOR113W
YNR068C YOR162C
YNR068C YOR363C
YNR068C YPL248C
YOL002C YDR451C
YOL002C YGL181W
YOL002C YML051W
YOL003C YBL103C
YOL003C YDR207C
YOL003C YLR098C
YOL003C YML051W
YOL003C YMR021C
YOL003C YNL027W
YOL004W YBR049C
YOL004W YBR112C
YOL004W YML076C
YOL004W YMR164C
YOL004W YNL167C
YOL005C YPL038W
YOL011W YGL254W
YOL011W YHL027W
YOL011W YHR206W
YOL011W YLR098C
YOL011W YOR140W
YOL012C YIL131C
YOL012C YKL032C
YOL012C YMR182C
YOL012C YPL038W
YOL022C YGL209W
YOL022C YHL027W
YOL022C YIL131C
YOL022C YIR017C
YOL022C YKR099W
YOL022C YLR451W
YOL022C YMR021C
YOL022C YNL068C
YOL022C YOL028C
YOL022C YPL230W
YOL025W YCR106W
YOL025W YDL170W
YOL025W YER184C
YOL025W YGL013C
YOL025W YGL096W
YOL025W YGR288W
YOL025W YIL036W
YOL025W YJL089W
YOL025W YKL015W
YOL025W YLR098C
YOL025W YLR228C
YOL025W YMR021C
YOL025W YMR280C
YOL025W YOL108C
YOL025W YOR113W
YOL025W YOR162C
YOL025W YOR363C
YOL025W YPL089C
YOL026C YGL181W
YOL026C YJL206C
YOL026C YMR021C
YOL026C YOL028C
YOL026C YOL108C
YOL027C YBR049C
YOL027C YEL009C
YOL027C YGL254W
YOL027C YHL027W
YOL027C YKL032C
YOL027C YLR256W
YOL027C YMR043W
YOL027C YMR070W
YOL027C YNL103W
YOL027C YOL028C
YOL028C YDR213W
YOL028C YKL038W
YOL028C YML099C
YOL028C YMR042W
YOL030W YEL009C
YOL030W YFL031W
YOL030W YHL027W
YOL030W YML051W
YOL030W YMR016C
YOL031C YDR451C
YOL031C YFR034C
YOL031C YGL181W
YOL031C YGL209W
YOL031C YGR044C
YOL031C YHL009C
YOL031C YIL036W
YOL031C YKL185W
YOL031C YML007W
YOL031C YMR021C
YOL031C YMR037C
YOL031C YOL108C
YOL031C YOL116W
YOL031C YPL202C
YOL031C YPR199C
YOL033W YOR162C
YOL033W YPR199C
YOL036W YIL036W
YOL036W YKL032C
YOL036W YMR070W
YOL036W YNL068C
YOL036W YNL103W
YOL036W YPR104C
YOL038W YCL067C
YOL038W YGL181W
YOL039W YBL005W
YOL039W YDR043C
YOL039W YDR216W
YOL039W YDR259C
YOL039W YEL009C
YOL039W YGL096W
YOL039W YGR288W
YOL039W YIL036W
YOL039W YJL089W
YOL039W YJR147W
YOL039W YOR113W
YOL040C YBL005W
YOL040C YCR065W
YOL040C YEL009C
YOL040C YGL096W
YOL040C YJL089W
YOL040C YMR019W
YOL041C YIL131C
YOL041C YKR099W
YOL041C YPL038W
YOL041C YPL230W
YOL041C YPR104C
YOL049W YBR240C
YOL049W YLR256W
YOL049W YML007W
YOL049W YMR043W
YOL050C YBR033W
YOL050C YDR310C
YOL050C YGL035C
YOL050C YGL181W
YOL050C YKL020C
YOL050C YMR019W
YOL050C YMR021C
YOL050C YOL089C
YOL050C YOR162C
YOL050C YPL075W
YOL050C YPR104C
YOL057W YBR049C
YOL057W YIL036W
YOL057W YMR019W
YOL057W YNL027W
YOL058W YBL103C
YOL058W YEL009C
YOL058W YLR256W
YOL059W YIL036W
YOL059W YKL032C
YOL059W YML051W
YOL059W YMR021C
YOL059W YMR070W
YOL064C YBL103C
YOL064C YHL027W
YOL064C YMR037C
YOL064C YOL108C
YOL068C YBR049C
YOL068C YDL056W
YOL068C YGL035C
YOL068C YGL071W
YOL068C YGL254W
YOL068C YHR084W
YOL068C YJL110C
YOL068C YKL032C
YOL068C YLR098C
YOL068C YLR256W
YOL068C YML051W
YOL068C YMR037C
YOL068C YNL103W
YOL068C YOL028C
YOL068C YOR162C
YOL068C YPL038W
YOL068C YPL202C
YOL072W YDL170W
YOL072W YGL254W
YOL072W YGR249W
YOL072W YHL027W
YOL072W YIL036W
YOL072W YMR021C
YOL072W YMR043W
YOL072W YNL103W
YOL072W YOL108C
YOL072W YOL116W
YOL072W YOR380W
YOL076W YBR049C
YOL076W YDL056W
YOL076W YGL013C
YOL076W YHR084W
YOL076W YHR206W
YOL076W YIL101C
YOL076W YKL015W
YOL076W YKR099W
YOL076W YNL068C
YOL076W YPR104C
YOL077C YEL009C
YOL077C YIL131C
YOL077C YKR099W
YOL077C YPL230W
YOL080C YGL209W
YOL080C YIL131C
YOL080C YKR099W
YOL080C YPL038W
YOL080C YPL230W
YOL081W YAL051W
YOL081W YDR216W
YOL081W YER111C
YOL081W YMR043W
YOL081W YOL108C
YOL081W YPL248C
YOL081W YPR104C
YOL082W YDL020C
YOL082W YDR043C
YOL082W YDR259C
YOL082W YFL021W
YOL082W YGL096W
YOL082W YGL166W
YOL082W YGR044C
YOL082W YGR288W
YOL082W YHL027W
YOL082W YIL036W
YOL082W YIL101C
YOL082W YIR017C
YOL082W YJR147W
YOL082W YKL062W
YOL082W YKR099W
YOL082W YMR037C
YOL082W YOL108C
YOL082W YOR162C
YOL082W YPL177C
YOL082W YPL230W
YOL082W YPR199C
YOL086C YBL005W
YOL086C YBR112C
YOL086C YEL009C
YOL086C YJL089W
YOL086C YJR060W
YOL086C YMR019W
YOL092W YEL009C
YOL092W YIL036W
YOL092W YJR147W
YOL109W YBL005W
YOL109W YBR182C
YOL109W YBR297W
YOL109W YEL009C
YOL109W YKL032C
YOL109W YKR034W
YOL109W YNL068C
YOL112W YBL103C
YOL112W YCL066W
YOL112W YCR040W
YOL112W YDR207C
YOL112W YGL162W
YOL112W YGL254W
YOL112W YJR060W
YOL112W YKL032C
YOL112W YLR451W
YOL112W YML051W
YOL112W YMR037C
YOL112W YNL103W
YOL112W YOL108C
YOL112W YPL038W
YOL112W YPL177C
YOL112W YPL202C
YOL115W YIL131C
YOL115W YLR451W
YOL115W YNL068C
YOL115W YOL067C
YOL115W YPL038W
YOL115W YPR104C
YOL116W YHL009C
YOL116W YHR178W
YOL116W YOR162C
YOL119C YBR297W
YOL119C YIL036W
YOL119C YMR021C
YOL119C YMR042W
YOL119C YPL177C
YOL120C YBL005W
YOL120C YDR043C
YOL120C YDR216W
YOL120C YDR259C
YOL120C YEL009C
YOL120C YGL096W
YOL120C YIL101C
YOL120C YJL089W
YOL120C YOR113W
YOL120C YPL038W
YOL120C YPL230W
YOL121C YBL005W
YOL121C YDR216W
YOL121C YEL009C
YOL121C YGR288W
YOL121C YJL089W
YOL121C YPL230W
YOL122C YGL013C
YOL122C YIL036W
YOL122C YKL062W
YOL122C YLR098C
YOL122C YML007W
YOL122C YOL116W
YOL122C YOR162C
YOL122C YPL202C
YOL123W YBR049C
YOL123W YDL020C
YOL123W YEL009C
YOL124C YDR043C
YOL124C YHR206W
YOL124C YIL101C
YOL124C YIL131C
YOL124C YKR099W
YOL124C YOR344C
YOL124C YPL038W
YOL124C YPL230W
YOL124C YPR104C
YOL125W YDR451C
YOL125W YGL209W
YOL125W YJR147W
YOL125W YKR099W
YOL125W YMR021C
YOL125W YOL028C
YOL125W YOL108C
YOL125W YOR162C
YOL125W YPL038W
YOL126C YBR033W
YOL126C YER169W
YOL126C YGL035C
YOL126C YGL181W
YOL126C YGL209W
YOL126C YOL116W
YOL126C YOR380W
YOL126C YPL177C
YOL126C YPL230W
YOL128C YBR083W
YOL128C YHR206W
YOL128C YJR060W
YOL128C YPL177C
YOL128C YPL202C
YOL133W YCL067C
YOL133W YDR423C
YOL133W YGL181W
YOL133W YGR044C
YOL133W YJL206C
YOL133W YKR064W
YOL133W YML007W
YOL133W YOL108C
YOL135C YBR182C
YOL135C YDR207C
YOL135C YDR451C
YOL135C YGL071W
YOL135C YGL181W
YOL135C YJL206C
YOL135C YKL032C
YOL135C YMR021C
YOL135C YOL028C
YOL135C YOL108C
YOL135C YPL038W
YOL136C YBR297W
YOL136C YGL209W
YOL136C YHL027W
YOL136C YHR206W
YOL136C YKL109W
YOL136C YML051W
YOL137W YLR451W
YOL137W YNL068C
YOL137W YOL028C
YOL137W YPL177C
YOL139C YBL005W
YOL139C YDR216W
YOL139C YEL009C
YOL139C YIL131C
YOL139C YJL089W
YOL140W YBL103C
YOL140W YDR451C
YOL140W YJL110C
YOL140W YKR099W
YOL140W YLR451W
YOL140W YPL177C
YOL144W YHR084W
YOL144W YKR099W
YOL144W YOL108C
YOL144W YPL038W
YOL145C YBR049C
YOL145C YOR363C
YOL147C YGR044C
YOL147C YJL089W
YOL147C YML051W
YOL147C YMR182C
YOL147C YMR280C
YOL147C YOL108C
YOL147C YPL177C
YOL148C YDR310C
YOL148C YGL013C
YOL148C YGL071W
YOL148C YHL027W
YOL148C YJL110C
YOL148C YLR098C
YOL148C YMR021C
YOL148C YMR070W
YOL148C YNL103W
YOL148C YOL116W
YOL148C YOR162C
YOL148C YPL075W
YOL148C YPR065W
YOL151W YDL020C
YOL151W YGL181W
YOL151W YGR044C
YOL151W YML007W
YOL151W YOR028C
YOL151W YPL230W
YOL155C YIL101C
YOL155C YJR147W
YOL155C YKL038W
YOL155C YKL062W
YOL155C YOL067C
YOL155C YOR113W
YOL155C YOR140W
YOL155C YPL089C
YOL158C YBL103C
YOL158C YDR451C
YOL158C YGL071W
YOL158C YGL254W
YOL158C YHL027W
YOL158C YHR206W
YOL158C YML007W
YOL158C YMR019W
YOL158C YNL167C
YOL158C YPL202C
YOL165C YCR106W
YOL165C YGL096W
YOL165C YGR288W
YOL165C YMR042W
YOL165C YOL028C
YOL165C YOR162C
YOL165C YPL177C
YOL165C YPL248C
YOR001W YDR043C
YOR001W YHR206W
YOR001W YIL101C
YOR001W YIR017C
YOR001W YKL109W
YOR001W YKR099W
YOR001W YNL068C
YOR001W YPL230W
YOR001W YPR104C
YOR007C YBR240C
YOR007C YEL009C
YOR007C YGL181W
YOR007C YML007W
YOR008C YBR112C
YOR008C YCR040W
YOR008C YGL035C
YOR008C YGL254W
YOR008C YHL027W
YOR008C YHR206W
YOR008C YKL043W
YOR008C YML051W
YOR008C YMR042W
YOR008C YMR043W
YOR008C YNL027W
YOR008C YNL103W
YOR008C YOR380W
YOR008C YPL089C
YOR008C YPR199C
YOR020C YDL020C
YOR020C YEL009C
YOR020C YHR206W
YOR020C YKR034W
YOR020C YML007W
YOR021C YDR216W
YOR021C YEL009C
YOR021C YIL131C
YOR021C YPL230W
YOR021C YPR104C
YOR023C YIL036W
YOR023C YIL101C
YOR023C YIR018W
YOR023C YKL020C
YOR023C YKL038W
YOR023C YKL062W
YOR023C YML051W
YOR023C YMR037C
YOR023C YMR070W
YOR023C YNL103W
YOR023C YOR162C
YOR023C YOR380W
YOR023C YPL177C
YOR025W YDR146C
YOR025W YDR451C
YOR025W YHR084W
YOR025W YIL131C
YOR025W YJR060W
YOR025W YLR131C
YOR025W YOL028C
YOR027W YBL005W
YOR027W YDL020C
YOR027W YGL181W
YOR038C YBR049C
YOR038C YLR451W
YOR038C YNL068C
YOR038C YOL108C
YOR038C YOR380W
YOR038C YPR104C
YOR039W YGL181W
YOR039W YKL032C
YOR039W YMR164C
YOR042W YCL066W
YOR042W YCR040W
YOR042W YDR423C
YOR042W YGL181W
YOR042W YKL032C
YOR042W YOL108C
YOR042W YOR028C
YOR043W YBL103C
YOR043W YGL071W
YOR043W YIL036W
YOR043W YKL032C
YOR043W YLR451W
YOR043W YNL103W
YOR043W YPL177C
YOR043W YPL202C
YOR045W YBL103C
YOR045W YDL106C
YOR045W YDR207C
YOR045W YEL009C
YOR045W YGL013C
YOR045W YJL206C
YOR045W YML051W
YOR045W YMR019W
YOR045W YMR037C
YOR045W YMR070W
YOR045W YNL027W
YOR045W YNL103W
YOR045W YOL089C
YOR045W YPR199C
YOR047C YGL209W
YOR047C YKR099W
YOR047C YLR451W
YOR047C YMR182C
YOR047C YNL068C
YOR047C YOL028C
YOR048C YBR049C
YOR048C YDR043C
YOR048C YDR310C
YOR048C YHR206W
YOR048C YKL015W
YOR048C YKR099W
YOR048C YMR016C
YOR048C YMR043W
YOR052C YDL020C
YOR052C YIL131C
YOR052C YKR099W
YOR052C YOL108C
YOR052C YOR344C
YOR052C YPL230W
YOR052C YPR199C
YOR053W YBR033W
YOR053W YDR207C
YOR053W YER111C
YOR053W YFL021W
YOR053W YIL036W
YOR053W YIL101C
YOR053W YMR070W
YOR053W YMR182C
YOR053W YNL027W
YOR053W YOL108C
YOR053W YOR113W
YOR053W YPL089C
YOR053W YPL230W
YOR053W YPL248C
YOR054C YDL020C
YOR054C YDL106C
YOR054C YDR043C
YOR054C YDR207C
YOR054C YEL009C
YOR054C YER111C
YOR054C YER169W
YOR054C YER184C
YOR054C YFL021W
YOR054C YGL073W
YOR054C YGL096W
YOR054C YGR044C
YOR054C YGR249W
YOR054C YHL027W
YOR054C YHR178W
YOR054C YIL036W
YOR054C YIL101C
YOR054C YKL038W
YOR054C YKL043W
YOR054C YKL062W
YOR054C YLR256W
YOR054C YMR070W
YOR054C YNL027W
YOR054C YNL103W
YOR054C YOL108C
YOR054C YOL116W
YOR054C YOR028C
YOR054C YOR032C
YOR054C YOR113W
YOR054C YOR140W
YOR054C YOR162C
YOR054C YPL089C
YOR054C YPL230W
YOR054C YPL248C
YOR054C YPR199C
YOR056C YDR451C
YOR056C YER184C
YOR056C YGL209W
YOR056C YGR288W
YOR056C YHR206W
YOR056C YJR147W
YOR056C YKR099W
YOR056C YMR043W
YOR056C YPL038W
YOR056C YPL230W
YOR056C YPR104C
YOR057W YDR253C
YOR057W YGL181W
YOR057W YIL036W
YOR057W YML007W
YOR057W YMR021C
YOR057W YMR037C
YOR057W YOL108C
YOR058C YDR146C
YOR058C YDR207C
YOR058C YER111C
YOR058C YGL013C
YOR058C YHR084W
YOR058C YLR131C
YOR058C YLR451W
YOR058C YML007W
YOR058C YMR043W
YOR058C YNL167C
YOR058C YOL089C
YOR058C YOL116W
YOR060C YBL103C
YOR060C YNL027W
YOR060C YNL103W
YOR060C YOR162C
YOR060C YPL202C
YOR060C YPL248C
YOR060C YPR199C
YOR061W YBR049C
YOR061W YDL020C
YOR061W YEL009C
YOR061W YGL071W
YOR061W YHR084W
YOR061W YHR206W
YOR061W YIL131C
YOR061W YJL089W
YOR061W YNL068C
YOR061W YPR104C
YOR064C YBL103C
YOR064C YER040W
YOR064C YKR099W
YOR064C YMR182C
YOR064C YOL108C
YOR064C YOR162C
YOR064C YPL038W
YOR064C YPL177C
YOR065W YGL181W
YOR065W YGR044C
YOR065W YIL036W
YOR065W YKL109W
YOR065W YOR380W
YOR066W YER111C
YOR066W YGL209W
YOR066W YGR249W
YOR066W YKL032C
YOR066W YKL185W
YOR066W YLR228C
YOR066W YNL068C
YOR066W YNL103W
YOR066W YOR140W
YOR067C YBR049C
YOR067C YFL031W
YOR067C YHL027W
YOR067C YHR084W
YOR067C YIL036W
YOR070C YDL106C
YOR070C YER040W
YOR070C YGL013C
YOR070C YHL027W
YOR070C YHR178W
YOR070C YIL036W
YOR070C YJL110C
YOR070C YKL020C
YOR070C YLR098C
YOR070C YLR228C
YOR070C YOL108C
YOR070C YOL116W
YOR070C YOR113W
YOR070C YOR344C
YOR070C YPR199C
YOR078W YGR288W
YOR078W YKR099W
YOR078W YOL108C
YOR078W YPL038W
YOR078W YPR104C
YOR086C YER111C
YOR086C YGL013C
YOR086C YML007W
YOR086C YNL027W
YOR086C YOR113W
YOR090C YDR034C
YOR090C YGL013C
YOR090C YIL036W
YOR090C YNL027W
YOR090C YOL108C
YOR090C YPL202C
YOR090C YPR199C
YOR092W YFL021W
YOR092W YGL209W
YOR092W YGL254W
YOR092W YHL027W
YOR092W YKL062W
YOR092W YML051W
YOR092W YNL027W
YOR092W YOR344C
YOR092W YPR199C
YOR094W YDR216W
YOR094W YKR099W
YOR094W YOL108C
YOR094W YPL038W
YOR095C YDR451C
YOR095C YEL009C
YOR095C YIL131C
YOR095C YJR147W
YOR095C YKL185W
YOR095C YKR099W
YOR095C YPL038W
YOR095C YPL230W
YOR095C YPR104C
YOR096W YBL005W
YOR096W YDR043C
YOR096W YEL009C
YOR096W YER184C
YOR096W YGL096W
YOR096W YGR288W
YOR096W YIL036W
YOR096W YIL101C
YOR096W YJL089W
YOR096W YMR016C
YOR096W YPL038W
YOR096W YPL230W
YOR097C YDR043C
YOR097C YDR253C
YOR097C YDR259C
YOR097C YGR288W
YOR097C YHL009C
YOR097C YJL206C
YOR097C YMR021C
YOR097C YOL108C
YOR097C YOL116W
YOR097C YOR113W
YOR097C YPL089C
YOR097C YPL248C
YOR098C YDR123C
YOR098C YDR310C
YOR098C YGL209W
YOR098C YJR147W
YOR098C YKL038W
YOR098C YKR099W
YOR098C YNL068C
YOR098C YOR140W
YOR099W YBL005W
YOR099W YEL009C
YOR099W YFL031W
YOR099W YIL036W
YOR099W YLR256W
YOR099W YML051W
YOR099W YMR016C
YOR101W YDR451C
YOR101W YGL209W
YOR101W YHL027W
YOR101W YHR084W
YOR101W YIL036W
YOR101W YIL101C
YOR101W YIL131C
YOR101W YJR147W
YOR101W YKR099W
YOR101W YOR344C
YOR101W YPL038W
YOR101W YPL230W
YOR102W YHL009C
YOR102W YIL036W
YOR102W YMR070W
YOR102W YOR344C
YOR102W YPL038W
YOR108W YBR049C
YOR108W YDR043C
YOR108W YEL009C
YOR108W YHL027W
YOR108W YHR084W
YOR108W YJR147W
YOR108W YKR099W
YOR108W YMR016C
YOR116C YDR310C
YOR116C YER111C
YOR116C YHR206W
YOR116C YLR014C
YOR116C YLR451W
YOR117W YEL009C
YOR117W YGL181W
YOR117W YML007W
YOR122C YEL009C
YOR122C YJL206C
YOR122C YLR451W
YOR122C YNL068C
YOR122C YOL028C
YOR122C YPR104C
YOR124C YER111C
YOR124C YGL013C
YOR124C YLR256W
YOR124C YML007W
YOR124C YNL027W
YOR124C YOR113W
YOR128C YBR083W
YOR128C YHL027W
YOR128C YNL027W
YOR130C YBL103C
YOR130C YGL162W
YOR130C YGL181W
YOR130C YOL108C
YOR130C YPL177C
YOR136W YDL020C
YOR136W YEL009C
YOR136W YPL177C
YOR138C YGL166W
YOR138C YHL027W
YOR138C YHR178W
YOR138C YIL036W
YOR138C YNL103W
YOR138C YOL108C
YOR138C YOR140W
YOR138C YOR162C
YOR138C YOR380W
YOR138C YPL177C
YOR143C YDL020C
YOR143C YDR451C
YOR143C YEL009C
YOR143C YGL071W
YOR143C YGL209W
YOR143C YGL254W
YOR143C YHL009C
YOR143C YJL089W
YOR143C YMR021C
YOR143C YOL028C
YOR143C YOL116W
YOR143C YPL038W
YOR143C YPL202C
YOR143C YPR104C
YOR148C YDL056W
YOR148C YJL206C
YOR148C YLR098C
YOR148C YOL108C
YOR148C YPL038W
YOR149C YBR297W
YOR149C YHR206W
YOR149C YJR060W
YOR149C YLR098C
YOR149C YLR451W
YOR149C YML051W
YOR149C YMR019W
YOR149C YMR021C
YOR149C YMR070W
YOR149C YNL103W
YOR149C YPL089C
YOR150W YBL005W
YOR150W YCR040W
YOR150W YHL009C
YOR150W YJL206C
YOR150W YKL032C
YOR150W YLR256W
YOR150W YML007W
YOR150W YML051W
YOR150W YNL068C
YOR150W YOL108C
YOR150W YPL230W
YOR150W YPR104C
YOR151C YBR049C
YOR151C YDL020C
YOR151C YJL089W
YOR151C YKL015W
YOR151C YMR016C
YOR153W YDR043C
YOR153W YEL009C
YOR153W YGL013C
YOR153W YGL166W
YOR153W YIL036W
YOR153W YKL015W
YOR153W YLR256W
YOR153W YPL075W
YOR154W YDL170W
YOR154W YHR206W
YOR154W YJL110C
YOR154W YKR099W
YOR154W YLR014C
YOR154W YLR451W
YOR154W YNL103W
YOR154W YOL028C
YOR154W YPL038W
YOR154W YPL202C
YOR157C YFL031W
YOR157C YGL181W
YOR158W YDR451C
YOR158W YGL209W
YOR158W YGR044C
YOR158W YJL206C
YOR158W YML007W
YOR158W YOL108C
YOR163W YDR421W
YOR163W YGL166W
YOR163W YGL181W
YOR163W YGR044C
YOR163W YJR060W
YOR163W YKL032C
YOR163W YOL108C
YOR163W YPL038W
YOR163W YPL177C
YOR164C YBR240C
YOR164C YEL009C
YOR164C YML007W
YOR164C YNL027W
YOR164C YPR199C
YOR165W YBR049C
YOR165W YIL131C
YOR165W YML007W
YOR173W YDR043C
YOR173W YGR044C
YOR173W YJL089W
YOR173W YOR162C
YOR173W YPL230W
YOR174W YBR182C
YOR174W YDL170W
YOR174W YDR253C
YOR174W YGL181W
YOR174W YHL027W
YOR174W YOL108C
YOR174W YPL038W
YOR174W YPL177C
YOR174W YPL248C
YOR182C YDR216W
YOR182C YEL009C
YOR182C YGR288W
YOR182C YPL230W
YOR184W YBR240C
YOR184W YEL009C
YOR184W YGL181W
YOR184W YHL027W
YOR184W YHR084W
YOR184W YLR256W
YOR201C YDR451C
YOR201C YFR034C
YOR201C YGL162W
YOR201C YGL209W
YOR201C YJR147W
YOR201C YMR021C
YOR201C YMR037C
YOR201C YOL028C
YOR201C YPL038W
YOR202W YBL103C
YOR202W YFR034C
YOR202W YPL038W
YOR204W YBL005W
YOR204W YFL031W
YOR204W YHR206W
YOR204W YJR147W
YOR204W YML051W
YOR206W YDR146C
YOR206W YEL009C
YOR206W YKR099W
YOR206W YML007W
YOR206W YPL230W
YOR206W YPR104C
YOR208W YDR043C
YOR208W YER184C
YOR208W YJL056C
YOR208W YKR099W
YOR208W YNL027W
YOR208W YOR113W
YOR208W YOR162C
YOR208W YPL089C
YOR208W YPL230W
YOR208W YPR199C
YOR209C YHL027W
YOR209C YNL027W
YOR209C YOR344C
YOR210W YEL009C
YOR210W YJL206C
YOR210W YPL038W
YOR210W YPL230W
YOR212W YDR421W
YOR212W YEL009C
YOR212W YER184C
YOR212W YGL035C
YOR212W YGL209W
YOR212W YGL254W
YOR212W YJL089W
YOR212W YKR099W
YOR212W YLR182W
YOR212W YLR451W
YOR212W YMR021C
YOR212W YNL027W
YOR212W YNL068C
YOR212W YPL038W
YOR212W YPL202C
YOR221C YGL071W
YOR221C YIL036W
YOR221C YLR098C
YOR221C YMR021C
YOR222W YDL020C
YOR222W YDR451C
YOR222W YEL009C
YOR222W YGL071W
YOR222W YOL028C
YOR226C YCL066W
YOR226C YGL181W
YOR226C YMR042W
YOR226C YOL028C
YOR226C YPL038W
YOR226C YPL177C
YOR227W YDL106C
YOR227W YGL013C
YOR227W YIL036W
YOR227W YIL101C
YOR227W YLR256W
YOR227W YMR019W
YOR227W YMR280C
YOR227W YOR113W
YOR227W YOR162C
YOR227W YPL230W
YOR230W YDR216W
YOR230W YEL009C
YOR230W YFL031W
YOR230W YGR044C
YOR230W YHL027W
YOR230W YPL230W
YOR233W YDR043C
YOR233W YGL209W
YOR233W YHR084W
YOR233W YHR206W
YOR233W YIL131C
YOR233W YJR147W
YOR233W YKR099W
YOR233W YLR451W
YOR233W YNL068C
YOR233W YOR140W
YOR233W YPR104C
YOR234C YEL009C
YOR234C YIL101C
YOR234C YPL230W
YOR236W YIL036W
YOR236W YIL131C
YOR236W YKR099W
YOR236W YLR451W
YOR236W YOL108C
YOR236W YPL038W
YOR238W YGL209W
YOR238W YHL009C
YOR238W YMR021C
YOR238W YMR037C
YOR238W YOL108C
YOR238W YOR162C
YOR238W YPL038W
YOR238W YPL202C
YOR238W YPR199C
YOR239W YBR049C
YOR239W YNL103W
YOR246C YCR040W
YOR246C YCR065W
YOR246C YDR451C
YOR246C YEL009C
YOR246C YGL209W
YOR246C YGR044C
YOR246C YHR206W
YOR246C YJR147W
YOR246C YMR042W
YOR246C YNL103W
YOR246C YPL038W
YOR246C YPR199C
YOR247W YCR065W
YOR247W YEL009C
YOR247W YJL089W
YOR248W YCR065W
YOR248W YDR421W
YOR248W YEL009C
YOR248W YJL089W
YOR251C YFR034C
YOR251C YGL181W
YOR251C YIL131C
YOR251C YKL032C
YOR251C YPL038W
YOR251C YPL177C
YOR252W YGL035C
YOR252W YJL206C
YOR252W YKR099W
YOR252W YLR182W
YOR252W YOL108C
YOR252W YOR162C
YOR252W YPL038W
YOR253W YEL009C
YOR253W YER040W
YOR253W YER169W
YOR253W YIL131C
YOR253W YPL038W
YOR253W YPL230W
YOR254C YEL009C
YOR254C YHL027W
YOR254C YHR206W
YOR254C YIL036W
YOR254C YOR344C
YOR256C YGL013C
YOR256C YGL254W
YOR256C YIL036W
YOR256C YLR098C
YOR256C YLR228C
YOR256C YML007W
YOR256C YNL027W
YOR256C YNL167C
YOR256C YOR162C
YOR257W YDR253C
YOR257W YIL036W
YOR257W YJL206C
YOR257W YOL108C
YOR257W YPL038W
YOR258W YDL020C
YOR258W YDL170W
YOR258W YGL254W
YOR258W YHL009C
YOR258W YJL206C
YOR258W YOL108C
YOR258W YOR162C
YOR258W YPL202C
YOR259C YGL181W
YOR259C YML007W
YOR260W YBR049C
YOR260W YCR065W
YOR260W YDL020C
YOR260W YDR043C
YOR260W YEL009C
YOR260W YHR206W
YOR260W YIR017C
YOR260W YJL089W
YOR260W YPL202C
YOR261C YBR240C
YOR261C YEL009C
YOR261C YGL181W
YOR261C YML007W
YOR262W YGR044C
YOR262W YNL103W
YOR262W YPL038W
YOR265W YBR033W
YOR265W YJL206C
YOR265W YML007W
YOR265W YOL108C
YOR265W YPL038W
YOR267C YGL013C
YOR267C YIL036W
YOR267C YKL062W
YOR267C YMR164C
YOR267C YNL027W
YOR267C YNL167C
YOR267C YPL089C
YOR267C YPL230W
YOR269W YBR182C
YOR269W YBR240C
YOR269W YGL209W
YOR269W YHL027W
YOR269W YHR206W
YOR269W YLR451W
YOR269W YOL028C
YOR269W YOR380W
YOR270C YBL005W
YOR270C YBR112C
YOR270C YEL009C
YOR270C YHR206W
YOR270C YLR098C
YOR270C YLR256W
YOR271C YDR043C
YOR271C YFR034C
YOR271C YGL162W
YOR271C YGL181W
YOR271C YGL209W
YOR271C YIL131C
YOR271C YJL089W
YOR271C YJR147W
YOR271C YKL032C
YOR271C YOL028C
YOR271C YPL038W
YOR271C YPR199C
YOR272W YDR043C
YOR272W YGL096W
YOR272W YGR044C
YOR272W YHR206W
YOR272W YIL131C
YOR272W YJR147W
YOR272W YKR099W
YOR272W YPL038W
YOR272W YPL230W
YOR273C YGL096W
YOR273C YGL166W
YOR273C YIL036W
YOR273C YKL062W
YOR273C YMR042W
YOR273C YOR380W
YOR273C YPL230W
YOR274W YHR206W
YOR274W YMR021C
YOR274W YOL108C
YOR274W YOR344C
YOR275C YGL166W
YOR275C YIL036W
YOR275C YKL020C
YOR275C YKL062W
YOR275C YLR451W
YOR275C YMR019W
YOR275C YNL027W
YOR275C YOL089C
YOR275C YOL108C
YOR275C YPL177C
YOR276W YEL009C
YOR276W YGR288W
YOR276W YJL089W
YOR276W YPL038W
YOR276W YPL230W
YOR280C YCR040W
YOR280C YDR451C
YOR280C YGL166W
YOR280C YGL254W
YOR280C YKL032C
YOR280C YOL108C
YOR280C YPL038W
YOR280C YPR199C
YOR287C YGL209W
YOR287C YGR044C
YOR287C YKR099W
YOR287C YOL028C
YOR287C YPL038W
YOR287C YPR104C
YOR290C YBR112C
YOR290C YDL056W
YOR290C YDL106C
YOR290C YDR146C
YOR290C YDR207C
YOR290C YDR310C
YOR290C YER111C
YOR290C YGL013C
YOR290C YGL071W
YOR290C YKL038W
YOR290C YLR131C
YOR290C YLR256W
YOR290C YMR043W
YOR290C YMR164C
YOR290C YNL103W
YOR290C YOR113W
YOR292C YDL020C
YOR292C YDR043C
YOR292C YGL096W
YOR292C YGR044C
YOR292C YGR288W
YOR292C YKR099W
YOR292C YOL116W
YOR292C YOR113W
YOR292C YPL177C
YOR292C YPL230W
YOR292C YPR199C
YOR293W YDR216W
YOR293W YEL009C
YOR293W YGL096W
YOR293W YGR288W
YOR293W YIL101C
YOR293W YJL089W
YOR293W YPL038W
YOR293W YPL230W
YOR297C YML007W
YOR297C YMR021C
YOR297C YMR182C
YOR297C YOL028C
YOR298W YBR083W
YOR298W YFR034C
YOR298W YGL181W
YOR298W YML051W
YOR298W YMR070W
YOR298W YOR162C
YOR298W YOR344C
YOR298W YPR199C
YOR303W YDL020C
YOR303W YEL009C
YOR303W YGR044C
YOR303W YMR021C
YOR303W YNL103W
YOR303W YOR344C
YOR303W YPL177C
YOR304W YER111C
YOR304W YIR023W
YOR304W YLR182W
YOR304W YNL103W
YOR304W YOL089C
YOR304W YPL202C
YOR304W YPR104C
YOR306C YHR206W
YOR306C YKR099W
YOR306C YOR162C
YOR306C YOR344C
YOR307C YGL209W
YOR307C YKR064W
YOR307C YLR451W
YOR307C YMR043W
YOR307C YOL089C
YOR307C YPL177C
YOR307C YPL202C
YOR311C YBR033W
YOR311C YBR049C
YOR311C YEL009C
YOR311C YGL071W
YOR311C YGL181W
YOR311C YGR044C
YOR311C YMR021C
YOR311C YMR037C
YOR311C YMR042W
YOR311C YPL038W
YOR311C YPL177C
YOR311C YPR199C
YOR312C YDR043C
YOR312C YEL009C
YOR312C YGL096W
YOR312C YGR288W
YOR312C YIL101C
YOR312C YJL089W
YOR312C YOR113W
YOR312C YPL230W
YOR315W YBR049C
YOR315W YDL020C
YOR315W YDR146C
YOR315W YDR451C
YOR315W YEL009C
YOR315W YIL131C
YOR315W YJR147W
YOR315W YKL185W
YOR315W YPR104C
YOR316C YBL005W
YOR316C YBR297W
YOR316C YDL170W
YOR316C YDR034C
YOR316C YFL021W
YOR316C YGL071W
YOR316C YGL254W
YOR316C YHL027W
YOR316C YLR098C
YOR316C YML007W
YOR316C YMR042W
YOR316C YNL103W
YOR316C YOR344C
YOR316C YPL177C
YOR316C YPL202C
YOR316C YPR065W
YOR317W YDL020C
YOR317W YGR044C
YOR317W YKL062W
YOR317W YMR070W
YOR319W YMR021C
YOR319W YNL068C
YOR326W YBR049C
YOR327C YGL181W
YOR327C YJL206C
YOR327C YMR043W
YOR327C YOL108C
YOR327C YPL038W
YOR332W YBR033W
YOR332W YBR240C
YOR332W YEL009C
YOR332W YHR124W
YOR332W YKL032C
YOR335C YBR049C
YOR335C YDR043C
YOR335C YEL009C
YOR335C YMR016C
YOR337W YGL209W
YOR337W YHL027W
YOR337W YJR147W
YOR337W YKR099W
YOR337W YLR451W
YOR337W YML099C
YOR337W YPL089C
YOR342C YDR423C
YOR342C YDR451C
YOR342C YGL209W
YOR342C YHL027W
YOR342C YHR206W
YOR342C YJR147W
YOR342C YKL185W
YOR342C YKR099W
YOR342C YNL068C
YOR342C YOL028C
YOR342C YOR344C
YOR344C YEL009C
YOR354C YBR033W
YOR354C YLR098C
YOR354C YML007W
YOR355W YBR049C
YOR355W YCR065W
YOR355W YDL020C
YOR355W YEL009C
YOR355W YNL068C
YOR355W YPR104C
YOR356W YBR083W
YOR356W YDL170W
YOR356W YER111C
YOR356W YGL035C
YOR356W YKL185W
YOR356W YML007W
YOR356W YOR032C
YOR356W YOR162C
YOR356W YPL089C
YOR356W YPL248C
YOR356W YPR065W
YOR357C YCL067C
YOR357C YGL181W
YOR357C YGR044C
YOR357C YJL206C
YOR359W YDL020C
YOR359W YGL071W
YOR359W YGL209W
YOR359W YHR206W
YOR359W YKR099W
YOR359W YLR451W
YOR359W YML051W
YOR359W YNL068C
YOR359W YOR344C
YOR359W YPL038W
YOR359W YPL089C
YOR359W YPR104C
YOR369C YBL005W
YOR369C YEL009C
YOR369C YGL096W
YOR369C YJL089W
YOR369C YMR016C
YOR372C YIR023W
YOR372C YKL032C
YOR372C YLR098C
YOR372C YOR344C
YOR372C YOR380W
YOR375C YEL009C
YOR375C YJL089W
YOR375C YKL032C
YOR382W YBL005W
YOR382W YBR297W
YOR382W YDR423C
YOR382W YJL206C
YOR382W YML051W
YOR382W YOR344C
YOR382W YPL230W
YOR383C YBL005W
YOR383C YCL066W
YOR383C YCR040W
YOR383C YDR423C
YOR383C YER045C
YOR383C YML051W
YOR383C YMR182C
YOR383C YPL230W
YPL013C YKL032C
YPL013C YMR070W
YPL013C YOL108C
YPL013C YPL038W
YPL028W YBR240C
YPL028W YEL009C
YPL028W YJL089W
YPL028W YMR016C
YPL028W YMR019W
YPL031C YGL209W
YPL031C YGR044C
YPL031C YKL032C
YPL031C YPL177C
YPL031C YPR199C
YPL032C YBR049C
YPL032C YDR043C
YPL032C YHR084W
YPL032C YHR206W
YPL032C YKL032C
YPL034W YML007W
YPL034W YOL108C
YPL034W YOR380W
YPL034W YPL202C
YPL034W YPR199C
YPL036W YBR112C
YPL036W YDR216W
YPL036W YEL009C
YPL036W YGL073W
YPL036W YIL036W
YPL037C YBL005W
YPL037C YEL009C
YPL037C YJL089W
YPL037C YMR070W
YPL037C YNL103W
YPL037C YPL038W
YPL043W YDR043C
YPL043W YGL096W
YPL043W YIL131C
YPL043W YKR099W
YPL043W YNL068C
YPL043W YPL230W
YPL048W YFL031W
YPL048W YGL181W
YPL048W YJL089W
YPL048W YJR060W
YPL048W YKL032C
YPL049C YBR083W
YPL049C YGL162W
YPL049C YJR060W
YPL049C YKL032C
YPL049C YNL068C
YPL049C YOL067C
YPL050C YBR049C
YPL050C YCR065W
YPL050C YDR043C
YPL050C YEL009C
YPL050C YHL027W
YPL050C YHR084W
YPL050C YIL036W
YPL050C YIL131C
YPL050C YJL089W
YPL050C YJR147W
YPL050C YKL032C
YPL050C YKL185W
YPL050C YKR099W
YPL050C YLR451W
YPL050C YPL038W
YPL050C YPL230W
YPL050C YPR104C
YPL059W YCL067C
YPL059W YGL181W
YPL059W YGR044C
YPL059W YHR206W
YPL059W YJL206C
YPL061W YBR083W
YPL061W YDR043C
YPL061W YEL009C
YPL061W YFL031W
YPL061W YGL181W
YPL061W YMR016C
YPL066W YBR049C
YPL066W YCR040W
YPL066W YDR451C
YPL066W YFL021W
YPL066W YGL254W
YPL066W YKL062W
YPL066W YKL185W
YPL066W YLR098C
YPL066W YLR256W
YPL066W YML051W
YPL066W YMR037C
YPL066W YNL068C
YPL066W YNL167C
YPL066W YOR344C
YPL066W YPL248C
YPL071C YCL067C
YPL071C YDR253C
YPL071C YJL206C
YPL071C YOL108C
YPL071C YPL038W
YPL071C YPL202C
YPL075W YHR084W
YPL075W YLR256W
YPL075W YLR451W
YPL075W YMR019W
YPL075W YNL068C
YPL078C YBR049C
YPL078C YEL009C
YPL078C YIL131C
YPL078C YPR199C
YPL079W YEL009C
YPL079W YGL096W
YPL079W YIL101C
YPL079W YIL131C
YPL079W YJR147W
YPL079W YPL230W
YPL081W YEL009C
YPL081W YHR084W
YPL081W YIL131C
YPL081W YJL089W
YPL081W YPL230W
YPL082C YAL051W
YPL082C YER111C
YPL082C YGL071W
YPL082C YLR256W
YPL082C YLR451W
YPL082C YPL075W
YPL082C YPL089C
YPL082C YPL248C
YPL082C YPR104C
YPL090C YBR112C
YPL090C YDR043C
YPL090C YDR259C
YPL090C YEL009C
YPL090C YGR288W
YPL090C YJL089W
YPL090C YPL038W
YPL091W YIL036W
YPL091W YML007W
YPL092W YBR297W
YPL092W YDR034C
YPL092W YEL009C
YPL092W YPL177C
YPL093W YBR049C
YPL093W YDR043C
YPL093W YEL009C
YPL093W YHL027W
YPL093W YJR147W
YPL093W YKL185W
YPL093W YKR099W
YPL093W YMR016C
YPL093W YPL230W
YPL093W YPR104C
YPL094C YBR033W
YPL094C YEL009C
YPL094C YIL036W
YPL094C YMR021C
YPL094C YPL038W
YPL095C YBL005W
YPL095C YBR033W
YPL095C YBR297W
YPL095C YFL021W
YPL095C YGL096W
YPL095C YGL254W
YPL095C YHL027W
YPL095C YML051W
YPL095C YMR021C
YPL095C YOL108C
YPL095C YOR344C
YPL095C YPL177C
YPL106C YBR240C
YPL106C YDR043C
YPL106C YEL009C
YPL106C YGL013C
YPL106C YKL032C
YPL106C YKR034W
YPL106C YKR099W
YPL111W YGL181W
YPL111W YGL209W
YPL116W YBR049C
YPL116W YDL106C
YPL116W YDL170W
YPL116W YDR146C
YPL116W YER111C
YPL116W YGL071W
YPL116W YIL036W
YPL116W YLR098C
YPL116W YLR256W
YPL116W YMR037C
YPL116W YNL103W
YPL116W YOR162C
YPL117C YDL020C
YPL117C YEL009C
YPL117C YGR044C
YPL117C YKR099W
YPL117C YLR451W
YPL117C YPL202C
YPL118W YFR034C
YPL118W YGR044C
YPL118W YKL032C
YPL118W YML007W
YPL118W YMR037C
YPL118W YMR043W
YPL118W YPL202C
YPL118W YPR199C
YPL126W YDR043C
YPL126W YHR206W
YPL126W YIL036W
YPL126W YKR099W
YPL126W YLR014C
YPL126W YMR016C
YPL127C YDR451C
YPL127C YER111C
YPL127C YOL108C
YPL127C YPL177C
YPL127C YPL248C
YPL127C YPR104C
YPL129W YEL009C
YPL129W YJL089W
YPL129W YKL032C
YPL129W YLR451W
YPL129W YMR021C
YPL129W YOL108C
YPL129W YPL038W
YPL129W YPL177C
YPL129W YPR199C
YPL132W YCR040W
YPL132W YDR207C
YPL132W YDR451C
YPL132W YJL206C
YPL132W YLR451W
YPL132W YML051W
YPL132W YMR021C
YPL132W YOL116W
YPL132W YPR199C
YPL133C YDR451C
YPL133C YGL035C
YPL133C YJR060W
YPL133C YKL038W
YPL133C YMR021C
YPL133C YMR182C
YPL133C YOL116W
YPL133C YOR380W
YPL133C YPL248C
YPL133C YPR065W
YPL135W YEL009C
YPL135W YFL031W
YPL135W YGL181W
YPL135W YKL038W
YPL135W YKL043W
YPL135W YPL177C
YPL135W YPL230W
YPL137C YGL071W
YPL137C YJL056C
YPL137C YKL038W
YPL137C YKR064W
YPL137C YLR098C
YPL137C YLR131C
YPL137C YML007W
YPL137C YML076C
YPL137C YMR164C
YPL137C YOR363C
YPL137C YPL075W
YPL137C YPL089C
YPL139C YBL103C
YPL139C YGL071W
YPL139C YHL009C
YPL139C YJR060W
YPL139C YMR021C
YPL139C YMR043W
YPL139C YOL028C
YPL139C YPL089C
YPL139C YPL202C
YPL140C YBR033W
YPL140C YDL170W
YPL140C YER045C
YPL140C YLR451W
YPL140C YML051W
YPL140C YMR021C
YPL140C YMR182C
YPL140C YMR280C
YPL140C YNL103W
YPL140C YOL116W
YPL140C YPL177C
YPL140C YPL202C
YPL140C YPL248C
YPL140C YPR199C
YPL141C YDR146C
YPL141C YER111C
YPL141C YLR131C
YPL141C YNL068C
YPL141C YOL116W
YPL141C YPR104C
YPL142C YBL005W
YPL142C YEL009C
YPL142C YGR288W
YPL142C YIL036W
YPL142C YJL089W
YPL142C YOR113W
YPL142C YPL230W
YPL143W YEL009C
YPL143W YFL021W
YPL143W YGR288W
YPL143W YJL089W
YPL143W YPL230W
YPL144W YAL051W
YPL144W YBR033W
YPL144W YFR034C
YPL144W YGL071W
YPL144W YGL209W
YPL144W YGR044C
YPL144W YHL009C
YPL144W YJL206C
YPL144W YMR021C
YPL144W YPL038W
YPL144W YPR199C
YPL145C YBR049C
YPL145C YCR065W
YPL145C YEL009C
YPL145C YHL027W
YPL145C YMR016C
YPL146C YGR288W
YPL146C YKR099W
YPL146C YMR043W
YPL146C YPL038W
YPL146C YPL202C
YPL146C YPR104C
YPL149W YBR182C
YPL149W YCR065W
YPL149W YER184C
YPL149W YGL166W
YPL149W YHR124W
YPL149W YJL206C
YPL149W YKR064W
YPL149W YMR021C
YPL149W YOL108C
YPL149W YPL177C
YPL150W YBR033W
YPL150W YER111C
YPL150W YER169W
YPL150W YLR098C
YPL150W YLR451W
YPL150W YML007W
YPL150W YMR019W
YPL150W YMR280C
YPL150W YNL167C
YPL150W YOR032C
YPL150W YOR113W
YPL150W YOR162C
YPL150W YOR363C
YPL150W YPL248C
YPL150W YPR065W
YPL152W YGL096W
YPL152W YJL089W
YPL152W YJL206C
YPL152W YML007W
YPL152W YOL108C
YPL152W YOR162C
YPL152W YPL230W
YPL152W YPR199C
YPL156C YGL254W
YPL156C YIL131C
YPL156C YMR280C
YPL156C YOR344C
YPL156C YPL177C
YPL157W YDR043C
YPL157W YGL209W
YPL157W YHR206W
YPL157W YIL131C
YPL157W YKR099W
YPL157W YLR451W
YPL157W YPL038W
YPL157W YPL248C
YPL157W YPR104C
YPL158C YBR049C
YPL158C YBR083W
YPL158C YDR146C
YPL158C YER111C
YPL158C YGL071W
YPL158C YJL110C
YPL158C YKL185W
YPL158C YLR131C
YPL158C YLR182W
YPL159C YBR033W
YPL159C YDR043C
YPL159C YIL131C
YPL159C YJL206C
YPL159C YOL089C
YPL159C YOL108C
YPL159C YOR380W
YPL159C YPL177C
YPL159C YPL230W
YPL159C YPR199C
YPL160W YDR043C
YPL160W YEL009C
YPL160W YLR451W
YPL160W YMR016C
YPL160W YPR104C
YPL161C YDR259C
YPL161C YER111C
YPL161C YKR064W
YPL161C YMR019W
YPL161C YOL089C
YPL161C YOR363C
YPL161C YPL248C
YPL163C YCR065W
YPL168W YDL020C
YPL168W YDL170W
YPL168W YGL035C
YPL168W YGL181W
YPL168W YOL089C
YPL168W YOL108C
YPL168W YOL116W
YPL168W YOR162C
YPL168W YOR380W
YPL168W YPL177C
YPL168W YPL202C
YPL168W YPR199C
YPL169C YBR049C
YPL169C YGL071W
YPL169C YKL032C
YPL169C YPL075W
YPL169C YPL202C
YPL177C YMR021C
YPL178W YCR040W
YPL178W YDR034C
YPL178W YGL035C
YPL178W YHR084W
YPL178W YOL108C
YPL178W YPL038W
YPL178W YPL248C
YPL178W YPR199C
YPL188W YDL170W
YPL188W YDR253C
YPL188W YHL027W
YPL188W YIL036W
YPL188W YKL015W
YPL188W YML051W
YPL188W YML076C
YPL188W YMR019W
YPL188W YMR021C
YPL188W YMR042W
YPL188W YPL177C
YPL188W YPL202C
YPL193W YLR451W
YPL193W YPL038W
YPL193W YPL202C
YPL193W YPR104C
YPL196W YCL067C
YPL196W YDL020C
YPL196W YDR043C
YPL196W YGL096W
YPL196W YGL166W
YPL196W YGR044C
YPL196W YGR288W
YPL196W YIL036W
YPL196W YIL131C
YPL196W YJL206C
YPL196W YKR099W
YPL196W YMR280C
YPL196W YOL108C
YPL196W YPL202C
YPL196W YPL230W
YPL196W YPR199C
YPL197C YDL020C
YPL197C YEL009C
YPL197C YGL071W
YPL197C YGR288W
YPL197C YJL089W
YPL197C YMR016C
YPL197C YPL230W
YPL197C YPR104C
YPL198W YEL009C
YPL198W YGR288W
YPL198W YIL101C
YPL198W YIR017C
YPL198W YJL089W
YPL198W YPL230W
YPL199C YBR049C
YPL199C YDR216W
YPL199C YEL009C
YPL199C YJL089W
YPL199C YPL038W
YPL199C YPR104C
YPL202C YML007W
YPL202C YNL027W
YPL202C YNL103W
YPL202C YPR065W
YPL204W YBR112C
YPL204W YDL170W
YPL204W YEL009C
YPL204W YHL027W
YPL204W YKL032C
YPL204W YLR098C
YPL204W YML007W
YPL204W YMR021C
YPL204W YMR043W
YPL204W YMR070W
YPL204W YNL103W
YPL204W YOR344C
YPL204W YPL089C
YPL204W YPR065W
YPL206C YER040W
YPL206C YGL181W
YPL206C YGL254W
YPL206C YGR044C
YPL206C YHL027W
YPL206C YOR380W
YPL206C YPL177C
YPL206C YPL230W
YPL206C YPR199C
YPL207W YDR146C
YPL207W YHR206W
YPL207W YKR099W
YPL207W YLR451W
YPL207W YPR104C
YPL211W YEL009C
YPL211W YIL131C
YPL211W YJR147W
YPL211W YKR099W
YPL211W YOR162C
YPL211W YPL038W
YPL211W YPL230W
YPL212C YDL020C
YPL212C YDR043C
YPL212C YHR206W
YPL212C YIL131C
YPL212C YJR147W
YPL212C YKR099W
YPL212C YMR043W
YPL212C YNL068C
YPL212C YOL028C
YPL212C YPL038W
YPL212C YPL230W
YPL212C YPR104C
YPL214C YGR044C
YPL214C YGR288W
YPL214C YHL027W
YPL214C YIL101C
YPL214C YIR018W
YPL214C YMR042W
YPL214C YOL116W
YPL214C YOR162C
YPL214C YOR380W
YPL214C YPL177C
YPL214C YPL230W
YPL214C YPR199C
YPL217C YDR043C
YPL217C YIL131C
YPL217C YPL230W
YPL217C YPR104C
YPL218W YBR033W
YPL218W YEL009C
YPL218W YGL035C
YPL218W YIL036W
YPL218W YKL038W
YPL218W YNL103W
YPL221W YBR182C
YPL221W YHL027W
YPL221W YKL062W
YPL221W YML051W
YPL221W YPL089C
YPL226W YDR043C
YPL226W YEL009C
YPL226W YHR206W
YPL226W YIL036W
YPL226W YIR017C
YPL226W YMR016C
YPL226W YPL230W
YPL227C YBR049C
YPL227C YIL131C
YPL227C YPL177C
YPL227C YPR104C
YPL227C YPR199C
YPL228W YBR049C
YPL228W YDL106C
YPL228W YDL170W
YPL228W YER111C
YPL228W YIL036W
YPL228W YJL110C
YPL228W YOL116W
YPL228W YPL202C
YPL231W YBR049C
YPL231W YBR112C
YPL231W YBR297W
YPL231W YKL032C
YPL231W YPR104C
YPL232W YEL009C
YPL232W YGL209W
YPL232W YGR044C
YPL232W YML051W
YPL232W YMR037C
YPL232W YMR043W
YPL232W YOL028C
YPL232W YPL038W
YPL232W YPL089C
YPL232W YPR199C
YPL235W YBR049C
YPL235W YDL020C
YPL235W YJL089W
YPL235W YMR043W
YPL235W YOL028C
YPL235W YPL038W
YPL236C YDL170W
YPL236C YDR451C
YPL236C YGL254W
YPL236C YGR044C
YPL236C YHL009C
YPL236C YIL036W
YPL236C YLR098C
YPL236C YLR451W
YPL236C YMR021C
YPL236C YOL108C
YPL236C YOL116W
YPL236C YOR344C
YPL236C YPL038W
YPL236C YPL177C
YPL236C YPL230W
YPL236C YPL248C
YPL236C YPR199C
YPL239W YDR216W
YPL239W YEL009C
YPL239W YKR099W
YPL239W YML007W
YPL239W YOL028C
YPL239W YPL038W
YPL239W YPL230W
YPL241C YDR451C
YPL241C YHL009C
YPL241C YIL036W
YPL241C YIL131C
YPL241C YPL177C
YPL241C YPR104C
YPL242C YDL056W
YPL242C YDR146C
YPL242C YDR310C
YPL242C YER111C
YPL242C YKL020C
YPL242C YLR131C
YPL242C YLR256W
YPL242C YOR162C
YPL242C YPR104C
YPL243W YBR049C
YPL243W YHR084W
YPL243W YJL089W
YPL243W YKL032C
YPL243W YMR016C
YPL243W YPL038W
YPL243W YPL202C
YPL244C YBR033W
YPL244C YCR065W
YPL244C YEL009C
YPL244C YGL071W
YPL244C YGL209W
YPL244C YKL032C
YPL244C YMR037C
YPL244C YPL038W
YPL244C YPL202C
YPL244C YPL248C
YPL244C YPR199C
YPL248C YER184C
YPL248C YGL209W
YPL248C YOR380W
YPL248C YPL089C
YPL250C YBL103C
YPL250C YDR253C
YPL250C YGL096W
YPL250C YIL036W
YPL250C YIR017C
YPL250C YPL038W
YPL250C YPL177C
YPL250C YPL230W
YPL252C YEL009C
YPL252C YGL162W
YPL252C YGL209W
YPL252C YJR147W
YPL252C YKL032C
YPL252C YMR042W
YPL252C YPL038W
YPL253C YBR049C
YPL253C YDR253C
YPL253C YLR131C
YPL253C YML076C
YPL253C YNL068C
YPL253C YOL028C
YPL253C YPR104C
YPL254W YBR049C
YPL254W YDR043C
YPL254W YJL110C
YPL254W YKL015W
YPL254W YKR099W
YPL254W YPL038W
YPL254W YPL202C
YPL254W YPR104C
YPL255W YDR451C
YPL255W YHR206W
YPL255W YIL131C
YPL255W YOL028C
YPL255W YPL038W
YPL255W YPR104C
YPL256C YCR065W
YPL256C YDR043C
YPL256C YHR206W
YPL256C YJL089W
YPL256C YJR147W
YPL256C YKL185W
YPL256C YMR043W
YPL256C YPR104C
YPL258C YCR065W
YPL258C YDL170W
YPL258C YER040W
YPL258C YGL013C
YPL258C YGL254W
YPL258C YHL027W
YPL258C YIL101C
YPL258C YLR098C
YPL258C YOL116W
YPL258C YPL230W
YPL258C YPR199C
YPL262W YDL020C
YPL262W YDR216W
YPL262W YEL009C
YPL262W YKL109W
YPL262W YML051W
YPL262W YOR380W
YPL263C YBR049C
YPL263C YDR043C
YPL263C YIL131C
YPL263C YJL089W
YPL263C YJR147W
YPL263C YMR016C
YPL263C YNL068C
YPL263C YOL028C
YPL263C YPL038W
YPL263C YPR104C
YPL265W YDL020C
YPL265W YIL036W
YPL265W YLR256W
YPL268W YBL103C
YPL268W YBR033W
YPL268W YDR034C
YPL268W YER184C
YPL268W YKL062W
YPL268W YLR228C
YPL268W YLR451W
YPL268W YOL108C
YPL268W YOR140W
YPL268W YOR344C
YPL268W YOR363C
YPL268W YOR380W
YPL268W YPL089C
YPL268W YPL177C
YPL268W YPL202C
YPL268W YPL248C
YPL270W YBL103C
YPL270W YHL027W
YPL270W YLR098C
YPL270W YLR256W
YPL270W YOR113W
YPL270W YOR380W
YPL270W YPR199C
YPL271W YBR049C
YPL271W YBR297W
YPL271W YJL206C
YPL271W YMR016C
YPL271W YOL108C
YPL271W YPL177C
YPL271W YPR199C
YPL273W YDL020C
YPL273W YEL009C
YPL273W YGL209W
YPL273W YHR206W
YPL273W YJR147W
YPL273W YKR099W
YPL273W YLR451W
YPL273W YPL038W
YPL273W YPL177C
YPL273W YPL230W
YPL274W YBR083W
YPL274W YCR040W
YPL274W YGL254W
YPL274W YHL027W
YPL274W YKL032C
YPL274W YLR451W
YPL274W YMR042W
YPL274W YMR070W
YPL274W YPL177C
YPL279C YJR147W
YPL279C YKL185W
YPL279C YLR451W
YPL279C YML007W
YPL279C YMR021C
YPL279C YOL028C
YPL279C YPL038W
YPL279C YPL230W
YPL283C YAL051W
YPL283C YDR421W
YPL283C YKL032C
YPL283C YML076C
YPL283C YMR019W
YPL283C YNL068C
YPL283C YNL103W
YPL283C YOL028C
YPL283C YOR162C
YPL283C YPL248C
YPR003C YBR033W
YPR003C YGL096W
YPR003C YGR288W
YPR003C YHL027W
YPR003C YJL089W
YPR003C YKL062W
YPR003C YOR162C
YPR003C YPL230W
YPR003C YPR199C
YPR006C YER184C
YPR006C YGL166W
YPR006C YGR288W
YPR006C YIL101C
YPR006C YJL089W
YPR006C YJL206C
YPR006C YOL108C
YPR006C YOR162C
YPR006C YPL177C
YPR009W YGL209W
YPR009W YPL038W
YPR009W YPR199C
YPR010C YBR049C
YPR010C YDL020C
YPR010C YHR206W
YPR010C YIL131C
YPR010C YIR017C
YPR010C YJR147W
YPR010C YKR099W
YPR010C YLR451W
YPR010C YMR016C
YPR010C YNL068C
YPR010C YPL230W
YPR010C YPR104C
YPR016C YEL009C
YPR016C YGL209W
YPR016C YGR044C
YPR016C YIL036W
YPR016C YIL131C
YPR016C YOR162C
YPR017C YCR040W
YPR017C YJL110C
YPR017C YJR060W
YPR017C YKL032C
YPR017C YMR070W
YPR017C YNL103W
YPR017C YOL108C
YPR017C YPL038W
YPR018W YBR049C
YPR018W YDR207C
YPR018W YER111C
YPR018W YLR182W
YPR018W YLR451W
YPR018W YML076C
YPR018W YMR043W
YPR018W YOL028C
YPR018W YPL038W
YPR018W YPR104C
YPR019W YBR049C
YPR019W YDL056W
YPR019W YDR146C
YPR019W YDR310C
YPR019W YGL013C
YPR019W YLR098C
YPR019W YMR043W
YPR019W YNL068C
YPR019W YNL103W
YPR019W YOR140W
YPR020W YBL005W
YPR020W YGR044C
YPR020W YHR084W
YPR020W YJL089W
YPR020W YKL038W
YPR020W YKL109W
YPR020W YML051W
YPR020W YOL108C
YPR020W YPL177C
YPR021C YAL051W
YPR021C YDL106C
YPR021C YER169W
YPR021C YER184C
YPR021C YGL013C
YPR021C YIL036W
YPR021C YKL062W
YPR021C YLR098C
YPR021C YMR043W
YPR021C YMR280C
YPR021C YNL027W
YPR021C YOR113W
YPR021C YOR162C
YPR021C YOR363C
YPR025C YDL170W
YPR025C YDR253C
YPR025C YGL181W
YPR025C YGR044C
YPR025C YHL009C
YPR025C YMR021C
YPR025C YNL103W
YPR025C YOL108C
YPR025C YOL116W
YPR025C YPL202C
YPR025C YPR199C
YPR028W YDR123C
YPR028W YDR216W
YPR028W YEL009C
YPR028W YFR034C
YPR028W YGL166W
YPR028W YGR044C
YPR028W YHR206W
YPR028W YJL206C
YPR028W YOL028C
YPR028W YOR140W
YPR029C YBR049C
YPR029C YDR034C
YPR029C YGL013C
YPR029C YKL015W
YPR029C YLR256W
YPR029C YNL027W
YPR029C YOR162C
YPR035W YBR112C
YPR035W YDR216W
YPR035W YEL009C
YPR035W YGL181W
YPR035W YHR124W
YPR035W YKL032C
YPR035W YMR043W
YPR035W YOR344C
YPR036W YBR240C
YPR036W YCL066W
YPR036W YEL009C
YPR036W YGL181W
YPR036W YKL032C
YPR042C YAL051W
YPR042C YDL056W
YPR042C YER111C
YPR042C YKL109W
YPR042C YMR019W
YPR042C YMR280C
YPR043W YEL009C
YPR043W YGL096W
YPR043W YGR288W
YPR043W YJL089W
YPR043W YMR016C
YPR043W YOR113W
YPR043W YPL038W
YPR043W YPL230W
YPR045C YDL106C
YPR045C YDL170W
YPR045C YER111C
YPR045C YIL036W
YPR045C YMR021C
YPR045C YMR037C
YPR045C YNL103W
YPR045C YOL108C
YPR045C YOL116W
YPR045C YOR028C
YPR045C YOR162C
YPR045C YOR344C
YPR045C YPL177C
YPR045C YPL202C
YPR045C YPR199C
YPR048W YKR099W
YPR048W YLR451W
YPR048W YOL028C
YPR048W YPL202C
YPR049C YCR106W
YPR049C YER111C
YPR049C YER169W
YPR049C YER184C
YPR049C YJL056C
YPR049C YKL038W
YPR049C YLR098C
YPR049C YML007W
YPR049C YMR280C
YPR049C YNL103W
YPR049C YOL089C
YPR049C YOR032C
YPR049C YOR113W
YPR049C YOR162C
YPR049C YOR363C
YPR049C YPL202C
YPR049C YPL248C
YPR049C YPR065W
YPR051W YJL206C
YPR051W YKL032C
YPR051W YOL028C
YPR051W YOL108C
YPR051W YOL116W
YPR051W YPL038W
YPR051W YPR104C
YPR052C YAL051W
YPR052C YCR040W
YPR052C YEL009C
YPR052C YGL071W
YPR052C YKL032C
YPR052C YNL027W
YPR052C YPL038W
YPR052C YPR199C
YPR053C YDR451C
YPR053C YEL009C
YPR053C YER169W
YPR053C YGL013C
YPR053C YGR044C
YPR053C YJL206C
YPR053C YKL185W
YPR053C YLR256W
YPR053C YML007W
YPR053C YPL038W
YPR053C YPL089C
YPR056W YBR033W
YPR056W YDR451C
YPR056W YKR064W
YPR056W YMR021C
YPR056W YPL202C
YPR056W YPR104C
YPR057W YBL103C
YPR057W YDL170W
YPR057W YDR451C
YPR057W YGL181W
YPR057W YHL009C
YPR057W YHR178W
YPR057W YJL110C
YPR057W YMR037C
YPR057W YOL108C
YPR057W YPL202C
YPR057W YPR199C
YPR058W YDR421W
YPR058W YEL009C
YPR058W YFR034C
YPR058W YGL071W
YPR058W YGL209W
YPR058W YGL254W
YPR058W YHL027W
YPR058W YIL131C
YPR058W YJR147W
YPR058W YLR451W
YPR058W YOL028C
YPR058W YPL177C
YPR058W YPL230W
YPR058W YPR199C
YPR059C YBL103C
YPR059C YDR216W
YPR059C YDR423C
YPR059C YEL009C
YPR059C YIL036W
YPR059C YKR099W
YPR059C YOL028C
YPR059C YPL038W
YPR060C YDL020C
YPR060C YDR043C
YPR060C YHL027W
YPR060C YHR084W
YPR060C YIL036W
YPR060C YIL131C
YPR060C YPL038W
YPR060C YPL177C
YPR060C YPL230W
YPR060C YPR104C
YPR062W YDR216W
YPR062W YEL009C
YPR062W YJL089W
YPR062W YKL032C
YPR062W YPL038W
YPR063C YBR112C
YPR063C YMR019W
YPR063C YNL167C
YPR063C YOL108C
YPR063C YPL038W
YPR065W YER169W
YPR065W YOR028C
YPR065W YPL202C
YPR067W YFR034C
YPR067W YLR451W
YPR067W YML007W
YPR067W YOL108C
YPR067W YOL116W
YPR067W YPL038W
YPR067W YPR199C
YPR068C YER111C
YPR068C YJL206C
YPR068C YMR280C
YPR068C YPL248C
YPR068C YPR065W
YPR072W YBR049C
YPR072W YDR253C
YPR072W YGL071W
YPR072W YIL036W
YPR072W YPL038W
YPR072W YPL202C
YPR074C YCR065W
YPR074C YDL020C
YPR074C YDR043C
YPR074C YEL009C
YPR074C YJL089W
YPR074C YMR016C
YPR075C YFL031W
YPR075C YGL166W
YPR075C YGL181W
YPR075C YGL254W
YPR075C YGR044C
YPR075C YHL027W
YPR075C YIR018W
YPR075C YMR043W
YPR075C YOL108C
YPR075C YOR380W
YPR075C YPL177C
YPR075C YPL230W
YPR075C YPR199C
YPR084W YBL103C
YPR084W YBR033W
YPR084W YDR207C
YPR084W YGL209W
YPR084W YIL036W
YPR084W YLR098C
YPR084W YOL067C
YPR084W YOR113W
YPR084W YOR140W
YPR084W YOR380W
YPR084W YPL075W
YPR084W YPL089C
YPR084W YPL177C
YPR084W YPR104C
YPR086W YBR240C
YPR086W YKL032C
YPR086W YML007W
YPR086W YNL103W
YPR086W YPL202C
YPR086W YPR104C
YPR094W YJL206C
YPR094W YOL108C
YPR094W YPL038W
YPR094W YPL202C
YPR099C YFR034C
YPR099C YJL206C
YPR099C YMR070W
YPR099C YOL108C
YPR099C YPL038W
YPR099C YPL202C
YPR101W YDR216W
YPR101W YOL108C
YPR101W YPL038W
YPR101W YPL202C
YPR101W YPR199C
YPR102C YBL005W
YPR102C YEL009C
YPR102C YJL089W
YPR102C YPL230W
YPR103W YBR033W
YPR103W YGL181W
YPR103W YML007W
YPR103W YPR199C
YPR104C YBR049C
YPR104C YNL068C
YPR104C YOL089C
YPR107C YDR043C
YPR107C YGL181W
YPR107C YML007W
YPR107C YOL108C
YPR107C YOR162C
YPR107C YPL202C
YPR107C YPR199C
YPR108W YBR240C
YPR108W YEL009C
YPR108W YGL181W
YPR108W YML007W
YPR109W YBR033W
YPR109W YFR034C
YPR109W YPL202C
YPR109W YPR199C
YPR110C YEL009C
YPR110C YMR016C
YPR110C YPL230W
YPR110C YPR104C
YPR111W YDR253C
YPR111W YLR098C
YPR111W YLR451W
YPR111W YML076C
YPR111W YOR162C
YPR111W YOR380W
YPR111W YPL177C
YPR111W YPL202C
YPR113W YBR033W
YPR113W YBR112C
YPR113W YEL009C
YPR113W YIL131C
YPR113W YPL038W
YPR118W YBR049C
YPR118W YCR065W
YPR118W YEL009C
YPR118W YGL096W
YPR118W YIL131C
YPR118W YLR451W
YPR118W YMR037C
YPR119W YDR146C
YPR119W YHR206W
YPR119W YIL131C
YPR119W YKL185W
YPR119W YPR104C
YPR120C YCR065W
YPR120C YGL209W
YPR120C YIL131C
YPR120C YJR060W
YPR120C YOL028C
YPR120C YPL038W
YPR120C YPR104C
YPR124W YER045C
YPR124W YGL181W
YPR124W YGL209W
YPR124W YGL254W
YPR124W YML051W
YPR124W YOR344C
YPR125W YBR049C
YPR125W YGL254W
YPR125W YHL027W
YPR125W YHR206W
YPR125W YLR451W
YPR125W YML007W
YPR125W YMR043W
YPR125W YOL028C
YPR125W YOR344C
YPR125W YPL202C
YPR126C YGL209W
YPR126C YGL254W
YPR126C YMR043W
YPR126C YMR182C
YPR126C YOL028C
YPR126C YOL116W
YPR126C YOR380W
YPR126C YPL038W
YPR126C YPR104C
YPR127W YBR033W
YPR127W YDL020C
YPR127W YDR043C
YPR127W YGL166W
YPR127W YGL254W
YPR127W YGR044C
YPR127W YJR147W
YPR127W YOR344C
YPR127W YOR380W
YPR127W YPL177C
YPR127W YPL230W
YPR127W YPR199C
YPR128C YFR034C
YPR128C YGL181W
YPR128C YPL075W
YPR128C YPL177C
YPR128C YPR199C
YPR129W YBR083W
YPR129W YCL066W
YPR129W YDR451C
YPR129W YFL031W
YPR129W YGL162W
YPR129W YGL181W
YPR129W YJR060W
YPR129W YKL032C
YPR129W YPL038W
YPR130C YBR083W
YPR130C YGL181W
YPR130C YKL032C
YPR130C YMR182C
YPR130C YPL038W
YPR131C YFR034C
YPR131C YGL166W
YPR131C YLR131C
YPR131C YNL068C
YPR131C YOL108C
YPR131C YPL038W
YPR131C YPR199C
YPR132W YEL009C
YPR132W YFL021W
YPR132W YIL101C
YPR132W YJL089W
YPR132W YPL038W
YPR132W YPL230W
YPR133C YBR049C
YPR133C YBR240C
YPR133C YKL032C
YPR133C YMR037C
YPR133C YPL038W
YPR133C YPL202C
YPR133C YPR104C
YPR139C YBR240C
YPR139C YFR034C
YPR139C YGL071W
YPR139C YKL032C
YPR139C YLR182W
YPR139C YMR021C
YPR139C YMR037C
YPR139C YOL108C
YPR139C YPL038W
YPR139C YPL202C
YPR139C YPR199C
YPR140W YGL181W
YPR140W YIL036W
YPR140W YOR380W
YPR140W YPL177C
YPR142C YKR099W
YPR142C YOR162C
YPR142C YPL038W
YPR142C YPR104C
YPR144C YDR043C
YPR144C YGL209W
YPR144C YHL027W
YPR144C YHR206W
YPR144C YIL131C
YPR144C YJR147W
YPR144C YKR099W
YPR144C YNL068C
YPR144C YOL028C
YPR144C YPL038W
YPR148C YBR083W
YPR148C YGL181W
YPR148C YGR044C
YPR148C YJR060W
YPR148C YKL032C
YPR148C YLR256W
YPR148C YMR021C
YPR148C YOL108C
YPR148C YPL177C
YPR149W YDL020C
YPR149W YEL009C
YPR149W YMR037C
YPR149W YPL230W
YPR154W YBR112C
YPR154W YDL020C
YPR154W YIL101C
YPR154W YOL108C
YPR154W YPL230W
YPR155C YDL020C
YPR155C YGL096W
YPR155C YIL036W
YPR155C YOR028C
YPR155C YOR162C
YPR155C YPL177C
YPR155C YPL230W
YPR155C YPR199C
YPR156C YGL254W
YPR156C YGR249W
YPR156C YHR206W
YPR156C YKL062W
YPR156C YML051W
YPR158W YDL020C
YPR158W YDR043C
YPR158W YGL181W
YPR159W YFL031W
YPR159W YHL027W
YPR159W YHR206W
YPR159W YMR016C
YPR161C YBR049C
YPR161C YBR112C
YPR161C YCR040W
YPR161C YDL056W
YPR161C YGL013C
YPR161C YHL027W
YPR161C YLR256W
YPR161C YLR451W
YPR161C YMR043W
YPR161C YNL027W
YPR161C YNL103W
YPR161C YPL038W
YPR163C YBR049C
YPR163C YDL020C
YPR163C YEL009C
YPR163C YJL089W
YPR163C YMR016C
YPR163C YPL038W
YPR163C YPR104C
YPR165W YBR112C
YPR165W YBR240C
YPR165W YEL009C
YPR165W YGL166W
YPR165W YHL027W
YPR165W YMR016C
YPR165W YMR019W
YPR165W YPR199C
YPR169W YBR049C
YPR169W YHR206W
YPR169W YJL089W
YPR169W YJL110C
YPR169W YKL032C
YPR169W YLR451W
YPR169W YML051W
YPR169W YMR016C
YPR169W YNL103W
YPR169W YOL028C
YPR169W YPL038W
YPR170C YGL035C
YPR170C YIL036W
YPR170C YJL206C
YPR170C YLR098C
YPR170C YMR070W
YPR170C YNL027W
YPR170C YNL103W
YPR171W YBR049C
YPR171W YBR083W
YPR171W YER040W
YPR171W YJL110C
YPR171W YJR060W
YPR171W YKL032C
YPR171W YMR037C
YPR171W YMR070W
YPR171W YNL103W
YPR171W YOL108C
YPR171W YOR380W
YPR171W YPL038W
YPR175W YBL103C
YPR175W YDR043C
YPR175W YHL027W
YPR175W YHR084W
YPR175W YNL027W
YPR175W YNL103W
YPR175W YOL028C
YPR175W YPL202C
YPR176C YBR033W
YPR176C YGL181W
YPR176C YKL032C
YPR176C YMR042W
YPR176C YOR380W
YPR176C YPL177C
YPR176C YPR199C
YPR180W YDR421W
YPR180W YGL181W
YPR180W YIL036W
YPR180W YMR021C
YPR180W YPL177C
YPR180W YPR199C
YPR181C YBR112C
YPR181C YHR206W
YPR181C YKL032C
YPR183W YKL032C
YPR183W YKR034W
YPR185W YBR112C
YPR185W YDL106C
YPR185W YER045C
YPR185W YER111C
YPR185W YGL013C
YPR185W YIL036W
YPR185W YJL056C
YPR185W YLR098C
YPR185W YLR256W
YPR185W YLR451W
YPR185W YML051W
YPR185W YNL027W
YPR185W YNL103W
YPR185W YPL075W
YPR185W YPL089C
YPR185W YPR199C
YPR187W YDL020C
YPR187W YEL009C
YPR187W YGR288W
YPR187W YPL038W
YPR187W YPL230W
YPR188C YOL108C
YPR188C YPL038W
YPR188C YPR199C
YPR190C YDR043C
YPR190C YDR146C
YPR190C YGL096W
YPR190C YGL209W
YPR190C YHR206W
YPR190C YIL131C
YPR190C YJR147W
YPR190C YKR099W
YPR190C YLR451W
YPR190C YNL068C
YPR190C YPL038W
YPR190C YPL089C
YPR191W YKL109W
YPR191W YPL230W
YPR197C YER184C
YPR197C YJL056C
YPR197C YNL167C
YPR197C YPR199C
YPR198W YER184C
YPR198W YHL027W
YPR202W YBR033W
YPR202W YMR019W
YPR202W YNL068C
YPR202W YOR140W
YPR203W YCR065W
YPR203W YCR106W
YPR203W YJL056C
YPR203W YNL068C
YPR203W YNL103W
YPR203W YOR140W
YPR203W YPL075W
YPR204W YCR065W
YPR204W YKL032C
YPR204W YKL038W
YPR204W YLR256W
YPR204W YMR019W
YPR204W YNL068C
YPR204W YOR113W
